# Supplementary material for: Syntheses, Characterization, and Redox Activity of Ferrocene-Containing Titanium Complexes
Source: ACS Omega. 2024 Jun 24;9(26):29017–24. doi: 10.1021/acsomega.4c04332 (PMC11223194; doi:10.1021/acsomega.4c04332)
Supplement: Supplementary file 2 — ao4c04332_si_002.zip [file ao4c04332_si_002.zip]

Archive with 7 entries (7 files):
- AgP.cif
- Fe8.cif
- Ti1a.cif
- Ti2a.cif
- Ti2b.cif
- Ti3b.cif
- Ti4.cif
