# Supplementary material for: Syntheses, Characterization, and Redox Activity of Ferrocene-Containing Titanium Complexes
Source: ACS Omega. 2024 Jun 24;9(26):29017–24. doi: 10.1021/acsomega.4c04332 (PMC11223194; doi:10.1021/acsomega.4c04332)
Supplement: Supplementary file 2 — ao4c04332_si_002.zip [file ao4c04332_si_002.zip › AgP.cif]

 
data_AgP
 
_audit_creation_method            'SHELXL-2019/3'
_shelx_SHELXL_version_number      '2019/3'
_chemical_name_systematic         ?
_chemical_name_common             ?
_chemical_melting_point           ?
_chemical_formula_moiety          ?
_chemical_formula_structural
 '[Ag(Fe(C5H4PH(C6H5))2)2] [CF3SO3] *1.5C7H8'
_chemical_formula_sum
 'C55.50 H52 Ag F3 Fe2 O3 P4 S' 
_chemical_formula_weight          1199.48

loop_
 _atom_type_symbol
 _atom_type_description
 _atom_type_scat_dispersion_real
 _atom_type_scat_dispersion_imag
 _atom_type_scat_source
 'C'  'C'   0.0181   0.0091
 'International Tables Vol C Tables 4.2.6.8 and 6.1.1.4'
 'H'  'H'   0.0000   0.0000
 'International Tables Vol C Tables 4.2.6.8 and 6.1.1.4'
 'O'  'O'   0.0492   0.0322
 'International Tables Vol C Tables 4.2.6.8 and 6.1.1.4'
 'F'  'F'   0.0727   0.0534
 'International Tables Vol C Tables 4.2.6.8 and 6.1.1.4'
 'P'  'P'   0.2955   0.4335
 'International Tables Vol C Tables 4.2.6.8 and 6.1.1.4'
 'S'  'S'   0.3331   0.5567
 'International Tables Vol C Tables 4.2.6.8 and 6.1.1.4'
 'Fe'  'Fe'  -1.1336   3.1974
 'International Tables Vol C Tables 4.2.6.8 and 6.1.1.4'
 'Ag'  'Ag'   0.1306   4.2820
 'International Tables Vol C Tables 4.2.6.8 and 6.1.1.4'
 
_space_group_crystal_system       triclinic
_space_group_IT_number            2
_space_group_name_H-M_alt         'P -1'
_space_group_name_Hall            '-P 1'
 
_shelx_space_group_comment
;
The symmetry employed for this shelxl refinement is uniquely defined
by the following loop, which should always be used as a source of
symmetry information in preference to the above space-group names.
They are only intended as comments.
;
 
loop_
 _space_group_symop_operation_xyz
 'x, y, z'
 '-x, -y, -z'
 
_cell_length_a                    10.5563(7)
_cell_length_b                    13.4287(9)
_cell_length_c                    20.7698(14)
_cell_angle_alpha                 101.565(5)
_cell_angle_beta                  100.636(5)
_cell_angle_gamma                 107.371(4)
_cell_volume                      2657.2(3)
_cell_formula_units_Z             2
_cell_measurement_temperature     100(2)
_cell_measurement_reflns_used     1130
_cell_measurement_theta_min       3.58
_cell_measurement_theta_max       63.89
 
_exptl_crystal_description        plate
_exptl_crystal_colour             'green yellow'
_exptl_crystal_density_meas       ?
_exptl_crystal_density_method     ?
_exptl_crystal_density_diffrn     1.499          
_exptl_crystal_F_000              1222
_exptl_transmission_factor_min    ?
_exptl_transmission_factor_max    ?
_exptl_crystal_size_max           0.050
_exptl_crystal_size_mid           0.050
_exptl_crystal_size_min           0.010
_exptl_absorpt_coefficient_mu     9.192
_shelx_estimated_absorpt_T_min    0.656
_shelx_estimated_absorpt_T_max    0.914
_exptl_absorpt_correction_type    multi-scan
_exptl_absorpt_correction_T_min   0.665310
_exptl_absorpt_correction_T_max   1.000000
_exptl_absorpt_process_details    'TWINABS-2012/1 (Sheldrick)'
_exptl_absorpt_special_details    ?
_diffrn_ambient_temperature       100(2)
_diffrn_radiation_wavelength      1.54178
_diffrn_radiation_type            CuK\a
_diffrn_source                    'I\mS microfocus'
_diffrn_measurement_device_type   'Bruker Photon III CPAD'
_diffrn_measurement_method        '\f and \w scans'
_diffrn_detector_area_resol_mean  ?
_diffrn_reflns_number             21650
_diffrn_reflns_av_unetI/netI      0.1830
_diffrn_reflns_av_R_equivalents   ?
_diffrn_reflns_limit_h_min        -12
_diffrn_reflns_limit_h_max        12
_diffrn_reflns_limit_k_min        -15
_diffrn_reflns_limit_k_max        15
_diffrn_reflns_limit_l_min        -24
_diffrn_reflns_limit_l_max        24
_diffrn_reflns_theta_min          2.249
_diffrn_reflns_theta_max          66.587
_diffrn_reflns_theta_full         66.587
_diffrn_measured_fraction_theta_max   0.918
_diffrn_measured_fraction_theta_full  0.918
_diffrn_reflns_Laue_measured_fraction_max    0.918
_diffrn_reflns_Laue_measured_fraction_full   0.918
_diffrn_reflns_point_group_measured_fraction_max   0.918
_diffrn_reflns_point_group_measured_fraction_full  0.918
_reflns_number_total              21650
_reflns_number_gt                 12214
_reflns_threshold_expression      'I > 2\s(I)'
_reflns_Friedel_coverage          0.000
_reflns_Friedel_fraction_max      .
_reflns_Friedel_fraction_full     .
 
_reflns_special_details
;
 _reflns_Friedel_fraction is defined as the number of unique
 Friedel pairs measured divided by the number that would be
 possible theoretically, ignoring centric projections and
 systematic absences. Completness statistics refer to single and
 composite reflections containing twin component 1 only.
;
 
_computing_data_collection        'Bruker APEX3'
_computing_cell_refinement        'Bruker SAINT V8.40B'
_computing_data_reduction         'Bruker SAINT V8.40B'
_computing_structure_solution     'SHELXS-2013/1 (Sheldrick, 2013)'
_computing_structure_refinement 'SHELXL-2019/2 (Sheldrick, 2019)'
_computing_molecular_graphics     ?
_computing_publication_material   ?
_refine_special_details
;
 Refined as a 2-component twin.
;
_refine_ls_structure_factor_coef  Fsqd
_refine_ls_matrix_type            full
_refine_ls_weighting_scheme       calc
_refine_ls_weighting_details
'w=1/[\s^2^(Fo^2^)+(0.1000P)^2^] where P=(Fo^2^+2Fc^2^)/3'
_atom_sites_solution_primary      direct
_atom_sites_solution_secondary    difmap
_atom_sites_solution_hydrogens    difmap
_refine_ls_hydrogen_treatment     mixed
_refine_ls_extinction_method      none
_refine_ls_extinction_coef        .
_refine_ls_number_reflns          21650
_refine_ls_number_parameters      623
_refine_ls_number_restraints      46
_refine_ls_R_factor_all           0.1679
_refine_ls_R_factor_gt            0.0948
_refine_ls_wR_factor_ref          0.2562
_refine_ls_wR_factor_gt           0.2158
_refine_ls_goodness_of_fit_ref    1.059
_refine_ls_restrained_S_all       1.059
_refine_ls_shift/su_max           0.000
_refine_ls_shift/su_mean          0.000
 
loop_
 _atom_site_label
 _atom_site_type_symbol
 _atom_site_fract_x
 _atom_site_fract_y
 _atom_site_fract_z
 _atom_site_U_iso_or_equiv
 _atom_site_adp_type
 _atom_site_occupancy
 _atom_site_site_symmetry_order  
 _atom_site_calc_flag
 _atom_site_refinement_flags_posn
 _atom_site_refinement_flags_adp
 _atom_site_refinement_flags_occupancy
 _atom_site_disorder_assembly
 _atom_site_disorder_group
Ag1 Ag 0.34861(10) 0.33433(8) 0.21902(5) 0.0386(3) Uani 1 1 d . . . . .
Fe1 Fe 0.2656(2) -0.00303(19) 0.18863(13) 0.0500(6) Uani 1 1 d . . . . .
Fe2 Fe 0.4931(2) 0.67690(16) 0.26975(10) 0.0386(5) Uani 1 1 d . . . . .
P1 P 0.1861(4) 0.2054(3) 0.26172(19) 0.0412(9) Uani 1 1 d . . . . .
H1 H 0.058(11) 0.167(8) 0.229(5) 0.03(3) Uiso 1 1 d . . . . .
P2 P 0.4555(4) 0.2163(3) 0.15774(18) 0.0388(8) Uani 1 1 d . . . . .
H2 H 0.568(11) 0.197(9) 0.194(5) 0.03(3) Uiso 1 1 d . . . . .
P3 P 0.5475(4) 0.4677(3) 0.31097(19) 0.0421(9) Uani 1 1 d . . . . .
H3 H 0.647(15) 0.474(11) 0.298(7) 0.07(4) Uiso 1 1 d . . . . .
P4 P 0.2547(4) 0.4482(3) 0.15831(18) 0.0392(8) Uani 1 1 d . . . . .
H4 H 0.134(10) 0.474(8) 0.167(5) 0.02(3) Uiso 1 1 d . . . . .
C1 C 0.2292(15) 0.0893(12) 0.2700(7) 0.048(4) Uani 1 1 d . . . . .
C2 C 0.3684(17) 0.0879(14) 0.2870(8) 0.058(4) Uani 1 1 d . . . . .
H2A H 0.450609 0.149393 0.300591 0.069 Uiso 1 1 calc R U . . .
C3 C 0.3600(18) -0.0204(14) 0.2796(8) 0.062(5) Uani 1 1 d . . . . .
H3A H 0.436331 -0.044003 0.288130 0.074 Uiso 1 1 calc R U . . .
C4 C 0.2184(19) -0.0898(14) 0.2573(9) 0.072(5) Uani 1 1 d . . . . .
H4A H 0.184904 -0.166600 0.247444 0.086 Uiso 1 1 calc R U . . .
C5 C 0.1372(18) -0.0228(12) 0.2526(9) 0.063(5) Uani 1 1 d . . . . .
H5 H 0.039549 -0.047040 0.240286 0.076 Uiso 1 1 calc R U . . .
C6 C 0.1998(15) 0.0438(11) 0.1046(7) 0.049(4) Uani 1 1 d . . . . .
H6 H 0.147882 0.090385 0.102271 0.059 Uiso 1 1 calc R U . . .
C7 C 0.3461(13) 0.0778(11) 0.1243(7) 0.043(3) Uani 1 1 d . . . . .
C8 C 0.3818(16) -0.0172(11) 0.1209(8) 0.050(4) Uani 1 1 d . . . . .
H8 H 0.472350 -0.019367 0.131042 0.061 Uiso 1 1 calc R U . . .
C9 C 0.2584(16) -0.1075(12) 0.0996(8) 0.057(4) Uani 1 1 d . . . . .
H9 H 0.252494 -0.180916 0.093408 0.068 Uiso 1 1 calc R U . . .
C10 C 0.1440(17) -0.0718(12) 0.0888(8) 0.057(4) Uani 1 1 d . . . . .
H10 H 0.049417 -0.116009 0.074026 0.069 Uiso 1 1 calc R U . . .
C11 C 0.1550(13) 0.2597(11) 0.3429(7) 0.039(3) Uani 1 1 d . . . . .
C12 C 0.1756(16) 0.2165(14) 0.3978(8) 0.062(5) Uani 1 1 d . . . . .
H12 H 0.200359 0.153435 0.393214 0.074 Uiso 1 1 calc R U . . .
C13 C 0.1594(19) 0.2669(18) 0.4595(9) 0.081(6) Uani 1 1 d . . . . .
H13 H 0.173514 0.238163 0.497406 0.098 Uiso 1 1 calc R U . . .
C14 C 0.1223(19) 0.3602(16) 0.4666(9) 0.074(6) Uani 1 1 d . . . . .
H14 H 0.112197 0.394418 0.509046 0.089 Uiso 1 1 calc R U . . .
C15 C 0.1012(16) 0.4007(13) 0.4129(9) 0.059(5) Uani 1 1 d . . . . .
H15 H 0.076221 0.463629 0.417527 0.070 Uiso 1 1 calc R U . . .
C16 C 0.1160(15) 0.3501(12) 0.3504(8) 0.050(4) Uani 1 1 d . . . . .
H16 H 0.098994 0.378272 0.312488 0.060 Uiso 1 1 calc R U . . .
C17 C 0.5302(12) 0.2544(11) 0.0902(7) 0.037(3) Uani 1 1 d . . . . .
C18 C 0.6359(14) 0.3541(12) 0.1078(8) 0.048(4) Uani 1 1 d . . . . .
H18 H 0.672572 0.395490 0.154047 0.058 Uiso 1 1 calc R U . . .
C19 C 0.6879(18) 0.3928(13) 0.0570(10) 0.063(5) Uani 1 1 d . . . . .
H19 H 0.762427 0.459615 0.068786 0.076 Uiso 1 1 calc R U . . .
C20 C 0.6309(17) 0.3339(13) -0.0108(9) 0.059(4) Uani 1 1 d . . . . .
H20 H 0.661973 0.362335 -0.045655 0.071 Uiso 1 1 calc R U . . .
C21 C 0.5297(16) 0.2345(12) -0.0270(8) 0.055(4) Uani 1 1 d . . . . .
H21 H 0.494164 0.192695 -0.073251 0.066 Uiso 1 1 calc R U . . .
C22 C 0.4779(14) 0.1934(11) 0.0229(7) 0.042(3) Uani 1 1 d . . . . .
H22 H 0.407436 0.124346 0.010939 0.050 Uiso 1 1 calc R U . . .
C23 C 0.5330(14) 0.5978(11) 0.3399(6) 0.041(3) Uani 1 1 d . . . . .
C24 C 0.4054(15) 0.6150(11) 0.3396(6) 0.044(4) Uani 1 1 d . . . . .
H24 H 0.318225 0.559987 0.330467 0.053 Uiso 1 1 calc R U . . .
C25 C 0.4314(18) 0.7284(12) 0.3551(7) 0.054(4) Uani 1 1 d . . . . .
H25 H 0.365068 0.762695 0.357766 0.065 Uiso 1 1 calc R U . . .
C26 C 0.5736(18) 0.7805(12) 0.3658(7) 0.059(4) Uani 1 1 d . . . . .
H26 H 0.619884 0.856632 0.377222 0.071 Uiso 1 1 calc R U . . .
C27 C 0.6349(16) 0.7032(12) 0.3572(7) 0.049(4) Uani 1 1 d . . . . .
H27 H 0.730487 0.717878 0.361926 0.058 Uiso 1 1 calc R U . . .
C28 C 0.5229(13) 0.6018(11) 0.1807(6) 0.038(3) Uani 1 1 d . . . . .
H28 H 0.565264 0.548455 0.175126 0.045 Uiso 1 1 calc R U . . .
C29 C 0.3808(13) 0.5820(10) 0.1740(6) 0.036(3) Uani 1 1 d . . . . .
C30 C 0.3639(15) 0.6846(10) 0.1866(6) 0.041(3) Uani 1 1 d . . . . .
H30 H 0.279489 0.696533 0.186035 0.049 Uiso 1 1 calc R U . . .
C31 C 0.4929(15) 0.7651(11) 0.2000(7) 0.042(3) Uani 1 1 d . . . . .
H31 H 0.511146 0.841021 0.209436 0.050 Uiso 1 1 calc R U . . .
C32 C 0.5895(14) 0.7143(11) 0.1970(6) 0.041(3) Uani 1 1 d . . . . .
H32 H 0.685573 0.750163 0.204793 0.050 Uiso 1 1 calc R U . . .
C33 C 0.5997(13) 0.4200(10) 0.3845(6) 0.034(3) Uani 1 1 d . . . . .
C34 C 0.7133(15) 0.3906(12) 0.3919(8) 0.052(4) Uani 1 1 d . . . . .
H34 H 0.771131 0.402590 0.362068 0.062 Uiso 1 1 calc R U . . .
C35 C 0.7446(16) 0.3418(14) 0.4446(8) 0.058(4) Uani 1 1 d . . . . .
H35 H 0.823427 0.320834 0.450416 0.070 Uiso 1 1 calc R U . . .
C36 C 0.6615(16) 0.3257(12) 0.4859(8) 0.054(4) Uani 1 1 d . . . . .
H36 H 0.681186 0.291273 0.520284 0.065 Uiso 1 1 calc R U . . .
C37 C 0.5486(16) 0.3575(13) 0.4800(7) 0.054(4) Uani 1 1 d . . . . .
H37 H 0.492517 0.347110 0.510663 0.065 Uiso 1 1 calc R U . . .
C38 C 0.5180(14) 0.4049(11) 0.4284(6) 0.041(3) Uani 1 1 d . . . . .
H38 H 0.440091 0.427048 0.423550 0.049 Uiso 1 1 calc R U . . .
C39 C 0.1896(15) 0.4030(11) 0.0650(8) 0.044(4) Uani 1 1 d . . . . .
C40 C 0.2723(16) 0.3670(12) 0.0277(7) 0.051(4) Uani 1 1 d . . . . .
H40 H 0.358657 0.366369 0.050448 0.061 Uiso 1 1 calc R U . . .
C41 C 0.228(2) 0.3322(12) -0.0431(8) 0.061(4) Uani 1 1 d . . . . .
H41 H 0.283546 0.308682 -0.069155 0.073 Uiso 1 1 calc R U . . .
C42 C 0.099(2) 0.3323(13) -0.0752(9) 0.076(6) Uani 1 1 d . . . . .
H42 H 0.067995 0.308372 -0.123436 0.091 Uiso 1 1 calc R U . . .
C43 C 0.0192(18) 0.3653(14) -0.0395(9) 0.066(5) Uani 1 1 d . . . . .
H43 H -0.066395 0.366848 -0.062594 0.079 Uiso 1 1 calc R U . . .
C44 C 0.0597(15) 0.3971(12) 0.0305(9) 0.059(4) Uani 1 1 d . . . . .
H44 H -0.000980 0.415153 0.055423 0.070 Uiso 1 1 calc R U . . .
S1 S 0.9535(4) 0.5858(4) 0.2509(2) 0.0566(10) Uani 1 1 d . . . . .
F1 F 1.1234(13) 0.6563(17) 0.3682(7) 0.174(8) Uani 1 1 d . . . . .
F2 F 0.9280(11) 0.6402(10) 0.3749(5) 0.093(4) Uani 1 1 d . . . . .
F3 F 1.030(2) 0.7682(11) 0.3400(8) 0.175(9) Uani 1 1 d . . . . .
O1 O 0.8292(11) 0.6007(12) 0.2265(6) 0.086(4) Uani 1 1 d . . . . .
O2 O 1.0621(10) 0.6280(9) 0.2212(6) 0.066(3) Uani 1 1 d . . . . .
O3 O 0.9332(19) 0.4784(11) 0.2587(8) 0.123(6) Uani 1 1 d . . . . .
C45 C 1.012(2) 0.6646(19) 0.3380(10) 0.082(6) Uani 1 1 d . . . . .
C46 C -0.2096(18) 0.1106(19) 0.2269(13) 0.090(5) Uani 1 1 d . . . . .
C47 C -0.1801(16) 0.1957(16) 0.1974(12) 0.086(6) Uani 1 1 d . . . . .
H47 H -0.173673 0.265821 0.221512 0.103 Uiso 1 1 calc R U . . .
C48 C -0.160(2) 0.179(2) 0.1336(15) 0.120(8) Uani 1 1 d . . . . .
H48 H -0.140038 0.240276 0.115986 0.144 Uiso 1 1 calc R U . . .
C49 C -0.166(3) 0.085(3) 0.0927(16) 0.142(11) Uani 1 1 d . . . . .
H49 H -0.153607 0.078267 0.048003 0.171 Uiso 1 1 calc R U . . .
C50 C -0.190(3) 0.005(2) 0.1212(15) 0.126(9) Uani 1 1 d . . . . .
H50 H -0.188885 -0.062211 0.096406 0.152 Uiso 1 1 calc R U . . .
C51 C -0.2178(18) 0.0100(18) 0.1863(14) 0.101(6) Uani 1 1 d . . . . .
H51 H -0.241335 -0.053212 0.201912 0.121 Uiso 1 1 calc R U . . .
C52 C -0.232(3) 0.123(3) 0.2923(14) 0.166(12) Uani 1 1 d . . . . .
H52A H -0.268473 0.051650 0.300100 0.249 Uiso 1 1 calc R U . . .
H52B H -0.299147 0.160126 0.295567 0.249 Uiso 1 1 calc R U . . .
H52C H -0.145609 0.166343 0.326576 0.249 Uiso 1 1 calc R U . . .
C53 C 0.601(3) 0.040(3) 0.477(2) 0.148(9) Uiso 0.5 1 d DG . P A -1
C54 C 0.648(4) 0.010(3) 0.5345(19) 0.148(9) Uiso 0.5 1 d G . P A -1
H54 H 0.586992 -0.012373 0.561558 0.178 Uiso 0.5 1 calc R U P A -1
C55 C 0.783(4) 0.014(3) 0.5526(15) 0.148(9) Uiso 0.5 1 d G . P A -1
H55 H 0.814435 -0.006406 0.592053 0.178 Uiso 0.5 1 calc R U P A -1
C56 C 0.871(3) 0.047(3) 0.513(2) 0.148(9) Uiso 0.5 1 d G . P A -1
H56 H 0.963492 0.049908 0.525427 0.178 Uiso 0.5 1 calc R U P A -1
C57 C 0.825(4) 0.077(3) 0.4554(18) 0.148(9) Uiso 0.5 1 d G . P A -1
H57 H 0.885108 0.100255 0.428306 0.178 Uiso 0.5 1 calc R U P A -1
C58 C 0.689(4) 0.074(3) 0.4372(16) 0.148(9) Uiso 0.5 1 d G . P A -1
H58 H 0.657666 0.094289 0.397810 0.178 Uiso 0.5 1 calc R U P A -1
C59 C 0.456(4) 0.029(5) 0.464(3) 0.148(9) Uiso 0.5 1 d D . P A -1
H59A H 0.429647 0.051591 0.422702 0.222 Uiso 0.5 1 calc R U P A -1
H59B H 0.400093 -0.046346 0.457323 0.222 Uiso 0.5 1 calc R U P A -1
H59C H 0.441922 0.075622 0.502683 0.222 Uiso 0.5 1 calc R U P A -1
 
loop_
 _atom_site_aniso_label
 _atom_site_aniso_U_11
 _atom_site_aniso_U_22
 _atom_site_aniso_U_33
 _atom_site_aniso_U_23
 _atom_site_aniso_U_13
 _atom_site_aniso_U_12
Ag1 0.0493(6) 0.0291(5) 0.0415(6) 0.0137(4) 0.0202(5) 0.0116(5)
Fe1 0.0563(14) 0.0361(13) 0.0749(17) 0.0284(12) 0.0372(13) 0.0199(11)
Fe2 0.0506(13) 0.0295(12) 0.0408(12) 0.0124(10) 0.0212(11) 0.0137(10)
P1 0.046(2) 0.038(2) 0.051(2) 0.0199(18) 0.0240(19) 0.0194(17)
P2 0.0380(19) 0.036(2) 0.047(2) 0.0185(17) 0.0177(17) 0.0115(16)
P3 0.049(2) 0.037(2) 0.043(2) 0.0142(17) 0.0188(18) 0.0128(17)
P4 0.044(2) 0.035(2) 0.045(2) 0.0164(17) 0.0206(17) 0.0135(17)
C1 0.058(9) 0.050(10) 0.054(9) 0.032(8) 0.026(8) 0.024(8)
C2 0.070(11) 0.061(11) 0.069(11) 0.039(9) 0.029(9) 0.039(9)
C3 0.072(11) 0.086(13) 0.054(10) 0.046(10) 0.025(9) 0.042(11)
C4 0.098(14) 0.055(11) 0.104(15) 0.050(11) 0.065(12) 0.045(11)
C5 0.079(12) 0.038(9) 0.094(13) 0.035(9) 0.056(11) 0.019(9)
C6 0.049(9) 0.032(8) 0.062(10) 0.009(7) 0.020(8) 0.008(7)
C7 0.035(8) 0.046(9) 0.053(9) 0.022(7) 0.022(7) 0.010(7)
C8 0.062(10) 0.037(9) 0.072(11) 0.022(8) 0.047(9) 0.022(8)
C9 0.064(10) 0.040(9) 0.074(11) 0.018(8) 0.037(9) 0.015(8)
C10 0.059(10) 0.028(8) 0.079(12) 0.008(8) 0.028(9) 0.005(8)
C11 0.036(7) 0.037(8) 0.037(8) 0.008(6) 0.013(6) 0.002(6)
C12 0.073(11) 0.070(12) 0.066(11) 0.039(9) 0.041(10) 0.032(10)
C13 0.078(13) 0.122(19) 0.045(10) 0.039(11) 0.028(10) 0.018(13)
C14 0.074(12) 0.069(14) 0.057(11) -0.010(10) 0.039(10) -0.004(10)
C15 0.056(10) 0.045(10) 0.070(12) 0.006(9) 0.032(10) 0.006(8)
C16 0.054(9) 0.048(10) 0.052(10) 0.016(8) 0.034(8) 0.011(8)
C17 0.032(7) 0.046(9) 0.043(8) 0.020(7) 0.019(6) 0.016(7)
C18 0.049(9) 0.038(9) 0.062(10) 0.017(8) 0.025(8) 0.014(7)
C19 0.070(11) 0.041(10) 0.099(15) 0.036(10) 0.045(11) 0.024(9)
C20 0.081(12) 0.051(11) 0.074(12) 0.035(10) 0.049(10) 0.035(10)
C21 0.068(10) 0.050(10) 0.049(9) 0.008(8) 0.032(8) 0.019(9)
C22 0.047(8) 0.044(9) 0.042(8) 0.015(7) 0.018(7) 0.020(7)
C23 0.056(9) 0.038(8) 0.033(7) 0.020(6) 0.014(7) 0.014(7)
C24 0.065(10) 0.045(9) 0.039(8) 0.025(7) 0.030(7) 0.024(8)
C25 0.096(13) 0.044(9) 0.043(9) 0.022(7) 0.037(9) 0.035(10)
C26 0.094(13) 0.033(9) 0.036(9) 0.000(7) 0.017(9) 0.010(9)
C27 0.062(10) 0.042(9) 0.034(8) 0.009(7) 0.012(7) 0.008(8)
C28 0.045(8) 0.048(9) 0.034(7) 0.016(7) 0.017(7) 0.027(7)
C29 0.044(8) 0.035(8) 0.033(7) 0.014(6) 0.021(6) 0.010(6)
C30 0.058(9) 0.031(8) 0.041(8) 0.012(6) 0.024(7) 0.019(7)
C31 0.063(9) 0.035(8) 0.043(8) 0.022(7) 0.032(8) 0.021(8)
C32 0.046(8) 0.038(8) 0.036(8) 0.008(6) 0.024(7) 0.003(7)
C33 0.042(8) 0.028(7) 0.030(7) 0.006(6) 0.013(6) 0.008(6)
C34 0.051(9) 0.048(10) 0.059(10) 0.018(8) 0.026(8) 0.011(8)
C35 0.055(10) 0.067(12) 0.059(10) 0.022(9) 0.017(8) 0.028(9)
C36 0.062(10) 0.051(10) 0.060(10) 0.026(8) 0.027(9) 0.021(8)
C37 0.053(10) 0.067(12) 0.042(9) 0.025(8) 0.016(8) 0.012(9)
C38 0.052(9) 0.043(9) 0.032(7) 0.014(6) 0.015(7) 0.017(7)
C39 0.050(9) 0.022(8) 0.058(10) 0.015(7) 0.012(8) 0.010(7)
C40 0.063(10) 0.060(11) 0.044(9) 0.020(8) 0.020(8) 0.033(9)
C41 0.104(14) 0.037(9) 0.052(10) 0.018(8) 0.019(10) 0.034(10)
C42 0.116(17) 0.030(10) 0.058(11) 0.014(9) -0.004(12) 0.005(10)
C43 0.053(10) 0.054(11) 0.064(12) 0.020(9) -0.023(9) 0.001(9)
C44 0.040(9) 0.037(9) 0.090(14) 0.018(9) 0.005(9) 0.007(7)
S1 0.047(2) 0.062(3) 0.060(3) 0.020(2) 0.014(2) 0.016(2)
F1 0.067(8) 0.33(3) 0.104(11) 0.059(13) -0.008(7) 0.060(12)
F2 0.089(8) 0.135(11) 0.056(6) 0.042(7) 0.023(6) 0.025(7)
F3 0.30(2) 0.062(9) 0.134(13) 0.011(9) 0.118(15) -0.005(11)
O1 0.043(6) 0.151(13) 0.080(9) 0.043(8) 0.025(6) 0.043(8)
O2 0.045(6) 0.089(9) 0.072(8) 0.027(7) 0.024(6) 0.026(6)
O3 0.196(17) 0.051(9) 0.125(13) 0.044(9) 0.040(12) 0.036(10)
C45 0.060(12) 0.096(17) 0.078(14) 0.031(13) 0.020(11) 0.003(11)
C46 0.041(10) 0.088(13) 0.125(15) 0.020(11) 0.009(11) 0.015(11)
C47 0.038(9) 0.066(12) 0.146(17) 0.019(12) 0.018(12) 0.015(9)
C48 0.065(14) 0.17(2) 0.145(19) 0.054(17) 0.019(15) 0.072(17)
C49 0.09(2) 0.22(3) 0.12(2) 0.034(17) 0.010(17) 0.09(3)
C50 0.079(16) 0.12(2) 0.126(19) -0.039(14) -0.019(15) 0.035(17)
C51 0.038(10) 0.073(12) 0.169(19) 0.027(12) 0.003(13) 0.003(10)
C52 0.12(2) 0.24(4) 0.14(2) 0.05(2) 0.04(2) 0.07(2)
 
_geom_special_details
;
 All esds (except the esd in the dihedral angle between two l.s. planes)
 are estimated using the full covariance matrix.  The cell esds are taken
 into account individually in the estimation of esds in distances, angles
 and torsion angles; correlations between esds in cell parameters are only
 used when they are defined by crystal symmetry.  An approximate (isotropic)
 treatment of cell esds is used for estimating esds involving l.s. planes.
;
 
loop_
 _geom_bond_atom_site_label_1
 _geom_bond_atom_site_label_2
 _geom_bond_distance
 _geom_bond_site_symmetry_2
 _geom_bond_publ_flag
Ag1 P4 2.476(4) . ?
Ag1 P1 2.476(3) . ?
Ag1 P3 2.484(4) . ?
Ag1 P2 2.489(4) . ?
Fe1 C7 2.034(12) . ?
Fe1 C6 2.044(15) . ?
Fe1 C8 2.048(12) . ?
Fe1 C4 2.055(15) . ?
Fe1 C1 2.056(14) . ?
Fe1 C2 2.057(17) . ?
Fe1 C9 2.059(15) . ?
Fe1 C3 2.059(15) . ?
Fe1 C5 2.066(14) . ?
Fe1 C10 2.084(17) . ?
Fe2 C27 2.022(15) . ?
Fe2 C23 2.023(12) . ?
Fe2 C30 2.034(14) . ?
Fe2 C32 2.035(11) . ?
Fe2 C24 2.042(11) . ?
Fe2 C31 2.047(12) . ?
Fe2 C26 2.048(14) . ?
Fe2 C29 2.048(13) . ?
Fe2 C28 2.048(12) . ?
Fe2 C25 2.061(13) . ?
P1 C1 1.780(14) . ?
P1 C11 1.827(13) . ?
P1 H1 1.29(11) . ?
P2 C7 1.784(14) . ?
P2 C17 1.818(12) . ?
P2 H2 1.40(11) . ?
P3 C23 1.791(14) . ?
P3 C33 1.828(13) . ?
P3 H3 1.11(14) . ?
P4 C29 1.812(13) . ?
P4 C39 1.839(15) . ?
P4 H4 1.45(9) . ?
C1 C2 1.45(2) . ?
C1 C5 1.46(2) . ?
C2 C3 1.41(2) . ?
C2 H2A 0.9500 . ?
C3 C4 1.43(2) . ?
C3 H3A 0.9500 . ?
C4 C5 1.42(2) . ?
C4 H4A 0.9500 . ?
C5 H5 0.9500 . ?
C6 C7 1.425(19) . ?
C6 C10 1.429(19) . ?
C6 H6 0.9500 . ?
C7 C8 1.427(19) . ?
C8 C9 1.41(2) . ?
C8 H8 0.9500 . ?
C9 C10 1.42(2) . ?
C9 H9 0.9500 . ?
C10 H10 0.9500 . ?
C11 C16 1.38(2) . ?
C11 C12 1.390(19) . ?
C12 C13 1.39(2) . ?
C12 H12 0.9500 . ?
C13 C14 1.41(3) . ?
C13 H13 0.9500 . ?
C14 C15 1.35(2) . ?
C14 H14 0.9500 . ?
C15 C16 1.40(2) . ?
C15 H15 0.9500 . ?
C16 H16 0.9500 . ?
C17 C22 1.384(18) . ?
C17 C18 1.389(18) . ?
C18 C19 1.396(19) . ?
C18 H18 0.9500 . ?
C19 C20 1.39(2) . ?
C19 H19 0.9500 . ?
C20 C21 1.37(2) . ?
C20 H20 0.9500 . ?
C21 C22 1.392(18) . ?
C21 H21 0.9500 . ?
C22 H22 0.9500 . ?
C23 C27 1.426(19) . ?
C23 C24 1.432(19) . ?
C24 C25 1.421(18) . ?
C24 H24 0.9500 . ?
C25 C26 1.41(2) . ?
C25 H25 0.9500 . ?
C26 C27 1.38(2) . ?
C26 H26 0.9500 . ?
C27 H27 0.9500 . ?
C28 C32 1.402(18) . ?
C28 C29 1.418(18) . ?
C28 H28 0.9500 . ?
C29 C30 1.421(17) . ?
C30 C31 1.401(19) . ?
C30 H30 0.9500 . ?
C31 C32 1.390(19) . ?
C31 H31 0.9500 . ?
C32 H32 0.9500 . ?
C33 C34 1.362(19) . ?
C33 C38 1.370(17) . ?
C34 C35 1.42(2) . ?
C34 H34 0.9500 . ?
C35 C36 1.338(19) . ?
C35 H35 0.9500 . ?
C36 C37 1.37(2) . ?
C36 H36 0.9500 . ?
C37 C38 1.388(18) . ?
C37 H37 0.9500 . ?
C38 H38 0.9500 . ?
C39 C40 1.395(19) . ?
C39 C44 1.40(2) . ?
C40 C41 1.39(2) . ?
C40 H40 0.9500 . ?
C41 C42 1.40(2) . ?
C41 H41 0.9500 . ?
C42 C43 1.33(2) . ?
C42 H42 0.9500 . ?
C43 C44 1.37(2) . ?
C43 H43 0.9500 . ?
C44 H44 0.9500 . ?
S1 O1 1.404(11) . ?
S1 O2 1.426(10) . ?
S1 O3 1.440(13) . ?
S1 C45 1.79(2) . ?
F1 C45 1.27(2) . ?
F2 C45 1.292(19) . ?
F3 C45 1.34(2) . ?
C46 C47 1.39(3) . ?
C46 C52 1.41(3) . ?
C46 C51 1.41(3) . ?
C47 C48 1.36(3) . ?
C47 H47 0.9500 . ?
C48 C49 1.35(4) . ?
C48 H48 0.9500 . ?
C49 C50 1.32(4) . ?
C49 H49 0.9500 . ?
C50 C51 1.43(3) . ?
C50 H50 0.9500 . ?
C51 H51 0.9500 . ?
C52 H52A 0.9800 . ?
C52 H52B 0.9800 . ?
C52 H52C 0.9800 . ?
C53 C54 1.3900 . ?
C53 C58 1.3900 . ?
C53 C59 1.46(3) . ?
C54 C55 1.3900 . ?
C54 H54 0.9500 . ?
C55 C56 1.3900 . ?
C55 H55 0.9500 . ?
C56 C57 1.3900 . ?
C56 H56 0.9500 . ?
C57 C58 1.3900 . ?
C57 H57 0.9500 . ?
C58 H58 0.9500 . ?
C59 H59A 0.9800 . ?
C59 H59B 0.9800 . ?
C59 H59C 0.9800 . ?
 
loop_
 _geom_angle_atom_site_label_1
 _geom_angle_atom_site_label_2
 _geom_angle_atom_site_label_3
 _geom_angle
 _geom_angle_site_symmetry_1
 _geom_angle_site_symmetry_3
 _geom_angle_publ_flag
P4 Ag1 P1 116.56(12) . . ?
P4 Ag1 P3 103.87(13) . . ?
P1 Ag1 P3 112.99(12) . . ?
P4 Ag1 P2 118.11(12) . . ?
P1 Ag1 P2 102.15(11) . . ?
P3 Ag1 P2 102.62(13) . . ?
C7 Fe1 C6 40.9(5) . . ?
C7 Fe1 C8 40.9(5) . . ?
C6 Fe1 C8 68.4(6) . . ?
C7 Fe1 C4 169.3(6) . . ?
C6 Fe1 C4 148.7(7) . . ?
C8 Fe1 C4 130.4(6) . . ?
C7 Fe1 C1 115.9(5) . . ?
C6 Fe1 C1 107.5(6) . . ?
C8 Fe1 C1 149.6(6) . . ?
C4 Fe1 C1 69.1(6) . . ?
C7 Fe1 C2 108.3(6) . . ?
C6 Fe1 C2 130.3(6) . . ?
C8 Fe1 C2 117.1(6) . . ?
C4 Fe1 C2 68.6(7) . . ?
C1 Fe1 C2 41.4(6) . . ?
C7 Fe1 C9 68.1(6) . . ?
C6 Fe1 C9 67.6(6) . . ?
C8 Fe1 C9 40.2(6) . . ?
C4 Fe1 C9 109.1(6) . . ?
C1 Fe1 C9 168.1(6) . . ?
C2 Fe1 C9 149.9(6) . . ?
C7 Fe1 C3 130.5(6) . . ?
C6 Fe1 C3 168.9(7) . . ?
C8 Fe1 C3 109.6(6) . . ?
C4 Fe1 C3 40.8(7) . . ?
C1 Fe1 C3 68.4(6) . . ?
C2 Fe1 C3 39.9(6) . . ?
C9 Fe1 C3 118.5(7) . . ?
C7 Fe1 C5 149.3(6) . . ?
C6 Fe1 C5 116.4(7) . . ?
C8 Fe1 C5 168.2(6) . . ?
C4 Fe1 C5 40.3(6) . . ?
C1 Fe1 C5 41.4(6) . . ?
C2 Fe1 C5 68.9(7) . . ?
C9 Fe1 C5 129.8(6) . . ?
C3 Fe1 C5 67.9(7) . . ?
C7 Fe1 C10 68.7(6) . . ?
C6 Fe1 C10 40.5(5) . . ?
C8 Fe1 C10 68.3(6) . . ?
C4 Fe1 C10 116.3(7) . . ?
C1 Fe1 C10 129.2(6) . . ?
C2 Fe1 C10 168.7(6) . . ?
C9 Fe1 C10 40.2(6) . . ?
C3 Fe1 C10 150.0(7) . . ?
C5 Fe1 C10 107.8(7) . . ?
C27 Fe2 C23 41.3(5) . . ?
C27 Fe2 C30 168.1(6) . . ?
C23 Fe2 C30 149.5(6) . . ?
C27 Fe2 C32 109.5(6) . . ?
C23 Fe2 C32 130.5(6) . . ?
C30 Fe2 C32 67.3(5) . . ?
C27 Fe2 C24 68.2(6) . . ?
C23 Fe2 C24 41.3(5) . . ?
C30 Fe2 C24 117.0(6) . . ?
C32 Fe2 C24 169.7(6) . . ?
C27 Fe2 C31 130.2(6) . . ?
C23 Fe2 C31 168.8(6) . . ?
C30 Fe2 C31 40.1(5) . . ?
C32 Fe2 C31 39.8(5) . . ?
C24 Fe2 C31 149.2(5) . . ?
C27 Fe2 C26 39.6(6) . . ?
C23 Fe2 C26 68.5(6) . . ?
C30 Fe2 C26 130.6(6) . . ?
C32 Fe2 C26 117.4(6) . . ?
C24 Fe2 C26 67.7(6) . . ?
C31 Fe2 C26 109.3(6) . . ?
C27 Fe2 C29 150.1(6) . . ?
C23 Fe2 C29 116.3(5) . . ?
C30 Fe2 C29 40.7(5) . . ?
C32 Fe2 C29 67.7(5) . . ?
C24 Fe2 C29 108.9(5) . . ?
C31 Fe2 C29 67.9(5) . . ?
C26 Fe2 C29 169.2(6) . . ?
C27 Fe2 C28 117.6(6) . . ?
C23 Fe2 C28 108.3(5) . . ?
C30 Fe2 C28 68.0(5) . . ?
C32 Fe2 C28 40.2(5) . . ?
C24 Fe2 C28 131.1(5) . . ?
C31 Fe2 C28 67.5(5) . . ?
C26 Fe2 C28 149.3(6) . . ?
C29 Fe2 C28 40.5(5) . . ?
C27 Fe2 C25 67.4(6) . . ?
C23 Fe2 C25 69.0(5) . . ?
C30 Fe2 C25 108.9(6) . . ?
C32 Fe2 C25 148.9(6) . . ?
C24 Fe2 C25 40.5(5) . . ?
C31 Fe2 C25 116.9(5) . . ?
C26 Fe2 C25 40.0(6) . . ?
C29 Fe2 C25 130.9(6) . . ?
C28 Fe2 C25 169.7(6) . . ?
C1 P1 C11 105.6(6) . . ?
C1 P1 Ag1 114.5(4) . . ?
C11 P1 Ag1 116.9(4) . . ?
C1 P1 H1 105(5) . . ?
C11 P1 H1 95(4) . . ?
Ag1 P1 H1 118(4) . . ?
C7 P2 C17 106.5(6) . . ?
C7 P2 Ag1 113.7(4) . . ?
C17 P2 Ag1 119.5(4) . . ?
C7 P2 H2 96(4) . . ?
C17 P2 H2 97(4) . . ?
Ag1 P2 H2 120(4) . . ?
C23 P3 C33 109.2(6) . . ?
C23 P3 Ag1 115.0(5) . . ?
C33 P3 Ag1 115.3(4) . . ?
C23 P3 H3 113(7) . . ?
C33 P3 H3 91(7) . . ?
Ag1 P3 H3 112(7) . . ?
C29 P4 C39 103.4(6) . . ?
C29 P4 Ag1 111.8(5) . . ?
C39 P4 Ag1 119.7(4) . . ?
C29 P4 H4 101(4) . . ?
C39 P4 H4 92(4) . . ?
Ag1 P4 H4 125(4) . . ?
C2 C1 C5 106.6(13) . . ?
C2 C1 P1 124.8(12) . . ?
C5 C1 P1 128.0(12) . . ?
C2 C1 Fe1 69.3(9) . . ?
C5 C1 Fe1 69.7(8) . . ?
P1 C1 Fe1 119.6(7) . . ?
C3 C2 C1 108.0(15) . . ?
C3 C2 Fe1 70.1(10) . . ?
C1 C2 Fe1 69.3(9) . . ?
C3 C2 H2A 126.0 . . ?
C1 C2 H2A 126.0 . . ?
Fe1 C2 H2A 126.2 . . ?
C2 C3 C4 109.4(14) . . ?
C2 C3 Fe1 69.9(9) . . ?
C4 C3 Fe1 69.4(9) . . ?
C2 C3 H3A 125.3 . . ?
C4 C3 H3A 125.3 . . ?
Fe1 C3 H3A 126.9 . . ?
C5 C4 C3 107.7(15) . . ?
C5 C4 Fe1 70.3(8) . . ?
C3 C4 Fe1 69.8(8) . . ?
C5 C4 H4A 126.2 . . ?
C3 C4 H4A 126.2 . . ?
Fe1 C4 H4A 125.4 . . ?
C4 C5 C1 108.3(15) . . ?
C4 C5 Fe1 69.4(8) . . ?
C1 C5 Fe1 69.0(8) . . ?
C4 C5 H5 125.8 . . ?
C1 C5 H5 125.8 . . ?
Fe1 C5 H5 127.3 . . ?
C7 C6 C10 109.0(13) . . ?
C7 C6 Fe1 69.1(8) . . ?
C10 C6 Fe1 71.3(9) . . ?
C7 C6 H6 125.5 . . ?
C10 C6 H6 125.5 . . ?
Fe1 C6 H6 125.7 . . ?
C6 C7 C8 107.5(12) . . ?
C6 C7 P2 123.4(11) . . ?
C8 C7 P2 128.6(11) . . ?
C6 C7 Fe1 69.9(7) . . ?
C8 C7 Fe1 70.1(7) . . ?
P2 C7 Fe1 118.8(7) . . ?
C9 C8 C7 107.6(13) . . ?
C9 C8 Fe1 70.3(8) . . ?
C7 C8 Fe1 69.0(7) . . ?
C9 C8 H8 126.2 . . ?
C7 C8 H8 126.2 . . ?
Fe1 C8 H8 126.1 . . ?
C8 C9 C10 109.7(14) . . ?
C8 C9 Fe1 69.5(8) . . ?
C10 C9 Fe1 70.9(9) . . ?
C8 C9 H9 125.1 . . ?
C10 C9 H9 125.1 . . ?
Fe1 C9 H9 126.1 . . ?
C9 C10 C6 106.2(13) . . ?
C9 C10 Fe1 68.9(9) . . ?
C6 C10 Fe1 68.2(9) . . ?
C9 C10 H10 126.9 . . ?
C6 C10 H10 126.9 . . ?
Fe1 C10 H10 127.5 . . ?
C16 C11 C12 119.5(13) . . ?
C16 C11 P1 118.2(10) . . ?
C12 C11 P1 122.3(11) . . ?
C11 C12 C13 119.0(16) . . ?
C11 C12 H12 120.5 . . ?
C13 C12 H12 120.5 . . ?
C12 C13 C14 120.7(16) . . ?
C12 C13 H13 119.6 . . ?
C14 C13 H13 119.6 . . ?
C15 C14 C13 119.8(15) . . ?
C15 C14 H14 120.1 . . ?
C13 C14 H14 120.1 . . ?
C14 C15 C16 120.0(17) . . ?
C14 C15 H15 120.0 . . ?
C16 C15 H15 120.0 . . ?
C11 C16 C15 121.0(15) . . ?
C11 C16 H16 119.5 . . ?
C15 C16 H16 119.5 . . ?
C22 C17 C18 120.3(12) . . ?
C22 C17 P2 122.6(10) . . ?
C18 C17 P2 116.8(10) . . ?
C17 C18 C19 119.5(15) . . ?
C17 C18 H18 120.2 . . ?
C19 C18 H18 120.2 . . ?
C20 C19 C18 120.1(15) . . ?
C20 C19 H19 120.0 . . ?
C18 C19 H19 120.0 . . ?
C21 C20 C19 119.6(14) . . ?
C21 C20 H20 120.2 . . ?
C19 C20 H20 120.2 . . ?
C20 C21 C22 121.2(14) . . ?
C20 C21 H21 119.4 . . ?
C22 C21 H21 119.4 . . ?
C17 C22 C21 119.2(13) . . ?
C17 C22 H22 120.4 . . ?
C21 C22 H22 120.4 . . ?
C27 C23 C24 105.7(12) . . ?
C27 C23 P3 129.4(11) . . ?
C24 C23 P3 124.2(11) . . ?
C27 C23 Fe2 69.3(8) . . ?
C24 C23 Fe2 70.1(7) . . ?
P3 C23 Fe2 118.0(7) . . ?
C25 C24 C23 108.4(13) . . ?
C25 C24 Fe2 70.5(7) . . ?
C23 C24 Fe2 68.7(7) . . ?
C25 C24 H24 125.8 . . ?
C23 C24 H24 125.8 . . ?
Fe2 C24 H24 126.6 . . ?
C26 C25 C24 107.3(14) . . ?
C26 C25 Fe2 69.5(8) . . ?
C24 C25 Fe2 69.0(7) . . ?
C26 C25 H25 126.3 . . ?
C24 C25 H25 126.3 . . ?
Fe2 C25 H25 126.7 . . ?
C27 C26 C25 109.0(14) . . ?
C27 C26 Fe2 69.2(8) . . ?
C25 C26 Fe2 70.5(9) . . ?
C27 C26 H26 125.5 . . ?
C25 C26 H26 125.5 . . ?
Fe2 C26 H26 126.4 . . ?
C26 C27 C23 109.6(14) . . ?
C26 C27 Fe2 71.3(9) . . ?
C23 C27 Fe2 69.4(8) . . ?
C26 C27 H27 125.2 . . ?
C23 C27 H27 125.2 . . ?
Fe2 C27 H27 125.7 . . ?
C32 C28 C29 107.5(12) . . ?
C32 C28 Fe2 69.4(7) . . ?
C29 C28 Fe2 69.7(7) . . ?
C32 C28 H28 126.2 . . ?
C29 C28 H28 126.2 . . ?
Fe2 C28 H28 126.2 . . ?
C28 C29 C30 107.0(11) . . ?
C28 C29 P4 123.5(10) . . ?
C30 C29 P4 129.4(10) . . ?
C28 C29 Fe2 69.8(8) . . ?
C30 C29 Fe2 69.1(8) . . ?
P4 C29 Fe2 122.9(6) . . ?
C31 C30 C29 108.4(12) . . ?
C31 C30 Fe2 70.4(8) . . ?
C29 C30 Fe2 70.2(8) . . ?
C31 C30 H30 125.8 . . ?
C29 C30 H30 125.8 . . ?
Fe2 C30 H30 125.2 . . ?
C32 C31 C30 107.8(12) . . ?
C32 C31 Fe2 69.6(7) . . ?
C30 C31 Fe2 69.4(7) . . ?
C32 C31 H31 126.1 . . ?
C30 C31 H31 126.1 . . ?
Fe2 C31 H31 126.5 . . ?
C31 C32 C28 109.3(12) . . ?
C31 C32 Fe2 70.6(7) . . ?
C28 C32 Fe2 70.4(7) . . ?
C31 C32 H32 125.4 . . ?
C28 C32 H32 125.4 . . ?
Fe2 C32 H32 125.2 . . ?
C34 C33 C38 120.3(13) . . ?
C34 C33 P3 119.6(10) . . ?
C38 C33 P3 119.8(10) . . ?
C33 C34 C35 119.4(12) . . ?
C33 C34 H34 120.3 . . ?
C35 C34 H34 120.3 . . ?
C36 C35 C34 119.1(14) . . ?
C36 C35 H35 120.4 . . ?
C34 C35 H35 120.4 . . ?
C35 C36 C37 122.0(15) . . ?
C35 C36 H36 119.0 . . ?
C37 C36 H36 119.0 . . ?
C36 C37 C38 118.9(13) . . ?
C36 C37 H37 120.6 . . ?
C38 C37 H37 120.6 . . ?
C33 C38 C37 120.2(13) . . ?
C33 C38 H38 119.9 . . ?
C37 C38 H38 119.9 . . ?
C40 C39 C44 118.9(15) . . ?
C40 C39 P4 117.6(12) . . ?
C44 C39 P4 123.4(12) . . ?
C41 C40 C39 119.7(15) . . ?
C41 C40 H40 120.2 . . ?
C39 C40 H40 120.2 . . ?
C40 C41 C42 118.9(16) . . ?
C40 C41 H41 120.5 . . ?
C42 C41 H41 120.5 . . ?
C43 C42 C41 121.4(17) . . ?
C43 C42 H42 119.3 . . ?
C41 C42 H42 119.3 . . ?
C42 C43 C44 120.5(16) . . ?
C42 C43 H43 119.7 . . ?
C44 C43 H43 119.7 . . ?
C43 C44 C39 120.3(16) . . ?
C43 C44 H44 119.8 . . ?
C39 C44 H44 119.8 . . ?
O1 S1 O2 116.1(7) . . ?
O1 S1 O3 112.6(10) . . ?
O2 S1 O3 115.7(9) . . ?
O1 S1 C45 104.1(9) . . ?
O2 S1 C45 104.9(8) . . ?
O3 S1 C45 101.0(10) . . ?
F1 C45 F2 105.8(17) . . ?
F1 C45 F3 111(2) . . ?
F2 C45 F3 104.3(18) . . ?
F1 C45 S1 111.7(17) . . ?
F2 C45 S1 115.4(14) . . ?
F3 C45 S1 108.7(15) . . ?
C47 C46 C52 122(3) . . ?
C47 C46 C51 115(2) . . ?
C52 C46 C51 122(3) . . ?
C48 C47 C46 120(2) . . ?
C48 C47 H47 120.0 . . ?
C46 C47 H47 120.0 . . ?
C49 C48 C47 128(3) . . ?
C49 C48 H48 116.2 . . ?
C47 C48 H48 116.2 . . ?
C50 C49 C48 113(3) . . ?
C50 C49 H49 123.6 . . ?
C48 C49 H49 123.6 . . ?
C49 C50 C51 126(3) . . ?
C49 C50 H50 117.2 . . ?
C51 C50 H50 117.2 . . ?
C46 C51 C50 119(2) . . ?
C46 C51 H51 120.6 . . ?
C50 C51 H51 120.6 . . ?
C46 C52 H52A 109.5 . . ?
C46 C52 H52B 109.5 . . ?
H52A C52 H52B 109.5 . . ?
C46 C52 H52C 109.5 . . ?
H52A C52 H52C 109.5 . . ?
H52B C52 H52C 109.5 . . ?
C54 C53 C58 120.0 . . ?
C54 C53 C59 113(4) . . ?
C58 C53 C59 127(4) . . ?
C55 C54 C53 120.0 . . ?
C55 C54 H54 120.0 . . ?
C53 C54 H54 120.0 . . ?
C56 C55 C54 120.0 . . ?
C56 C55 H55 120.0 . . ?
C54 C55 H55 120.0 . . ?
C55 C56 C57 120.0 . . ?
C55 C56 H56 120.0 . . ?
C57 C56 H56 120.0 . . ?
C58 C57 C56 120.0 . . ?
C58 C57 H57 120.0 . . ?
C56 C57 H57 120.0 . . ?
C57 C58 C53 120.0 . . ?
C57 C58 H58 120.0 . . ?
C53 C58 H58 120.0 . . ?
C53 C59 H59A 109.5 . . ?
C53 C59 H59B 109.5 . . ?
H59A C59 H59B 109.5 . . ?
C53 C59 H59C 109.5 . . ?
H59A C59 H59C 109.5 . . ?
H59B C59 H59C 109.5 . . ?
 
loop_
 _geom_torsion_atom_site_label_1
 _geom_torsion_atom_site_label_2
 _geom_torsion_atom_site_label_3
 _geom_torsion_atom_site_label_4
 _geom_torsion
 _geom_torsion_site_symmetry_1
 _geom_torsion_site_symmetry_2
 _geom_torsion_site_symmetry_3
 _geom_torsion_site_symmetry_4
 _geom_torsion_publ_flag
C11 P1 C1 C2 -98.2(13) . . . . ?
Ag1 P1 C1 C2 31.8(14) . . . . ?
C11 P1 C1 C5 91.2(14) . . . . ?
Ag1 P1 C1 C5 -138.8(12) . . . . ?
C11 P1 C1 Fe1 177.5(7) . . . . ?
Ag1 P1 C1 Fe1 -52.4(10) . . . . ?
C5 C1 C2 C3 0.3(16) . . . . ?
P1 C1 C2 C3 -172.0(11) . . . . ?
Fe1 C1 C2 C3 -59.7(10) . . . . ?
C5 C1 C2 Fe1 60.0(10) . . . . ?
P1 C1 C2 Fe1 -112.3(11) . . . . ?
C1 C2 C3 C4 0.8(17) . . . . ?
Fe1 C2 C3 C4 -58.3(11) . . . . ?
C1 C2 C3 Fe1 59.2(10) . . . . ?
C2 C3 C4 C5 -1.7(18) . . . . ?
Fe1 C3 C4 C5 -60.3(11) . . . . ?
C2 C3 C4 Fe1 58.6(10) . . . . ?
C3 C4 C5 C1 1.9(18) . . . . ?
Fe1 C4 C5 C1 -58.1(10) . . . . ?
C3 C4 C5 Fe1 60.0(11) . . . . ?
C2 C1 C5 C4 -1.4(17) . . . . ?
P1 C1 C5 C4 170.6(11) . . . . ?
Fe1 C1 C5 C4 58.4(11) . . . . ?
C2 C1 C5 Fe1 -59.8(10) . . . . ?
P1 C1 C5 Fe1 112.2(12) . . . . ?
C10 C6 C7 C8 -0.1(16) . . . . ?
Fe1 C6 C7 C8 60.3(9) . . . . ?
C10 C6 C7 P2 -172.3(10) . . . . ?
Fe1 C6 C7 P2 -112.0(10) . . . . ?
C10 C6 C7 Fe1 -60.4(10) . . . . ?
C17 P2 C7 C6 -105.5(12) . . . . ?
Ag1 P2 C7 C6 28.3(13) . . . . ?
C17 P2 C7 C8 84.0(13) . . . . ?
Ag1 P2 C7 C8 -142.3(11) . . . . ?
C17 P2 C7 Fe1 170.6(7) . . . . ?
Ag1 P2 C7 Fe1 -55.6(8) . . . . ?
C6 C7 C8 C9 -0.3(16) . . . . ?
P2 C7 C8 C9 171.5(11) . . . . ?
Fe1 C7 C8 C9 60.0(10) . . . . ?
C6 C7 C8 Fe1 -60.2(9) . . . . ?
P2 C7 C8 Fe1 111.5(11) . . . . ?
C7 C8 C9 C10 0.5(17) . . . . ?
Fe1 C8 C9 C10 59.6(11) . . . . ?
C7 C8 C9 Fe1 -59.2(10) . . . . ?
C8 C9 C10 C6 -0.5(17) . . . . ?
Fe1 C9 C10 C6 58.3(10) . . . . ?
C8 C9 C10 Fe1 -58.8(11) . . . . ?
C7 C6 C10 C9 0.3(16) . . . . ?
Fe1 C6 C10 C9 -58.7(11) . . . . ?
C7 C6 C10 Fe1 59.1(10) . . . . ?
C1 P1 C11 C16 -178.5(11) . . . . ?
Ag1 P1 C11 C16 52.8(12) . . . . ?
C1 P1 C11 C12 4.6(14) . . . . ?
Ag1 P1 C11 C12 -124.0(11) . . . . ?
C16 C11 C12 C13 -1(2) . . . . ?
P1 C11 C12 C13 175.4(13) . . . . ?
C11 C12 C13 C14 0(3) . . . . ?
C12 C13 C14 C15 1(3) . . . . ?
C13 C14 C15 C16 0(3) . . . . ?
C12 C11 C16 C15 2(2) . . . . ?
P1 C11 C16 C15 -174.9(11) . . . . ?
C14 C15 C16 C11 -1(2) . . . . ?
C7 P2 C17 C22 15.7(13) . . . . ?
Ag1 P2 C17 C22 -114.9(10) . . . . ?
C7 P2 C17 C18 -170.2(11) . . . . ?
Ag1 P2 C17 C18 59.3(11) . . . . ?
C22 C17 C18 C19 1(2) . . . . ?
P2 C17 C18 C19 -173.5(11) . . . . ?
C17 C18 C19 C20 2(2) . . . . ?
C18 C19 C20 C21 -4(2) . . . . ?
C19 C20 C21 C22 3(2) . . . . ?
C18 C17 C22 C21 -2(2) . . . . ?
P2 C17 C22 C21 172.1(11) . . . . ?
C20 C21 C22 C17 0(2) . . . . ?
C33 P3 C23 C27 89.3(13) . . . . ?
Ag1 P3 C23 C27 -139.2(11) . . . . ?
C33 P3 C23 C24 -101.4(11) . . . . ?
Ag1 P3 C23 C24 30.1(12) . . . . ?
C33 P3 C23 Fe2 174.6(7) . . . . ?
Ag1 P3 C23 Fe2 -53.9(8) . . . . ?
C27 C23 C24 C25 1.0(14) . . . . ?
P3 C23 C24 C25 -170.4(9) . . . . ?
Fe2 C23 C24 C25 -59.5(9) . . . . ?
C27 C23 C24 Fe2 60.5(9) . . . . ?
P3 C23 C24 Fe2 -110.9(10) . . . . ?
C23 C24 C25 C26 -0.8(15) . . . . ?
Fe2 C24 C25 C26 -59.1(10) . . . . ?
C23 C24 C25 Fe2 58.4(9) . . . . ?
C24 C25 C26 C27 0.2(16) . . . . ?
Fe2 C25 C26 C27 -58.6(10) . . . . ?
C24 C25 C26 Fe2 58.8(9) . . . . ?
C25 C26 C27 C23 0.4(16) . . . . ?
Fe2 C26 C27 C23 -59.0(10) . . . . ?
C25 C26 C27 Fe2 59.4(10) . . . . ?
C24 C23 C27 C26 -0.9(15) . . . . ?
P3 C23 C27 C26 169.9(10) . . . . ?
Fe2 C23 C27 C26 60.1(10) . . . . ?
C24 C23 C27 Fe2 -61.0(8) . . . . ?
P3 C23 C27 Fe2 109.8(11) . . . . ?
C32 C28 C29 C30 0.0(14) . . . . ?
Fe2 C28 C29 C30 59.3(9) . . . . ?
C32 C28 C29 P4 -176.0(9) . . . . ?
Fe2 C28 C29 P4 -116.7(9) . . . . ?
C32 C28 C29 Fe2 -59.3(9) . . . . ?
C39 P4 C29 C28 -93.4(11) . . . . ?
Ag1 P4 C29 C28 36.6(11) . . . . ?
C39 P4 C29 C30 91.5(12) . . . . ?
Ag1 P4 C29 C30 -138.5(11) . . . . ?
C39 P4 C29 Fe2 -179.6(7) . . . . ?
Ag1 P4 C29 Fe2 -49.6(8) . . . . ?
C28 C29 C30 C31 0.6(14) . . . . ?
P4 C29 C30 C31 176.3(10) . . . . ?
Fe2 C29 C30 C31 60.3(9) . . . . ?
C28 C29 C30 Fe2 -59.8(9) . . . . ?
P4 C29 C30 Fe2 116.0(10) . . . . ?
C29 C30 C31 C32 -1.0(15) . . . . ?
Fe2 C30 C31 C32 59.2(9) . . . . ?
C29 C30 C31 Fe2 -60.2(9) . . . . ?
C30 C31 C32 C28 1.0(15) . . . . ?
Fe2 C31 C32 C28 60.1(9) . . . . ?
C30 C31 C32 Fe2 -59.1(9) . . . . ?
C29 C28 C32 C31 -0.6(14) . . . . ?
Fe2 C28 C32 C31 -60.2(9) . . . . ?
C29 C28 C32 Fe2 59.5(8) . . . . ?
C23 P3 C33 C34 -125.4(12) . . . . ?
Ag1 P3 C33 C34 103.2(11) . . . . ?
C23 P3 C33 C38 60.3(12) . . . . ?
Ag1 P3 C33 C38 -71.0(11) . . . . ?
C38 C33 C34 C35 1(2) . . . . ?
P3 C33 C34 C35 -172.8(11) . . . . ?
C33 C34 C35 C36 0(2) . . . . ?
C34 C35 C36 C37 -2(3) . . . . ?
C35 C36 C37 C38 2(3) . . . . ?
C34 C33 C38 C37 -1(2) . . . . ?
P3 C33 C38 C37 172.9(11) . . . . ?
C36 C37 C38 C33 0(2) . . . . ?
C29 P4 C39 C40 77.1(12) . . . . ?
Ag1 P4 C39 C40 -48.0(12) . . . . ?
C29 P4 C39 C44 -106.7(12) . . . . ?
Ag1 P4 C39 C44 128.3(11) . . . . ?
C44 C39 C40 C41 4(2) . . . . ?
P4 C39 C40 C41 -179.9(11) . . . . ?
C39 C40 C41 C42 -1(2) . . . . ?
C40 C41 C42 C43 0(2) . . . . ?
C41 C42 C43 C44 -2(3) . . . . ?
C42 C43 C44 C39 5(2) . . . . ?
C40 C39 C44 C43 -6(2) . . . . ?
P4 C39 C44 C43 178.2(11) . . . . ?
O1 S1 C45 F1 177.8(16) . . . . ?
O2 S1 C45 F1 -59.7(18) . . . . ?
O3 S1 C45 F1 60.9(18) . . . . ?
O1 S1 C45 F2 56.9(19) . . . . ?
O2 S1 C45 F2 179.4(16) . . . . ?
O3 S1 C45 F2 -60.0(19) . . . . ?
O1 S1 C45 F3 -59.8(16) . . . . ?
O2 S1 C45 F3 62.7(16) . . . . ?
O3 S1 C45 F3 -176.7(15) . . . . ?
C52 C46 C47 C48 -179(2) . . . . ?
C51 C46 C47 C48 -1(3) . . . . ?
C46 C47 C48 C49 0(4) . . . . ?
C47 C48 C49 C50 -2(4) . . . . ?
C48 C49 C50 C51 4(4) . . . . ?
C47 C46 C51 C50 3(3) . . . . ?
C52 C46 C51 C50 -179(2) . . . . ?
C49 C50 C51 C46 -5(4) . . . . ?
C58 C53 C54 C55 0.0 . . . . ?
C59 C53 C54 C55 178(4) . . . . ?
C53 C54 C55 C56 0.0 . . . . ?
C54 C55 C56 C57 0.0 . . . . ?
C55 C56 C57 C58 0.0 . . . . ?
C56 C57 C58 C53 0.0 . . . . ?
C54 C53 C58 C57 0.0 . . . . ?
C59 C53 C58 C57 -178(4) . . . . ?
 
_refine_diff_density_max    1.279
_refine_diff_density_min   -0.887
_refine_diff_density_rms    0.156

_shelx_res_file
;
TITL [Ag(Fe(C5H4PH(C6H5))2)2] [CF3SO3] *1.5C7H8 in P-1
    kesc237_5.res
    created by SHELXL-2019/3 at 16:14:09 on 23-Nov-2023
CELL 1.54178 10.5563 13.4287 20.7698 101.5652 100.6364 107.3706
ZERR 2 0.0007 0.0009 0.0014 0.0047 0.0049 0.004
LATT 1
SFAC C H O F P S Fe Ag
UNIT 111 104 6 6 8 2 4 2
DFIX 1.52 C59 C53
RIGU C46 > C52
EADP C53 > C59

L.S. 10
PLAN  50
SIZE 0.05 0.05 0.01
TEMP -173
CONF
BOND $H
fmap 2
acta
SHEL 30 0.84
REM <olex2.extras>
REM <HklSrc "%.\\KESC237_5.hkl">
REM </olex2.extras>

WGHT    0.100000
BASF   0.44637
FVAR       0.49545
AG1   8    0.348606    0.334327    0.219016    11.00000    0.04933    0.02907 =
         0.04146    0.01371    0.02023    0.01159
FE1   7    0.265613   -0.003031    0.188629    11.00000    0.05627    0.03612 =
         0.07490    0.02836    0.03717    0.01991
FE2   7    0.493053    0.676899    0.269750    11.00000    0.05057    0.02954 =
         0.04077    0.01244    0.02119    0.01373
P1    5    0.186127    0.205392    0.261723    11.00000    0.04594    0.03795 =
         0.05142    0.01992    0.02403    0.01936
H1    2    0.057617    0.167093    0.228730    11.00000    0.02585
P2    5    0.455534    0.216340    0.157743    11.00000    0.03804    0.03619 =
         0.04735    0.01853    0.01767    0.01150
H2    2    0.567862    0.196663    0.193675    11.00000    0.03049
P3    5    0.547536    0.467745    0.310972    11.00000    0.04945    0.03683 =
         0.04275    0.01419    0.01883    0.01278
H3    2    0.646534    0.473758    0.298227    11.00000    0.06528
P4    5    0.254652    0.448199    0.158308    11.00000    0.04417    0.03476 =
         0.04478    0.01640    0.02058    0.01355
H4    2    0.133780    0.474216    0.166700    11.00000    0.01755
C1    1    0.229161    0.089287    0.270036    11.00000    0.05766    0.04971 =
         0.05398    0.03163    0.02595    0.02439
C2    1    0.368412    0.087914    0.286967    11.00000    0.06962    0.06089 =
         0.06878    0.03905    0.02895    0.03944
AFIX  43
H2A   2    0.450609    0.149393    0.300591    11.00000   -1.20000
AFIX   0
C3    1    0.360044   -0.020400    0.279632    11.00000    0.07171    0.08630 =
         0.05398    0.04623    0.02461    0.04151
AFIX  43
H3A   2    0.436331   -0.044003    0.288130    11.00000   -1.20000
AFIX   0
C4    1    0.218365   -0.089753    0.257315    11.00000    0.09821    0.05485 =
         0.10389    0.04977    0.06483    0.04471
AFIX  43
H4A   2    0.184904   -0.166600    0.247444    11.00000   -1.20000
AFIX   0
C5    1    0.137177   -0.022816    0.252644    11.00000    0.07882    0.03807 =
         0.09369    0.03454    0.05578    0.01935
AFIX  43
H5    2    0.039549   -0.047040    0.240286    11.00000   -1.20000
AFIX   0
C6    1    0.199840    0.043758    0.104558    11.00000    0.04890    0.03219 =
         0.06232    0.00888    0.02045    0.00773
AFIX  43
H6    2    0.147882    0.090385    0.102271    11.00000   -1.20000
AFIX   0
C7    1    0.346116    0.077762    0.124282    11.00000    0.03517    0.04639 =
         0.05323    0.02195    0.02165    0.01025
C8    1    0.381845   -0.017236    0.120854    11.00000    0.06218    0.03660 =
         0.07224    0.02225    0.04740    0.02229
AFIX  43
H8    2    0.472350   -0.019367    0.131042    11.00000   -1.20000
AFIX   0
C9    1    0.258362   -0.107486    0.099580    11.00000    0.06361    0.04032 =
         0.07357    0.01826    0.03701    0.01458
AFIX  43
H9    2    0.252494   -0.180916    0.093408    11.00000   -1.20000
AFIX   0
C10   1    0.143955   -0.071831    0.088773    11.00000    0.05876    0.02829 =
         0.07873    0.00846    0.02812    0.00502
AFIX  43
H10   2    0.049417   -0.116009    0.074026    11.00000   -1.20000
AFIX   0
C11   1    0.155028    0.259662    0.342911    11.00000    0.03550    0.03739 =
         0.03672    0.00844    0.01261    0.00188
C12   1    0.175607    0.216458    0.397803    11.00000    0.07348    0.07019 =
         0.06586    0.03851    0.04083    0.03196
AFIX  43
H12   2    0.200359    0.153435    0.393214    11.00000   -1.20000
AFIX   0
C13   1    0.159401    0.266919    0.459547    11.00000    0.07842    0.12160 =
         0.04547    0.03946    0.02824    0.01827
AFIX  43
H13   2    0.173514    0.238163    0.497406    11.00000   -1.20000
AFIX   0
C14   1    0.122288    0.360206    0.466558    11.00000    0.07365    0.06923 =
         0.05652   -0.00994    0.03905   -0.00362
AFIX  43
H14   2    0.112197    0.394418    0.509046    11.00000   -1.20000
AFIX   0
C15   1    0.101178    0.400701    0.412935    11.00000    0.05588    0.04467 =
         0.06986    0.00588    0.03234    0.00618
AFIX  43
H15   2    0.076221    0.463629    0.417527    11.00000   -1.20000
AFIX   0
C16   1    0.115987    0.350117    0.350389    11.00000    0.05420    0.04777 =
         0.05247    0.01631    0.03412    0.01107
AFIX  43
H16   2    0.098994    0.378272    0.312488    11.00000   -1.20000
AFIX   0
C17   1    0.530205    0.254443    0.090195    11.00000    0.03181    0.04550 =
         0.04315    0.01995    0.01948    0.01639
C18   1    0.635928    0.354051    0.107782    11.00000    0.04891    0.03826 =
         0.06198    0.01669    0.02463    0.01386
AFIX  43
H18   2    0.672572    0.395490    0.154047    11.00000   -1.20000
AFIX   0
C19   1    0.687939    0.392815    0.056963    11.00000    0.07026    0.04081 =
         0.09906    0.03578    0.04461    0.02369
AFIX  43
H19   2    0.762427    0.459615    0.068786    11.00000   -1.20000
AFIX   0
C20   1    0.630924    0.333859   -0.010771    11.00000    0.08113    0.05068 =
         0.07419    0.03478    0.04871    0.03533
AFIX  43
H20   2    0.661973    0.362335   -0.045655    11.00000   -1.20000
AFIX   0
C21   1    0.529719    0.234468   -0.027030    11.00000    0.06825    0.04995 =
         0.04947    0.00836    0.03158    0.01856
AFIX  43
H21   2    0.494164    0.192695   -0.073251    11.00000   -1.20000
AFIX   0
C22   1    0.477877    0.193414    0.022904    11.00000    0.04674    0.04370 =
         0.04229    0.01516    0.01816    0.01953
AFIX  43
H22   2    0.407436    0.124346    0.010939    11.00000   -1.20000
AFIX   0
C23   1    0.533007    0.597806    0.339919    11.00000    0.05588    0.03820 =
         0.03291    0.01975    0.01373    0.01434
C24   1    0.405408    0.615011    0.339556    11.00000    0.06482    0.04474 =
         0.03885    0.02527    0.03018    0.02397
AFIX  43
H24   2    0.318225    0.559987    0.330467    11.00000   -1.20000
AFIX   0
C25   1    0.431416    0.728393    0.355105    11.00000    0.09593    0.04373 =
         0.04272    0.02154    0.03659    0.03494
AFIX  43
H25   2    0.365068    0.762695    0.357766    11.00000   -1.20000
AFIX   0
C26   1    0.573627    0.780473    0.365834    11.00000    0.09381    0.03341 =
         0.03601   -0.00006    0.01688    0.00976
AFIX  43
H26   2    0.619884    0.856632    0.377222    11.00000   -1.20000
AFIX   0
C27   1    0.634947    0.703215    0.357159    11.00000    0.06181    0.04154 =
         0.03447    0.00862    0.01170    0.00838
AFIX  43
H27   2    0.730487    0.717878    0.361926    11.00000   -1.20000
AFIX   0
C28   1    0.522914    0.601755    0.180692    11.00000    0.04506    0.04764 =
         0.03358    0.01576    0.01749    0.02650
AFIX  43
H28   2    0.565264    0.548455    0.175126    11.00000   -1.20000
AFIX   0
C29   1    0.380820    0.581974    0.174014    11.00000    0.04387    0.03531 =
         0.03271    0.01427    0.02060    0.00976
C30   1    0.363920    0.684588    0.186603    11.00000    0.05824    0.03113 =
         0.04067    0.01167    0.02394    0.01908
AFIX  43
H30   2    0.279489    0.696533    0.186035    11.00000   -1.20000
AFIX   0
C31   1    0.492925    0.765148    0.199994    11.00000    0.06339    0.03457 =
         0.04285    0.02221    0.03210    0.02098
AFIX  43
H31   2    0.511146    0.841021    0.209436    11.00000   -1.20000
AFIX   0
C32   1    0.589540    0.714303    0.197007    11.00000    0.04626    0.03829 =
         0.03609    0.00812    0.02440    0.00324
AFIX  43
H32   2    0.685573    0.750163    0.204793    11.00000   -1.20000
AFIX   0
C33   1    0.599741    0.419962    0.384485    11.00000    0.04203    0.02756 =
         0.02986    0.00647    0.01253    0.00784
C34   1    0.713324    0.390570    0.391877    11.00000    0.05093    0.04798 =
         0.05863    0.01831    0.02600    0.01101
AFIX  43
H34   2    0.771131    0.402590    0.362068    11.00000   -1.20000
AFIX   0
C35   1    0.744581    0.341761    0.444585    11.00000    0.05527    0.06740 =
         0.05918    0.02211    0.01701    0.02796
AFIX  43
H35   2    0.823427    0.320834    0.450416    11.00000   -1.20000
AFIX   0
C36   1    0.661533    0.325682    0.485866    11.00000    0.06168    0.05072 =
         0.06044    0.02644    0.02658    0.02110
AFIX  43
H36   2    0.681186    0.291273    0.520284    11.00000   -1.20000
AFIX   0
C37   1    0.548646    0.357451    0.479972    11.00000    0.05323    0.06707 =
         0.04235    0.02493    0.01552    0.01223
AFIX  43
H37   2    0.492517    0.347110    0.510663    11.00000   -1.20000
AFIX   0
C38   1    0.518011    0.404913    0.428409    11.00000    0.05180    0.04301 =
         0.03177    0.01425    0.01480    0.01681
AFIX  43
H38   2    0.440091    0.427048    0.423550    11.00000   -1.20000
AFIX   0
C39   1    0.189600    0.402958    0.065007    11.00000    0.05029    0.02249 =
         0.05813    0.01517    0.01205    0.01048
C40   1    0.272280    0.367039    0.027685    11.00000    0.06285    0.05986 =
         0.04399    0.01995    0.02045    0.03312
AFIX  43
H40   2    0.358657    0.366369    0.050448    11.00000   -1.20000
AFIX   0
C41   1    0.227570    0.332176   -0.043097    11.00000    0.10396    0.03675 =
         0.05195    0.01776    0.01949    0.03445
AFIX  43
H41   2    0.283546    0.308682   -0.069155    11.00000   -1.20000
AFIX   0
C42   1    0.099132    0.332301   -0.075167    11.00000    0.11568    0.03026 =
         0.05762    0.01372   -0.00444    0.00544
AFIX  43
H42   2    0.067995    0.308372   -0.123436    11.00000   -1.20000
AFIX   0
C43   1    0.019200    0.365311   -0.039465    11.00000    0.05273    0.05399 =
         0.06416    0.02000   -0.02349    0.00139
AFIX  43
H43   2   -0.066395    0.366848   -0.062594    11.00000   -1.20000
AFIX   0
C44   1    0.059664    0.397088    0.030453    11.00000    0.04034    0.03694 =
         0.08955    0.01830    0.00458    0.00750
AFIX  43
H44   2   -0.000980    0.415153    0.055423    11.00000   -1.20000
AFIX   0

S1    6    0.953528    0.585789    0.250915    11.00000    0.04704    0.06203 =
         0.06013    0.01988    0.01422    0.01581
F1    4    1.123420    0.656284    0.368151    11.00000    0.06675    0.33113 =
         0.10391    0.05946   -0.00805    0.05975
F2    4    0.928004    0.640191    0.374894    11.00000    0.08897    0.13478 =
         0.05559    0.04213    0.02251    0.02524
F3    4    1.029683    0.768217    0.339998    11.00000    0.29959    0.06178 =
         0.13437    0.01102    0.11822   -0.00511
O1    3    0.829234    0.600732    0.226455    11.00000    0.04282    0.15102 =
         0.07967    0.04306    0.02488    0.04299
O2    3    1.062128    0.628048    0.221151    11.00000    0.04474    0.08856 =
         0.07154    0.02695    0.02383    0.02625
O3    3    0.933210    0.478418    0.258676    11.00000    0.19572    0.05143 =
         0.12466    0.04435    0.04029    0.03574
C45   1    1.012473    0.664627    0.337982    11.00000    0.05996    0.09606 =
         0.07804    0.03111    0.01978    0.00272
C46   1   -0.209579    0.110628    0.226910    11.00000    0.04144    0.08753 =
         0.12495    0.01977    0.00926    0.01527
C47   1   -0.180067    0.195726    0.197356    11.00000    0.03761    0.06592 =
         0.14556    0.01888    0.01766    0.01462
AFIX  43
H47   2   -0.173673    0.265821    0.221512    11.00000   -1.20000
AFIX   0
C48   1   -0.160179    0.178895    0.133560    11.00000    0.06518    0.17185 =
         0.14518    0.05391    0.01948    0.07162
AFIX  43
H48   2   -0.140038    0.240276    0.115986    11.00000   -1.20000
AFIX   0
C49   1   -0.165798    0.085434    0.092679    11.00000    0.09430    0.22074 =
         0.12229    0.03371    0.00971    0.08890
AFIX  43
H49   2   -0.153607    0.078267    0.048003    11.00000   -1.20000
AFIX   0
C50   1   -0.189998    0.004996    0.121231    11.00000    0.07944    0.12054 =
         0.12642   -0.03879   -0.01858    0.03489
AFIX  43
H50   2   -0.188885   -0.062211    0.096406    11.00000   -1.20000
AFIX   0
C51   1   -0.217771    0.010006    0.186268    11.00000    0.03770    0.07282 =
         0.16861    0.02651    0.00323    0.00331
AFIX  43
H51   2   -0.241335   -0.053212    0.201912    11.00000   -1.20000
AFIX   0
C52   1   -0.232439    0.123137    0.292253    11.00000    0.11676    0.24435 =
         0.14476    0.05232    0.04164    0.07136
AFIX 137
H52A  2   -0.268473    0.051650    0.300100    11.00000   -1.50000
H52B  2   -0.299147    0.160126    0.295567    11.00000   -1.50000
H52C  2   -0.145609    0.166343    0.326576    11.00000   -1.50000
AFIX  66

PART -1
C53   1    0.600944    0.040396    0.476817    10.50000    0.14799
C54   1    0.647507    0.010489    0.534509    10.50000    0.14799
AFIX  43
H54   2    0.586992   -0.012373    0.561558    10.50000   -1.20000
AFIX  65
C55   1    0.782612    0.014034    0.552624    10.50000    0.14799
AFIX  43
H55   2    0.814435   -0.006406    0.592053    10.50000   -1.20000
AFIX  65
C56   1    0.871154    0.047485    0.513047    10.50000    0.14799
AFIX  43
H56   2    0.963492    0.049908    0.525427    10.50000   -1.20000
AFIX  65
C57   1    0.824593    0.077392    0.455355    10.50000    0.14799
AFIX  43
H57   2    0.885108    0.100255    0.428306    10.50000   -1.20000
AFIX  65
C58   1    0.689488    0.073848    0.437240    10.50000    0.14799
AFIX  43
H58   2    0.657666    0.094289    0.397810    10.50000   -1.20000
AFIX   0
C59   1    0.456312    0.029417    0.463817    10.50000    0.14799
AFIX  33
H59A  2    0.429647    0.051591    0.422702    10.50000   -1.50000
H59B  2    0.400093   -0.046346    0.457323    10.50000   -1.50000
H59C  2    0.441922    0.075622    0.502683    10.50000   -1.50000
AFIX   0
HKLF 5


REM  [Ag(Fe(C5H4PH(C6H5))2)2] [CF3SO3] *1.5C7H8 in P-1
REM wR2 = 0.2562, GooF = S = 1.059, Restrained GooF = 1.059 for all data
REM R1 = 0.0948 for 12214 Fo > 4sig(Fo) and 0.1679 for all 21650 data
REM 623 parameters refined using 46 restraints

END

WGHT      0.1086      0.0000

REM Highest difference peak  1.279,  deepest hole -0.887,  1-sigma level  0.156
Q1    1   0.4251  0.3407  0.2347  11.00000  0.05    1.28
Q2    1   0.5329  0.0438  0.4521  11.00000  0.05    1.02
Q3    1   0.3105  0.3452  0.2553  11.00000  0.05    0.97
Q4    1   0.9788  0.0352  0.5522  11.00000  0.05    0.96
Q5    1   0.4381  0.2800  0.2058  11.00000  0.05    0.95
Q6    1   0.9051  0.0234  0.4637  11.00000  0.05    0.88
Q7    1   0.3629  0.3464  0.1822  11.00000  0.05    0.85
Q8    1   1.0649  0.0426  0.5774  11.00000  0.05    0.82
Q9    1   0.5606  0.6772  0.2800  11.00000  0.05    0.81
Q10   1   0.5388  0.0195  0.4988  11.00000  0.05    0.81
Q11   1   0.3214  0.3024  0.2120  11.00000  0.05    0.80
Q12   1   0.9674  0.0016  0.5139  11.00000  0.05    0.79
Q13   1   0.7396  0.6580  0.2800  11.00000  0.05    0.77
Q14   1   0.5427  0.6725  0.1250  11.00000  0.05    0.75
Q15   1   0.4621  0.2186  0.1096  11.00000  0.05    0.70
Q16   1   0.6570  0.0409  0.4995  11.00000  0.05    0.70
Q17   1   0.9536  0.6621  0.2521  11.00000  0.05    0.68
Q18   1   0.6171 -0.0554  0.5379  11.00000  0.05    0.67
Q19   1   0.3718  0.0158  0.2013  11.00000  0.05    0.67
Q20   1   0.7535  0.0545  0.4986  11.00000  0.05    0.66
Q21   1   0.3521  0.3742  0.2203  11.00000  0.05    0.64
Q22   1   0.9074 -0.0251  0.3859  11.00000  0.05    0.64
Q23   1   0.2191  0.3415  0.2004  11.00000  0.05    0.62
Q24   1   0.6512  0.5646  0.1864  11.00000  0.05    0.62
Q25   1   1.1439  0.7508  0.3588  11.00000  0.05    0.60
Q26   1   0.4314  0.6843  0.3016  11.00000  0.05    0.59
Q27   1   0.5831 -0.0093  0.5442  11.00000  0.05    0.59
Q28   1   0.3872  0.3383  0.0805  11.00000  0.05    0.58
Q29   1   0.7747  0.0213  0.5208  11.00000  0.05    0.58
Q30   1   0.6204  0.0248  0.4908  11.00000  0.05    0.57
Q31   1   0.6903  0.0030  0.5484  11.00000  0.05    0.56
Q32   1   1.0094  0.0547  0.6060  11.00000  0.05    0.55
Q33   1   0.2380  0.3364  0.5610  11.00000  0.05    0.55
Q34   1   0.3004  0.4634  0.3006  11.00000  0.05    0.54
Q35   1   0.5022  0.2212  0.1467  11.00000  0.05    0.54
Q36   1   0.1709 -0.0037  0.1598  11.00000  0.05    0.54
Q37   1   0.3601  0.6617  0.2446  11.00000  0.05    0.54
Q38   1   0.4729  0.6032  0.2087  11.00000  0.05    0.53
Q39   1   0.8403  0.6039  0.2811  11.00000  0.05    0.52
Q40   1   0.7563  0.6049  0.3244  11.00000  0.05    0.52
Q41   1   1.0611  0.5332  0.3318  11.00000  0.05    0.52
Q42   1   1.1635  0.6700  0.3872  11.00000  0.05    0.52
Q43   1   0.2992  0.0208  0.1485  11.00000  0.05    0.51
Q44   1   0.5022  0.3863  0.3010  11.00000  0.05    0.51
Q45   1   0.5326  0.1238  0.3530  11.00000  0.05    0.50
Q46   1   0.5518  0.7397  0.2296  11.00000  0.05    0.50
Q47   1   0.6257  0.7573  0.3444  11.00000  0.05    0.50
Q48   1   0.2954  0.3876  0.5686  11.00000  0.05    0.50
Q49   1   0.1936  0.3678  0.0548  11.00000  0.05    0.50
Q50   1   0.6745  0.7032  0.3613  11.00000  0.05    0.49
;
_shelx_res_checksum   28812

_shelx_hkl_file
;
  -1   0   0 2244.12 161.254   1
   1  -1   0 3873.84 305.048  -2
  -1   0   0 3873.84 305.048   1
  -1   1   0 4603.27 447.654  -2
   1   0   0 4603.27 447.654   1
  -2   0   0 6.88440 4.38313   1
   2   0   0 4.89086 4.69579   2
   2   0   0 2.45496 18.6096   1
  -3   0   0 595.203 34.7546   1
   3   0   0 627.207 78.7913   1
   3   0   0 405.378 22.4712   2
  -4   0   0 27.5098 7.85167   1
   4   0   0 14.4816 5.64043   2
  -5   0   0 47.0508 15.1270   1
   5   0   0 23.7026 8.20412   2
  -6   0   0 395.701 40.6296   1
   6   0   0 254.947 26.1818   2
  -7   0   0 338.523 39.7403   2
   7   0   0 299.488 35.4429   1
  -7   6   0 504.551 55.8937  -2
   7   0   0 504.551 55.8937   1
   7   0   0 328.417 33.7351   2
  -8   7   0 106.703 33.9809  -2
   8   0   0 106.703 33.9809   1
  -9   8   0 86.7264 34.8481  -2
   9   0   0 86.7264 34.8481   1
 -10   9   0 253.372 43.9768  -2
  10   0   0 253.372 43.9768   1
  11   0   0 52.7744 16.1612   1
  11  -1   0 37.3831 17.4191   1
  -9   7   0 99.5086 35.6699  -2
   9  -1   0 99.5086 35.6699   1
   9  -7   0 146.819 32.1891  -2
  -9   1   0 146.819 32.1891   1
  -8   6   0 75.7325 32.8725  -2
   8  -1   0 75.7325 32.8725   1
   8  -6   0 88.5424 34.5093  -2
  -8   1   0 88.5424 34.5093   1
  -7   5   0 463.090 51.5205  -2
   7  -1   0 463.090 51.5205   1
   7  -1   0 270.583 29.1785   2
  -7   1   0 403.573 42.1755   1
   6  -1   0 22.0891 10.6600   2
  -6   1   0 44.4918 14.8189   1
   5  -1   0 23.8558 6.78210   2
  -5   1   0 28.8413 9.05449   1
   4  -1   0 173.513 12.4390   2
  -4   1   0 253.588 17.1436   1
   3  -1   0 107.994 8.00891   2
  -3   1   0 137.436 10.0708   1
   2  -1   0 4479.21 474.760   1
   2  -1   0 2478.61 131.986   2
  -2   1   0 2923.06 280.004   2
  -1   0   0 4240.02 446.919  -2
   1  -1   0 4240.02 446.919   1
   1  -1   0 1422.92 103.062   2
  -1   1   0 1692.92 86.0045   1
   0  -1   0 3224.66 238.198  -2
   0  -1   0 3224.66 238.198   1
   0   1   0 3348.27 196.819  -2
   0   1   0 3348.27 196.819   1
   1  -2   0 346.348 29.0467  -2
  -1  -1   0 346.348 29.0467   1
   1   1   0 229.520 20.0585   1
   1   1   0 154.423 13.9752   2
  -1   2   0 259.480 47.8478  -2
   1   1   0 259.480 47.8478   1
  -2  -1   0 3220.94 219.417   1
   2   1   0 2796.22 325.150   1
   2   1   0 2360.25 121.150   2
  -3  -1   0 1022.60 78.1736   1
   3   1   0 761.341 41.4372   2
  -4  -1   0 9.20944 12.6023   1
   4   1   0 6.50066 7.01941   2
  -5  -1   0 959.646 78.4251   1
   5   1   0 638.167 52.0851   2
  -6  -1   0 213.887 59.8483   2
  -6  -1   0 238.962 32.0173   1
   6   1   0 220.766 28.0209   1
   6   1   0 172.013 22.6061   2
  -7  -1   0 -3.3878 20.0149   1
   7   1   0 -1.9479 13.5834   2
  -7   7   0 51.2057 38.2718  -2
   7   1   0 51.2057 38.2718   1
   7   1   0 2.37215 18.9195   1
   8  -8   0 159.973 47.1796  -2
  -8  -1   0 159.973 47.1796   1
  -8   8   0 54.6409 35.2122  -2
   8   1   0 54.6409 35.2122   1
   9  -9   0 28.7660 40.4507  -2
  -9  -1   0 28.7660 40.4507   1
  -9   9   0 50.1260 31.9361  -2
   9   1   0 50.1260 31.9361   1
 -10  -1   0 107.262 67.4635   2
 -10  10   0 92.8839 38.9858  -2
  10   1   0 92.8839 38.9858   1
  11   1   0 51.7414 13.0108   1
  12  -2   0 14.0980 11.8350   1
  11  -2   0 41.9465 18.7899   1
 -10   7   0 115.135 43.8736  -2
  10  -2   0 115.135 43.8736   1
  -9   6   0 110.906 30.7932  -2
   9  -2   0 110.906 30.7932   1
   9  -6   0 79.1416 26.6202  -2
  -9   2   0 79.1416 26.6202   1
  -8   5   0 44.7856 33.5274  -2
   8  -2   0 44.7856 33.5274   1
   8  -5   0 83.4658 30.8272  -2
  -8   2   0 83.4658 30.8272   1
   7  -2   0 76.2425 15.3741   2
  -7   2   0 83.2176 17.6564   1
   6  -2   0 1382.99 103.712   2
  -6   2   0 2026.86 150.945   1
   5  -2   0 173.787 14.0814   2
  -5   2   0 209.805 16.1342   1
   4  -2   0 -3.2837 4.95679   2
  -4   2   0 6.37583 5.07903   1
   3  -2   0 392.047 21.4052   2
  -3   2   0 501.174 26.8200   1
  -3   2   0 332.283 53.8723   2
   2  -2   0 4607.30 228.052   2
  -2   2   0 6217.44 315.594   1
  -2   2   0 4196.48 474.924   2
  -1   2   0 126.791 13.3653   1
  -1   2   0 111.762 11.9992   2
   0  -2   0 131.512 16.6620  -2
   0  -2   0 131.512 16.6620   1
   0   2   0 152.328 17.9401  -2
   0   2   0 152.328 17.9401   1
   1  -3   0 6033.72 433.152  -2
  -1  -2   0 6033.72 433.152   1
  -1   3   0 5963.74 432.975  -2
   1   2   0 5963.74 432.975   1
  -2  -2   0 38.5434 12.3607   1
   2   2   0 27.5628 10.1809   2
   2   2   0 41.8175 10.8058   1
  -3  -2   0 99.2722 16.9950   1
   3   2   0 92.9344 16.2242   2
  -4  -2   0 1101.34 87.2754   1
   4   2   0 862.734 68.6859   2
  -5  -2   0 29.0814 17.8819   1
   5   2   0 45.5177 14.3858   2
  -6  -2   0 159.595 18.8195   2
  -6  -2   0 224.994 33.4510   1
   6   2   0 218.137 24.8566   1
   6   2   0 146.635 24.5401   2
  -7  -2   0 28.9163 24.0462   1
  -7   8   0 331.269 45.4679  -2
   7   2   0 331.269 45.4679   1
   8  -9   0 281.787 54.5647  -2
  -8  -2   0 281.787 54.5647   1
  -8   9   0 273.737 38.1936  -2
   8   2   0 273.737 38.1936   1
  -9  10   0 130.865 32.1636  -2
   9   2   0 130.865 32.1636   1
 -10  -2   0 39.5475 49.9146   2
 -10  11   0 107.638 33.6291  -2
  10   2   0 107.638 33.6291   1
  12  -3   0 16.6541 13.8302   1
  11  -3   0 -20.275 17.1054   1
 -11   3   0 7.81900 15.0259   2
  -9   5   0 183.201 34.4323  -2
   9  -3   0 183.201 34.4323   1
   9  -5   0 235.979 35.7230  -2
  -9   3   0 235.979 35.7230   1
  -8   4   0 433.049 48.1589  -2
   8  -3   0 433.049 48.1589   1
   8  -4   0 425.962 45.9173  -2
  -8   3   0 425.962 45.9173   1
   7  -3   0 310.401 31.3447   2
  -7   3   0 804.640 61.6472  -2
   7  -3   0 804.640 61.6472   1
  -7   3   0 485.780 44.4535   1
   6  -3   0 342.886 32.2667   2
  -6   3   0 419.424 37.4453   1
   5  -3   0 96.2284 10.6162   2
  -5   3   0 118.402 11.1048   1
   4  -3   0 10.7794 6.01562   2
  -4   3   0 6.79198 5.07987   1
   3  -3   0 1394.78 72.9375   2
  -3   3   0 1737.85 89.7534   1
   2  -3   0 7.67672 8.70959   2
  -2   3   0 1.44962 5.39895   1
  -2   3   0 10.3041 7.52757   2
  -1  -2   0 5512.09 397.596  -2
   1  -3   0 5512.09 397.596   1
   1  -4   0 232.179 33.1681  -2
  -1  -3   0 232.179 33.1681   1
  -2  -3   0 413.307 36.7263   2
  -2  -3   0 590.617 50.4246   1
   2   3   0 471.014 38.7155   2
   2   3   0 579.320 49.2391   1
  -3  -3   0 1296.28 101.032   1
   3   3   0 1043.68 82.2199   2
  -4  -3   0 1023.22 83.3761   1
   4   3   0 919.644 74.9862   2
   5   3   0 244.788 34.0173   1
  -6  -3   0 34.4479 21.6661   1
  -6  -3   0 41.3968 21.7901   2
   6   3   0 60.8655 14.8455   1
   6   3   0 48.0447 20.3401   2
  -7  -3   0 183.327 35.2358   1
  -7   9   0 629.266 46.7717  -2
   7   3   0 629.266 46.7717   1
   7   3   0 139.533 29.7673   2
  -8  10   0 364.638 31.5642  -2
   8   3   0 364.638 31.5642   1
  -9  11   0 43.6631 27.4370  -2
   9   3   0 43.6631 27.4370   1
 -10  -3   0 23.4957 43.8071   2
 -10  12   0 27.3786 26.0401  -2
  10   3   0 27.3786 26.0401   1
  12  -4   0 -2.1703 14.2977   1
 -12   4   0 -6.6454 13.0536   2
  11  -4   0 12.1652 18.8111   1
 -11   4   0 3.60306 15.4101   2
  -9   4   0 8.11705 27.2814  -2
   9  -4   0 8.11705 27.2814   1
   9  -4   0 71.7410 28.9293  -2
  -9   4   0 71.7410 28.9293   1
  -8   3   0 353.708 40.7373  -2
   8  -4   0 353.708 40.7373   1
   8  -3   0 405.838 42.9645  -2
  -8   4   0 405.838 42.9645   1
   7  -4   0 181.849 23.3163   2
  -7   2   0 294.693 45.5168  -2
   7  -4   0 294.693 45.5168   1
  -7   4   0 248.886 28.3823   1
   6  -4   0 11.2759 10.7557   2
  -6   4   0 6.02406 10.0452   1
   5  -4   0 352.042 24.0605   2
  -5   4   0 399.431 25.3177   1
   4  -4   0 1056.58 80.3807   2
  -4   4   0 1431.38 75.7618   1
   3  -4   0 365.011 32.5945   2
  -3   4   0 423.959 25.9471   1
   2  -4   0 798.483 63.2821   2
  -2   4   0 822.492 63.0016   2
  -2   4   0 1073.16 81.5015   1
  -1  -3   0 283.399 33.5266  -2
   1  -4   0 283.399 33.5266   1
   1   3   0 283.259 34.0865  -2
  -1   4   0 283.259 34.0865   1
   0  -4   0 682.995 56.7491  -2
   0  -4   0 682.995 56.7491   1
   0   4   0 690.225 57.1694  -2
   0   4   0 690.225 57.1694   1
   1  -5   0 181.466 35.2967  -2
  -1  -4   0 181.466 35.2967   1
  -1   5   0 208.680 36.8641  -2
   1   4   0 208.680 36.8641   1
  -2  -4   0 526.166 50.6824   1
   2   4   0 490.668 45.6850   2
   2   4   0 576.838 50.3048   1
  -3  -4   0 874.497 73.7535   1
   3   4   0 686.951 60.3296   2
  -4  -4   0 11.2351 16.4940   1
   4   4   0 -3.7901 15.8486   2
  -5  -4   0 408.556 42.2819   2
  -5  -4   0 668.452 57.8607   1
   5   4   0 518.028 37.8760   1
  -6  -4   0 168.468 28.1377   2
  -6  -4   0 207.953 34.3759   1
   6   4   0 169.168 32.5481   2
   6   4   0 183.887 20.0828   1
  -7  -4   0 251.028 41.4322   1
   7   4   0 176.368 34.3106   2
  -7  10   0 424.449 39.6175  -2
   7   4   0 424.449 39.6175   1
  -8  11   0 81.4048 22.6855  -2
   8   4   0 81.4048 22.6855   1
  -9  12   0 15.5390 23.0469  -2
   9   4   0 15.5390 23.0469   1
 -10  -4   0 21.2085 36.1392   2
  10   4   0 14.2951 11.6766   1
  12  -5   0 37.4368 16.7767   1
 -12   5   0 14.4891 12.2002   2
  11  -5   0 18.3244 19.6429   1
 -11   5   0 5.04836 15.6653   2
  -9   3   0 282.632 30.0510  -2
   9  -5   0 282.632 30.0510   1
   9  -3   0 254.666 36.4455  -2
  -9   5   0 254.666 36.4455   1
  -8   2   0 21.4851 25.9495  -2
   8  -5   0 21.4851 25.9495   1
   8  -2   0 77.2477 28.0931  -2
  -8   5   0 77.2477 28.0931   1
  -7   1   0 233.630 28.6041  -2
   7  -5   0 233.630 28.6041   1
   7  -5   0 72.4775 16.9544   2
  -7   5   0 85.4050 18.0047   1
   6  -5   0 110.250 18.4129   2
  -6   5   0 151.090 20.5552   1
   5  -5   0 318.362 31.6722   2
  -5   5   0 360.285 33.6751   1
   4  -5   0 23.1521 11.8273   2
  -4   5   0 44.1726 12.7270   1
   3  -5   0 1386.95 105.180   2
  -3   5   0 1886.94 140.577   1
   2  -5   0 350.055 35.2437   1
   2  -5   0 284.406 30.2525   2
  -2   5   0 371.677 34.2201   1
  -2   5   0 270.658 29.6008   2
  -1  -4   0 136.275 30.0596  -2
   1  -5   0 136.275 30.0596   1
   1   4   0 178.416 32.3830  -2
  -1   5   0 178.416 32.3830   1
   0  -5   0 1895.20 141.701  -2
   0  -5   0 1895.20 141.701   1
   0   5   0 1849.87 141.864  -2
   0   5   0 1849.87 141.864   1
   1  -6   0 991.058 82.2443  -2
  -1  -5   0 991.058 82.2443   1
  -1   6   0 879.212 81.7890  -2
   1   5   0 879.212 81.7890   1
  -2  -5   0 172.780 26.6998   1
   2   5   0 126.015 23.7019   2
   2   5   0 146.160 37.9154   1
  -3  -5   0 16.7484 17.5806   1
   3   5   0 16.2767 17.6944   2
  -4  -5   0 427.957 43.4250   2
  -4  -5   0 490.583 51.8751   1
   4   5   0 500.456 57.2401   1
   4   5   0 485.625 51.4229   2
  -5  -5   0 102.658 24.5162   1
  -5  -5   0 93.0002 29.5841   2
   5   5   0 92.8127 17.1492   1
   5   5   0 51.0197 24.0512   2
  -6  -5   0 31.1925 25.4577   2
  -6  -5   0 57.2188 25.3186   1
   6   5   0 55.1460 16.3204   1
   6   5   0 42.2024 24.4210   2
  -7  -5   0 65.0333 31.6000   1
  -7  11   0 379.272 37.9822  -2
   7   5   0 379.272 37.9822   1
   7   5   0 79.8224 33.0568   2
  -8  12   0 248.298 33.7837  -2
   8   5   0 248.298 33.7837   1
  -9  13   0 54.3790 20.6951  -2
   9   5   0 54.3790 20.6951   1
  12  -6   0 70.9747 18.3743   1
 -12   6   0 30.6443 12.5591   2
  11  -6   0 99.2542 22.9143   1
 -11   6   0 42.5138 17.3112   2
  -9   2   0 140.255 25.6021  -2
   9  -6   0 140.255 25.6021   1
   9  -2   0 63.5506 28.1635  -2
  -9   6   0 63.5506 28.1635   1
  -8   1   0 163.323 27.5571  -2
   8  -6   0 163.323 27.5571   1
   8  -1   0 63.8474 28.8817  -2
  -8   6   0 63.8474 28.8817   1
   7  -6   0 9.51063 14.0456   2
   7  -6   0 20.1981 27.6202   1
  -7   0   0 307.998 42.5720  -2
   7  -6   0 307.998 42.5720   1
  -7   6   0 9.61052 14.1702   1
  -7   6   0 11.0684 16.1041   2
   6  -6   0 89.1351 41.8391   1
   6  -6   0 60.5273 16.4976   2
  -6   6   0 23.9894 13.7380   2
  -6   6   0 57.2568 19.8030   1
   5  -6   0 23.2780 13.2336   2
  -5   6   0 53.4827 15.4859   1
   4  -6   0 471.788 43.3408   2
  -4   6   0 720.515 60.6040   1
   3  -6   0 792.702 65.4168   2
  -3   6   0 1113.28 87.3567   1
   2  -6   0 29.8695 15.6685   2
  -2   6   0 50.8289 16.9130   2
  -2   6   0 29.7175 15.6471   1
   1   5   0 790.433 71.5554  -2
  -1   6   0 790.433 71.5554   1
   0  -6   0 1594.31 123.899  -2
   0  -6   0 1594.31 123.899   1
   1  -7   0 740.652 67.2943  -2
  -1  -6   0 740.652 67.2943   1
  -1   7   0 564.474 66.2700  -2
   1   6   0 564.474 66.2700   1
  -2  -6   0 324.082 40.3607   1
   2   6   0 243.926 34.1184   2
  -3  -6   0 61.5004 22.0814   1
  -3  -6   0 37.3185 22.4806   2
   3   6   0 46.6121 22.2660   2
   3   6   0 87.7760 28.8984   1
  -4  -6   0 37.9291 23.3732   2
  -4  -6   0 43.6015 22.5732   1
   4   6   0 0.59470 15.9317   1
   4   6   0 23.8321 23.2987   2
  -5  -6   0 120.843 30.0157   2
  -5  -6   0 148.257 32.2713   1
   5   6   0 143.381 61.0974   2
   5   6   0 163.588 19.9565   1
  -6  -6   0 87.9526 29.8988   2
  -6  -6   0 170.404 35.4397   1
   6   6   0 143.733 19.2959   1
   6   6   0 148.806 35.6957   2
  -7  -6   0 231.922 69.2416   2
  -7  12   0 646.753 77.3185  -2
   7   6   0 646.753 77.3185   1
   7   6   0 286.188 30.0475   1
  -8  13   0 148.373 29.8446  -2
   8   6   0 148.373 29.8446   1
  12  -7   0 -0.1829 13.9020   1
 -12   7   0 18.9684 12.2418   2
  11  -7   0 64.3229 23.9512   1
 -11   7   0 92.3017 19.7081   2
 -10   2   0 118.183 37.0373  -2
  10  -7   0 118.183 37.0373   1
  -9   1   0 130.663 30.0144  -2
   9  -7   0 130.663 30.0144   1
   9  -1   0 228.726 37.6181  -2
  -9   7   0 228.726 37.6181   1
  -8   0   0 95.2103 95.1888  -2
   8  -7   0 95.2103 95.1888   1
   7  -7   0 30.9452 17.0997   2
  -7  -1   0 165.566 111.883  -2
   7  -7   0 165.566 111.883   1
  -7   7   0 39.4223 18.0090   1
  -7   7   0 59.5473 18.8189   2
   6  -7   0 159.030 19.2638   1
   6  -7   0 135.105 22.9483   2
  -6   7   0 113.348 13.7543   2
  -6   7   0 200.321 27.0515   1
   5  -7   0 45.7722 15.9259   2
  -5   7   0 99.2130 21.4668   1
   4  -7   0 528.199 48.8183   2
  -4   7   0 799.369 67.7593   1
   3  -7   0 65.9098 18.0854   2
  -3   7   0 76.0397 19.6193   1
   2  -7   0 699.600 60.9916   2
  -2   7   0 918.176 77.4854   1
  -2   7   0 669.283 62.3760   2
   1   6   0 570.022 60.2879  -2
  -1   7   0 570.022 60.2879   1
   0  -7   0 960.718 81.2939  -2
   0  -7   0 960.718 81.2939   1
   0   7   0 940.314 81.7926  -2
   0   7   0 940.314 81.7926   1
   1  -8   0 88.5122 42.7287  -2
  -1  -7   0 88.5122 42.7287   1
  -2  -7   0 21.3179 20.3671   2
  -2  -7   0 7.22197 21.9197   1
   2   7   0 10.7971 41.3030   2
   2   7   0 57.2391 30.5268   1
  -3  -7   0 86.8556 25.7446   2
  -3  -7   0 140.763 30.8491   1
   3   7   0 155.311 33.6183   2
   3   7   0 107.549 31.7238   1
  -4  -7   0 23.6679 24.3730   1
  -4  -7   0 -10.654 58.8133   2
   4   7   0 16.2309 28.7895   1
   4   7   0 -3.6727 25.3406   2
  -5  -7   0 53.2136 30.6781   2
  -5  -7   0 82.4149 30.6716   1
   5   7   0 49.8832 17.2215   1
   5   7   0 100.833 36.3926   2
  -6  -7   0 179.672 38.4035   2
   6   7   0 261.948 29.8422   1
  -7  -7   0 43.5607 51.7583   2
   7   7   0 48.4099 19.4577   1
 -12   8   0 60.1816 13.0305   2
 -11   8   0 68.3738 17.7204   2
  -9   0   0 147.834 113.736  -2
   9  -8   0 147.834 113.736   1
  -8  -1   0 25.0147 98.8376  -2
   8  -8   0 25.0147 98.8376   1
  -7  -2   0 561.451 130.819  -2
   7  -8   0 561.451 130.819   1
   7  -8   0 211.542 31.1868   2
  -7   8   0 384.940 45.2611   1
   6  -8   0 309.448 38.1479   2
   6  -8   0 423.534 39.5883   1
  -6   8   0 360.043 26.2162   2
   5  -8   0 162.515 26.9014   1
   5  -8   0 251.180 31.3292   2
  -5   8   0 196.983 19.3135   2
   4  -8   0 -0.0303 14.0756   2
   4  -8   0 -2.9410 20.2364   1
  -4   8   0 53.8818 31.6596   2
  -4   8   0 3.23527 19.0169   1
   3  -8   0 3.45738 16.6806   2
  -3   8   0 15.5354 17.2536   1
   2  -8   0 315.594 37.7520   2
  -2   8   0 296.066 36.0714   1
   1   7   0 107.836 41.5109  -2
  -1   8   0 107.836 41.5109   1
   0   8   0 122.115 34.2794  -2
   0   8   0 122.115 34.2794   1
  -2  -8   0 398.298 46.2022   2
  -2  -8   0 361.735 40.4492   1
   2   8   0 395.671 50.4458   1
   2   8   0 332.194 51.6249   2
  -3  -8   0 -23.518 27.5417   2
  -3  -8   0 36.2022 29.2790   1
   3   8   0 9.82438 27.5201   1
   3   8   0 5.54205 29.4943   2
  -4  -8   0 105.675 32.3580   1
  -4  -8   0 57.5964 59.7757   2
   4   8   0 -9.4582 25.7879   1
   4   8   0 34.3582 33.4109   2
  -5  -8   0 135.378 36.7392   2
  -5  -8   0 181.536 43.7068   1
   5   8   0 143.110 44.1004   2
   5   8   0 128.882 32.7751   1
  -6  -8   0 33.3147 23.4277   2
   6   8   0 35.2095 23.2809   1
  -7  -8   0 82.4597 47.1606   2
   7   8   0 30.0206 19.6647   1
 -11   9   0 28.7921 15.2556   2
 -10   0   0 168.625 123.443  -2
  10  -9   0 168.625 123.443   1
  -9  -1   0 143.713 109.002  -2
   9  -9   0 143.713 109.002   1
   9   1   0 30.9594 33.9914  -2
  -9   9   0 30.9594 33.9914   1
  -8  -2   0 559.714 115.928  -2
   8  -9   0 559.714 115.928   1
   8   2   0 264.614 51.2442  -2
  -8   9   0 264.614 51.2442   1
  -7  -3   0 682.058 142.014  -2
   7  -9   0 682.058 142.014   1
   7  -9   0 373.764 44.8632   2
  -7   9   0 570.241 60.8644   1
   6  -9   0 16.7277 21.5362   1
   6  -9   0 14.7562 19.1015   2
  -6   9   0 26.4220 12.5837   2
  -6   9   0 45.5127 23.1313   1
   5  -9   0 255.710 35.7695   1
   5  -9   0 227.401 31.2367   2
  -5   9   0 330.964 41.9735   1
  -5   9   0 207.608 20.7136   2
   4  -9   0 188.895 29.8222   1
   4  -9   0 147.595 26.6029   2
  -4   9   0 146.503 30.0238   2
  -4   9   0 176.976 32.9034   1
   3  -9   0 9.09568 23.6850   1
   3  -9   0 14.3526 18.1577   2
  -3   9   0 48.3791 29.5072   2
  -3   9   0 -6.6993 17.4243   1
   2  -9   0 84.6529 23.5175   2
  -2   9   0 47.9359 28.2493   2
  -2   9   0 83.3514 24.5164   1
   0  -9   0 2625.87 217.955  -2
   0  -9   0 2625.87 217.955   1
   0   9   0 2798.74 225.436  -2
   0   9   0 2798.74 225.436   1
   1 -10   0 280.486 65.3118  -2
  -1  -9   0 280.486 65.3118   1
  -1  10   0 219.731 71.8636  -2
   1   9   0 219.731 71.8636   1
  -2  -9   0 35.0818 32.8920   1
  -2  -9   0 42.3013 26.4384   2
   2   9   0 135.040 39.9351   2
  -3  -9   0 165.012 31.6773   2
   3   9   0 102.056 31.5238   1
   3   9   0 122.913 45.3501   2
  -4  -9   0 103.624 67.4958   1
  -4  -9   0 -14.230 35.0936   2
   4   9   0 1.91954 26.0352   1
   4   9   0 17.0758 43.0130   2
  -5  -9   0 -10.329 27.8122   2
   5   9   0 38.6941 25.6354   1
  -6  -9   0 120.955 74.0182   2
   6   9   0 25.7722 22.4674   1
 -11  10   0 19.4470 13.6155   2
  10 -10   0 107.210 74.7323   1
  -9  -2   0 223.439 111.982  -2
   9 -10   0 223.439 111.982   1
  -8  -3   0 402.923 112.117  -2
   8 -10   0 402.923 112.117   1
   7 -10   0 172.967 31.0617   2
  -7  -4   0 586.994 138.781  -2
   7 -10   0 586.994 138.781   1
  -7  10   0 246.652 42.2622   1
   6 -10   0 -8.5869 20.6928   1
   6 -10   0 2.78628 18.6318   2
  -6  10   0 24.9796 24.9843   1
  -6  10   0 13.7761 24.7063   2
   5 -10   0 3.59431 25.3275   1
   5 -10   0 6.97869 18.3699   2
  -5  10   0 15.8073 26.1376   1
  -5  10   0 26.8784 14.0846   2
   4 -10   0 115.032 27.6539   2
   4 -10   0 143.557 28.0460   1
  -4  10   0 85.2887 18.9587   2
  -4  10   0 147.521 33.4627   1
   3 -10   0 -47.300 21.8274   1
   3 -10   0 -11.456 18.5730   2
  -3  10   0 -8.1534 23.8581   1
  -3  10   0 34.8945 28.3732   2
   2 -10   0 83.8300 28.4908   1
   2 -10   0 81.1511 32.8581   2
  -2  10   0 118.821 31.0729   1
  -2  10   0 103.130 35.8854   2
  -1  -9   0 302.693 60.2241  -2
   1 -10   0 302.693 60.2241   1
   1   9   0 350.488 70.3719  -2
  -1  10   0 350.488 70.3719   1
   0 -10   0 87.0576 43.3707  -2
   0 -10   0 87.0576 43.3707   1
   0  10   0 225.173 62.2918  -2
   0  10   0 225.173 62.2918   1
   1 -11   0 148.853 59.9015  -2
  -1 -10   0 148.853 59.9015   1
  -1  11   0 86.8653 70.1369  -2
   1  10   0 86.8653 70.1369   1
  -2 -10   0 21.0493 23.7540   2
  -2 -10   0 16.1263 32.6550   1
   2  10   0 19.7069 47.2324   2
   2  10   0 -5.9609 28.4616   1
  -3 -10   0 114.159 42.8025   1
   3  10   0 129.610 33.4856   1
  -4 -10   0 55.6819 34.8120   2
   4  10   0 56.6378 25.8082   1
  -5 -10   0 21.1023 26.2549   2
   5  10   0 -3.4733 22.3599   1
   6  10   0 -1.6147 17.1032   1
 -11  11   0 58.9082 13.1704   2
  10 -11   0 10.8481 56.5050   1
  -9  -3   0 88.3400 101.387  -2
   9 -11   0 88.3400 101.387   1
   7 -11   0 199.176 36.8042   2
  -7  -5   0 488.013 128.785  -2
   7 -11   0 488.013 128.785   1
  -7  11   0 225.700 42.1438   1
   6 -11   0 525.500 49.9352   1
   6 -11   0 419.904 50.4923   2
  -6  11   0 449.522 33.6247   2
  -6  11   0 545.052 63.9671   1
   5 -11   0 67.3123 28.6671   1
   5 -11   0 110.713 28.1954   2
  -5  11   0 79.9900 17.5166   2
  -5  11   0 140.522 32.8601   1
   4 -11   0 -4.9813 76.8814   1
   4 -11   0 143.042 35.4681   2
  -4  11   0 137.886 35.7476   1
  -4  11   0 86.3234 31.0019   2
   3 -11   0 8.72365 23.7572   1
   3 -11   0 -1.2997 26.7613   2
  -3  11   0 -1.6857 53.3558   1
  -3  11   0 9.25780 27.0113   2
   2 -11   0 32.7859 26.2418   1
   2 -11   0 35.0083 31.3014   2
  -2  11   0 66.5965 53.8576   1
  -1 -10   0 18.2932 55.6882  -2
   1 -11   0 18.2932 55.6882   1
   0 -11   0 143.265 43.6841  -2
   0 -11   0 143.265 43.6841   1
   0  11   0 162.912 39.9595  -2
   0  11   0 162.912 39.9595   1
   1 -12   0 391.712 65.8860  -2
  -1 -11   0 391.712 65.8860   1
  -1  12   0 325.390 76.3927  -2
   1  11   0 325.390 76.3927   1
  -2 -11   0 407.170 49.0294   2
  -2 -11   0 442.312 50.9807   1
   2  11   0 357.587 48.4584   1
  -3 -11   0 31.9817 36.0210   2
  -3 -11   0 -7.6087 30.9280   1
   3  11   0 0.07214 23.8370   1
  -4 -11   0 79.1944 33.2838   2
   4  11   0 79.2210 26.0306   1
   5  11   0 11.1855 20.4584   1
  10 -12   0 30.3245 51.7275   1
  -9  -4   0 13.8553 84.7121  -2
   9 -12   0 13.8553 84.7121   1
  -8  -5   0 491.177 102.544  -2
   8 -12   0 491.177 102.544   1
   7 -12   0 159.926 65.2597   1
  -7  12   0 123.578 20.6285   2
   6 -12   0 59.4235 25.2880   1
   6 -12   0 36.8147 27.3163   2
  -6  12   0 40.2358 17.8045   2
  -6  12   0 -10.531 29.4573   1
   5 -12   0 64.6240 28.9782   2
   5 -12   0 3.39491 27.2170   1
  -5  12   0 35.1777 28.2657   2
  -5  12   0 63.6646 34.4250   1
   4 -12   0 41.5099 32.7141   2
   4 -12   0 9.51158 29.9166   1
  -4  12   0 3.87784 25.8420   2
  -4  12   0 78.5465 35.7831   1
   3 -12   0 214.227 36.4416   1
  -3  12   0 174.222 38.3243   2
  -3  12   0 240.916 49.7187   1
   2 -12   0 18.3011 32.0785   2
   2 -12   0 19.2896 24.4873   1
  -2  12   0 36.8312 32.5760   2
  -2  12   0 60.9297 53.9245   1
  -1 -11   0 327.709 60.3398  -2
   1 -12   0 327.709 60.3398   1
   0  12   0 360.507 55.1165  -2
   0  12   0 360.507 55.1165   1
   1 -13   0 90.5200 52.7689  -2
  -1 -12   0 90.5200 52.7689   1
  -1  13   0 3.79409 65.4121  -2
   1  12   0 3.79409 65.4121   1
  -2 -12   0 -27.412 34.6741   2
  -2 -12   0 25.3517 23.6828   1
   2  12   0 22.3928 25.2069   1
  -3 -12   0 83.4079 33.5319   2
  -3 -12   0 78.1815 31.6521   1
   3  12   0 88.1425 31.0725   1
  -4 -12   0 78.5258 25.1225   2
   4  12   0 9.32607 20.1502   1
  10 -13   0 24.8194 36.4839   1
 -10  13   0 9.94773 10.7808   2
  -9  -5   0 3.44683 74.3605  -2
   9 -13   0 3.44683 74.3605   1
  -8  -6   0 123.955 72.4523  -2
   8 -13   0 123.955 72.4523   1
   7 -13   0 39.3887 50.8613   1
  -7  13   0 60.3667 23.5708   2
   6 -13   0 -9.7259 21.7701   1
  -6  13   0 31.0993 26.1159   2
   5 -13   0 323.176 37.5693   1
  -5  13   0 353.239 45.3102   2
   4 -13   0 360.359 50.1800   1
  -4  13   0 419.463 51.6514   2
   3 -13   0 -63.673 30.5139   2
  -3  13   0 -17.124 28.2557   2
   2 -13   0 -31.347 29.1150   2
   2 -13   0 35.9559 24.7540   1
  -2  13   0 32.9024 31.9711   2
  -1 -12   0 43.8901 47.3831  -2
   1 -13   0 43.8901 47.3831   1
   1  12   0 396.967 84.6630  -2
  -1  13   0 396.967 84.6630   1
   0 -13   0 -12.581 31.0886  -2
   0 -13   0 -12.581 31.0886   1
   0  13   0 31.1469 34.5418  -2
   0  13   0 31.1469 34.5418   1
  -2 -13   0 8.20960 18.9513   1
  -2 -13   0 -23.705 30.5309   2
   2  13   0 -11.020 23.2596   1
   7 -14   0 -15.271 44.7723   1
  -7  14   0 25.1605 23.0642   2
   6 -14   0 198.691 26.7813   1
  -6  14   0 222.746 33.9897   2
   5 -14   0 209.817 33.3175   1
  -5  14   0 164.045 32.7769   2
   4 -14   0 5.52266 27.9322   1
  -4  14   0 -17.755 25.1572   2
   3 -14   0 -18.400 25.7932   2
   3 -14   0 13.4232 30.3296   1
  -3  14   0 -15.501 25.7797   2
   2 -14   0 14.2373 23.3425   2
   2 -14   0 10.5909 31.4167   1
  -2  14   0 34.3960 29.4201   2
   1  13   0 6.95375 71.7485  -2
  -1  14   0 6.95375 71.7485   1
   0 -14   0 37.9309 44.6501  -2
   0 -14   0 37.9309 44.6501   1
   0  14   0 -50.872 39.0377  -2
   0  14   0 -50.872 39.0377   1
  -6  15   0 26.0489 18.1204   2
   5 -15   0 12.6073 20.4153   1
  -5  15   0 7.54931 20.0891   2
   4 -15   0 -11.633 22.0873   1
  -4  15   0 22.0551 21.4157   2
   3 -15   0 45.6759 25.9919   1
   3 -15   0 8.54939 24.0981   2
  -3  15   0 59.4826 23.3612   2
   2 -15   0 -11.359 24.9810   1
  -2  15   0 -9.3011 22.8612   2
  -1 -14   0 283.503 57.3429  -2
   1 -15   0 283.503 57.3429   1
  -1  15  -1 106.021 34.6655   1
  -1  15  -1 144.527 29.4659   2
   1 -15   1 173.700 31.7766   1
  -2 -13  -1 62.7047 54.2234  -2
   2 -15   1 62.7047 54.2234   1
  -5  15  -1 38.6653 23.1423   2
   5 -15   1 75.4131 23.7121   1
  -6  15  -1 -9.3151 19.5168   2
  -7  15  -1 10.2570 14.4700   2
   1  14  -1 20.1005 22.8750   1
   1  14  -1 -17.471 32.8865   2
  -1 -14   1 55.9784 30.4889   2
  -1 -14   1 49.4516 28.8274   1
   0  14  -1 37.8946 28.8888   1
   0  14  -1 64.6052 30.4268   2
   0 -14   1 53.6590 22.1730   2
   0 -14   1 56.1576 32.6616   1
  -1  14  -1 -56.829 35.0051   1
  -1  14  -1 -1.4979 31.7529   2
   1 -14   1 57.6211 39.0771   2
   1 -14   1 -6.6701 31.7030   1
  -3 -11  -1 352.393 58.5334  -2
   3 -14   1 352.393 58.5334   1
  -4 -10  -1 623.749 82.2109  -2
   4 -14   1 623.749 82.2109   1
  -5  14  -1 170.539 33.2584   2
   5 -14   1 181.109 33.4149   1
  -6  14  -1 -2.9457 22.9044   2
   6 -14   1 11.0627 21.2971   1
  -7  14  -1 24.4406 21.4310   2
   7 -14   1 21.9742 50.0343   1
   8 -14   1 28.9826 42.7633   1
   3  13  -1 9.06595 19.9838   1
  -3 -13   1 -106.73 58.0592   1
  -3 -13   1 5.08994 25.9158   2
   2  13  -1 -0.4292 24.0608   1
  -2 -13   1 -6.2414 33.6848   2
   1  13  -1 11.7776 30.9607   1
   1  13  -1 3.41178 36.1544   2
  -1 -13   1 -5.8415 21.5140   1
  -1 -13   1 12.3595 22.1735   2
   0  13  -1 28.2149 34.4031   1
   0  13  -1 33.4905 36.7073   2
   0 -13   1 11.1964 20.2982   1
   0 -13   1 -18.535 20.7935   2
  -1  13  -1 -1.1823 33.9315   2
  -1  13  -1 30.5139 39.4332   1
   1 -13   1 33.7663 28.7842   2
   1 -13   1 -15.127 23.3537   1
  -5  13  -1 117.427 31.7632   2
   5 -13   1 115.631 28.9544   1
  -6  13  -1 41.1809 27.5059   2
   6 -13   1 37.9378 24.3434   1
  -7  13  -1 24.8254 15.5094   2
   7 -13   1 42.9341 50.4995   1
  -8  13  -1 63.0492 17.0479   2
   8 -13   1 5.95687 49.7750   1
  -9  13  -1 24.3061 12.9367   2
   9 -13   1 -8.0956 42.9076   1
 -10  13  -1 -1.5011 10.0783   2
   4  12  -1 25.1616 21.0575   1
  -4 -12   1 7.65128 24.2746   2
   3  12  -1 22.9665 26.4403   1
  -3 -12   1 24.9609 26.4540   1
  -3 -12   1 32.8716 31.1219   2
   2  12  -1 173.615 34.7108   1
  -2 -12   1 210.192 34.3033   2
  -2 -12   1 165.521 33.4751   1
   1  12  -1 79.9622 42.8823   2
   1  12  -1 89.5275 33.1688   1
  -1 -12   1 33.5972 24.1516   2
  -1 -12   1 15.4490 25.3246   1
   0  12  -1 100.701 56.9434   2
   0  12  -1 -8.4099 69.0256   1
   0 -12   1 64.4816 30.7048   2
   0 -12   1 37.9037 28.8565   1
  -1  12  -1 204.172 51.6726   1
  -1  12  -1 225.343 44.6999   2
   1 -12   1 287.859 40.6037   1
   1 -12   1 250.424 40.3884   2
  -2 -10  -1 327.113 59.6874  -2
   2 -12   1 327.113 59.6874   1
   3   9   1 60.6707 62.0457  -2
  -3  12  -1 60.6707 62.0457   1
   4   8   1 145.388 78.7757  -2
  -4  12  -1 145.388 78.7757   1
  -4  -8  -1 77.4098 108.081  -2
   4 -12   1 77.4098 108.081   1
  -5  12  -1 91.2839 36.9261   1
   5 -12   1 106.023 29.1312   1
   5 -12   1 62.7348 30.1553   2
  -6  12  -1 23.0714 15.7384   2
  -6  12  -1 34.6246 30.2755   1
   6 -12   1 39.7711 26.9542   2
   6 -12   1 25.5419 24.3579   1
  -7  12  -1 37.4054 14.3783   2
   7 -12   1 77.3418 58.0367   1
  -8  12  -1 160.136 17.4412   2
   8 -12   1 81.8363 63.3885   1
  -9  12  -1 124.812 19.9688   2
   9 -12   1 109.600 63.8434   1
 -10  12  -1 8.27417 11.7945   2
  -5  15   1 61.2359 36.2339  -2
   5  11  -1 61.2359 36.2339   1
   4  11  -1 286.131 39.7428   1
  -4 -11   1 365.703 49.0335   2
   3  11  -1 331.825 44.6089   1
  -3 -11   1 403.804 49.8879   1
   2  11  -1 30.6389 51.0424   1
  -2 -11   1 101.295 31.9617   1
  -2 -11   1 74.3543 29.4103   2
   1  11  -1 144.848 35.0488   1
   1  11  -1 102.103 54.5760   2
  -1 -11   1 201.006 37.8058   2
  -1 -11   1 187.929 36.4384   1
   0  11  -1 12.2775 32.4306   1
   0  11  -1 -34.692 38.3026   2
   0 -11   1 -7.6818 23.2886   2
   0 -11   1 25.1680 27.2092   1
  -1  11  -1 -3.4600 31.3825   2
  -1  11  -1 97.1708 45.9159   1
   1 -11   1 14.8523 26.3682   1
   1 -11   1 -44.756 25.1675   2
  -2  -9  -1 110.358 51.0363  -2
   2 -11   1 110.358 51.0363   1
  -3  -8  -1 152.805 40.3094  -2
   3 -11   1 152.805 40.3094   1
  -5  11  -1 88.5397 33.5238   1
  -5  11  -1 89.9828 18.7710   2
   5 -11   1 219.033 33.5109   1
   5 -11   1 88.0421 27.8544   2
  -6  11  -1 26.6601 15.4328   2
  -6  11  -1 93.5102 31.8124   1
   6 -11   1 -4.9978 23.9158   1
   6 -11   1 47.4829 24.2699   2
  -7  11  -1 357.370 27.8029   2
  -7  11  -1 475.563 59.9647   1
   7 -11   1 355.363 47.4751   2
   7 -11   1 438.180 45.9940   1
  -8  11  -1 200.389 19.1992   2
   8 -11   1 271.930 83.2806   1
  -9  11  -1 35.6389 16.7988   2
   9 -11   1 26.2065 59.8159   1
  -6  15   1 39.4266 28.2877  -2
   6  10  -1 39.4266 28.2877   1
  -5  14   1 285.500 52.1357  -2
   5  10  -1 285.500 52.1357   1
  -4  13   1 683.039 85.4021  -2
   4  10  -1 683.039 85.4021   1
   3  10  -1 -4.8180 26.2730   1
   3  10  -1 -4.9469 47.8315   2
  -3 -10   1 28.3918 25.1349   2
   2  10  -1 92.9123 32.0263   1
   2  10  -1 84.2910 47.2842   2
  -2 -10   1 87.9597 36.8034   1
  -2 -10   1 68.6776 26.7931   2
   1  10  -1 6.75815 32.5220   1
  -1 -10   1 -0.4102 24.1186   2
   0  10  -1 58.6072 36.6584   1
   0  10  -1 72.7196 41.5593   2
   0 -10   1 -21.453 28.1096   1
   0 -10   1 8.12908 23.7708   2
  -1  10  -1 32.8623 29.7570   1
  -1  10  -1 28.5263 38.1133   2
   1 -10   1 -15.494 28.0092   2
   1 -10   1 12.1995 26.0010   1
   2   8   1 535.797 74.2353  -2
  -2  10  -1 535.797 74.2353   1
  -2  -8  -1 427.350 66.1775  -2
   2 -10   1 427.350 66.1775   1
   3   7   1 251.163 48.8786  -2
  -3  10  -1 251.163 48.8786   1
  -3  -7  -1 267.102 43.1815  -2
   3 -10   1 267.102 43.1815   1
   4   6   1 285.783 60.4891  -2
  -4  10  -1 285.783 60.4891   1
  -4  -6  -1 342.333 111.154  -2
   4 -10   1 342.333 111.154   1
  -5  10  -1 25.3828 14.4191   2
  -5  10  -1 7.20065 23.0143   1
   5 -10   1 74.3342 26.5194   1
   5 -10   1 7.72258 18.7072   2
  -6  10  -1 14.9090 14.8173   2
  -6  10  -1 -5.7099 23.0793   1
   6 -10   1 31.7070 23.2386   1
   6 -10   1 1.40231 21.0206   2
  -7  10  -1 45.6324 14.4570   2
  -7  10  -1 83.2508 28.7003   1
   7 -10   1 33.2465 22.2444   2
   7 -10   1 -1.2205 21.9614   1
  -8  10  -1 260.725 48.9818   1
  -8  10  -1 157.669 17.8127   2
   8 -10   1 156.613 36.7874   2
   8 -10   1 156.251 71.0403   1
  -9  10  -1 110.148 20.2109   2
   9 -10   1 179.048 85.2284   1
  -6  14   1 -3.6874 35.8206  -2
   6   9  -1 -3.6874 35.8206   1
  -5  13   1 154.093 49.9035  -2
   5   9  -1 154.093 49.9035   1
   4   9  -1 123.317 48.1183   2
  -4  12   1 79.5711 65.2335  -2
   4   9  -1 79.5711 65.2335   1
  -4  -9   1 60.3342 63.2349   2
  -4  -9   1 156.336 45.5552   1
   3   9  -1 19.9119 31.3967   2
   3   9  -1 -9.6520 26.0200   1
  -3  -9   1 10.9797 54.2356   1
  -3  -9   1 -38.219 22.0261   2
   2   9  -1 90.8419 33.8577   1
   2   9  -1 108.447 36.8921   2
  -2  -9   1 131.714 41.6881   1
  -2  -9   1 135.082 32.8700   2
   1   9  -1 144.565 36.3140   1
   1   9  -1 246.376 41.3483   2
  -1  -9   1 121.701 34.8052   1
  -1  -9   1 167.506 32.2788   2
   0   9  -1 290.724 51.4535   1
   0   9  -1 310.486 48.8858   2
   0  -9   1 318.574 59.0554   1
   0  -9   1 318.395 58.2217   2
  -1   9  -1 1959.10 148.450   1
  -1   9  -1 1373.60 149.180   2
   1  -9   1 1769.85 153.730   1
   3   6   1 71.6536 32.4820  -2
  -3   9  -1 71.6536 32.4820   1
   4   5   1 84.9920 44.1090  -2
  -4   9  -1 84.9920 44.1090   1
  -4  -5  -1 70.7613 107.954  -2
   4  -9   1 70.7613 107.954   1
  -5   9  -1 12.0923 12.7491   2
  -5   9  -1 1.56992 20.0601   1
   5  -9   1 42.5301 24.0424   1
   5  -9   1 21.9564 17.7855   2
  -6   9  -1 14.6667 22.4391   1
  -6   9  -1 32.1692 11.9800   2
   6  -9   1 71.8885 22.4390   1
   6  -9   1 26.9459 18.4365   2
  -7   9  -1 156.156 31.1603   1
  -7   9  -1 62.1992 14.7969   2
   7  -9   1 96.3963 25.2061   2
   7  -9   1 -18.057 50.8015   1
  -8   9  -1 438.111 47.8840   1
  -8   9  -1 293.185 23.1274   2
   8  -9   1 230.854 80.7145   1
   8  -9   1 293.552 40.5680   2
  -9   9  -1 118.400 31.4441   1
  -9   9  -1 127.926 22.4404   2
   9  -9   1 121.029 28.4190   2
   9  -9   1 172.446 79.0637   1
  -7  -8   1 1.46903 45.4905   2
  -6  13   1 77.5916 38.7997  -2
   6   8  -1 77.5916 38.7997   1
  -5  12   1 35.7832 51.3103  -2
   5   8  -1 35.7832 51.3103   1
  -4  11   1 416.269 72.2339  -2
   4   8  -1 416.269 72.2339   1
   4   8  -1 339.835 53.0453   2
  -4  -8   1 308.282 38.1461   2
  -4  -8   1 248.867 44.2019   1
   3   8  -1 70.7032 30.2395   2
   3   8  -1 88.5264 29.2535   1
  -3  -8   1 58.8709 30.4848   1
  -3  -8   1 55.9091 23.9868   2
   2   8  -1 28.9077 26.8928   2
   2   8  -1 -1.1691 26.3664   1
  -2  -8   1 69.1793 20.1276   2
  -2  -8   1 63.0817 28.3118   1
   1   8  -1 76.1514 26.7217   2
  -1  -8   1 92.9119 27.5774   1
   0   8  -1 1684.44 135.131   1
   0   8  -1 1152.37 98.2888   2
  -1   8  -1 184.667 29.6811   1
  -1   8  -1 188.176 32.1467   2
   1  -8   1 160.807 28.0672   2
   2   6   1 421.643 56.7190  -2
  -2   8  -1 421.643 56.7190   1
   3   5   1 809.613 72.6059  -2
  -3   8  -1 809.613 72.6059   1
  -5   8  -1 379.190 27.3868   2
   5  -8   1 712.667 56.3677   1
   5  -8   1 380.090 42.2925   2
  -6   8  -1 30.5856 11.1760   2
   6  -8   1 110.930 23.0240   1
   6  -8   1 28.3456 16.3301   2
  -7   8  -1 261.168 35.3179   1
  -7   8  -1 148.577 16.9795   2
   7  -8   1 150.335 27.1555   2
   7  -8   1 126.678 63.9717   1
  -8   8  -1 -5.9663 15.8342   2
  -8   8  -1 7.11292 19.4413   1
   8  -8   1 10.0015 17.3845   2
   8  -8   1 79.9314 73.2936   1
  -9   8  -1 80.7327 20.6313   2
  -9   8  -1 118.244 38.6696   1
   9  -8   1 85.6205 25.1859   2
   9  -8   1 38.6558 63.5533   1
   8   7  -1 67.5174 27.2615   1
  -8  -7   1 40.2656 44.2717   2
   7   7  -1 164.578 23.4298   1
  -7  13   1 117.471 48.7532  -2
   7   7  -1 117.471 48.7532   1
  -7  -7   1 18.9220 49.7538   2
  -6  12   1 132.211 43.8090  -2
   6   7  -1 132.211 43.8090   1
  -5  11   1 351.133 60.7559  -2
   5   7  -1 351.133 60.7559   1
   5 -11  -1 411.255 61.4336  -2
  -5  -7   1 411.255 61.4336   1
   4   7  -1 16.0174 26.6729   2
  -4  10   1 82.1837 36.5202  -2
   4   7  -1 82.1837 36.5202   1
  -4  -7   1 41.9165 20.6623   2
  -4  -7   1 9.50425 21.1599   1
   3   7  -1 17.7787 24.8718   1
   3   7  -1 11.4355 22.3832   2
  -3  -7   1 -23.267 18.5109   1
  -3  -7   1 19.4496 20.8038   2
   2   7  -1 80.9016 25.4239   2
  -2  -7   1 94.0909 26.3821   1
  -2  -7   1 91.2705 22.3385   2
   1   7  -1 110.286 25.7101   2
   1   7  -1 112.659 24.5103   1
  -1  -7   1 78.5156 24.3307   1
   0   7  -1 354.899 39.8764   1
   0   7  -1 339.356 39.8567   2
   0  -7   1 362.819 41.6865   1
   0  -7   1 336.430 38.8374   2
  -1   7  -1 731.605 65.1092   1
  -1   7  -1 603.345 57.7985   2
   1  -7   1 747.242 65.6080   1
   1  -7   1 590.238 55.2187   2
   2   5   1 819.945 75.5087  -2
  -2   7  -1 819.945 75.5087   1
   3   4   1 1911.84 146.134  -2
  -3   7  -1 1911.84 146.134   1
  -5   7  -1 10.6774 15.2722   1
   5  -7   1 6.50945 12.6657   2
  -6   7  -1 11.8435 16.7583   1
  -6   7  -1 -6.5380 10.0239   2
   6  -7   1 -0.1946 13.6907   2
   6  -7   1 25.1211 19.5672   1
  -7   7  -1 280.306 22.3000   2
  -7   7  -1 300.610 37.5053   1
   7  -7   1 269.402 35.2185   2
   7  -7   1 347.150 42.0809   1
  -8   7  -1 594.785 60.8584   1
  -8   7  -1 464.369 43.9427   2
   8  -7   1 456.934 48.9794   2
   8  -7   1 596.753 49.8551   1
  -9   7  -1 14.6825 19.4063   1
  -9   7  -1 47.7186 19.0578   2
   9  -7   1 46.8317 22.4471   1
   9  -7   1 44.5482 20.1185   2
 -10   2  -1 73.1794 38.2915  -2
  10  -7   1 73.1794 38.2915   1
 -12   4  -1 9.34552 19.2954  -2
  12  -7   1 9.34552 19.2954   1
   9   6  -1 7.92182 11.4606   1
  -9  -6   1 11.9070 38.1922   2
   8   6  -1 12.5309 20.0900   1
  -8  -6   1 -10.420 47.4890   2
  -7  12   1 56.8340 26.7605  -2
   7   6  -1 56.8340 26.7605   1
  -7  -6   1 4.19536 51.4962   2
  -6  11   1 150.389 25.9623  -2
   6   6  -1 150.389 25.9623   1
   6 -11  -1 134.039 42.9112  -2
  -6  -6   1 134.039 42.9112   1
  -5  10   1 61.0839 34.1964  -2
   5   6  -1 61.0839 34.1964   1
   4   6  -1 61.5654 26.2003   2
  -4   9   1 7.72268 57.5900  -2
   4   6  -1 7.72268 57.5900   1
  -4  -6   1 53.5270 21.6380   2
  -4  -6   1 83.5282 24.4566   1
   3   6  -1 -15.965 17.1552   2
   3   6  -1 9.01084 26.8400   1
  -3  -6   1 36.7172 18.5116   1
  -3  -6   1 42.8247 18.9809   2
   2   6  -1 734.217 67.0135   2
  -2  -6   1 925.168 80.1053   1
   1   6  -1 152.725 25.6809   2
   1   6  -1 185.194 27.7832   1
  -1  -6   1 163.456 27.7299   1
  -1  -6   1 140.668 22.7808   2
   0   6  -1 43.0448 16.6640   1
   0  -6   1 18.5532 16.8624   1
   0  -6   1 32.8892 15.8859   2
  -1   6  -1 921.348 77.6180   2
  -1   6  -1 1160.83 92.8131   1
   1  -6   1 925.998 76.0971   2
   1  -6   1 1159.86 93.9340   1
   2   4   1 10.2725 31.1702  -2
  -2   6  -1 10.2725 31.1702   1
  -2  -4  -1 90.2510 29.1219  -2
   2  -6   1 90.2510 29.1219   1
   3   3   1 82.7866 23.5786  -2
  -3   6  -1 82.7866 23.5786   1
   4   2   1 2052.13 155.020  -2
  -4   6  -1 2052.13 155.020   1
  -5   6  -1 465.594 42.7112   1
   5  -6   1 342.678 34.8962   2
  -6   6  -1 77.5857 15.6560   2
  -6   6  -1 76.6614 17.4205   1
   6  -6   1 68.5671 16.9734   2
   6  -6   1 54.2677 48.2551   1
  -7   6  -1 47.4465 11.0698   2
  -7   6  -1 60.5599 18.7544   1
   7  -6   1 35.1450 19.6324   1
   7  -6   1 56.2291 18.0749   2
  -8   6  -1 -6.7577 14.6421   2
  -8   6  -1 19.3519 16.8950   1
   8  -6   1 -0.9409 20.7571   1
   8  -6   1 10.2934 14.2583   2
  -9   6  -1 152.181 28.0897   1
  -9   6  -1 110.376 22.0273   2
   9  -6   1 108.924 23.2933   2
   9  -6   1 158.561 27.8267   1
 -10   3  -1 68.1075 40.1975  -2
  10  -6   1 68.1075 40.1975   1
 -11   4  -1 130.261 29.4988  -2
  11  -6   1 130.261 29.4988   1
   9   5  -1 29.0562 12.4410   1
  -9  -5   1 31.0838 62.3787   2
   8   5  -1 34.2382 15.0314   1
  -8  -5   1 15.4851 53.2087   2
  -7  11   1 122.920 31.4861  -2
   7   5  -1 122.920 31.4861   1
  -6  10   1 193.750 42.7220  -2
   6   5  -1 193.750 42.7220   1
   6 -10  -1 204.532 41.4429  -2
  -6  -5   1 204.532 41.4429   1
  -5   9   1 21.8893 44.8060  -2
   5   5  -1 21.8893 44.8060   1
   5  -9  -1 19.2944 36.3771  -2
  -5  -5   1 19.2944 36.3771   1
   4   5  -1 359.800 44.3961   2
   4   5  -1 443.330 51.7881   1
  -4  -5   1 401.320 29.6773   2
  -4  -5   1 418.104 46.6288   1
   3   5  -1 1314.99 105.464   2
  -3  -5   1 1601.04 125.549   1
   2   5  -1 459.865 49.8016   1
   2   5  -1 333.247 36.2242   2
  -2  -5   1 376.059 42.7485   1
  -2  -5   1 296.916 33.6060   2
   1   5  -1 19.2110 15.3096   2
   1   5  -1 22.1378 16.6461   1
  -1  -5   1 26.7204 16.3439   1
  -1  -5   1 12.8799 12.5563   2
   0   5  -1 30.0739 15.0403   2
   0   5  -1 41.8765 14.3888   1
   0  -5   1 36.0418 15.6704   1
   0  -5   1 31.9652 14.5936   2
  -1   5  -1 31.5118 15.5884   2
  -1   5  -1 51.0663 14.6041   1
   1  -5   1 38.7702 14.0477   2
   1  -5   1 41.6933 15.0291   1
   3   2   1 2883.47 211.493  -2
  -3   5  -1 2883.47 211.493   1
   4   1   1 3097.32 227.058  -2
  -4   5  -1 3097.32 227.058   1
  -5   5  -1 269.580 29.1179   1
   5  -5   1 214.765 25.1460   2
  -6   5  -1 9.33834 11.3715   1
   6  -5   1 5.55926 11.7964   2
  -7   5  -1 107.150 13.1306   2
  -7   5  -1 214.636 27.3553   1
   7  -5   1 154.507 22.0152   2
   7  -5   1 181.813 26.9139   1
  -8   5  -1 80.0231 20.8036   1
  -8   5  -1 67.7426 18.0908   2
   8  -5   1 86.9609 22.7921   1
   8  -5   1 54.1638 17.4587   2
  -9   5  -1 -5.4105 15.4773   2
  -9   5  -1 -19.547 18.3597   1
   9  -5   1 13.4277 23.1422   1
   9  -5   1 29.8792 17.7011   2
 -11   5  -1 27.8667 24.4866  -2
  11  -5   1 27.8667 24.4866   1
 -12   6  -1 79.0565 20.9542  -2
  12  -5   1 79.0565 20.9542   1
  10   4  -1 56.2570 12.8168   1
 -10  -4   1 13.1706 41.0704   2
   9   4  -1 46.0451 15.5161   1
  -9  -4   1 47.3185 50.5140   2
   8   4  -1 104.825 43.3369   2
  -8  -4   1 93.8835 32.8263   1
  -8  -4   1 143.654 74.2877   2
  -7  10   1 106.750 30.8353  -2
   7   4  -1 106.750 30.8353   1
   7 -10  -1 46.8633 49.3186  -2
  -7  -4   1 46.8633 49.3186   1
  -7  -4   1 30.1504 54.4572   2
  -6   9   1 74.4130 22.6970  -2
   6   4  -1 74.4130 22.6970   1
   6  -9  -1 125.133 33.4212  -2
  -6  -4   1 125.133 33.4212   1
  -5   8   1 268.126 40.0703  -2
   5   4  -1 268.126 40.0703   1
   5  -8  -1 441.596 48.0358  -2
  -5  -4   1 441.596 48.0358   1
   4   4  -1 500.868 49.1616   2
  -4  -4   1 529.055 51.1428   1
   3   4  -1 186.975 26.0413   2
  -3  -4   1 173.347 24.9897   1
   2   4  -1 30.6325 15.2347   1
   2   4  -1 32.4535 14.0378   2
  -2  -4   1 32.2630 15.1419   1
   1   4  -1 46.9591 18.6188   1
   1   4  -1 36.4470 14.5384   2
  -1  -4   1 45.4813 12.9917   2
  -1  -4   1 40.0142 14.0799   1
   0   4  -1 389.856 38.6099   2
   0   4  -1 530.253 38.1774   1
   0  -4   1 429.619 37.6092   2
   0  -4   1 546.598 46.5796   1
  -1   4  -1 80.8642 13.8231   1
  -1   4  -1 55.4508 14.7336   2
   1  -4   1 73.5384 14.3022   1
   1  -4   1 67.0665 14.5224   2
  -2   4  -1 447.497 38.2746   1
   3   1   1 2585.42 188.672  -2
  -3   4  -1 2585.42 188.672   1
   4   0   1 31.9407 15.1531  -2
  -4   4  -1 31.9407 15.1531   1
  -5   4  -1 636.157 37.6955   1
   5  -4   1 512.425 43.8660   2
  -6   4  -1 118.817 18.3027   1
   6  -4   1 90.9257 16.7597   2
  -7   4  -1 58.6877 15.1523   2
  -7   4  -1 52.1885 16.6766   1
   7  -4   1 57.5897 14.7017   2
   7  -4   1 85.8610 21.3207   1
  -8   4  -1 112.773 21.6109   2
  -8   4  -1 175.660 25.6880   1
   8  -4   1 115.173 21.2600   2
   8  -4   1 119.982 25.9432   1
  -9   4  -1 44.5723 16.5582   2
  -9   4  -1 -21.662 17.7772   1
   9  -4   1 0.00402 21.8611   1
   9  -4   1 1.08086 16.3586   2
 -11   6  -1 44.6838 23.0025  -2
  11  -4   1 44.6838 23.0025   1
 -12   7  -1 -3.1695 11.9037  -2
  12  -4   1 -3.1695 11.9037   1
  10   3  -1 28.9527 13.3473   1
 -10  -3   1 1.55658 51.5910   2
   9   3  -1 168.225 25.5084   1
  -9  -3   1 111.137 62.6775   2
   8   3  -1 0.00751 19.2355   1
   8   3  -1 33.1632 24.1540   2
  -8  -3   1 -16.636 67.6240   2
  -8  -3   1 -5.0678 26.4808   1
  -7  -3   1 122.904 70.7397   2
  -6   8   1 80.3646 21.2105  -2
   6   3  -1 80.3646 21.2105   1
   6  -8  -1 48.6123 26.7697  -2
  -6  -3   1 48.6123 26.7697   1
  -4  -3   1 644.370 56.5714   1
   3   3  -1 1624.43 122.015   2
  -3  -3   1 1848.72 139.163   1
   2   3  -1 3102.79 185.234   1
   2   3  -1 2258.20 166.049   2
  -2  -3   1 2987.90 223.921   1
   1   3  -1 11.4376 9.55459   1
   1   3  -1 30.1186 11.2483   2
  -1  -3   1 4.14923 11.4336   1
  -1  -3   1 12.1060 9.70475   2
   0   3  -1 -0.1416 11.1430   2
   0   3  -1 11.9339 9.15428   1
   0  -3   1 -3.1336 9.59504   2
   0  -3   1 3.37088 10.7802   1
  -1   3  -1 1922.71 143.818   1
  -1   3  -1 1615.41 116.741   2
   1  -3   1 2006.60 144.091   1
   1  -3   1 1540.14 116.662   2
  -2   3  -1 28.5458 8.88994   1
   3   0   1 207.135 14.5737  -2
  -3   3  -1 207.135 14.5737   1
  -5   3  -1 600.128 35.4326   1
   5  -3   1 520.870 32.9750   2
  -6   3  -1 19.3451 11.9135   1
   6  -3   1 8.91005 10.8786   2
  -7   3  -1 -16.205 14.8517   2
  -7   3  -1 32.5543 15.7992   1
   7  -3   1 26.1966 13.1692   2
   7  -3   1 29.6583 50.0411   1
  -8   3  -1 404.029 44.0955   1
  -8   3  -1 196.739 28.1164   2
   8  -3   1 426.648 44.4676   1
   8  -3   1 304.454 32.6931   2
  -9   3  -1 36.0964 17.0557   2
  -9   3  -1 39.0905 20.4099   1
   9  -3   1 24.7474 17.4241   2
   9  -3   1 32.0526 23.6266   1
 -11   7  -1 54.4116 22.6819  -2
  11  -3   1 54.4116 22.6819   1
 -12   8  -1 19.3753 15.6779  -2
  12  -3   1 19.3753 15.6779   1
  11   2  -1 31.2355 10.8773   1
 -11  -2   1 76.2091 48.1228   2
  10   2  -1 28.4938 15.9243   1
 -10  -2   1 9.92688 53.6506   2
   9   2  -1 144.196 25.9654   1
  -9  -2   1 162.677 77.8186   2
   8   2  -1 91.7344 25.2303   2
   8   2  -1 164.278 26.7565   1
  -8  -2   1 33.8958 68.2590   2
  -8  -2   1 181.516 35.4009   1
  -7   8   1 638.262 62.9119  -2
   7   2  -1 638.262 62.9119   1
   7  -8  -1 755.646 72.0730  -2
  -7  -2   1 755.646 72.0730   1
  -6   7   1 550.462 57.4014  -2
   6   2  -1 550.462 57.4014   1
   6  -7  -1 651.809 56.0910  -2
  -6  -2   1 651.809 56.0910   1
   5  -6  -1 605.438 57.2874  -2
  -5  -2   1 605.438 57.2874   1
   4   2  -1 501.737 43.3195   2
  -4  -2   1 535.960 47.5325   1
   3   2  -1 4364.56 495.452   1
   3   2  -1 4203.84 304.606   2
  -3  -2   1 4830.35 334.902   1
   2   2  -1 13.4841 8.97952   2
   2   2  -1 6.58273 20.0244   1
  -2  -2   1 8.62815 10.4623   1
   1   2  -1 4870.26 288.054   1
   1   2  -1 3346.30 254.890   2
  -1  -2   1 3614.40 209.977   2
  -1  -2   1 4745.84 348.613   1
   0   2  -1 1105.06 68.3492   1
   0   2  -1 935.909 68.0578   2
   0  -2   1 1155.39 83.2799   1
   0  -2   1 876.049 67.6100   2
  -1   2  -1 417.354 34.0495   1
  -1   2  -1 337.677 27.7996   2
   1  -2   1 460.867 34.6272   1
   1  -2   1 336.640 27.9375   2
  -2   2  -1 22.8982 5.28684   1
   2  -2   1 23.7401 8.45205   2
   3  -1   1 500.232 27.7305  -2
  -3   2  -1 500.232 27.7305   1
   4  -2   1 460.006 40.3197  -2
  -4   2  -1 460.006 40.3197   1
  -5   2  -1 8.78271 8.89033   1
   5  -2   1 15.9179 7.98312   2
  -6   2  -1 29.4451 12.8001   1
   6  -2   1 -1.8119 9.89525   2
  -7   2  -1 666.211 58.6681   1
  -7   2  -1 432.320 37.9747   2
   7  -2   1 449.210 42.0465   2
   7  -2   1 654.882 50.9934   1
  -8   2  -1 428.227 30.6421   2
  -8   2  -1 348.024 40.8571   1
   8  -2   1 341.843 38.7670   1
   8  -2   1 269.811 33.4994   2
  -9   2  -1 255.884 37.0646   1
  -9   2  -1 207.834 26.2566   2
   9  -2   1 352.727 38.8765   1
   9  -2   1 208.781 29.3063   2
 -10   7  -1 77.2797 42.8448  -2
  10  -2   1 77.2797 42.8448   1
 -11   8  -1 -8.2960 24.9388  -2
  11  -2   1 -8.2960 24.9388   1
  11   1  -1 87.3882 15.7338   1
 -11  -1   1 106.245 56.0643   2
  10   1  -1 195.744 28.5442   1
 -10  -1   1 120.731 73.9285   2
   9   1  -1 65.1560 21.7622   1
   9   1  -1 121.213 27.5620   2
  -9  -1   1 108.958 28.4145   1
  -9  -1   1 81.5221 80.3626   2
   8   1  -1 19.7500 19.3339   1
  -8  -1   1 37.6207 65.1938   2
  -8  -1   1 10.5926 20.4784   1
  -7   7   1 26.2436 24.6578  -2
   7   1  -1 26.2436 24.6578   1
  -7  -1   1 -0.4707 48.8510   2
   7  -7  -1 81.9334 37.5954  -2
  -7  -1   1 81.9334 37.5954   1
   5  -5  -1 629.625 55.4631  -2
  -5  -1   1 629.625 55.4631   1
   4   1  -1 655.622 36.7803   2
   4   1  -1 953.565 115.956   1
  -4  -1   1 871.329 70.2214   1
   3   1  -1 171.225 37.9389   1
   3   1  -1 27.9900 5.39333   2
   2   1  -1 1068.82 58.3288   2
  -2  -1   1 1314.90 68.3986   1
  -2  -1   1 1253.65 121.221   2
   1   1  -1 4.29305 3.14562   2
   1   1  -1 2.28035 12.1767   1
  -1  -1   1 4.24616 3.94453   1
  -1  -1   1 2.70461 7.13523   2
   0   1  -1 837.114 50.7569   1
   0   1  -1 642.698 47.7857   2
   0  -1   1 653.624 47.6931   2
   0  -1   1 848.656 61.6190   1
  -1   1  -1 266.468 24.0984   2
  -1   1  -1 393.257 21.2298   1
   1  -1   1 302.742 16.4132   2
  -2   1  -1 5373.28 386.563   1
   2  -1   1 4070.05 293.629   2
   3  -2   1 702.593 53.7424  -2
  -3   1  -1 702.593 53.7424   1
   4  -3   1 685.342 57.0258  -2
  -4   1  -1 685.342 57.0258   1
  -5   1  -1 7.12191 11.9080   1
   5  -1   1 7.30518 9.37816   2
  -6   1  -1 309.763 34.9719   1
   6  -1   1 215.098 24.2485   2
  -7   1  -1 23.8417 15.8764   2
  -7   1  -1 -3.5260 16.0717   1
   7  -1   1 16.8145 13.2012   1
   7  -1   1 3.42045 11.8845   2
  -8   1  -1 189.808 27.1209   2
  -8   1  -1 341.910 42.5363   1
   8  -1   1 229.240 28.9650   2
   8  -1   1 376.452 46.4554   1
  -9   1  -1 132.123 28.4677   1
  -9   1  -1 132.891 20.0501   2
   9  -1   1 105.030 25.1389   2
   9  -1   1 141.221 27.6653   1
 -10   8  -1 256.045 45.0573  -2
  10  -1   1 256.045 45.0573   1
 -11   9  -1 83.2896 26.8013  -2
  11  -1   1 83.2896 26.8013   1
  11   0  -1 31.0948 16.1544   1
 -11   0   1 25.6182 55.5047   2
  10   0  -1 89.8579 22.9278   1
 -10   0   1 65.6228 66.2416   2
   9   0  -1 132.552 26.9139   1
  -9   0   1 34.1979 66.8612   2
  -9   0   1 176.322 30.5338   1
   8   0  -1 73.9853 18.3951   2
   8   0  -1 61.6161 28.9256   1
  -8   0   1 96.1637 24.4880   1
  -7   6   1 237.333 41.4476  -2
   7   0  -1 237.333 41.4476   1
   7  -6  -1 333.809 42.6756  -2
  -7   0   1 333.809 42.6756   1
   6  -5  -1 71.4588 20.3711  -2
  -6   0   1 71.4588 20.3711   1
   5  -4  -1 406.526 40.3568  -2
  -5   0   1 406.526 40.3568   1
   4   0  -1 602.228 32.3234   2
   4   0  -1 618.582 101.689   1
  -4   0   1 814.755 42.3940   1
   3   0  -1 16.3803 23.7066   1
  -3   0   1 0.47865 20.8270   2
  -3   0   1 17.5854 4.60459   1
   2   0  -1 2836.10 305.838   1
  -2   0   1 2012.03 214.665   2
   1   0  -1 3115.72 329.354   1
  -1   0   1 2191.68 231.683   2
   0   0  -1 136.715 10.4291   2
   0   0  -1 191.215 14.4433   1
   0   0   1 125.569 8.46649   2
   0   0   1 186.599 10.2236   1
  -1   0  -1 5111.30 260.000   1
   1   0   1 5120.71 367.465   1
   1   0   1 3763.94 191.425   2
  -2   0  -1 49.1664 10.4800   1
   2  -2   1 97.9449 20.4889  -2
  -2   0  -1 97.9449 20.4889   1
   2   0   1 35.5448 5.35092   2
   3  -3   1 248.909 24.6042  -2
  -3   0  -1 248.909 24.6042   1
   4  -4   1 -0.0416 23.4581  -2
  -4   0  -1 -0.0416 23.4581   1
  -5   0  -1 708.507 59.7379   1
   5   0   1 479.207 40.8008   2
   6   0   1 14.2455 11.1185   2
  -7   0  -1 6.32521 19.9535   1
  -7   0  -1 -0.0307 55.7342   2
   7   0   1 11.3606 13.6328   1
   7   0   1 10.8481 13.1916   2
  -8   0  -1 134.050 20.8731   2
  -8   0  -1 114.524 29.0781   1
   8   0   1 92.9517 24.3198   1
   8   0   1 114.867 22.8546   2
  -9   0  -1 157.595 85.3865   2
  -9   0  -1 173.157 38.0584   1
   9   0   1 162.885 27.2080   1
   9   0   1 96.4072 29.2831   2
 -10   9  -1 37.5396 35.5302  -2
  10   0   1 37.5396 35.5302   1
 -11  10  -1 73.3759 23.0410  -2
  11   0   1 73.3759 23.0410   1
  11  -1  -1 23.3663 18.2698   1
 -11   1   1 58.4151 58.5735   2
  10  -1  -1 30.3196 20.4608   1
 -10   1   1 67.1043 72.3691   2
   9  -1  -1 56.6712 17.8936   2
   9  -1  -1 58.0734 22.8181   1
  -9   1   1 108.724 24.4872   1
  -9   1   1 64.1203 19.1679   2
   8  -1  -1 109.444 18.7382   2
   8  -1  -1 206.353 28.8216   1
  -8   1   1 151.978 26.6747   1
  -8   1   1 67.4180 19.8666   2
   7  -5  -1 590.294 56.3609  -2
  -7   1   1 590.294 56.3609   1
   6  -4  -1 1061.38 82.1615  -2
  -6   1   1 1061.38 82.1615   1
   5  -3  -1 289.382 21.1802  -2
  -5   1   1 289.382 21.1802   1
   4  -1  -1 660.662 79.8942   1
  -4   1   1 481.782 63.9322   2
  -4   1   1 551.605 30.4709   1
   3  -1  -1 628.414 77.6913   1
  -3   1   1 474.018 59.6024   2
   2  -1  -1 1783.71 192.246   1
  -2   1   1 1263.35 137.889   2
   1  -1  -1 435.668 48.1420   1
   1  -1  -1 298.055 16.2983   2
  -1   1   1 355.470 38.1333   2
   0  -1  -1 0.47672 4.82571   2
   0  -1  -1 2.78563 4.87747   1
   0   1   1 12.5964 6.33724   2
   0   1   1 6.82803 5.34479   1
  -1  -1  -1 240.365 21.3394   2
  -1  -1  -1 323.309 29.9842   1
   1   1   1 328.897 27.7757   1
   1   1   1 234.249 16.3744   2
   2  -3   1 5401.91 390.732  -2
  -2  -1  -1 5401.91 390.732   1
   2   1   1 3796.22 274.203   2
   3  -4   1 2462.74 181.152  -2
  -3  -1  -1 2462.74 181.152   1
   4  -5   1 2523.75 187.561  -2
  -4  -1  -1 2523.75 187.561   1
  -5  -1  -1 1820.32 139.366   1
   5   1   1 1315.57 100.430   2
  -6  -1  -1 14.3654 18.3404   1
  -6  -1  -1 66.3079 18.8076   2
   6   1   1 12.5279 12.9581   1
   6   1   1 12.2594 12.4142   2
  -7  -1  -1 -27.621 51.8172   2
  -7  -1  -1 -15.642 19.2054   1
   7   1   1 -2.8234 12.9362   1
   7   1   1 5.23091 14.1129   2
  -8  -1  -1 -48.875 56.9626   2
  -8  -1  -1 -6.1444 23.2839   1
   8   1   1 11.8074 18.7306   1
   8   1   1 4.72530 18.6635   2
  -9  -1  -1 73.6879 79.5770   2
   9   1   1 168.939 32.2837   1
 -10  10  -1 158.191 39.4886  -2
  10   1   1 158.191 39.4886   1
 -11  11  -1 113.629 20.7829  -2
  11   1   1 113.629 20.7829   1
  12  -2  -1 28.9383 13.6536   1
  11  -2  -1 19.1684 18.8937   1
  10  -2  -1 76.0605 28.6837   1
 -10   2   1 -4.9194 16.2905   2
   9  -2  -1 26.5256 21.4295   1
   9  -2  -1 18.3862 13.7328   2
  -9   2   1 57.2428 18.3968   1
  -9   2   1 2.51635 17.0441   2
   8  -2  -1 243.301 28.1916   2
   8  -2  -1 385.470 35.5464   1
  -8   2   1 309.388 26.4075   2
  -8   2   1 350.376 38.2071   1
  -7   4   1 659.380 66.1528  -2
   7  -2  -1 659.380 66.1528   1
   7  -4  -1 791.384 64.0744  -2
  -7   2   1 791.384 64.0744   1
   6  -3  -1 86.4324 14.5343  -2
  -6   2   1 86.4324 14.5343   1
   5  -2  -1 12.6575 15.0346  -2
  -5   2   1 12.6575 15.0346   1
   4  -2  -1 29.7964 25.1933   1
   4  -2  -1 6.62752 3.87819   2
  -4   2   1 22.8150 22.9600   2
   3  -2  -1 410.220 22.0851   2
   3  -2  -1 586.971 71.9516   1
  -3   2   1 417.621 56.1960   2
   2  -2  -1 4128.81 302.719   2
   2  -2  -1 6085.08 602.823   1
  -2   2   1 5541.69 290.071   1
  -2   2   1 4293.59 446.763   2
   1  -2  -1 63.5703 10.2992   2
   1  -2  -1 69.8249 11.9739   1
  -1   2   1 57.7858 8.26300   2
  -1   2   1 65.2625 9.76532   1
   0  -2  -1 533.209 41.4103   2
   0  -2  -1 754.076 58.1302   1
   0   2   1 507.016 33.7261   2
  -1  -2  -1 688.908 52.8511   2
  -1  -2  -1 904.313 70.7868   1
   1   2   1 663.517 53.0785   2
   1   2   1 924.058 70.6255   1
   2  -4   1 3831.80 265.196  -2
  -2  -2  -1 3831.80 265.196   1
   2   2   1 2577.26 188.629   2
  -2   4  -1 3428.03 263.596  -2
   2   2   1 3428.03 263.596   1
   3  -5   1 3090.10 227.248  -2
  -3  -2  -1 3090.10 227.248   1
   4  -6   1 1894.10 145.214  -2
  -4  -2  -1 1894.10 145.214   1
  -5  -2  -1 9.39122 16.1147   1
   5   2   1 12.2470 13.4116   2
  -6  -2  -1 17.5499 18.8152   2
  -6  -2  -1 29.7968 20.1619   1
   6   2   1 -18.072 14.2909   2
   6   2   1 12.8537 13.0858   1
  -7  -2  -1 377.443 33.4932   2
  -7  -2  -1 659.499 63.4156   1
   7   2   1 505.989 38.3094   1
  -8  -2  -1 -34.705 56.8734   2
  -8  -2  -1 5.41865 27.0796   1
   8   2   1 -4.3893 19.9505   2
   8   2   1 18.7499 13.8766   1
  -9  -2  -1 40.5733 61.5023   2
   9   2   1 83.5059 20.8975   1
  12  -3  -1 -7.4869 13.6729   1
  11  -3  -1 -11.731 18.3357   1
 -11   3   1 6.59943 15.1255   2
  10  -3  -1 55.5028 22.9257   1
 -10   3   1 53.3815 24.4302   1
 -10   3   1 0.31055 24.8868   2
   9  -3  -1 61.7026 22.8794   1
   9  -3  -1 47.0904 15.7386   2
  -9   3   1 56.2583 19.7733   1
  -9   3   1 4.50108 16.8210   2
   8  -3  -1 318.569 33.0520   2
   8  -3  -1 457.503 46.7218   1
  -8   3   1 471.037 44.0167   1
  -8   3   1 314.432 32.1214   2
  -7   3   1 10.1053 36.9608  -2
   7  -3  -1 10.1053 36.9608   1
   6  -2  -1 131.521 18.6720  -2
  -6   3   1 131.521 18.6720   1
   5  -1  -1 230.253 22.3428  -2
  -5   3   1 230.253 22.3428   1
   4  -3  -1 4.80445 5.06992   2
  -4   3   1 11.9670 29.7097   2
  -4   3   1 3.49934 4.27289   1
   3  -3  -1 243.129 16.7644   2
  -3   3   1 323.101 18.8421   1
   2  -3  -1 1703.31 181.387   1
   2  -3  -1 1348.59 98.5247   2
  -2   3   1 1714.30 88.5628   1
  -2   3   1 1302.03 148.161   2
   1  -3  -1 5643.87 400.048   2
   1  -3  -1 7290.42 514.730   1
  -1   3   1 5485.78 330.468   2
  -1   3   1 7008.12 514.863   1
   0  -3  -1 56.1523 13.9931   2
   0   3   1 71.2595 15.3073   1
   0   3   1 49.1012 10.1691   2
  -1  -3  -1 525.090 43.7510   2
  -1  -3  -1 760.046 61.9263   1
   1   3   1 523.417 43.8099   2
   1   3   1 757.699 62.0282   1
   2  -5   1 612.735 58.2878  -2
  -2  -3  -1 612.735 58.2878   1
  -2   5  -1 649.345 56.9618  -2
   2   3   1 649.345 56.9618   1
   3  -6   1 102.013 24.3606  -2
  -3  -3  -1 102.013 24.3606   1
   4  -7   1 273.699 41.6684  -2
  -4  -3  -1 273.699 41.6684   1
  -5  -3  -1 615.181 52.2926   2
  -5  -3  -1 371.035 46.1055   1
   5   3   1 523.839 50.2794   1
  -6  -3  -1 50.2788 21.5873   1
  -6  -3  -1 5.76799 21.7586   2
   6   3   1 22.5553 14.1095   1
   6   3   1 5.22574 17.9556   2
  -7  -3  -1 26.3847 23.9257   1
  -7  -3  -1 25.2264 19.3762   2
   7   3   1 30.3766 22.4833   2
   7   3   1 32.4566 14.9087   1
  -8  -3  -1 71.5990 30.6165   1
  -8  -3  -1 19.6928 56.5925   2
   8   3   1 -4.7307 12.9762   1
   8   3   1 -51.319 22.0157   2
  -9  -3  -1 58.1382 56.7549   2
   9   3   1 137.468 23.0991   1
  10   3   1 17.0367 11.7056   1
  12  -4  -1 14.0102 15.3897   1
 -12   4   1 6.88799 15.3477   2
  11  -4  -1 1.18230 19.3861   1
 -11   4   1 1.99424 15.5885   2
  10  -4  -1 54.9389 18.8274   2
  10  -4  -1 75.7167 24.5493   1
 -10   4   1 2.27762 19.9959   1
 -10   4   1 46.9498 19.4636   2
   9  -4  -1 47.2224 16.4708   2
   9  -4  -1 61.7804 23.3921   1
  -9   4   1 87.2864 18.4608   2
  -9   4   1 57.3472 19.5742   1
   8  -4  -1 253.806 33.4547   1
   8  -4  -1 265.186 27.4365   2
  -8   4   1 306.513 33.7306   1
  -8   4   1 157.263 25.2843   2
  -7   2   1 581.485 52.3964  -2
   7  -4  -1 581.485 52.3964   1
   6  -1  -1 952.890 72.9550  -2
  -6   4   1 952.890 72.9550   1
   5   0  -1 320.226 22.4002  -2
  -5   4   1 320.226 22.4002   1
   4  -4  -1 833.238 46.0097   2
  -4   4   1 1190.06 63.7422   1
   3  -4  -1 5407.76 389.666   2
  -3   4   1 5375.88 576.076   2
  -3   4   1 7564.44 385.616   1
   2  -4  -1 933.929 70.4478   2
  -2   4   1 885.505 58.3249   2
  -2   4   1 1122.14 84.5517   1
   1  -4  -1 1.55100 11.2153   1
   1  -4  -1 0.22851 11.2294   2
  -1   4   1 11.5048 11.9868   1
  -1   4   1 14.3319 11.2376   2
   0  -4  -1 320.959 33.3408   1
   0  -4  -1 292.875 29.7517   2
   0   4   1 292.012 32.6014   1
   0   4   1 264.363 29.9780   2
  -1  -4  -1 621.331 54.7130   1
  -1  -4  -1 493.438 49.1641   2
   1   4   1 622.816 55.1252   1
   1   4   1 491.749 44.6131   2
   2  -6   1 46.7003 33.8029  -2
  -2  -4  -1 46.7003 33.8029   1
   3  -7   1 1855.46 142.454  -2
  -3  -4  -1 1855.46 142.454   1
   4  -8   1 1057.67 91.4635  -2
  -4  -4  -1 1057.67 91.4635   1
  -5  -4  -1 178.732 34.2581   1
  -5  -4  -1 360.954 39.2500   2
   5   4   1 293.911 24.2242   1
   5   4   1 217.413 36.4710   2
  -6  -4  -1 71.0646 25.4616   1
  -6  -4  -1 43.3840 25.1823   2
   6   4   1 91.7423 27.5262   2
   6   4   1 69.8896 19.7427   1
  -7  -4  -1 79.1788 29.4997   1
  -7  -4  -1 73.0502 21.3608   2
   7   4   1 70.8090 16.1454   1
   7   4   1 109.001 28.8790   2
  -8  -4  -1 13.9813 56.3183   2
   8   4   1 13.0406 12.3719   1
  -9  -4  -1 -4.3098 45.4551   2
   9   4   1 9.43057 19.2252   1
  12  -5  -1 8.05754 15.9217   1
 -12   5   1 18.4701 12.8942   2
  11  -5  -1 51.8891 21.8001   1
 -11   5   1 19.6893 15.4880   2
  10  -5  -1 136.779 25.9266   1
  10  -5  -1 99.2639 22.1917   2
 -10   5   1 108.566 23.9191   1
 -10   5   1 75.6850 21.0350   2
   9  -5  -1 42.4885 21.0006   1
   9  -5  -1 39.9097 15.9586   2
  -9   5   1 15.8483 15.5951   1
  -9   5   1 17.7721 17.5104   2
   8  -5  -1 31.1576 14.0913   2
   8  -5  -1 19.9486 20.9186   1
  -8   5   1 27.6258 15.1661   1
  -8   5   1 5.97931 16.0395   2
   7  -1  -1 671.497 58.1008  -2
  -7   5   1 671.497 58.1008   1
   6   0  -1 104.400 19.2490  -2
  -6   5   1 104.400 19.2490   1
   5   1  -1 645.299 53.1974  -2
  -5   5   1 645.299 53.1974   1
   4  -5  -1 474.784 41.3726   2
  -4   5   1 626.452 38.1070   1
   3  -5  -1 755.214 60.6058   2
  -3   5   1 1060.41 82.1554   1
   2  -5  -1 52.7698 14.7129   2
  -2   5   1 77.7891 15.4630   1
  -2   5   1 57.6119 13.9355   2
   1  -5  -1 33.6882 13.9932   2
   1  -5  -1 39.3345 14.7050   1
  -1   5   1 38.6556 15.3613   2
  -1   5   1 33.6847 14.1279   1
   0  -5  -1 124.038 22.3694   1
   0  -5  -1 112.992 19.1682   2
   0   5   1 66.6659 18.7000   2
   0   5   1 102.215 20.7544   1
  -1  -5  -1 78.4219 20.4991   1
  -1  -5  -1 52.6754 15.9749   2
   1   5   1 46.7066 17.7003   2
   1   5   1 54.0594 19.7844   1
   2  -7   1 748.759 70.6852  -2
  -2  -5  -1 748.759 70.6852   1
  -2   7  -1 706.049 71.0946  -2
   2   5   1 706.049 71.0946   1
   3  -8   1 796.843 70.5405  -2
  -3  -5  -1 796.843 70.5405   1
   4  -9   1 -14.041 36.4949  -2
  -4  -5  -1 -14.041 36.4949   1
  -5  -5  -1 47.4533 28.4884   2
  -5  -5  -1 79.8068 24.6950   1
   5   5   1 93.5372 17.7945   1
   5   5   1 79.0449 26.9248   2
  -6  -5  -1 152.059 34.9519   1
  -6  -5  -1 300.729 36.1485   2
   6   5   1 203.811 21.6780   1
   6   5   1 169.322 37.7142   2
  -7  -5  -1 23.6876 28.3101   2
  -7  -5  -1 17.1471 28.4823   1
   7   5   1 -10.408 14.3226   1
   7   5   1 20.0427 25.2418   2
  -8  -5  -1 50.0763 55.8317   2
   8   5   1 21.9984 11.7942   1
  -9  -5  -1 12.7769 40.6843   2
   9   5   1 18.0232 21.4553   1
  12  -6  -1 14.9592 18.5693   1
 -12   6   1 17.1840 12.9199   2
  11  -6  -1 -6.7641 19.3396   1
 -11   6   1 2.45857 15.4622   2
  10  -6  -1 124.724 24.5054   1
 -10   6   1 62.1945 20.4632   2
   9  -6  -1 117.328 24.4207   1
   9  -6  -1 79.8328 20.1437   2
  -9   6   1 77.4672 20.1453   2
  -9   6   1 75.8262 19.7373   1
   8  -6  -1 10.8148 14.1996   2
   8  -6  -1 20.1774 21.5115   1
  -8   6   1 4.97580 14.6828   1
  -8   6   1 11.3185 15.2584   2
  -7   0   1 476.770 107.663  -2
   7  -6  -1 476.770 107.663   1
   7   0  -1 275.290 35.7935  -2
  -7   6   1 275.290 35.7935   1
   5   2  -1 455.822 44.6527  -2
  -5   6   1 455.822 44.6527   1
   4  -6  -1 298.164 32.0460   2
  -4   6   1 377.204 38.3827   1
   3  -6  -1 239.169 28.1621   2
  -3   6   1 264.161 29.3077   1
   2  -6  -1 872.629 73.3154   1
   2  -6  -1 733.615 61.6851   2
  -2   6   1 718.524 62.6952   2
  -2   6   1 950.845 74.9019   1
   1  -6  -1 717.680 61.4587   2
  -1   6   1 822.081 68.9517   1
  -1   6   1 703.506 62.5738   2
   0  -6  -1 59.4002 17.7605   2
   0  -6  -1 49.6147 19.6487   1
   0   6   1 38.1678 18.9403   1
   0   6   1 29.4140 20.6755   2
  -1  -6  -1 177.014 28.2799   1
  -1  -6  -1 121.671 22.2001   2
   1   6   1 108.639 23.4419   2
   1   6   1 128.562 26.9172   1
   2  -8   1 453.462 58.1013  -2
  -2  -6  -1 453.462 58.1013   1
  -3   9  -1 91.3158 40.2218  -2
   3   6   1 91.3158 40.2218   1
   4 -10   1 243.442 51.1578  -2
  -4  -6  -1 243.442 51.1578   1
  -4  10  -1 166.407 58.4249  -2
   4   6   1 166.407 58.4249   1
  -5  -6  -1 25.0876 24.7870   1
  -5  -6  -1 54.8248 30.5971   2
   5   6   1 7.16805 15.4993   1
   5   6   1 13.0388 26.1399   2
  -6  -6  -1 187.348 33.6838   2
  -6  -6  -1 68.8409 31.1962   1
   6   6   1 147.050 18.2027   1
  -7  -6  -1 16.0536 54.5178   2
   7   6   1 44.7279 14.1674   1
  -8  -6  -1 62.4052 46.5012   2
   8   6   1 31.4902 17.2106   1
 -12   7   1 -0.7051 12.0157   2
 -11   7   1 69.6417 18.9294   2
  10  -7  -1 163.921 77.4663   1
 -10   7   1 113.023 22.9480   2
   9  -7  -1 -2.8902 17.4972   2
   9  -7  -1 97.4902 77.8529   1
  -9   7   1 31.1479 20.0885   2
  -9   7   1 29.2181 19.0221   1
   8  -7  -1 249.640 72.8073   1
   8  -7  -1 225.302 41.8032   2
  -8   7   1 255.629 33.5157   1
  -8   7   1 214.312 28.0896   2
   7  -7  -1 60.2058 56.4505   1
   7   1  -1 88.0462 34.2323  -2
  -7   7   1 88.0462 34.2323   1
   4  -7  -1 329.647 36.2081   2
  -4   7   1 374.018 40.1805   1
   3  -7  -1 1135.33 90.9712   2
  -3   7   1 1419.15 111.827   1
   2  -7  -1 -6.0522 14.3254   2
  -2   7   1 4.30162 14.2308   1
   1  -7  -1 79.6958 21.1063   2
  -1   7   1 79.2428 21.9587   2
  -1   7   1 70.9387 20.5089   1
   0  -7  -1 360.683 42.5634   1
   0   7   1 385.210 43.7127   1
   0   7   1 367.658 43.8857   2
  -1  -7  -1 37.3006 23.0639   1
   1   7   1 45.5527 22.2022   2
   1   7   1 36.9909 28.6625   1
   2  -9   1 575.700 64.7617  -2
  -2  -7  -1 575.700 64.7617   1
  -2   9  -1 479.064 76.5778  -2
   2   7   1 479.064 76.5778   1
   3 -10   1 273.888 43.1761  -2
  -3  -7  -1 273.888 43.1761   1
  -3  10  -1 247.480 48.7239  -2
   3   7   1 247.480 48.7239   1
  -4  11  -1 191.484 60.8745  -2
   4   7   1 191.484 60.8745   1
  -5  -7  -1 137.115 37.1730   1
  -5  -7  -1 174.127 36.7509   2
   5   7   1 166.581 40.5857   2
  -5  12  -1 332.242 77.5642  -2
   5   7   1 332.242 77.5642   1
  -6  -7  -1 38.8149 25.2547   2
   6   7   1 71.8307 27.9614   1
  -7  -7  -1 51.7632 53.1352   2
   7   7   1 100.553 22.6908   1
 -12   8   1 -2.8221 11.9816   2
  11  -8  -1 112.684 58.1681   1
 -11   8   1 78.3947 18.3240   2
  10  -8  -1 79.5841 64.6654   1
 -10   8   1 128.423 22.3611   2
   9  -8  -1 -6.0556 62.3416   1
   9  -8  -1 38.0542 20.1703   2
  -9   8   1 14.0581 18.4284   2
  -9   8   1 24.5319 21.8543   1
   8  -8  -1 135.822 28.1311   2
   8  -8  -1 278.776 84.4958   1
  -8   8   1 168.485 30.6794   1
  -8   8   1 133.624 22.9210   2
  -7  -2   1 476.192 136.877  -2
   7  -8  -1 476.192 136.877   1
   7   2  -1 876.452 74.2550  -2
  -7   8   1 876.452 74.2550   1
  -6  -3   1 52.5124 31.2250  -2
   6  -8  -1 52.5124 31.2250   1
   6   3  -1 126.859 32.3655  -2
  -6   8   1 126.859 32.3655   1
   5   4  -1 397.259 51.8752  -2
  -5   8   1 397.259 51.8752   1
   4  -8  -1 115.724 17.0329   1
  -4   8   1 118.675 25.7101   1
  -4   8   1 119.241 26.7987   2
   3  -8  -1 313.974 37.0978   2
  -3   8   1 385.895 44.0402   1
   2  -8  -1 57.2963 20.1233   2
  -2   8   1 74.5156 21.0245   1
   1  -8  -1 703.530 66.1035   2
  -1   8   1 776.433 71.3005   1
   0   8   1 1074.79 93.2537   1
   0   8   1 945.330 85.6597   2
  -1  -8  -1 39.7531 30.0521   1
  -1  -8  -1 72.2974 28.2654   2
   1   8   1 40.1180 33.6483   1
   1   8   1 8.83741 38.9774   2
  -2  10  -1 401.918 74.9024  -2
   2   8   1 401.918 74.9024   1
   3 -11   1 193.560 48.8370  -2
  -3  -8  -1 193.560 48.8370   1
   4 -12   1 259.794 75.8936  -2
  -4  -8  -1 259.794 75.8936   1
  -4  12  -1 208.457 62.5657  -2
   4   8   1 208.457 62.5657   1
  -5  -8  -1 85.1090 59.5071   2
   5   8   1 9.18100 38.0604   1
  -6  -8  -1 32.1567 22.1263   2
   6   8   1 -11.862 23.7853   1
   7   8   1 6.97146 18.1744   1
  11  -9  -1 -3.9429 49.1273   1
 -11   9   1 0.99621 14.2060   2
  10  -9  -1 123.014 82.3044   1
 -10   9   1 35.7855 18.2583   2
   9  -9  -1 135.042 29.3733   2
   9  -9  -1 153.476 84.2239   1
  -9   9   1 226.771 35.3087   1
  -9   9   1 174.315 25.8978   2
   8  -9  -1 14.0520 68.5416   1
   8  -9  -1 23.2841 20.8361   2
  -8   9   1 24.9231 23.4125   1
  -8   9   1 5.74864 15.8682   2
   7  -9  -1 44.5944 52.9681   1
  -6  -4   1 122.142 34.9220  -2
   6  -9  -1 122.142 34.9220   1
   6   4  -1 120.407 37.4910  -2
  -6   9   1 120.407 37.4910   1
  -5  -5   1 -11.998 88.9832  -2
   5  -9  -1 -11.998 88.9832   1
   5   5  -1 30.1314 41.9645  -2
  -5   9   1 30.1314 41.9645   1
   4  -9  -1 -0.5282 15.6919   2
   4  -9  -1 64.8799 23.5016   1
  -4   9   1 27.4148 21.3984   1
   3  -9  -1 13.6050 18.5367   2
   3  -9  -1 8.85379 22.5190   1
  -3   9   1 -30.950 24.3902   2
  -3   9   1 8.88734 18.3109   1
   2  -9  -1 1080.30 89.5709   2
   2  -9  -1 1236.53 109.136   1
  -2   9   1 1305.65 106.736   1
  -2   9   1 960.022 98.3915   2
   1  -9  -1 735.812 72.8055   1
   1  -9  -1 582.604 66.9779   2
  -1   9   1 582.004 65.8754   2
  -1   9   1 778.448 74.3399   1
   0  -9  -1 25.3895 26.1155   1
   0  -9  -1 -40.129 22.7630   2
   0   9   1 80.6354 39.2300   1
  -1  -9  -1 563.977 62.9109   2
  -1  -9  -1 437.699 51.8811   1
   1   9   1 633.950 72.4717   2
   1   9   1 445.848 55.9249   1
  -3  12  -1 30.1306 41.7914  -2
   3   9   1 30.1306 41.7914   1
  -5  -9  -1 -3.8984 30.7254   2
   5   9   1 8.00639 24.0486   1
  11 -10  -1 46.0609 48.3008   1
 -11  10   1 29.1525 15.1240   2
  10 -10  -1 43.3089 58.3434   1
 -10  10   1 -7.7970 14.4738   2
   9 -10  -1 185.333 81.8187   1
  -9  10   1 97.0599 20.8308   2
   8 -10  -1 55.8894 70.0291   1
   8 -10  -1 21.7348 28.1791   2
  -8  10   1 51.0976 18.6457   2
  -8  10   1 42.3227 34.5106   1
   7 -10  -1 36.3303 55.8280   1
   7   4  -1 135.183 55.4073  -2
  -7  10   1 135.183 55.4073   1
  -6  -5   1 230.155 42.0933  -2
   6 -10  -1 230.155 42.0933   1
   6   5  -1 320.114 50.9657  -2
  -6  10   1 320.114 50.9657   1
  -5  -6   1 3.33257 84.8738  -2
   5 -10  -1 3.33257 84.8738   1
   5   6  -1 -1.0675 44.6586  -2
  -5  10   1 -1.0675 44.6586   1
   4 -10  -1 50.9525 22.9027   2
   4 -10  -1 181.848 27.0740   1
  -4  10   1 104.587 30.1014   1
   3 -10  -1 559.325 49.6016   1
   3 -10  -1 427.352 49.4058   2
  -3  10   1 441.698 56.1581   1
  -3  10   1 394.649 50.9926   2
   2 -10  -1 464.361 43.2790   2
   2 -10  -1 572.394 52.6396   1
  -2  10   1 495.465 60.1053   1
  -2  10   1 483.910 57.7553   2
   1 -10  -1 57.5673 30.1999   2
   1 -10  -1 30.4409 27.3116   1
  -1  10   1 81.8004 32.8005   1
  -1  10   1 51.8323 33.4286   2
   0 -10  -1 20.4593 38.8638   1
   0 -10  -1 8.54254 30.9014   2
   0  10   1 -25.774 37.5434   2
   0  10   1 -18.248 36.5532   1
  -1 -10  -1 -23.956 28.4338   1
  -1 -10  -1 29.4227 27.3509   2
   1  10   1 -28.822 45.9825   2
   1  10   1 20.6140 33.7293   1
   2 -12   1 109.815 64.4020  -2
  -2 -10  -1 109.815 64.4020   1
  -2  12  -1 249.361 67.2716  -2
   2  10   1 249.361 67.2716   1
   3 -13   1 244.778 54.3300  -2
  -3 -10  -1 244.778 54.3300   1
  -3  13  -1 391.377 47.9174  -2
   3  10   1 391.377 47.9174   1
  -4  14  -1 509.219 69.0435  -2
   4  10   1 509.219 69.0435   1
   5  10   1 51.3025 22.4364   1
  11 -11  -1 -17.472 41.2559   1
 -11  11   1 9.19614 10.8834   2
  10 -11  -1 33.1807 57.2011   1
 -10  11   1 55.2075 15.5681   2
   9 -11  -1 18.7447 66.5348   1
  -9  11   1 -13.885 13.9104   2
   8 -11  -1 595.861 104.501   1
  -8  11   1 516.671 46.9563   2
  -7  -5   1 218.705 118.151  -2
   7 -11  -1 218.705 118.151   1
  -6  -6   1 240.759 42.1644  -2
   6 -11  -1 240.759 42.1644   1
   6   6  -1 19.1226 45.2913  -2
  -6  11   1 19.1226 45.2913   1
  -5  -7   1 411.913 93.3352  -2
   5 -11  -1 411.913 93.3352   1
   5   7  -1 275.587 63.2326  -2
  -5  11   1 275.587 63.2326   1
   4 -11  -1 65.8328 28.4175   2
   4 -11  -1 98.2007 25.6756   1
  -4  11   1 81.4261 31.9971   1
   3 -11  -1 184.518 50.7294   2
   3 -11  -1 283.515 38.6846   1
  -3  11   1 201.206 38.5646   2
  -3  11   1 244.529 45.8005   1
   2 -11  -1 14.9684 25.6277   1
   2 -11  -1 37.7988 36.2231   2
  -2  11   1 10.4963 31.1502   2
  -2  11   1 -11.033 31.6023   1
   1 -11  -1 44.3401 28.4906   2
   1 -11  -1 78.0465 29.1193   1
  -1  11   1 41.9580 36.3981   2
   0 -11  -1 34.7013 29.2067   2
   0 -11  -1 16.5154 28.0378   1
   0  11   1 51.1057 40.8791   2
   0  11   1 26.6702 34.8714   1
  -1 -11  -1 38.5641 26.3166   2
  -1 -11  -1 5.43386 28.1030   1
   1  11   1 69.4752 34.3553   1
   1  11   1 23.8008 42.4766   2
   2 -13   1 316.051 61.9702  -2
  -2 -11  -1 316.051 61.9702   1
  -2  13  -1 349.381 66.9659  -2
   2  11   1 349.381 66.9659   1
  -3  14  -1 255.334 37.4454  -2
   3  11   1 255.334 37.4454   1
  10 -12  -1 -18.018 47.2578   1
 -10  12   1 0.45107 11.6271   2
   9 -12  -1 102.186 56.8122   1
  -9  12   1 108.054 17.8997   2
   8 -12  -1 64.8977 54.4890   1
  -8  12   1 119.532 20.4647   2
   7 -12  -1 -34.524 49.5277   1
   6   7  -1 65.7659 55.2202  -2
  -6  12   1 65.7659 55.2202   1
  -5  -8   1 67.0419 46.0996  -2
   5 -12  -1 67.0419 46.0996   1
   4 -12  -1 4.62461 54.1736   1
   4 -12  -1 -14.682 32.2746   2
  -4  12   1 -84.292 31.5737   1
   3 -12  -1 23.1179 24.5247   1
  -3  12   1 48.4575 30.6570   2
  -3  12   1 61.4758 38.8851   1
   2 -12  -1 442.120 56.1691   2
   2 -12  -1 387.711 46.8973   1
  -2  12   1 395.166 54.7099   2
  -2  12   1 366.582 77.5316   1
   1 -12  -1 126.734 31.4690   2
   1 -12  -1 123.075 30.7535   1
  -1  12   1 148.801 50.0095   1
  -1  12   1 118.490 45.4325   2
   0 -12  -1 -11.841 22.5245   2
   0 -12  -1 -31.504 22.6612   1
   0  12   1 -14.165 36.9333   2
   0  12   1 32.9144 31.1607   1
  -1 -12  -1 43.4438 27.1806   2
  -1 -12  -1 45.8416 24.6971   1
   1  12   1 -19.145 34.9790   2
   1  12   1 19.8903 27.9337   1
  -2  14  -1 168.813 55.1179  -2
   2  12   1 168.813 55.1179   1
  -3  15  -1 18.6493 35.3213  -2
   3  12   1 18.6493 35.3213   1
   9 -13  -1 26.1517 46.2266   1
  -9  13   1 58.5167 15.1457   2
   8 -13  -1 18.8091 45.8973   1
  -8  13   1 62.5843 17.4016   2
   7 -13  -1 56.5166 50.2174   1
  -7  13   1 -36.060 26.7889   2
  -6  -8   1 68.6501 37.0337  -2
   6 -13  -1 68.6501 37.0337   1
  -5  -9   1 96.7101 44.7536  -2
   5 -13  -1 96.7101 44.7536   1
   4 -13  -1 449.862 111.666   1
   3 -13  -1 382.687 49.4953   2
  -3  13   1 337.692 48.4106   2
   2 -13  -1 99.9889 27.6624   1
   2 -13  -1 69.6548 29.6467   2
  -2  13   1 76.2407 32.7526   2
   1 -13  -1 15.2696 21.5483   1
   1 -13  -1 68.0083 25.1535   2
  -1  13   1 -9.2512 44.2358   1
  -1  13   1 -1.5947 32.5387   2
   0 -13  -1 18.8263 20.1507   1
   0 -13  -1 13.4462 23.2170   2
   0  13   1 10.7495 38.9721   2
   0  13   1 35.3227 45.2851   1
  -1 -13  -1 5.65479 17.6474   1
  -1 -13  -1 13.0100 37.5824   2
   1  13   1 16.7854 28.2508   1
   1  13   1 62.4756 36.7701   2
  -2  15  -1 64.5304 45.9242  -2
   2  13   1 64.5304 45.9242   1
   8 -14  -1 42.9393 43.8239   1
   7 -14  -1 -4.5421 41.2677   1
  -6  -9   1 -96.903 75.0364  -2
   6 -14  -1 -96.903 75.0364   1
  -5 -10   1 211.905 47.6769  -2
   5 -14  -1 211.905 47.6769   1
   4 -14  -1 189.467 35.5620   1
  -4  14   1 163.228 32.9469   2
   3 -14  -1 32.2708 28.2350   2
   3 -14  -1 23.9379 30.5059   1
  -3  14   1 -27.129 24.8471   2
   2 -14  -1 -19.918 30.5932   1
   2 -14  -1 6.92061 23.6843   2
  -2  14   1 12.6659 26.6229   2
  -1  14   1 -32.893 65.5820   1
  -1  14   1 26.8481 27.0535   2
   0 -14  -1 109.054 36.1436   2
   0  14   1 82.5265 41.7374   1
   0  14   1 51.5800 45.8875   2
   4 -15  -1 29.2428 22.1567   1
  -4  15   1 3.17748 20.3035   2
   3 -15  -1 6.47814 42.9507   2
   3 -15  -1 53.7984 26.0156   1
  -3  15   1 26.0448 21.3101   2
   2 -15  -1 141.847 37.3487   2
   2 -15  -1 194.567 32.9971   1
  -2  15   1 122.537 27.2246   2
  -1  15  -2 -31.127 30.7619   1
  -1  15  -2 15.0892 33.5889   2
   1 -15   2 -20.713 24.8644   1
   1 -15   2 12.4630 16.7315   2
  -2  15  -2 87.6886 28.2516   2
   2 -15   2 76.7667 29.5529   1
   2 -15   2 108.992 21.6600   2
  -3  15  -2 45.5177 26.3798   2
   3 -15   2 43.4123 39.6367   1
   3 -15   2 40.6184 30.1095   2
  -4  15  -2 -3.8982 26.5635   2
   4 -15   2 -9.9815 36.1790   1
   1  14  -2 16.8256 36.9428   2
   1  14  -2 98.7496 27.8233   1
  -1 -14   2 71.5271 32.6225   1
   0  14  -2 11.7664 28.3440   1
   0  14  -2 -68.986 29.0283   2
   0 -14   2 24.3529 31.4124   1
   0 -14   2 10.1454 20.2013   2
  -1  14  -2 12.1128 48.0517   2
  -1  14  -2 5.66147 34.0543   1
   1 -14   2 34.1698 33.4276   1
   1 -14   2 -27.799 18.1539   2
  -2  14  -2 9.50329 29.6134   2
   2 -14   2 34.1335 25.1902   2
   2 -14   2 13.2702 31.5763   1
  -3  14  -2 6.37680 26.9079   2
   3 -14   2 24.6536 31.6763   1
   3 -14   2 1.29778 31.9338   2
  -4  14  -2 30.6886 26.6826   2
   4 -14   2 -8.1246 28.0472   1
  -5  -9  -2 320.979 59.9133  -2
   5 -14   2 320.979 59.9133   1
  -6  -8  -2 211.207 40.3601  -2
   6 -14   2 211.207 40.3601   1
   7 -14   2 -8.3565 49.8511   1
  -3  15   2 101.666 33.3199  -2
   3  13  -2 101.666 33.3199   1
   1  13  -2 114.011 31.7388   1
   1  13  -2 122.429 40.1477   2
  -1 -13   2 90.5998 25.7915   2
  -1 -13   2 36.8946 24.4709   1
   0  13  -2 -4.3348 37.2490   2
   0  13  -2 15.1851 32.7685   1
   0 -13   2 38.3746 23.4012   1
   0 -13   2 6.25931 23.6512   2
  -1  13  -2 -20.473 36.4489   1
  -1  13  -2 17.9334 32.7907   2
   1 -13   2 -39.415 24.1198   2
  -2  13  -2 122.202 34.7854   2
   2 -13   2 117.625 41.0325   1
   2 -13   2 45.1424 28.7767   2
  -3  13  -2 34.2288 33.2991   2
   3 -13   2 69.6857 31.3967   2
  -4  13  -2 519.047 64.4927   2
  -5  -8  -2 135.888 51.1934  -2
   5 -13   2 135.888 51.1934   1
  -6  -7  -2 252.903 41.6799  -2
   6 -13   2 252.903 41.6799   1
  -7  13  -2 40.9398 21.0698   2
  -7  -6  -2 339.214 108.236  -2
   7 -13   2 339.214 108.236   1
  -8  13  -2 19.9168 11.6763   2
   8 -13   2 53.5081 53.4530   1
  -9  13  -2 5.61665 12.6843   2
   9 -13   2 30.2914 46.0773   1
  -4  15   2 64.2579 42.6949  -2
   4  12  -2 64.2579 42.6949   1
  -4 -12   2 16.1647 25.6410   2
  -3  14   2 114.439 39.8363  -2
   3  12  -2 114.439 39.8363   1
   3 -14  -2 49.3910 49.5512  -2
  -3 -12   2 49.3910 49.5512   1
  -2  13   2 68.4243 54.3858  -2
   2  12  -2 68.4243 54.3858   1
   2 -13  -2 19.1059 50.5685  -2
  -2 -12   2 19.1059 50.5685   1
   1  12  -2 83.9763 45.4687   2
   1  12  -2 79.3860 36.7496   1
  -1 -12   2 75.8932 27.6478   2
  -1 -12   2 125.538 29.5225   1
   0  12  -2 198.594 44.6100   1
   0  12  -2 177.103 44.8063   2
   0 -12   2 176.168 34.5393   1
   0 -12   2 165.918 35.1619   2
  -1  12  -2 -39.400 41.2975   1
  -1  12  -2 -29.815 32.6542   2
   1 -12   2 21.7653 26.8511   2
   1 -12   2 3.36132 25.2540   1
  -2  12  -2 27.1935 32.1101   2
   2 -12   2 47.9550 28.8770   1
   2 -12   2 21.1041 28.2334   2
  -3  12  -2 239.453 51.4641   1
  -3  12  -2 148.790 39.2044   2
   3 -12   2 168.438 40.4003   2
   3 -12   2 230.023 47.9654   1
  -4  12  -2 102.606 37.6250   1
   4 -12   2 -30.221 31.1937   1
   4 -12   2 40.1828 34.1454   2
  -5  -7  -2 342.181 58.1465  -2
   5 -12   2 342.181 58.1465   1
   6   6   2 416.857 62.0611  -2
  -6  12  -2 416.857 62.0611   1
  -6  -6  -2 377.682 49.1182  -2
   6 -12   2 377.682 49.1182   1
  -7  -5  -2 202.538 44.8544  -2
   7 -12   2 202.538 44.8544   1
  -8  12  -2 49.6261 16.1531   2
   8 -12   2 95.7442 63.3627   1
  -9  12  -2 27.1966 14.1581   2
   9 -12   2 49.1307 56.9625   1
 -10  12  -2 17.8755 12.3386   2
   5  11  -2 17.5789 20.7694   1
  -5 -11   2 37.9812 21.4597   2
  -4  14   2 100.716 54.3490  -2
   4  11  -2 100.716 54.3490   1
  -3  13   2 281.107 51.2139  -2
   3  11  -2 281.107 51.2139   1
  -1  11   2 234.434 79.5916  -2
   1  11  -2 234.434 79.5916   1
  -1 -11   2 203.047 37.7638   1
  -1 -11   2 141.686 33.0999   2
   0  11  -2 -38.132 36.3071   2
   0  11  -2 -39.812 32.6335   1
   0 -11   2 -3.1951 25.4286   2
   0 -11   2 13.7162 27.9006   1
  -1  11  -2 66.3396 39.0013   2
  -1  11  -2 -90.632 42.7985   1
   1 -11   2 69.8715 30.7633   2
   1 -11   2 59.8046 28.0734   1
  -2  11  -2 23.8513 34.1664   1
   2 -11   2 -16.046 24.7315   1
   2 -11   2 23.5842 31.8272   2
  -3  11  -2 145.788 38.6042   1
  -3  11  -2 201.413 49.5987   2
   3 -11   2 122.178 34.3922   2
   3 -11   2 222.652 36.8319   1
  -4  11  -2 28.1138 30.8857   1
   4 -11   2 48.0763 30.2979   1
   4 -11   2 13.3169 23.8721   2
   5   6   2 373.190 68.6290  -2
  -5  11  -2 373.190 68.6290   1
  -5  -6  -2 371.298 57.6024  -2
   5 -11   2 371.298 57.6024   1
   6   5   2 641.854 75.3392  -2
  -6  11  -2 641.854 75.3392   1
  -6  -5  -2 728.717 62.8814  -2
   6 -11   2 728.717 62.8814   1
  -7  -4  -2 37.9230 42.7703  -2
   7 -11   2 37.9230 42.7703   1
  -8  11  -2 106.685 19.4133   2
   8 -11   2 85.3477 62.2501   1
  -9  11  -2 6.35400 15.5027   2
   9 -11   2 33.9506 61.4227   1
 -10  11  -2 40.5390 14.5124   2
  10 -11   2 36.1500 62.3688   1
 -11  11  -2 49.2151 12.0009   2
   6  10  -2 18.4837 19.1599   1
   5  10  -2 29.5288 25.2197   1
  -5 -10   2 -25.116 23.8426   2
  -4  13   2 238.685 62.2794  -2
   4  10  -2 238.685 62.2794   1
  -4 -10   2 3.25942 62.9049   2
  -3  12   2 448.599 62.4703  -2
   3  10  -2 448.599 62.4703   1
  -2  11   2 -71.173 59.1348  -2
   2  10  -2 -71.173 59.1348   1
   1 -10  -2 146.961 70.1584  -2
  -1 -10   2 146.961 70.1584   1
  -1 -10   2 -9.4686 23.0274   2
   0  10  -2 -17.164 33.5518   1
   0  10  -2 -42.879 43.0335   2
   0 -10   2 0.74893 22.2423   2
   0 -10   2 -15.564 26.7826   1
  -1  10  -2 310.089 55.0791   2
  -1  10  -2 452.466 56.6519   1
   1 -10   2 371.059 49.6008   2
   1 -10   2 421.792 50.9737   1
  -2  10  -2 499.818 60.5912   1
  -2  10  -2 382.290 48.6547   2
   2 -10   2 287.440 45.1807   2
   2 -10   2 495.684 55.4144   1
  -3  10  -2 19.1390 26.4038   2
  -3  10  -2 -3.5798 23.4039   1
   3 -10   2 -10.902 22.8961   1
   3 -10   2 -4.5986 18.7018   2
  -4  10  -2 159.882 33.7251   2
  -4  10  -2 220.826 40.3974   1
   4 -10   2 233.476 37.8135   1
   4 -10   2 181.876 30.8379   2
   5   5   2 218.884 52.8283  -2
  -5  10  -2 218.884 52.8283   1
  -5  -5  -2 30.6863 47.8876  -2
   5 -10   2 30.6863 47.8876   1
  -6  -4  -2 190.268 43.0082  -2
   6 -10   2 190.268 43.0082   1
   7   3   2 373.986 60.4033  -2
  -7  10  -2 373.986 60.4033   1
  -7  -3  -2 457.497 52.9753  -2
   7 -10   2 457.497 52.9753   1
  -8  10  -2 27.7270 16.3445   2
   8 -10   2 85.0855 63.1906   1
  -9  10  -2 7.93820 15.8408   2
   9 -10   2 -13.162 60.7796   1
 -10  10  -2 8.77337 14.0820   2
  10 -10   2 -29.718 67.4526   1
 -11  10  -2 5.91647 11.4327   2
  -7  -9   2 9.30093 40.0700   2
   6   9  -2 149.296 29.6633   1
  -6  -9   2 59.6929 56.8952   2
   5   9  -2 38.6633 24.4791   1
  -5  -9   2 9.98799 27.0735   2
  -4  12   2 141.613 60.0718  -2
   4   9  -2 141.613 60.0718   1
  -4  -9   2 -34.649 56.6755   2
  -3  11   2 -39.631 45.0399  -2
   3   9  -2 -39.631 45.0399   1
   3 -11  -2 13.5291 53.3716  -2
  -3  -9   2 13.5291 53.3716   1
  -2  10   2 317.479 67.8301  -2
   2   9  -2 317.479 67.8301   1
  -1   9   2 1425.44 144.303  -2
   1   9  -2 1425.44 144.303   1
   1   9  -2 535.200 62.3051   2
  -1  -9   2 498.391 54.8608   2
   0   9  -2 1223.44 124.453   1
   0   9  -2 871.290 83.3760   2
   0  -9   2 1159.91 107.251   1
   0  -9   2 832.712 83.6239   2
  -1   9  -2 211.827 33.8037   1
   1  -9   2 162.577 32.4270   1
  -2   9  -2 768.749 74.2128   1
  -2   9  -2 525.679 60.3452   2
   2  -9   2 540.345 55.3455   2
   2  -9   2 687.673 72.1860   1
  -3   9  -2 16.6152 25.1749   2
  -3   9  -2 29.3900 24.1932   1
   3  -9   2 45.0324 25.9954   1
   3  -9   2 42.1152 20.4707   2
  -4   9  -2 40.1813 22.9593   1
  -4   9  -2 29.2365 21.1949   2
   4  -9   2 37.9432 18.4937   2
   4  -9   2 31.3422 27.6727   1
   5   4   2 559.868 62.5788  -2
  -5   9  -2 559.868 62.5788   1
  -5  -4  -2 509.565 60.1310  -2
   5  -9   2 509.565 60.1310   1
   6   3   2 355.198 44.2882  -2
  -6   9  -2 355.198 44.2882   1
  -6  -3  -2 361.097 42.0450  -2
   6  -9   2 361.097 42.0450   1
  -7  -2  -2 663.639 138.952  -2
   7  -9   2 663.639 138.952   1
  -8   9  -2 19.8203 12.4625   2
   8  -9   2 51.1509 64.8042   1
   8  -9   2 9.72733 20.9682   2
  -9   9  -2 91.0977 21.6133   2
   9  -9   2 121.729 29.9087   2
   9  -9   2 126.847 90.7394   1
 -10   9  -2 44.2215 16.8725   2
  10  -9   2 165.443 72.8898   1
 -11   9  -2 -18.976 12.9353   2
  -8  -8   2 -15.737 36.3567   2
   7   8  -2 39.1834 19.9957   1
  -7  -8   2 -21.925 50.6318   2
   6   8  -2 12.5368 14.1807   1
  -6  -8   2 -8.2100 22.4438   2
   5   8  -2 340.994 28.7811   1
   5   8  -2 374.056 55.3955   2
  -5  -8   2 355.139 53.8551   1
  -5  -8   2 347.433 42.7252   2
  -4  11   2 246.224 64.2020  -2
   4   8  -2 246.224 64.2020   1
   4 -11  -2 192.964 63.0111  -2
  -4  -8   2 192.964 63.0111   1
  -3  10   2 54.8990 46.9557  -2
   3   8  -2 54.8990 46.9557   1
   3 -10  -2 107.318 44.1237  -2
  -3  -8   2 107.318 44.1237   1
  -2   9   2 441.300 70.4876  -2
   2   8  -2 441.300 70.4876   1
   2  -9  -2 657.867 70.7599  -2
  -2  -8   2 657.867 70.7599   1
   1   8  -2 490.034 56.7306   2
  -1  -8   2 593.479 62.3507   1
  -1  -8   2 535.328 55.0214   2
   0   8  -2 -18.593 18.6729   2
   0   8  -2 36.0038 20.6238   1
   0  -8   2 41.9011 37.6217   1
  -1   8  -2 542.021 54.9023   1
  -1   8  -2 486.498 53.2746   2
   1  -8   2 422.455 47.2312   2
  -2   8  -2 481.710 51.7031   1
   2  -8   2 325.873 38.0623   2
  -3   8  -2 19.6191 17.7214   1
   3  -8   2 27.7438 16.7361   2
  -4   8  -2 16.7426 22.1026   1
   4  -8   2 12.3067 15.1361   2
  -5  -3  -2 744.120 115.958  -2
   5  -8   2 744.120 115.958   1
   6   2   2 803.095 66.6033  -2
  -6   8  -2 803.095 66.6033   1
  -6  -2  -2 646.046 56.4554  -2
   6  -8   2 646.046 56.4554   1
   7   1   2 96.3091 37.9962  -2
  -7   8  -2 96.3091 37.9962   1
  -7  -1  -2 172.676 41.6005  -2
   7  -8   2 172.676 41.6005   1
  -8   8  -2 243.893 20.1095   2
  -8   8  -2 292.749 39.3948   1
   8  -8   2 225.830 34.9981   2
   8  -8   2 274.463 81.0916   1
  -9   8  -2 26.6875 32.1611   1
  -9   8  -2 23.9449 17.9232   2
   9  -8   2 110.649 71.0214   1
   9  -8   2 53.1452 31.5855   2
 -10   8  -2 19.8717 17.2638   2
  10  -8   2 38.3574 21.6241   1
 -11   8  -2 30.2939 14.5272   2
  11  -8   2 38.2691 16.8685   1
   8   7  -2 -3.1338 14.2171   1
  -8  -7   2 -10.558 44.7815   2
   7   7  -2 368.327 27.5389   1
  -7  -7   2 371.226 77.6476   2
   6   7  -2 659.474 69.9520   2
   6   7  -2 568.525 38.3537   1
  -6  -7   2 527.641 63.9422   1
  -6  -7   2 474.913 48.1096   2
   5   7  -2 111.057 17.6978   1
   5   7  -2 167.581 37.0396   2
  -5  -7   2 125.355 31.8935   2
  -5  -7   2 169.783 35.2639   1
  -4  10   2 256.749 38.1851  -2
   4   7  -2 256.749 38.1851   1
   4 -10  -2 338.221 59.1880  -2
  -4  -7   2 338.221 59.1880   1
  -3   9   2 91.8997 42.0184  -2
   3   7  -2 91.8997 42.0184   1
   3  -9  -2 191.956 39.7160  -2
  -3  -7   2 191.956 39.7160   1
   2  -8  -2 184.309 43.9692  -2
  -2  -7   2 184.309 43.9692   1
   1   7  -2 174.467 29.9535   1
   1   7  -2 186.584 31.1626   2
  -1  -7   2 164.218 29.1994   1
   0   7  -2 40.0644 17.9617   1
   0   7  -2 34.8630 20.2733   2
   0  -7   2 39.6246 17.7715   2
   0  -7   2 32.6962 20.1854   1
  -1   7  -2 514.555 52.1068   1
  -1   7  -2 494.599 51.5084   2
   1  -7   2 480.694 47.9808   2
   1  -7   2 546.605 51.3465   1
  -2   7  -2 15.3900 16.3293   1
  -2   7  -2 27.3850 18.9959   2
   2  -7   2 8.03284 14.7469   2
  -3   7  -2 482.174 47.1287   1
   3  -7   2 327.252 36.4447   2
  -4   7  -2 1018.58 84.0882   1
   4  -7   2 739.189 62.9582   2
   6   1   2 252.689 32.0779  -2
  -6   7  -2 252.689 32.0779   1
   7   0   2 341.615 43.3208  -2
  -7   7  -2 341.615 43.3208   1
  -7   0  -2 405.117 33.2974  -2
   7  -7   2 405.117 33.2974   1
  -8   7  -2 25.8118 15.8421   2
  -8   7  -2 49.0406 19.1562   1
   8  -7   2 -0.4512 32.8008   1
   8  -7   2 36.3775 18.2996   2
  -9   7  -2 31.1258 21.5037   1
  -9   7  -2 2.56160 16.8481   2
   9  -7   2 43.1206 19.6725   2
   9  -7   2 8.17314 23.4726   1
 -10   7  -2 0.69370 16.0115   2
  10  -7   2 8.83510 21.7654   1
 -11   7  -2 35.9719 15.2142   2
  11  -7   2 64.4179 21.2360   1
 -12   7  -2 24.2906 10.6708   2
  12  -7   2 3.87917 13.2450   1
   9   6  -2 -15.537 11.9294   1
  -9  -6   2 9.25453 40.6419   2
   8   6  -2 154.970 21.0151   1
  -8  -6   2 141.483 56.5004   2
   7   6  -2 194.336 24.6309   1
   6   6  -2 191.911 37.3311   2
   6   6  -2 156.166 18.5683   1
  -6  -6   2 92.3081 28.9508   2
  -6  -6   2 97.6695 28.3333   1
   5   6  -2 142.645 33.0823   2
   5   6  -2 107.804 16.8929   1
  -5  -6   2 105.524 29.3556   1
  -5  -6   2 97.5018 59.5163   2
  -4   9   2 -70.000 30.9783  -2
   4   6  -2 -70.000 30.9783   1
   4  -9  -2 -30.453 42.6305  -2
  -4  -6   2 -30.453 42.6305   1
   3  -8  -2 64.1947 30.1975  -2
  -3  -6   2 64.1947 30.1975   1
   2  -7  -2 789.435 72.3224  -2
  -2  -6   2 789.435 72.3224   1
   1   6  -2 461.192 48.9282   2
   1   6  -2 629.633 59.0482   1
  -1  -6   2 513.215 45.6367   2
  -1  -6   2 682.773 60.5788   1
   0   6  -2 363.720 40.7745   2
   0   6  -2 386.813 40.2326   1
   0  -6   2 379.331 41.4192   1
   0  -6   2 343.919 36.8689   2
  -1   6  -2 4.71370 16.9111   2
  -1   6  -2 29.3400 16.5993   1
   1  -6   2 27.3020 15.3973   2
   1  -6   2 24.2629 15.3411   1
  -2   6  -2 999.904 76.7873   1
  -2   6  -2 742.884 66.1064   2
   2  -6   2 696.046 60.4814   2
   2  -6   2 904.863 75.5340   1
  -3   6  -2 49.6274 19.2606   2
  -3   6  -2 74.8296 17.8142   1
   3  -6   2 48.3306 15.4418   2
  -4   6  -2 35.4136 14.7880   1
   4  -6   2 24.0727 13.4517   2
   5   1   2 741.410 63.3060  -2
  -5   6  -2 741.410 63.3060   1
   6   0   2 284.275 32.3578  -2
  -6   6  -2 284.275 32.3578   1
  -6   0  -2 330.871 70.5850  -2
   6  -6   2 330.871 70.5850   1
   7  -1   2 160.180 32.3209  -2
  -7   6  -2 160.180 32.3209   1
  -7   1  -2 139.683 26.0808  -2
   7  -6   2 139.683 26.0808   1
  -8   6  -2 54.0000 20.7212   1
  -8   6  -2 46.9112 20.4127   2
   8  -6   2 79.4566 22.4196   1
   8  -6   2 52.5504 18.7903   2
  -9   6  -2 1.14060 16.4774   2
  -9   6  -2 8.16878 19.5990   1
   9  -6   2 36.4163 23.0594   1
   9  -6   2 7.08229 18.6149   2
 -10   6  -2 11.4928 16.6907   2
  10  -6   2 22.6838 21.9788   1
 -11   6  -2 10.7342 13.7733   2
  11  -6   2 21.6511 19.1027   1
 -12   6  -2 84.9296 13.8748   2
  12  -6   2 161.263 29.4092   1
   9   5  -2 16.1122 12.8641   1
  -9  -5   2 42.0165 53.7742   2
   8   5  -2 196.137 25.6772   1
  -8  -5   2 199.427 66.4695   2
   7   5  -2 110.767 32.4762   2
   7   5  -2 71.3949 14.5612   1
  -7  -5   2 51.8436 56.1405   2
  -7  -5   2 98.9009 28.7049   1
   6   5  -2 131.732 40.4036   2
   6   5  -2 121.492 17.1423   1
  -6  -5   2 172.348 65.9818   2
   5   5  -2 455.262 33.7123   1
  -5  -5   2 364.240 36.1063   2
  -5  -5   2 533.516 52.7267   1
  -4   8   2 95.3558 49.3002  -2
   4   5  -2 95.3558 49.3002   1
   3  -7  -2 179.332 32.1057  -2
  -3  -5   2 179.332 32.1057   1
  -2   6   2 1118.86 92.2501  -2
   2   5  -2 1118.86 92.2501   1
   2  -6  -2 1133.62 92.5917  -2
  -2  -5   2 1133.62 92.5917   1
   1   5  -2 655.687 55.5963   2
   1   5  -2 713.355 51.7348   1
  -1  -5   2 762.888 62.9561   1
  -1  -5   2 591.026 51.7810   2
   0   5  -2 34.4087 11.6755   1
   0   5  -2 23.8980 15.0161   2
   0  -5   2 8.96162 14.1027   1
   0  -5   2 1.89915 11.7597   2
  -1   5  -2 22.7194 15.1886   2
  -1   5  -2 -8.4344 11.2164   1
   1  -5   2 11.3829 12.7752   2
   1  -5   2 -2.3017 11.7976   1
  -2   5  -2 272.869 27.8054   1
  -2   5  -2 176.898 23.0130   2
   2  -5   2 198.098 23.7161   2
   2  -5   2 226.014 25.0343   1
  -3   5  -2 81.7109 15.3029   1
  -3   5  -2 48.2826 13.8226   2
   3  -5   2 51.5403 13.9107   2
  -4   5  -2 1064.02 82.5306   1
   4  -5   2 722.736 59.3074   2
   5   0   2 3303.81 242.895  -2
  -5   5  -2 3303.81 242.895   1
   6  -1   2 354.555 35.7136  -2
  -6   5  -2 354.555 35.7136   1
   7  -2   2 55.0863 29.6580  -2
  -7   5  -2 55.0863 29.6580   1
  -7   2  -2 78.3197 21.9194  -2
   7  -5   2 78.3197 21.9194   1
  -8   5  -2 51.0365 19.4354   1
  -8   5  -2 88.1360 19.4159   2
   8  -5   2 37.1892 17.8907   2
   8  -5   2 44.2322 20.9346   1
  -9   5  -2 116.234 27.8860   1
  -9   5  -2 93.2486 20.0567   2
   9  -5   2 134.774 27.7173   1
   9  -5   2 92.9420 22.6040   2
 -10   5  -2 43.3853 18.1681   2
  10  -5   2 47.4995 23.5838   1
 -11   5  -2 55.5664 16.8820   2
  11  -5   2 92.0506 22.7456   1
 -12   5  -2 48.6955 17.0852   2
  12  -5   2 60.6856 16.2587   1
  10   4  -2 4.73317 10.8586   1
   9   4  -2 41.8397 16.1528   1
  -9  -4   2 33.8292 61.6100   2
   8   4  -2 89.1939 28.4309   2
   8   4  -2 29.5089 16.9236   1
  -8  -4   2 66.1691 27.9233   1
  -8  -4   2 2.48191 55.7423   2
   7   4  -2 606.658 39.2795   1
   7   4  -2 540.999 60.1494   2
  -7  -4   2 583.692 99.6373   2
  -7  -4   2 496.010 61.8553   1
   6   4  -2 224.944 20.9418   1
  -6  -4   2 229.458 36.0377   1
  -6  -4   2 142.942 19.7914   2
   5   4  -2 40.1373 13.2446   1
   5   4  -2 56.9212 20.5562   2
  -5  -4   2 40.2406 19.9690   2
  -5  -4   2 68.7301 20.5852   1
   4  -7  -2 557.990 56.7859  -2
  -4  -4   2 557.990 56.7859   1
   3  -6  -2 635.764 56.8174  -2
  -3  -4   2 635.764 56.8174   1
  -2   5   2 373.036 35.4115  -2
   2   4  -2 373.036 35.4115   1
   2  -5  -2 422.584 43.1986  -2
  -2  -4   2 422.584 43.1986   1
   1   4  -2 38.6410 11.7552   1
   1   4  -2 23.1619 13.3617   2
  -1  -4   2 39.6568 14.2323   1
  -1  -4   2 37.4094 12.1105   2
   0   4  -2 114.017 18.5215   2
   0   4  -2 124.854 18.9490   1
   0  -4   2 109.282 17.0330   2
   0  -4   2 121.613 19.0987   1
  -1   4  -2 1150.05 87.4898   1
  -1   4  -2 899.537 70.6791   2
   1  -4   2 1132.15 87.5964   1
   1  -4   2 890.683 69.8868   2
  -2   4  -2 3865.44 225.001   1
  -2   4  -2 2849.74 209.182   2
   2  -4   2 2876.41 209.509   2
   2  -4   2 3516.36 274.400   1
  -3   4  -2 12.2404 10.2155   1
   3  -4   2 -4.3766 9.54771   2
  -4   4  -2 990.770 76.3439   1
   4  -4   2 783.212 62.5169   2
   5  -1   2 436.236 41.8276  -2
  -5   4  -2 436.236 41.8276   1
   6  -2   2 1734.09 130.936  -2
  -6   4  -2 1734.09 130.936   1
   7  -3   2 395.202 46.0863  -2
  -7   4  -2 395.202 46.0863   1
  -7   3  -2 443.132 33.2590  -2
   7  -4   2 443.132 33.2590   1
  -8   4  -2 71.1353 21.3908   1
  -8   4  -2 43.6301 18.5172   2
   8  -4   2 111.766 22.8483   1
   8  -4   2 54.1477 18.9647   2
  -9   4  -2 0.32853 16.9662   2
  -9   4  -2 5.53222 21.0857   1
   9  -4   2 40.6580 25.0116   1
   9  -4   2 29.3234 18.6252   2
 -10   4  -2 8.64618 16.0585   2
  10  -4   2 -3.0688 20.8825   1
 -11   4  -2 21.7231 14.4976   2
  11  -4   2 9.82299 17.1041   1
 -12   4  -2 20.0624 11.1342   2
  12  -4   2 16.4532 14.1526   1
   9   3  -2 4.09003 17.0119   1
  -9  -3   2 82.6228 68.1528   2
   8   3  -2 21.7554 21.1375   2
   8   3  -2 51.6127 21.2793   1
  -8  -3   2 60.0275 28.7662   1
  -8  -3   2 87.7609 64.0899   2
   7   3  -2 95.6046 25.5487   2
   7   3  -2 104.923 16.2968   1
  -7  -3   2 62.1624 27.3265   2
  -7  -3   2 42.7241 24.7264   1
   6   3  -2 -2.2713 12.1013   1
   6   3  -2 2.89408 16.0668   2
  -6  -3   2 -19.900 20.3327   2
  -6  -3   2 18.6329 20.1455   1
   5   3  -2 19.0160 14.3864   2
  -5  -3   2 24.8770 16.6203   1
   4   3  -2 784.943 109.104   1
   4  -6  -2 1465.63 114.687  -2
  -4  -3   2 1465.63 114.687   1
  -3   5   2 935.838 134.366  -2
   3   3  -2 935.838 134.366   1
   3  -5  -2 1213.73 86.6291  -2
  -3  -3   2 1213.73 86.6291   1
  -2   4   2 2422.42 236.893  -2
   2   3  -2 2422.42 236.893   1
   2  -4  -2 1891.66 158.244  -2
  -2  -3   2 1891.66 158.244   1
   1   3  -2 4251.60 250.875   1
   1   3  -2 2966.86 219.211   2
  -1  -3   2 3040.50 218.277   2
  -1  -3   2 4053.85 303.505   1
   0   3  -2 969.176 60.7317   1
   0   3  -2 739.239 58.5411   2
   0  -3   2 967.035 74.2216   1
   0  -3   2 742.628 57.5232   2
  -1   3  -2 1703.89 102.036   1
  -1   3  -2 1220.82 93.0045   2
   1  -3   2 1628.40 124.180   1
   1  -3   2 1261.11 92.8655   2
  -2   3  -2 414.013 34.9595   2
  -2   3  -2 551.177 44.1801   1
   2  -3   2 409.096 34.9923   2
  -3   3  -2 6.04301 8.38448   1
   3  -3   2 2.97811 9.13284   2
  -4   3  -2 362.335 32.1835   1
   4  -3   2 327.913 31.1771   2
   5  -2   2 1262.74 97.5321  -2
  -5   3  -2 1262.74 97.5321   1
   6  -3   2 937.214 74.9363  -2
  -6   3  -2 937.214 74.9363   1
   7  -4   2 368.223 44.4845  -2
  -7   3  -2 368.223 44.4845   1
  -7   4  -2 398.959 34.0142  -2
   7  -3   2 398.959 34.0142   1
  -8   3  -2 271.728 30.1643   2
  -8   3  -2 307.822 38.3813   1
   8  -3   2 353.653 39.4878   1
   8  -3   2 206.715 30.4775   2
  -9   3  -2 -5.5414 19.7695   1
  -9   3  -2 4.88304 17.3749   2
   9  -3   2 76.5937 25.2662   1
   9  -3   2 13.0319 17.4413   2
 -10   3  -2 39.4140 16.6173   2
  10  -3   2 82.8613 23.8709   1
 -11   3  -2 6.65818 14.3080   2
  11  -3   2 22.7363 16.5408   1
 -11  11   2 82.6572 19.2316  -2
  11   2  -2 82.6572 19.2316   1
 -10  10   2 32.6086 33.5230  -2
  10   2  -2 32.6086 33.5230   1
   9   2  -2 3.74926 21.6404   1
  -9  -2   2 72.1995 67.9299   2
  -9  -2   2 -42.931 31.1087   1
   8   2  -2 54.8262 22.0221   2
   8   2  -2 62.2598 20.4405   1
  -8  -2   2 44.8871 26.1355   1
  -8  -2   2 69.9709 62.5023   2
   7   2  -2 194.172 28.1816   2
   7   2  -2 250.074 21.0709   1
  -7  -2   2 186.211 27.5873   2
  -7  -2   2 242.463 36.3634   1
   6   2  -2 14.0950 11.0772   1
   6   2  -2 16.4075 13.5664   2
  -6  -2   2 -13.856 19.0354   2
  -6  -2   2 -2.2940 16.7065   1
   5   2  -2 554.176 47.6675   2
  -5  -2   2 687.981 59.0663   1
   4   2  -2 788.029 62.0938   2
  -4   5   2 1098.17 147.881  -2
   4   2  -2 1098.17 147.881   1
  -4  -2   2 906.908 71.7217   1
   3  -4  -2 522.393 44.7469  -2
  -3  -2   2 522.393 44.7469   1
  -2   3   2 6140.51 636.885  -2
   2   2  -2 6140.51 636.885   1
   2  -3  -2 5850.51 432.357  -2
  -2  -2   2 5850.51 432.357   1
   1   2  -2 20.9903 7.76964   1
   1   2  -2 4.62716 8.37665   2
  -1  -2   2 22.4596 11.7536   2
  -1  -2   2 21.9794 9.68342   1
   0   2  -2 31.5669 7.56430   1
   0   2  -2 47.4169 9.38609   2
   0  -2   2 58.9091 10.0757   1
   0  -2   2 37.7631 8.35464   2
  -1   2  -2 367.528 30.8087   2
  -1   2  -2 498.219 38.6569   1
   1  -2   2 477.915 38.6352   1
  -2   2  -2 656.931 50.0307   1
   2  -2   2 534.236 42.2658   2
   2  -2   2 647.029 49.3407   1
  -3   2  -2 242.728 23.3260   1
   3  -2   2 216.078 22.2260   2
  -4   2  -2 34.9004 11.0561   1
   4  -2   2 15.9285 10.1890   2
   5  -3   2 1123.29 88.9715  -2
  -5   2  -2 1123.29 88.9715   1
   6  -4   2 1768.15 134.219  -2
  -6   2  -2 1768.15 134.219   1
   7  -5   2 128.952 36.4094  -2
  -7   2  -2 128.952 36.4094   1
  -7   5  -2 131.186 36.3806  -2
   7  -2   2 131.186 36.3806   1
  -8   2  -2 366.176 36.1011   2
  -8   2  -2 505.273 52.8530   1
   8  -2   2 353.369 39.1870   2
  -9   2  -2 40.5793 16.4012   2
  -9   2  -2 28.7113 20.3070   1
   9  -2   2 -3.0940 16.5043   2
   9  -2   2 56.8786 23.6164   1
 -10   2  -2 87.8929 18.0504   2
  10  -2   2 179.951 28.7760   1
  11  -2   2 38.3390 16.3492   1
 -11  10   2 24.7865 20.1282  -2
  11   1  -2 24.7865 20.1282   1
 -10   9   2 131.082 39.2583  -2
  10   1  -2 131.082 39.2583   1
   9   1  -2 60.7831 21.0193   1
  -9  -1   2 121.775 72.2343   2
  -9  -1   2 136.080 48.4577   1
   8   1  -2 50.0630 19.3412   1
   8   1  -2 30.6704 18.4790   2
  -8  -1   2 35.9049 26.5581   2
  -8  -1   2 54.0453 24.0439   1
   7   1  -2 68.1695 16.3614   2
   7   1  -2 91.5533 20.4845   1
  -7  -1   2 58.9639 20.9612   1
  -7  -1   2 38.6581 23.1939   2
   6   1  -2 243.779 26.1691   2
  -6  -1   2 345.026 38.1275   1
   5   1  -2 390.275 81.9834   1
   5   1  -2 465.975 28.2976   2
  -5  -1   2 619.715 47.6607   1
   4   1  -2 4.53947 5.26889   2
   4   1  -2 2.72984 26.1205   1
  -4  -1   2 8.07504 9.59783   1
   4  -4  -2 285.974 31.9412  -2
  -4  -1   2 285.974 31.9412   1
  -4  -1   2 16.1308 17.6473   2
  -3   3   2 1641.52 183.425  -2
   3   1  -2 1641.52 183.425   1
   3  -3  -2 1621.02 119.822  -2
  -3  -1   2 1621.02 119.822   1
   2   1  -2 755.869 39.1108   2
   2  -2  -2 1065.07 78.9297  -2
  -2  -1   2 1065.07 78.9297   1
   1   1  -2 81.1155 8.17383   1
   1   1  -2 65.2773 6.08825   2
  -1  -1   2 93.6877 7.39693   1
  -1  -1   2 63.2175 14.4269   2
   0   1  -2 2019.59 118.710   1
   0   1  -2 1557.44 113.282   2
   0  -1   2 1560.67 113.044   2
   0  -1   2 1933.49 143.893   1
  -1   1  -2 2262.52 165.279   2
  -1   1  -2 3092.39 219.158   1
   1  -1   2 2976.98 219.073   1
   1  -1   2 2298.49 165.085   2
  -2   1  -2 8219.92 571.155   1
  -2   1  -2 5694.18 418.682   2
   2  -1   2 7674.76 570.353   1
   2  -1   2 5964.03 419.324   2
  -3   1  -2 57.8937 11.5839   1
   3  -1   2 39.8748 9.36454   2
  -4   1  -2 803.836 63.8367   1
   4  -1   2 591.222 47.3319   2
   5  -4   2 527.729 51.1576  -2
  -5   1  -2 527.729 51.1576   1
   7  -6   2 262.103 44.0124  -2
  -7   1  -2 262.103 44.0124   1
  -7   6  -2 236.573 31.1969  -2
   7  -1   2 236.573 31.1969   1
  -8   1  -2 51.7151 24.2911   2
  -8   1  -2 40.9909 22.9015   1
   8  -1   2 27.2879 21.2560   1
   8  -1   2 45.3162 17.2374   2
  -9   1  -2 6.08029 21.7710   1
  -9   1  -2 6.64197 15.4076   2
   9  -1   2 21.6353 21.4190   1
   9  -1   2 -10.609 21.6685   2
 -10   1  -2 145.598 79.6851   2
  10  -1   2 103.063 22.1499   1
  11  -1   2 12.2022 14.1928   1
 -11   9   2 172.065 29.3735  -2
  11   0  -2 172.065 29.3735   1
 -10   8   2 1.08599 38.8708  -2
  10   0  -2 1.08599 38.8708   1
   9   0  -2 87.9933 24.5978   1
   9   0  -2 81.5269 21.7580   2
  -9   0   2 216.303 86.1277   2
  -9   0   2 103.291 25.7152   1
   8   0  -2 64.3968 20.6765   1
   8   0  -2 43.4212 15.7278   2
  -8   0   2 101.184 24.3797   2
  -8   0   2 48.4441 21.6868   1
   7   0  -2 346.382 37.3940   1
   7   0  -2 251.555 25.6792   2
  -7   0   2 208.014 31.5042   2
  -7   0   2 361.418 40.1009   1
   6   0  -2 201.474 15.6360   2
  -6   0   2 309.788 33.4531   1
   5   0  -2 275.362 17.2514   2
  -5   0   2 395.580 24.9789   1
   4   0  -2 225.325 57.2826   1
  -4   0   2 103.332 8.75249   1
  -4   0   2 166.176 31.0849   2
  -3   2   2 235.704 51.7585  -2
   3   0  -2 235.704 51.7585   1
   3  -2  -2 275.849 20.8290  -2
  -3   0   2 275.849 20.8290   1
   1   0  -2 3340.56 353.467   1
   0   0  -2 9813.17 692.630   1
   0   0  -2 6758.90 495.025   2
   0   0   2 6968.68 408.728   2
   0   0   2 9502.47 692.705   1
  -1   0  -2 12.7517 7.49543   1
  -1   0  -2 16.8671 6.70358   2
   1   0   2 14.6262 8.11561   1
   1   0   2 11.6050 6.71028   2
  -2   0  -2 2073.04 153.070   2
  -2   0  -2 2756.29 200.472   1
   2   0   2 2144.59 153.587   2
  -3   0  -2 10.1082 10.3280   1
   3   0   2 7.50705 8.28793   2
  -4   0  -2 266.449 28.9942   1
   4   0   2 186.637 20.7382   2
   5  -5   2 2888.41 214.820  -2
  -5   0  -2 2888.41 214.820   1
   6  -6   2 272.484 35.7260  -2
  -6   0  -2 272.484 35.7260   1
  -6   6  -2 304.960 25.6037  -2
   6   0   2 304.960 25.6037   1
   7  -7   2 476.767 56.8127  -2
  -7   0  -2 476.767 56.8127   1
  -7   7  -2 384.924 36.7156  -2
   7   0   2 384.924 36.7156   1
  -8   0  -2 -18.030 17.8923   2
  -8   0  -2 16.2397 23.7880   1
   8   0   2 6.07444 14.2981   1
   8   0   2 26.4326 18.0155   2
  -9   0  -2 99.3658 72.0509   2
  -9   0  -2 63.1773 29.6160   1
   9   0   2 39.8351 22.4128   2
   9   0   2 87.0711 22.6217   1
 -10   0  -2 104.198 73.1716   2
  10   0   2 115.602 22.3002   1
  11   0   2 0.85576 11.9665   1
 -12   9   2 0.87601 19.3115  -2
  12  -1  -2 0.87601 19.3115   1
 -11   8   2 75.9234 25.3674  -2
  11  -1  -2 75.9234 25.3674   1
   9  -1  -2 62.8538 18.4707   2
   9  -1  -2 124.277 25.9709   1
  -9   1   2 119.781 20.4161   2
  -9   1   2 107.654 23.1770   1
   8  -1  -2 84.6113 15.1755   2
   8  -1  -2 107.362 22.9827   1
  -8   1   2 76.5725 15.7513   2
  -8   1   2 134.688 23.1135   1
   7  -1  -2 358.397 47.0657   1
  -7   1   2 432.359 39.4690   1
  -7   1   2 78.7873 54.1246   2
   6  -1  -2 82.6327 8.55463   2
  -6   1   2 87.0634 11.5274   1
   5  -1  -2 96.6873 42.4221   1
  -5   1   2 97.9558 36.7529   2
  -5   1   2 156.741 11.5728   1
   4  -1  -2 64.7551 29.3845   1
  -4   1   2 49.9374 22.3470   2
  -3   1   2 598.775 76.6924  -2
   3  -1  -2 598.775 76.6924   1
   1  -1  -2 574.785 30.3887   2
   1  -1  -2 841.971 87.1754   1
  -1   1   2 774.880 40.9340   1
  -1   1   2 584.728 65.8741   2
   0  -1  -2 135.965 14.6845   2
   0  -1  -2 195.581 18.1226   1
   0   1   2 142.639 11.8195   2
   0   1   2 178.325 18.3819   1
  -1  -1  -2 825.374 62.8832   2
  -1  -1  -2 1086.35 80.2056   1
   1   1   2 1036.38 79.6655   1
   1   1   2 823.890 51.2500   2
  -2  -1  -2 410.380 36.0483   1
   2   1   2 389.754 34.8458   1
   2   1   2 346.068 30.1855   2
  -3  -1  -2 18.0122 24.0494   1
   3   1   2 1.32932 15.2210   2
  -4  -1  -2 27.9975 15.4710   1
   4   1   2 16.8011 11.4828   2
   5  -6   2 783.195 70.3510  -2
  -5  -1  -2 783.195 70.3510   1
   6  -7   2 289.640 38.0409  -2
  -6  -1  -2 289.640 38.0409   1
   7  -8   2 105.870 44.8156  -2
  -7  -1  -2 105.870 44.8156   1
  -7   8  -2 101.778 27.2780  -2
   7   1   2 101.778 27.2780   1
  -8  -1  -2 42.0928 61.6525   2
  -8  -1  -2 157.019 35.0343   1
   8   1   2 102.170 26.6861   2
   8   1   2 59.0674 15.7349   1
  -9  -1  -2 -12.637 66.4850   2
   9   1   2 18.0608 17.8961   1
 -10  -1  -2 0.92634 53.3702   2
  10   1   2 8.78221 15.6759   1
 -12   8   2 193.045 27.9880  -2
  12  -2  -2 193.045 27.9880   1
 -11   7   2 234.344 34.6788  -2
  11  -2  -2 234.344 34.6788   1
   9  -2  -2 81.3587 17.1672   2
   9  -2  -2 109.645 25.6693   1
  -9   2   2 76.9544 19.2887   2
  -9   2   2 116.466 22.5074   1
   8  -2  -2 22.7052 11.6046   2
   8  -2  -2 75.9517 19.4945   1
  -8   2   2 61.1036 15.4304   2
  -8   2   2 20.6651 14.2273   1
   7  -2  -2 228.571 23.5842   2
   7  -2  -2 376.478 40.1562   1
  -7   2   2 263.539 31.0276   2
  -7   2   2 394.559 46.4920   1
   6  -2  -2 591.740 33.0873   2
  -6   2   2 780.660 42.9999   1
   5  -2  -2 51.1967 34.8096   1
  -5   2   2 17.3436 26.9904   2
   4  -2  -2 96.2005 29.8821   1
  -4   2   2 91.4146 29.5253   2
  -3   0   2 244.112 42.5301  -2
   3  -2  -2 244.112 42.5301   1
  -2  -1   2 1097.86 120.555  -2
   2  -2  -2 1097.86 120.555   1
  -2   2   2 176.276 10.1625   1
   1  -2  -2 1104.46 114.653   1
   1  -2  -2 801.118 62.7765   2
  -1   2   2 812.597 50.8806   2
  -1   2   2 994.996 80.1391   1
   0  -2  -2 57.5594 11.6031   1
   0  -2  -2 42.7513 11.6707   2
   0   2   2 66.8783 14.8878   1
   0   2   2 54.2383 8.51415   2
  -1  -2  -2 2992.23 220.866   2
  -1  -2  -2 4136.43 300.591   1
   1   2   2 3050.41 181.866   2
  -2  -2  -2 336.612 32.2049   1
  -2  -2  -2 243.832 24.6568   2
   2   2   2 262.875 29.9494   1
   2   2   2 241.147 25.9979   2
  -3  -2  -2 279.500 30.6762   1
   3   2   2 238.651 26.0761   2
  -4  -2  -2 359.736 39.2313   1
   4   2   2 252.192 28.7897   2
   6  -8   2 747.634 62.4227  -2
  -6  -2  -2 747.634 62.4227   1
  -6   8  -2 587.909 40.2299  -2
   6   2   2 587.909 40.2299   1
  -7   9  -2 426.047 37.7224  -2
   7   2   2 426.047 37.7224   1
  -8  -2  -2 -30.505 24.9290   1
  -8  -2  -2 78.9418 69.2793   2
  -8  10  -2 -21.234 49.2682  -2
   8   2   2 -21.234 49.2682   1
   8   2   2 0.69366 18.4385   1
  -9  -2  -2 99.3472 60.1644   2
   9   2   2 44.8533 18.9578   1
  10   2   2 1.90722 12.7607   1
 -12   7   2 26.9565 19.4193  -2
  12  -3  -2 26.9565 19.4193   1
 -11   6   2 158.886 29.2825  -2
  11  -3  -2 158.886 29.2825   1
 -10   5   2 49.6452 40.0729  -2
  10  -3  -2 49.6452 40.0729   1
   9  -3  -2 84.0855 20.1348   1
  -9   3   2 19.7455 14.8001   1
  -9   3   2 27.1982 16.9110   2
   8  -3  -2 386.021 37.8435   1
   8  -3  -2 196.299 23.9909   2
  -8   3   2 237.799 28.9811   1
  -8   3   2 260.783 27.7648   2
   7  -3  -2 276.681 26.2043   2
   7  -3  -2 454.077 37.5215   1
  -7   3   2 250.965 27.0166   2
  -7   3   2 387.739 35.1889   1
   6  -3  -2 80.2928 9.50315   2
  -6   3   2 91.0068 9.08043   1
   5  -3  -2 9.44774 5.48579   2
  -5   3   2 2.64319 27.7428   2
  -5   3   2 18.6506 6.68182   1
   4  -3  -2 300.330 48.4352   1
   4  -3  -2 243.613 15.4112   2
  -4   3   2 227.167 45.4072   2
   3   1  -2 1753.10 90.1779  -2
  -3   3   2 1753.10 90.1779   1
  -2  -2   2 4101.56 443.730  -2
   2  -3  -2 4101.56 443.730   1
   2   2  -2 4315.84 304.473  -2
  -2   3   2 4315.84 304.473   1
   1  -3  -2 620.784 47.4079   1
   1  -3  -2 473.970 42.8942   2
  -1   3   2 571.944 48.4510   1
  -1   3   2 541.737 36.2704   2
   0  -3  -2 51.3346 12.7660   2
   0  -3  -2 50.0970 14.1211   1
   0   3   2 44.6726 10.6429   2
   0   3   2 75.3420 16.4027   1
  -1  -3  -2 16.3129 12.2625   2
  -1  -3  -2 22.4800 13.6896   1
   1   3   2 1.50452 7.37815   2
   1   3   2 0.99253 13.6575   1
  -2  -3  -2 575.280 49.0729   2
  -2  -3  -2 868.025 72.2993   1
   2   3   2 888.306 72.7033   1
   2   3   2 621.682 51.8479   2
  -3  -3  -2 159.002 25.2156   1
   3   3   2 159.188 24.1029   2
   3   3   2 163.871 23.3762   1
  -4  -3  -2 13.3151 16.1525   1
   4   3   2 1.90458 14.6932   2
   5  -8   2 1146.24 97.4914  -2
  -5  -3  -2 1146.24 97.4914   1
   6  -9   2 470.839 49.6893  -2
  -6  -3  -2 470.839 49.6893   1
  -6   9  -2 399.023 31.6201  -2
   6   3   2 399.023 31.6201   1
   7 -10   2 300.910 61.1259  -2
  -7  -3  -2 300.910 61.1259   1
  -7  10  -2 371.637 36.0565  -2
   7   3   2 371.637 36.0565   1
  -8  -3  -2 11.5159 63.8113   2
   8   3   2 48.1928 45.6044   2
   8   3   2 35.7469 24.8144   1
  -9  -3  -2 97.2752 60.9275   2
   9   3   2 11.9122 16.5208   1
  10   3   2 13.7900 11.0565   1
 -12   6   2 1.66516 17.5708  -2
  12  -4  -2 1.66516 17.5708   1
 -11   5   2 57.5658 20.6195  -2
  11  -4  -2 57.5658 20.6195   1
 -10   4   2 82.1191 28.2133  -2
  10  -4  -2 82.1191 28.2133   1
  10  -4  -2 87.2368 38.3689  -2
 -10   4   2 87.2368 38.3689   1
   9  -4  -2 3.43519 20.6700   1
   9  -4  -2 1.23848 13.5702   2
  -9   4   2 16.3657 15.1555   1
  -9   4   2 20.8462 16.3445   2
   8  -4  -2 203.962 25.4750   1
   8  -4  -2 98.3678 16.6522   2
  -8   4   2 155.125 18.0692   2
  -8   4   2 145.672 21.0902   1
   7  -4  -2 90.8973 15.2667   2
   7  -4  -2 57.1614 38.6445   1
  -7   4   2 88.9131 16.8310   2
  -7   4   2 115.296 18.4327   1
   6  -4  -2 211.151 22.7940   2
  -6   4   2 234.228 16.6275   1
   5  -4  -2 1035.88 55.9098   2
  -5   4   2 1391.81 102.735   1
  -4   4   2 345.913 23.2949   1
  -3  -2   2 1072.94 116.906  -2
   3  -4  -2 1072.94 116.906   1
   2   3  -2 1794.58 133.780  -2
  -2   4   2 1794.58 133.780   1
   1  -4  -2 144.469 20.4814   2
   1  -4  -2 138.263 18.1147   1
  -1   4   2 161.498 19.2243   2
  -1   4   2 126.997 18.2954   1
   0  -4  -2 195.524 24.6394   2
   0  -4  -2 214.351 25.4031   1
   0   4   2 200.072 19.9203   2
   0   4   2 202.047 26.3455   1
  -1  -4  -2 304.185 29.7148   2
  -1  -4  -2 306.858 34.3272   1
   1   4   2 224.221 28.4008   2
   1   4   2 329.396 36.8523   1
  -2  -4  -2 368.173 36.2802   2
  -2  -4  -2 467.266 47.8477   1
   2   4   2 367.829 39.1251   2
   2   4   2 499.233 48.3455   1
  -3  -4  -2 89.0860 22.2689   1
   3   4   2 71.0443 20.0439   2
  -4  -4  -2 39.7826 33.2382   2
  -4  -4  -2 115.983 27.3125   1
   4   4   2 68.0065 26.7655   1
   4   4   2 211.989 28.9185   2
   5  -9   2 609.776 66.7152  -2
  -5  -4  -2 609.776 66.7152   1
  -5   9  -2 595.559 71.4374  -2
   5   4   2 595.559 71.4374   1
  -6  10  -2 172.469 42.6292  -2
   6   4   2 172.469 42.6292   1
  -7  11  -2 28.2639 29.0985  -2
   7   4   2 28.2639 29.0985   1
  -8  -4  -2 -4.0167 56.8556   2
   8   4   2 35.3386 17.7765   1
  -8  12  -2 170.156 47.8971  -2
   8   4   2 170.156 47.8971   1
  -9  -4  -2 -34.003 49.6005   2
   9   4   2 4.92040 12.4275   1
 -12   5   2 77.4422 26.4526  -2
  12  -5  -2 77.4422 26.4526   1
 -11   4   2 58.1748 24.7699  -2
  11  -5  -2 58.1748 24.7699   1
   9  -5  -2 111.132 19.3594   2
   9  -5  -2 114.285 25.4558   1
  -9   5   2 127.822 23.9441   2
  -9   5   2 143.180 22.6938   1
   8  -5  -2 -15.058 20.2444   1
   8  -5  -2 22.3076 12.4488   2
  -8   5   2 -27.826 14.8832   2
  -8   5   2 -0.5035 12.4613   1
   7  -5  -2 246.745 27.6859   2
   7  -5  -2 367.689 65.4779   1
  -7   5   2 322.467 32.5084   1
  -7   5   2 237.711 26.0157   2
   6  -5  -2 284.098 29.7947   2
  -6   5   2 336.514 31.2642   1
   5  -5  -2 97.4602 16.1801   2
  -5   5   2 138.933 13.8052   1
   4  -5  -2 193.685 22.3764   2
  -4   5   2 268.660 28.1728   1
   3   3  -2 1140.85 87.8357  -2
  -3   5   2 1140.85 87.8357   1
   2   4  -2 341.573 39.4086  -2
  -2   5   2 341.573 39.4086   1
   1  -5  -2 639.087 52.6898   1
   1  -5  -2 509.245 46.8311   2
  -1   5   2 531.797 39.8778   2
  -1   5   2 597.304 54.0833   1
   0  -5  -2 125.486 22.1380   1
   0  -5  -2 101.920 19.3637   2
   0   5   2 107.167 23.1380   1
   0   5   2 90.3542 19.3290   2
  -1  -5  -2 1996.64 153.885   1
  -1  -5  -2 1418.40 111.363   2
   1   5   2 2020.53 154.998   1
   1   5   2 1465.22 113.296   2
  -2  -5  -2 1699.90 133.520   1
   2   5   2 1709.60 135.342   1
   2   5   2 1296.37 105.026   2
  -3  -5  -2 -9.6686 17.3884   1
   3   5   2 4.32733 18.4527   2
  -4  -5  -2 238.084 37.5590   2
  -4  -5  -2 224.912 33.9386   1
   4   5   2 286.050 40.7848   2
   4   5   2 246.666 37.0036   1
   5 -10   2 133.868 46.1844  -2
  -5  -5  -2 133.868 46.1844   1
  -5  10  -2 6.26045 28.8427  -2
   5   5   2 6.26045 28.8427   1
   6 -11   2 571.141 63.6059  -2
  -6  -5  -2 571.141 63.6059   1
  -6  11  -2 546.398 39.4991  -2
   6   5   2 546.398 39.4991   1
  -7  12  -2 137.742 36.8805  -2
   7   5   2 137.742 36.8805   1
  -8  -5  -2 48.6108 53.0655   2
   8   5   2 50.1424 12.7857   1
   9   5   2 8.70308 13.8225   1
 -11   3   2 172.730 30.0645  -2
  11  -6  -2 172.730 30.0645   1
   9  -6  -2 37.8920 21.5968   1
   9  -6  -2 4.46967 14.8940   2
  -9   6   2 34.3166 16.1190   1
  -9   6   2 16.6063 17.6742   2
   8  -6  -2 26.2175 17.4947   1
   8  -6  -2 38.7730 16.6050   2
  -8   6   2 38.1458 16.1207   1
  -8   6   2 19.7738 16.8350   2
   7  -6  -2 -11.617 22.6738   1
   7  -6  -2 27.9931 13.7719   2
  -7   6   2 8.54200 14.5734   2
  -7   6   2 1.99600 13.2409   1
   6  -6  -2 157.827 23.6913   2
   6  -6  -2 223.723 57.8940   1
  -6   6   2 227.174 26.6037   1
  -6   6   2 173.771 23.1229   2
   5  -6  -2 58.4081 14.8636   2
  -5   6   2 48.2850 16.1202   1
   4   3  -2 1724.17 131.920  -2
  -4   6   2 1724.17 131.920   1
   3   4  -2 509.989 48.2524  -2
  -3   6   2 509.989 48.2524   1
   2   5  -2 1029.78 86.1292  -2
  -2   6   2 1029.78 86.1292   1
   1  -6  -2 819.928 66.4347   2
   1  -6  -2 958.878 77.6351   1
  -1   6   2 735.037 67.0120   2
  -1   6   2 943.518 78.4089   1
   0  -6  -2 1165.40 95.3781   1
   0  -6  -2 875.218 72.5307   2
   0   6   2 838.003 74.5294   2
   0   6   2 1184.61 96.4932   1
  -1  -6  -2 503.048 53.2683   1
   1   6   2 421.351 47.2096   2
   1   6   2 530.855 56.0968   1
  -2  -6  -2 12.0890 18.6428   1
   2   6   2 28.4547 20.7420   2
  -3  -6  -2 23.5843 23.8614   2
  -3  -6  -2 26.3642 20.6507   1
   3   6   2 -4.2072 21.4328   2
   3   6   2 14.0796 27.5583   1
  -4  -6  -2 20.6793 30.6995   2
  -4  -6  -2 51.5548 25.5407   1
   4   6   2 37.4891 28.1571   1
   4   6   2 74.3676 28.0881   2
   5 -11   2 230.760 59.2508  -2
  -5  -6  -2 230.760 59.2508   1
  -5  11  -2 346.477 64.6319  -2
   5   6   2 346.477 64.6319   1
   6 -12   2 354.889 55.1480  -2
  -6  -6  -2 354.889 55.1480   1
  -6  12  -2 297.638 51.8005  -2
   6   6   2 297.638 51.8005   1
   7   6   2 87.7640 19.9442   1
  -7  13  -2 174.900 49.6664  -2
   7   6   2 174.900 49.6664   1
  -8  -6  -2 37.8344 44.1408   2
 -11   2   2 122.364 74.5646  -2
  11  -7  -2 122.364 74.5646   1
   9  -7  -2 138.660 74.2849   1
   9  -7  -2 132.438 24.3987   2
  -9   7   2 150.480 25.3746   2
   8  -7  -2 -8.3656 23.7887   1
   8  -7  -2 2.16145 24.9812   2
  -8   7   2 1.99903 16.4367   2
   7  -7  -2 210.783 31.3325   1
   7  -7  -2 192.578 26.4209   2
  -7   7   2 143.486 15.3741   2
   6  -7  -2 17.2725 19.2282   1
   6  -7  -2 13.2318 14.0695   2
  -6   7   2 35.7458 12.6275   2
  -6   7   2 22.2413 15.7316   1
  -5   7   2 936.655 83.0691   1
   4   4  -2 677.439 65.4311  -2
  -4   7   2 677.439 65.4311   1
   3   5  -2 136.787 31.3939  -2
  -3   7   2 136.787 31.3939   1
   2   6  -2 851.947 75.4123  -2
  -2   7   2 851.947 75.4123   1
   1  -7  -2 106.416 22.6769   2
  -1   7   2 118.327 24.1286   1
  -1   7   2 73.8181 21.6814   2
   0  -7  -2 41.1698 19.4062   2
   0   7   2 52.7143 22.7061   1
   0   7   2 50.1554 21.1599   2
  -1  -7  -2 -5.1670 19.1075   1
   1   7   2 10.8526 22.9134   2
  -2  -7  -2 29.8202 22.6306   1
  -2  -7  -2 8.42810 22.2312   2
   2   7   2 22.4985 25.9571   2
   2   7   2 -11.228 33.4107   1
  -3  -7  -2 -8.6277 23.4224   2
  -3  -7  -2 -1.7419 24.3540   1
   3   7   2 24.9039 29.2620   1
   3   7   2 -1.1244 26.4976   2
  -4  -7  -2 49.0317 37.2535   2
  -4  -7  -2 29.1450 29.2246   1
   4   7   2 -13.600 29.4798   2
  -4  11  -2 -82.791 66.6780  -2
   4   7   2 -82.791 66.6780   1
  -5  12  -2 307.630 65.7972  -2
   5   7   2 307.630 65.7972   1
  -6  13  -2 266.647 45.0063  -2
   6   7   2 266.647 45.0063   1
  -7  -7  -2 75.8667 50.3274   2
  -7  14  -2 10.6537 38.5223  -2
   7   7   2 10.6537 38.5223   1
 -11   1   2 59.5587 70.9985  -2
  11  -8  -2 59.5587 70.9985   1
 -10   0   2 210.456 123.888  -2
  10  -8  -2 210.456 123.888   1
   9  -8  -2 -2.7560 59.8339   1
   9  -8  -2 -4.3874 19.0417   2
  -9   8   2 3.38794 17.2149   2
  -9   8   2 16.8767 20.7801   1
   8  -8  -2 -8.9510 16.8983   2
   8  -8  -2 92.4625 60.1908   1
  -8   8   2 8.65623 17.1003   2
  -8   8   2 34.2287 20.0632   1
   7  -8  -2 180.930 28.8398   2
   7  -8  -2 312.107 33.6248   1
  -7   8   2 240.741 35.7601   1
  -7   8   2 180.006 25.0229   2
   6  -8  -2 528.004 32.5538   1
   6  -8  -2 313.668 39.3517   2
  -6   8   2 354.739 26.6254   2
  -6   8   2 473.573 50.6935   1
   5  -8  -2 279.335 37.1864   1
   5  -8  -2 216.873 29.0934   2
  -5   8   2 185.927 18.8973   2
  -5   8   2 375.226 41.7668   1
  -4  -5   2 20.4598 41.2648  -2
   4  -8  -2 20.4598 41.2648   1
   4   5  -2 -26.512 40.5818  -2
  -4   8   2 -26.512 40.5818   1
   2   7  -2 147.010 42.4659  -2
  -2   8   2 147.010 42.4659   1
   1  -8  -2 37.0325 20.5162   2
  -1   8   2 58.1220 23.4733   1
   0  -8  -2 522.041 59.7012   1
   0   8   2 623.547 61.9655   1
   0   8   2 570.604 81.0860   2
  -1  -8  -2 608.671 64.1089   2
  -1  -8  -2 680.042 80.6183   1
   1   8   2 622.153 68.7912   2
   1   8   2 820.626 89.4908   1
  -2  -8  -2 171.225 33.3723   2
  -2  -8  -2 118.345 38.0784   1
   2   8   2 166.191 36.3240   1
   2   8   2 211.207 43.5376   2
   3   8   2 299.284 52.5945   2
   3   8   2 93.2677 32.6211   1
  -4  -8  -2 9.40624 40.7091   1
  -4  -8  -2 94.6328 34.0747   2
  -4  12  -2 144.193 72.3629  -2
   4   8   2 144.193 72.3629   1
   4   8   2 60.1739 41.7964   2
  -5  13  -2 54.4107 56.2392  -2
   5   8   2 54.4107 56.2392   1
  -6  14  -2 169.757 31.1116  -2
   6   8   2 169.757 31.1116   1
  -7  15  -2 59.7890 31.5056  -2
   7   8   2 59.7890 31.5056   1
 -11   0   2 139.752 71.9286  -2
  11  -9  -2 139.752 71.9286   1
 -10  -1   2 183.268 111.537  -2
  10  -9  -2 183.268 111.537   1
   9  -9  -2 184.372 78.5677   1
   9  -9  -2 51.3531 24.5509   2
  -9   9   2 88.3304 20.3505   2
  -9   9   2 -19.786 22.9910   1
   8  -9  -2 25.3033 20.5941   2
   8  -9  -2 123.337 76.2332   1
  -8   9   2 24.0315 17.3857   2
  -8   9   2 26.9806 24.9471   1
   7  -9  -2 126.684 28.0570   2
   7  -9  -2 266.159 83.7524   1
  -7   9   2 242.923 38.0616   1
  -7   9   2 192.959 18.7321   2
   6  -9  -2 123.781 26.2114   2
   6  -9  -2 252.270 22.1328   1
  -6   9   2 148.129 17.9412   2
  -6   9   2 180.005 33.9706   1
   5  -9  -2 224.256 29.3498   1
   5  -9  -2 188.405 29.6405   2
  -5   9   2 303.603 39.2836   1
  -5   9   2 181.934 19.6087   2
  -4  -6   2 58.7064 42.3157  -2
   4  -9  -2 58.7064 42.3157   1
   4   6  -2 10.6459 45.7795  -2
  -4   9   2 10.6459 45.7795   1
  -3  -7   2 59.8732 33.9776  -2
   3  -9  -2 59.8732 33.9776   1
   3   7  -2 126.361 39.4099  -2
  -3   9   2 126.361 39.4099   1
  -2  -8   2 428.822 58.3435  -2
   2  -9  -2 428.822 58.3435   1
   2   8  -2 557.753 66.6311  -2
  -2   9   2 557.753 66.6311   1
   1  -9  -2 838.884 84.5483   1
   1  -9  -2 748.586 76.3215   2
  -1   9   2 987.506 84.5487   1
   0  -9  -2 730.162 75.8466   1
   0  -9  -2 572.500 67.5645   2
   0   9   2 862.202 96.3251   1
   0   9   2 589.701 69.1627   2
  -1  -9  -2 30.9562 30.9202   1
  -1  -9  -2 25.2645 26.1890   2
   1   9   2 36.5887 42.8276   2
   1   9   2 16.8681 32.7753   1
  -2  -9  -2 231.069 41.8254   1
  -2  -9  -2 236.342 38.2189   2
   2   9   2 204.528 54.9387   2
   2   9   2 198.258 39.1979   1
  -3  -9  -2 53.8816 34.3596   1
  -3  -9  -2 120.712 42.7096   2
   3   9   2 108.431 53.4817   2
   3   9   2 64.9167 30.6162   1
  -4  -9  -2 44.8552 36.4830   2
   4   9   2 7.64695 26.1550   1
  -5  14  -2 337.719 61.1552  -2
   5   9   2 337.719 61.1552   1
  -6  15  -2 49.1014 21.5443  -2
   6   9   2 49.1014 21.5443   1
 -11  -1   2 57.6118 60.3288  -2
  11 -10  -2 57.6118 60.3288   1
 -10  -2   2 94.7458 106.752  -2
  10 -10  -2 94.7458 106.752   1
   9 -10  -2 -7.4823 58.3838   1
  -9  10   2 34.3009 17.7533   2
   8 -10  -2 110.859 64.4384   1
  -8  10   2 105.468 21.2426   2
  -8  10   2 84.5804 37.2804   1
   7 -10  -2 74.9453 58.0383   1
   7 -10  -2 140.834 30.0061   2
  -7  10   2 119.863 17.0742   2
  -7  10   2 183.255 34.5908   1
   6 -10  -2 128.017 25.3117   1
   6 -10  -2 114.745 25.0183   2
  -6  10   2 123.436 18.6589   2
  -6  10   2 111.097 30.1157   1
   5 -10  -2 88.2825 66.3512   1
   5 -10  -2 51.0918 22.1122   2
  -5  10   2 20.2622 22.9754   1
  -5  10   2 16.0147 18.2305   2
  -4  -7   2 336.707 53.7511  -2
   4 -10  -2 336.707 53.7511   1
   4   7  -2 585.500 70.8306  -2
  -4  10   2 585.500 70.8306   1
  -3  -8   2 135.501 40.0553  -2
   3 -10  -2 135.501 40.0553   1
   3   8  -2 133.584 47.9219  -2
  -3  10   2 133.584 47.9219   1
  -2  -9   2 365.555 47.3805  -2
   2 -10  -2 365.555 47.3805   1
   2   9  -2 330.087 61.4667  -2
  -2  10   2 330.087 61.4667   1
   1 -10  -2 82.5494 28.6191   1
   1  10  -2 172.255 76.8981  -2
  -1  10   2 172.255 76.8981   1
   0 -10  -2 69.5519 26.7229   1
   0 -10  -2 81.0107 29.9480   2
   0  10   2 139.995 49.8059   1
   0  10   2 31.3514 56.1230   2
  -1 -10  -2 30.2556 26.5724   2
  -1 -10  -2 59.4086 28.9681   1
   1  10   2 85.3352 33.5967   1
   1  10   2 20.5930 41.4968   2
  -2 -10  -2 77.9970 31.2710   1
   2  10   2 86.3394 31.5317   1
  -3 -10  -2 95.5709 36.3642   1
  -3 -10  -2 131.584 41.1009   2
   3  10   2 104.824 31.2279   1
  -4 -10  -2 -2.4073 31.8215   2
   4  10   2 -6.2100 23.8148   1
 -10  -3   2 107.486 94.8289  -2
  10 -11  -2 107.486 94.8289   1
   9 -11  -2 78.6861 64.4927   1
  -9  11   2 59.7058 16.9302   2
   8 -11  -2 85.7772 53.4552   1
  -8  11   2 30.8671 16.9664   2
   7 -11  -2 176.855 33.7058   2
   7 -11  -2 310.117 67.4781   1
  -7  11   2 166.653 24.8311   2
  -7  11   2 171.012 39.6727   1
   6 -11  -2 207.424 30.0117   1
   6 -11  -2 215.956 36.1973   2
  -6  11   2 182.584 20.3822   2
  -6  11   2 229.304 39.4637   1
   5 -11  -2 7.53117 22.5237   2
   5 -11  -2 -15.270 25.5929   1
  -5  11   2 40.7483 25.5466   1
  -5  11   2 -1.1864 15.7306   2
  -4  -8   2 275.549 52.1817  -2
   4 -11  -2 275.549 52.1817   1
   4   8  -2 434.848 74.2562  -2
  -4  11   2 434.848 74.2562   1
  -3  -9   2 147.132 37.9333  -2
   3 -11  -2 147.132 37.9333   1
   3   9  -2 -19.693 52.8446  -2
  -3  11   2 -19.693 52.8446   1
  -2 -10   2 104.945 49.0941  -2
   2 -11  -2 104.945 49.0941   1
   2  10  -2 -149.89 68.3200  -2
  -2  11   2 -149.89 68.3200   1
   1 -11  -2 2.66904 24.8980   1
   1 -11  -2 41.5139 29.3159   2
   0 -11  -2 82.2596 29.7504   2
   0 -11  -2 86.8845 30.9044   1
   0  11   2 122.651 40.4640   1
   0  11   2 32.1770 40.0471   2
  -1 -11  -2 318.630 57.6753   1
   1  11   2 160.193 42.2731   2
   1  11   2 260.299 45.6072   1
  -2 -11  -2 148.946 44.7241   2
  -2 -11  -2 99.0170 31.3576   1
   2  11   2 125.834 32.5604   1
  -3 -11  -2 18.1986 35.6238   2
  -3 -11  -2 -37.914 25.0274   1
   3  11   2 41.0175 24.5621   1
  -4 -11  -2 41.3502 28.3108   2
   4  11   2 52.8667 22.4670   1
 -10  -4   2 13.3346 80.8465  -2
  10 -12  -2 13.3346 80.8465   1
 -10  12   2 35.9051 11.6598   2
   9 -12  -2 10.6444 44.9365   1
  -9  12   2 -16.246 11.5815   2
   8 -12  -2 17.9733 53.9022   1
  -8  12   2 20.0266 14.3364   2
   7 -12  -2 64.0402 56.7277   1
  -7  12   2 37.1284 13.4153   2
   6 -12  -2 21.9393 59.3534   1
  -6  12   2 3.11314 15.5091   2
  -6  12   2 36.0973 47.5162   1
   5 -12  -2 6.73669 25.3823   1
   5 -12  -2 -8.2094 30.3545   2
  -5  12   2 25.6954 26.3881   2
  -5  12   2 1.66746 31.1920   1
   4 -12  -2 34.5942 53.2354   1
  -4  -9   2 136.940 55.2114  -2
   4 -12  -2 136.940 55.2114   1
  -3 -10   2 471.664 57.8143  -2
   3 -12  -2 471.664 57.8143   1
  -2 -11   2 646.726 72.1819  -2
   2 -12  -2 646.726 72.1819   1
   1 -12  -2 70.0615 38.9446   1
   1 -12  -2 30.2756 26.2808   2
  -1  12   2 67.4751 36.4580   2
  -1  12   2 -31.964 44.4815   1
   0 -12  -2 114.403 29.6754   2
   0 -12  -2 98.3966 27.4187   1
   0  12   2 67.9480 34.1535   1
   0  12   2 52.6709 34.5128   2
  -1 -12  -2 25.6559 39.2317   2
  -1 -12  -2 -5.1318 21.8113   1
   1  12   2 35.2855 25.9559   1
   1  12   2 -15.015 35.5443   2
  -2 -12  -2 -9.8914 33.8404   2
  -2 -12  -2 -2.8077 19.0897   1
   2  12   2 22.9753 32.2844   1
  -3 -12  -2 78.8042 21.8186   1
  -3 -12  -2 19.3602 28.6484   2
   3  12   2 35.9419 23.6920   1
   9 -13  -2 -4.5707 42.2214   1
  -9  13   2 14.2263 13.6586   2
   8 -13  -2 3.63598 46.4847   1
  -8  13   2 -10.729 15.6720   2
   7 -13  -2 -26.480 41.3379   1
  -7  13   2 -2.3932 11.9285   2
   6 -13  -2 86.2518 23.2070   1
  -6  13   2 92.0238 27.1832   2
   5 -13  -2 249.638 33.0990   1
  -5  13   2 250.005 38.1227   2
   4 -13  -2 150.176 58.0982   1
  -3 -11   2 263.164 45.5701  -2
   3 -13  -2 263.164 45.5701   1
  -2 -12   2 62.4739 40.9429  -2
   2 -13  -2 62.4739 40.9429   1
   1 -13  -2 -2.1949 19.9231   1
   1 -13  -2 1.56039 26.0666   2
  -1  13   2 49.7583 29.7510   2
  -1  13   2 -78.908 41.5803   1
   0 -13  -2 17.4020 19.0302   1
   0 -13  -2 22.3261 38.4762   2
   0  13   2 -37.793 30.1000   2
   0  13   2 51.3282 34.5188   1
  -1 -13  -2 7.53807 16.9477   1
  -1 -13  -2 5.47755 34.5769   2
   1  13   2 -0.3077 27.4431   1
   1  13   2 -9.4256 56.5277   2
  -2 -13  -2 42.2719 17.9468   1
  -2 -13  -2 39.8700 30.2682   2
   2  13   2 67.0475 25.6161   1
   8 -14  -2 -50.268 34.6820   1
   7 -14  -2 59.0412 42.4489   1
  -7  14   2 86.6799 20.4746   2
   6 -14  -2 75.0571 46.3745   1
  -6  14   2 126.342 25.3059   2
   5 -14  -2 58.8050 23.1473   1
  -5  14   2 60.9624 23.8441   2
  -4 -11   2 63.1363 59.9741  -2
   4 -14  -2 63.1363 59.9741   1
   1 -14  -2 37.8756 36.7783   2
  -1  14   2 -33.776 24.9105   2
  -1  14   2 16.1783 37.7773   1
   0 -14  -2 41.8688 32.7903   2
   0  14   2 14.3348 28.4186   2
   0  14   2 84.7088 30.6970   1
  -6  15   2 95.4199 19.4086   2
  -5  15   2 7.04811 18.9867   2
   4 -15  -2 26.9009 20.1276   1
  -3 -13   2 150.581 41.4569  -2
   3 -15  -2 150.581 41.4569   1
   2 -15  -2 29.8457 32.5722   2
   2 -15  -2 29.5944 23.5136   1
  -2  15   2 54.1369 23.8952   2
   0  14   3 130.396 35.4324  -2
   0  15  -3 130.396 35.4324   1
  -1 -13  -3 206.827 55.5127  -2
   1 -15   3 206.827 55.5127   1
  -2  15  -3 -19.381 24.9723   2
   2 -15   3 8.47470 17.6815   2
   2 -15   3 -16.153 26.0692   1
  -3  15  -3 131.573 31.5833   2
   3 -15   3 108.316 35.3367   1
   3 -15   3 98.0477 26.5899   2
  -4  15  -3 5.48395 47.0691   2
   4 -15   3 42.2775 26.6570   1
  -5  15  -3 -4.4402 32.4807   2
   5 -15   3 24.0490 27.6714   1
  -6  15  -3 9.83485 21.4638   2
  -7  15  -3 24.6073 16.7951   2
   2  14  -3 23.3033 19.9585   1
  -2 -14   3 53.2022 26.5072   2
  -2 -14   3 19.0540 31.3224   1
  -1  14   3 158.159 51.3937  -2
   1  14  -3 158.159 51.3937   1
   1 -14  -3 31.0235 66.2448  -2
  -1 -14   3 31.0235 66.2448   1
   0  13   3 45.1090 44.3025  -2
   0  14  -3 45.1090 44.3025   1
  -2  14  -3 101.083 31.5952   2
   2 -14   3 113.798 28.6677   2
   2 -14   3 112.659 36.4020   1
  -3  14  -3 83.6360 31.1295   2
   3 -14   3 82.9491 33.9564   1
   3 -14   3 108.992 29.0594   2
  -4  14  -3 123.427 30.9343   2
   4 -14   3 186.864 37.8023   1
  -5  14  -3 -25.987 24.6941   2
   5 -14   3 16.6252 28.7791   1
  -6  14  -3 154.903 31.1095   2
   6 -14   3 174.585 30.7416   1
  -7  14  -3 57.7877 22.2321   2
  -3 -13   3 -0.6474 26.5484   2
  -3 -13   3 163.874 48.8161   1
   2  13  -3 20.6932 49.1777   1
  -2 -13   3 -2.4259 19.4989   2
  -2 -13   3 -67.933 38.8475   1
  -1  13   3 35.7900 59.7547  -2
   1  13  -3 35.7900 59.7547   1
   0  12   3 -31.535 47.4845  -2
   0  13  -3 -31.535 47.4845   1
   1  11   3 102.925 73.1196  -2
  -1  13  -3 102.925 73.1196   1
   2 -13   3 429.940 60.5160   1
   2 -13   3 289.852 43.0616   2
   3 -13   3 381.029 62.0301   1
   3 -13   3 335.157 46.1292   2
  -4  13  -3 12.3821 58.3686   2
   4 -13   3 36.8061 43.1917   1
  -5  13  -3 292.612 43.1253   2
   5 -13   3 255.829 36.1285   1
  -6  13  -3 16.6021 26.7819   2
   6 -13   3 23.4061 26.1955   1
   7 -13   3 56.8340 22.7565   1
   4  12  -3 -11.986 20.2651   1
  -4 -12   3 -0.8448 25.0575   2
   3  12  -3 98.0216 29.2585   1
   2  12  -3 333.416 46.0076   1
  -2 -12   3 273.105 43.5183   1
  -2 -12   3 288.396 38.5751   2
  -1  12   3 101.079 69.5546  -2
   1  12  -3 101.079 69.5546   1
   1 -12  -3 97.5123 59.7519  -2
  -1 -12   3 97.5123 59.7519   1
   0  11   3 275.835 61.9312  -2
   0  12  -3 275.835 61.9312   1
   0 -11  -3 229.084 50.0123  -2
   0 -12   3 229.084 50.0123   1
   1  10   3 176.208 82.9170  -2
  -1  12  -3 176.208 82.9170   1
  -1 -10  -3 476.163 64.1100  -2
   1 -12   3 476.163 64.1100   1
  -3  12  -3 12.1471 42.3602   1
  -3  12  -3 40.2461 31.8670   2
   3 -12   3 -14.308 35.3166   1
   3 -12   3 33.6190 35.2974   2
  -4  12  -3 36.3344 35.4570   1
  -4  12  -3 6.34394 28.6581   2
   4 -12   3 -10.480 30.8901   1
   4 -12   3 20.7658 33.8375   2
  -5  12  -3 -12.701 26.4735   2
  -5  12  -3 11.4192 33.2693   1
   5 -12   3 31.0915 30.0447   2
   5 -12   3 -13.163 27.3470   1
  -6  12  -3 143.117 20.4973   2
  -6  12  -3 224.895 43.9259   1
   6 -12   3 110.178 29.7043   1
   6 -12   3 199.132 38.6645   2
  -7  12  -3 85.3959 19.3766   2
   7 -12   3 -1.1843 58.1579   1
  -7  -5  -3 -38.003 52.9557  -2
   7 -12   3 -38.003 52.9557   1
  -8  -4  -3 143.360 94.1713  -2
   8 -12   3 143.360 94.1713   1
   5  11  -3 -11.782 20.2055   1
  -5 -11   3 -1.8584 21.6906   2
   4  11  -3 483.669 57.2074   1
  -4 -11   3 384.753 50.7306   2
   3  11  -3 207.331 37.6117   1
  -3 -11   3 203.763 33.0481   2
   2  11  -3 26.6221 53.8245   2
   2  11  -3 36.6418 30.1854   1
  -2 -11   3 -24.228 29.8462   1
  -2 -11   3 -12.086 23.5341   2
  -1  11   3 335.601 76.6755  -2
   1  11  -3 335.601 76.6755   1
   0  10   3 -95.784 55.8928  -2
   0  11  -3 -95.784 55.8928   1
   1   9   3 346.390 89.1586  -2
  -1  11  -3 346.390 89.1586   1
   2   8   3 425.535 85.5603  -2
  -2  11  -3 425.535 85.5603   1
   2 -11   3 131.970 39.5617   1
  -3  11  -3 94.7876 34.9391   1
   3 -11   3 -12.493 36.8061   1
  -4  11  -3 122.471 32.0611   2
  -4  11  -3 260.580 76.0349   1
   4 -11   3 212.725 37.5898   1
   4 -11   3 131.533 34.3339   2
  -5  11  -3 17.8849 18.7876   2
  -5  11  -3 30.7336 28.3232   1
   5 -11   3 19.4072 23.8771   2
   5 -11   3 -9.4279 26.2965   1
  -6  11  -3 457.654 34.5731   2
   6 -11   3 591.604 60.2786   2
   6 -11   3 411.802 44.7317   1
  -7  11  -3 103.919 40.3976   1
   7 -11   3 98.9648 66.0227   1
  -7  -4  -3 50.7872 53.4121  -2
   7 -11   3 50.7872 53.4121   1
   7 -11   3 39.2209 37.2836   2
  -8  -3  -3 147.422 104.672  -2
   8 -11   3 147.422 104.672   1
 -11  11  -3 10.7953 9.62797   2
   6  10  -3 17.2067 20.1929   1
  -6 -10   3 -10.024 56.4251   2
   5  10  -3 79.3359 27.8233   1
  -5 -10   3 65.2296 27.9203   2
   4  10  -3 190.566 34.2945   1
  -4 -10   3 264.899 68.9188   2
   3  10  -3 -44.220 36.4231   2
   3  10  -3 -3.7835 24.6766   1
  -3 -10   3 -29.983 21.3570   2
   2  10  -3 39.3278 36.7038   2
   2  10  -3 43.4240 27.7380   1
  -2 -10   3 -26.186 21.6025   2
  -2 -10   3 31.6521 40.9607   1
   0   9   3 160.544 58.4935  -2
   0  10  -3 160.544 58.4935   1
   0  -9  -3 132.629 50.3982  -2
   0 -10   3 132.629 50.3982   1
  -1  -8  -3 162.971 51.6669  -2
   1 -10   3 162.971 51.6669   1
  -2  10  -3 786.468 73.5733   1
  -2  10  -3 425.391 55.3892   2
   2 -10   3 440.854 53.8433   2
   2 -10   3 607.518 71.4236   1
  -3  10  -3 589.330 66.2911   1
  -3  10  -3 451.721 53.5308   2
   3 -10   3 458.097 52.4125   2
   3 -10   3 498.718 99.6482   1
  -4  10  -3 34.4948 26.5957   1
  -4  10  -3 8.04614 22.6941   2
   4 -10   3 -18.641 28.1727   1
   4 -10   3 19.3382 19.5062   2
  -5  10  -3 7.65013 13.4469   2
  -5  10  -3 46.7601 26.9215   1
   5 -10   3 9.04446 26.4890   1
   5 -10   3 30.1661 20.1980   2
  -6  10  -3 -0.5151 16.1305   2
  -6  10  -3 27.3839 24.1021   1
   6 -10   3 30.2606 25.5644   1
   6 -10   3 4.81562 20.3612   2
  -7  10  -3 192.982 37.3597   1
   7 -10   3 144.481 68.5169   1
   7 -10   3 124.632 28.6286   2
  -7  -3  -3 188.540 58.3421  -2
   7 -10   3 188.540 58.3421   1
  -8  -2  -3 162.950 107.149  -2
   8 -10   3 162.950 107.149   1
 -11  10  -3 12.8928 10.9896   2
  -7  -9   3 31.2412 42.4345   2
   6   9  -3 34.3827 23.7923   1
  -6  -9   3 10.4191 51.9782   2
   5   9  -3 184.161 33.1494   1
  -5  -9   3 184.994 32.0317   2
   4   9  -3 121.233 38.8262   2
   4   9  -3 94.1728 28.3823   1
  -4  -9   3 84.3569 23.6700   2
  -4  -9   3 137.911 39.4573   1
   3   9  -3 185.545 35.6412   1
   3   9  -3 123.807 38.2336   2
  -3  -9   3 193.242 27.9476   2
  -3  -9   3 196.187 52.8745   1
   2   9  -3 62.3578 30.2604   1
   2   9  -3 69.5616 30.1750   2
  -2  -9   3 85.1685 34.7283   1
  -2  -9   3 58.2750 23.4438   2
  -1   9   3 324.814 76.2720  -2
   1   9  -3 324.814 76.2720   1
   0  -8  -3 912.560 90.6683  -2
   0  -9   3 912.560 90.6683   1
   1   7   3 1029.96 95.8607  -2
  -1   9  -3 1029.96 95.8607   1
  -2   9  -3 42.9847 23.3349   1
   2  -9   3 22.9846 19.3046   2
  -3   9  -3 191.489 32.9440   2
  -3   9  -3 255.466 38.8635   1
   3  -9   3 205.060 31.9881   2
  -4   9  -3 -14.214 19.1236   1
  -4   9  -3 -18.761 20.6203   2
   4  -9   3 -11.044 24.3780   1
   4  -9   3 19.5777 16.3197   2
  -5   9  -3 11.2578 12.2542   2
  -5   9  -3 19.6684 21.1446   1
   5  -9   3 -4.2940 15.9761   2
   5  -9   3 24.5568 23.0299   1
  -6   9  -3 102.806 14.4848   2
   6  -9   3 207.111 30.2139   1
   6  -9   3 78.8220 23.8436   2
  -7   9  -3 38.3236 24.5437   1
   7  -9   3 63.4343 22.1879   2
   7  -9   3 24.7029 23.8331   1
  -8  -1  -3 82.0359 110.587  -2
   8  -9   3 82.0359 110.587   1
 -11   9  -3 15.4105 12.3973   2
  -7  13   3 97.3712 44.0669  -2
   7   8  -3 97.3712 44.0669   1
  -7  -8   3 86.1677 50.6241   2
   6   8  -3 107.823 16.2851   1
  -6  -8   3 96.3087 25.7700   2
   5   8  -3 -17.150 14.9640   1
   5   8  -3 -25.892 25.5265   2
  -5  -8   3 21.8257 28.8112   2
  -5  -8   3 -17.397 25.6106   1
   4   8  -3 418.128 32.9288   1
   4   8  -3 347.668 53.1870   2
  -4  -8   3 455.821 58.2057   1
  -4  -8   3 440.856 40.9042   2
   3   8  -3 174.184 35.9967   2
   3   8  -3 164.488 34.0433   1
  -3  -8   3 202.852 36.7995   1
  -3  -8   3 176.296 27.3752   2
   2   8  -3 5.04028 21.0508   2
   2   8  -3 0.55729 25.8683   1
  -2  -8   3 29.2457 24.8861   1
  -2  -8   3 0.92053 17.9788   2
   1  -8  -3 180.568 50.2430  -2
  -1  -8   3 180.568 50.2430   1
   0   7   3 1385.38 120.109  -2
   0   8  -3 1385.38 120.109   1
   0  -7  -3 1563.55 120.444  -2
   0  -8   3 1563.55 120.444   1
   1   6   3 308.373 49.0355  -2
  -1   8  -3 308.373 49.0355   1
  -2   8  -3 237.081 33.8613   1
   2  -8   3 246.301 33.7794   2
  -3   8  -3 880.568 76.7970   1
   3  -8   3 592.707 55.8042   2
   4  -8   3 504.847 59.7047   1
   4  -8   3 251.522 31.5905   2
  -5   8  -3 312.214 29.8310   2
  -5   8  -3 502.565 55.9374   1
   5  -8   3 279.378 35.4576   2
   5  -8   3 676.883 89.8341   1
  -6   8  -3 36.7516 19.1364   1
  -6   8  -3 14.0629 11.4087   2
   6  -8   3 56.1344 22.0608   1
   6  -8   3 -4.6060 16.6644   2
  -7   8  -3 25.1540 20.3405   1
  -7   8  -3 11.5637 14.3488   2
  -7  -1  -3 176.970 55.2260  -2
   7  -8   3 176.970 55.2260   1
   7  -8   3 45.0449 18.8435   2
   7  -8   3 -24.754 52.7594   1
   8   0   3 350.495 52.6932  -2
  -8   8  -3 350.495 52.6932   1
  -8   0  -3 237.007 41.7920  -2
   8  -8   3 237.007 41.7920   1
   9  -1   3 391.199 48.5175  -2
  -9   8  -3 391.199 48.5175   1
  -9   1  -3 378.417 105.322  -2
   9  -8   3 378.417 105.322   1
 -10   2  -3 126.743 36.6032  -2
  10  -8   3 126.743 36.6032   1
 -11   8  -3 15.3181 12.5919   2
  11  -8   3 2.20686 16.2089   1
  -7  12   3 95.1682 47.7303  -2
   7   7  -3 95.1682 47.7303   1
   7   7  -3 21.7749 15.2044   1
   6   7  -3 225.470 21.5336   1
   6   7  -3 339.974 66.1171   2
  -6  -7   3 230.558 46.6061   1
  -6  -7   3 302.320 36.5644   2
   5   7  -3 55.5559 28.9455   2
   5   7  -3 39.9319 15.3148   1
  -5  -7   3 35.4716 54.6106   2
  -5  -7   3 41.3607 24.4641   1
   4   7  -3 64.1150 16.4199   1
   4   7  -3 89.2220 28.3956   2
  -4  -7   3 56.1632 20.6867   2
  -4  -7   3 55.2052 25.0903   1
   3   7  -3 50.8590 24.6221   2
   3   7  -3 89.7063 28.0271   1
  -3  -7   3 85.4777 20.1933   2
  -3  -7   3 96.1876 25.7320   1
   2   7  -3 46.0006 21.4542   2
  -2  -7   3 45.8344 21.9617   1
   1  -7  -3 -19.932 39.9587  -2
  -1  -7   3 -19.932 39.9587   1
   0   6   3 1675.94 131.866  -2
   0   7  -3 1675.94 131.866   1
   1   5   3 1587.52 127.061  -2
  -1   7  -3 1587.52 127.061   1
  -1  -5  -3 1588.12 125.681  -2
   1  -7   3 1588.12 125.681   1
  -2   7  -3 845.211 71.5651   2
  -2   7  -3 992.306 82.3682   1
   2  -7   3 772.419 68.4918   2
  -3   7  -3 950.668 80.3366   1
   3  -7   3 614.392 55.5009   2
  -4   7  -3 20.8532 16.1048   1
   4  -7   3 20.8367 14.9257   2
  -5   7  -3 9.92224 25.2696   1
   5  -7   3 2.40388 25.1520   2
  -6   7  -3 79.2435 13.1715   2
  -6   7  -3 80.3131 20.5393   1
   6  -7   3 120.010 22.8118   1
   6  -7   3 88.9370 21.0659   2
  -7   7  -3 72.6122 19.6265   2
  -7   7  -3 93.9568 22.9234   1
  -7   0  -3 210.009 33.2744  -2
   7  -7   3 210.009 33.2744   1
   7  -7   3 55.6493 54.1860   1
   7  -7   3 111.689 23.2268   2
   8  -1   3 456.768 55.6427  -2
  -8   7  -3 456.768 55.6427   1
  -8   1  -3 513.657 49.4750  -2
   8  -7   3 513.657 49.4750   1
  -9   2  -3 311.255 36.1629  -2
   9  -7   3 311.255 36.1629   1
 -10   3  -3 16.6251 33.8141  -2
  10  -7   3 16.6251 33.8141   1
 -11   7  -3 -3.9870 12.9403   2
  11  -7   3 0.29914 17.6015   1
  -9  13   3 173.612 27.4288  -2
   9   6  -3 173.612 27.4288   1
  -8  12   3 40.6322 23.2465  -2
   8   6  -3 40.6322 23.2465   1
   7 -11  -3 21.7742 55.4261  -2
  -7  -6   3 21.7742 55.4261   1
   6   6  -3 121.332 16.9106   1
   6   6  -3 89.8997 32.8168   2
  -6  -6   3 169.959 29.2131   2
  -6  -6   3 103.223 29.7669   1
   5   6  -3 46.1535 14.5484   1
   5   6  -3 31.3398 23.6931   2
  -5  -6   3 5.80139 19.5885   1
  -5  -6   3 41.2006 15.2615   2
   4   6  -3 1.02950 13.1935   1
   4   6  -3 26.0427 21.0543   2
  -4  -6   3 19.2272 18.8516   1
  -4  -6   3 -13.228 13.6639   2
   3   6  -3 306.928 38.7494   2
  -3  -6   3 385.173 43.8584   1
   2   6  -3 212.646 30.5448   2
  -2  -6   3 278.185 34.1497   1
  -1   6   3 1467.67 95.8649  -2
   1   6  -3 1467.67 95.8649   1
   1  -6  -3 1367.14 115.305  -2
  -1  -6   3 1367.14 115.305   1
   0   5   3 801.914 56.5655  -2
   0   6  -3 801.914 56.5655   1
   0  -5  -3 795.069 68.8979  -2
   0  -6   3 795.069 68.8979   1
   1   4   3 2253.59 241.412  -2
  -1   6  -3 2253.59 241.412   1
  -1  -4  -3 2245.67 170.071  -2
   1  -6   3 2245.67 170.071   1
  -2   6  -3 327.805 36.1330   2
  -2   6  -3 322.876 35.1003   1
   2  -6   3 319.815 34.1358   1
   2  -6   3 328.910 35.4289   2
  -3   6  -3 90.6188 18.7948   1
  -3   6  -3 63.5234 17.0653   2
   3  -6   3 41.4024 16.1405   2
  -4   6  -3 321.394 34.1774   1
   4  -6   3 296.096 33.1502   2
  -5   6  -3 30.1495 14.4695   1
   5  -6   3 24.9769 14.8240   2
  -6   6  -3 18.9633 15.2332   1
  -6   6  -3 55.2484 12.6408   2
   6  -6   3 5.13151 14.1395   2
   6  -6   3 51.9594 21.1087   1
  -7   6  -3 61.3907 17.0986   2
  -7   6  -3 96.5341 22.6043   1
   7  -6   3 25.5145 52.6350   1
   7  -6   3 102.943 21.4532   2
  -7   1  -3 127.937 32.6080  -2
   7  -6   3 127.937 32.6080   1
  -8   2  -3 58.2583 102.326  -2
   8  -6   3 58.2583 102.326   1
   9  -3   3 59.7213 21.4580  -2
  -9   6  -3 59.7213 21.4580   1
  -9   3  -3 119.561 24.8140  -2
   9  -6   3 119.561 24.8140   1
 -10   4  -3 20.9075 35.3979  -2
  10  -6   3 20.9075 35.3979   1
 -11   6  -3 61.9163 15.4979   2
  11  -6   3 124.587 23.5576   1
  -8  11   3 263.854 33.7680  -2
   8   5  -3 263.854 33.7680   1
  -7  10   3 147.844 30.5003  -2
   7   5  -3 147.844 30.5003   1
   7 -10  -3 168.469 50.9811  -2
  -7  -5   3 168.469 50.9811   1
   6   5  -3 115.196 28.0956   2
   6   5  -3 112.768 20.2079   1
  -6  -5   3 96.7894 32.1223   2
  -6  -5   3 126.282 28.9264   1
   5   5  -3 449.962 56.9918   2
   5   5  -3 544.342 37.0071   1
  -5  -5   3 576.360 56.3056   1
  -5  -5   3 658.505 36.6803   2
   4   5  -3 885.085 71.6359   2
   4   5  -3 752.351 70.5782   1
  -4  -5   3 761.886 51.0565   2
   3   5  -3 1386.95 172.421   1
   3   5  -3 1287.83 102.461   2
  -3  -5   3 1434.43 110.904   1
   2   5  -3 113.609 19.2149   1
   2   5  -3 84.9484 20.3661   2
  -2  -5   3 113.294 21.2879   1
  -1   5   3 366.913 69.8809  -2
   1   5  -3 366.913 69.8809   1
   1   5  -3 297.090 33.3445   1
  -1  -5   3 320.267 33.8504   1
   0   4   3 76.8463 19.7359  -2
   0   5  -3 76.8463 19.7359   1
   0  -4  -3 76.7295 26.7177  -2
   0  -5   3 76.7295 26.7177   1
   1   3   3 1334.86 145.943  -2
  -1   5  -3 1334.86 145.943   1
  -2   5  -3 109.982 13.2317   1
  -2   5  -3 121.337 20.8590   2
   2  -5   3 102.937 17.4015   2
   2  -5   3 134.323 18.1407   1
  -3   5  -3 939.105 60.3561   1
   3  -5   3 765.330 62.5879   2
  -4   5  -3 761.739 61.9727   1
   4  -5   3 583.871 50.5077   2
  -5   5  -3 163.172 22.1246   1
   5  -5   3 151.380 22.9007   2
  -6   5  -3 175.669 24.8782   2
  -6   5  -3 152.249 23.8071   1
   6  -5   3 169.202 25.2175   2
   6  -5   3 162.081 52.7600   1
  -7   5  -3 179.333 25.4383   2
  -7   5  -3 271.372 35.5477   1
   7  -5   3 210.291 28.6545   2
  -7   2  -3 473.211 42.3075  -2
   7  -5   3 473.211 42.3075   1
   7  -5   3 355.054 76.9118   1
   9  -4   3 7.58452 20.0112  -2
  -9   5  -3 7.58452 20.0112   1
  -9   4  -3 10.1097 20.5010  -2
   9  -5   3 10.1097 20.5010   1
 -10   5  -3 -19.373 24.8448  -2
  10  -5   3 -19.373 24.8448   1
 -11   5  -3 -24.668 12.2850   2
  11  -5   3 -7.0365 16.8710   1
  10   4  -3 45.1260 13.2600   1
 -10  -4   3 8.03298 43.5747   2
  -9  11   3 16.7687 28.8734  -2
   9   4  -3 16.7687 28.8734   1
  -8  10   3 172.599 33.7174  -2
   8   4  -3 172.599 33.7174   1
  -7   9   3 148.405 29.5175  -2
   7   4  -3 148.405 29.5175   1
   7  -9  -3 222.632 50.2453  -2
  -7  -4   3 222.632 50.2453   1
   6   4  -3 489.774 55.9925   2
   6   4  -3 533.624 36.1321   1
  -6  -4   3 663.168 37.1425   2
  -6  -4   3 510.021 55.1699   1
   5   4  -3 514.498 34.8554   1
   5   4  -3 510.164 49.3407   2
  -5  -4   3 514.112 50.7357   1
  -5  -4   3 541.771 32.4844   2
   4   4  -3 29.4859 39.1430   1
   4   4  -3 83.2008 19.0903   2
  -4  -4   3 110.502 19.2987   1
   3   4  -3 127.143 40.8691   1
   3   4  -3 100.609 19.0202   2
  -3  -4   3 104.111 20.1184   1
   2   4  -3 32.1128 11.7414   1
   2   4  -3 19.2654 12.9658   2
  -2  -4   3 12.0172 11.6860   2
  -2  -4   3 33.8143 15.0732   1
   1   4  -3 173.676 18.6751   1
  -1  -4   3 165.420 21.6386   1
   0   3   3 3889.97 288.547  -2
   0   4  -3 3889.97 288.547   1
   0  -3  -3 4040.38 289.133  -2
   0  -4   3 4040.38 289.133   1
   1   2   3 1235.28 135.407  -2
  -1   4  -3 1235.28 135.407   1
  -2   4  -3 2487.88 153.007   1
  -2   4  -3 2069.30 151.787   2
   2  -4   3 2031.74 151.772   2
   2  -4   3 2631.44 185.391   1
  -3   4  -3 1926.94 152.018   2
   3  -4   3 2103.32 153.837   2
  -4   4  -3 112.874 17.0639   1
   4  -4   3 92.1338 16.9675   2
  -5   4  -3 765.638 62.0974   1
   5  -4   3 633.383 54.1702   2
  -6   4  -3 31.8773 15.2105   1
   6  -4   3 13.3981 13.3471   2
  -7   4  -3 68.8372 19.4536   2
  -7   4  -3 105.004 22.1421   1
   7  -4   3 93.1512 20.4087   2
   7  -4   3 134.561 25.1335   1
  -7   3  -3 64.1461 44.0978  -2
   7  -4   3 64.1461 44.0978   1
   9  -5   3 -12.042 19.0747  -2
  -9   4  -3 -12.042 19.0747   1
  -9   5  -3 26.5328 20.9137  -2
   9  -4   3 26.5328 20.9137   1
 -10   6  -3 -39.551 36.6360  -2
  10  -4   3 -39.551 36.6360   1
 -11   4  -3 10.1523 13.8029   2
  11  -4   3 26.4646 16.7957   1
  10   3  -3 42.2203 15.0689   1
 -10  -3   3 32.4323 55.5136   2
  -9  10   3 304.799 42.0878  -2
   9   3  -3 304.799 42.0878   1
  -8   9   3 90.9104 32.1200  -2
   8   3  -3 90.9104 32.1200   1
   8  -9  -3 101.470 40.9436  -2
  -8  -3   3 101.470 40.9436   1
  -7   8   3 195.377 28.5014  -2
   7   3  -3 195.377 28.5014   1
   7  -8  -3 264.577 48.7418  -2
  -7  -3   3 264.577 48.7418   1
   6   3  -3 4.01940 11.3934   1
   6   3  -3 12.1403 15.6437   2
  -6  -3   3 2.54030 17.5853   1
  -6  -3   3 10.6364 21.7953   2
   5   3  -3 4.65098 13.3885   2
  -5  -3   3 0.28760 13.3580   1
   4   3  -3 357.608 34.8237   2
   3   3  -3 1168.70 134.265   1
   3   3  -3 804.605 63.8204   2
  -3  -3   3 1078.05 86.6186   1
   2   3  -3 1070.88 79.5550   2
   2   3  -3 1305.57 158.299   1
  -2  -3   3 1016.43 114.348   2
  -2  -3   3 1473.30 105.516   1
   1   3  -3 46.0026 10.7073   1
  -1  -3   3 45.7618 12.2299   1
  -1  -3   3 38.1837 10.3469   2
   0  -2  -3 51.7249 20.1258  -2
   0  -3   3 51.7249 20.1258   1
   1   1   3 4867.93 355.960  -2
  -1   3  -3 4867.93 355.960   1
  -1   3  -3 3925.28 415.389   1
  -1  -1  -3 4977.27 356.431  -2
   1  -3   3 4977.27 356.431   1
  -2   3  -3 234.376 23.0795   2
  -2   3  -3 292.125 26.2383   1
   2  -3   3 236.858 24.8481   1
   2  -3   3 217.083 23.0146   2
  -3   3  -3 97.6423 14.2539   1
   3  -3   3 75.6194 14.0555   2
  -4   3  -3 624.827 51.0039   1
   4  -3   3 552.985 46.9481   2
  -5   3  -3 123.954 19.0181   1
   5  -3   3 119.126 18.8108   2
  -6   3  -3 0.05016 13.5741   1
   6  -3   3 2.49310 13.1790   2
  -7   3  -3 104.683 21.2085   2
  -7   3  -3 106.626 23.1429   1
   7  -3   3 143.648 24.2560   1
   7  -3   3 93.3839 20.6647   2
  -7   4  -3 181.954 49.3919  -2
   7  -3   3 181.954 49.3919   1
   9  -6   3 65.5994 22.9020  -2
  -9   3  -3 65.5994 22.9020   1
  -9   6  -3 145.827 32.9697  -2
   9  -3   3 145.827 32.9697   1
 -10   7  -3 35.1323 36.6085  -2
  10  -3   3 35.1323 36.6085   1
 -11   3  -3 34.6020 13.5289   2
  11  -3   3 32.0835 16.1803   1
  11   2  -3 41.8060 13.0235   1
 -11  -2   3 10.8026 42.2106   2
  10   2  -3 81.4876 19.3450   1
 -10  -2   3 7.12052 54.6352   2
  -9   9   3 548.461 56.5684  -2
   9   2  -3 548.461 56.5684   1
  -8   8   3 403.213 48.2280  -2
   8   2  -3 403.213 48.2280   1
   8  -8  -3 530.845 55.8136  -2
  -8  -2   3 530.845 55.8136   1
  -7   7   3 89.8333 36.8992  -2
   7   2  -3 89.8333 36.8992   1
   7  -7  -3 36.8501 39.8348  -2
  -7  -2   3 36.8501 39.8348   1
   6   2  -3 554.115 47.7291   1
   6   2  -3 500.661 41.4627   2
  -6  -2   3 376.888 39.3636   2
  -6  -2   3 531.516 51.8683   1
   5   2  -3 223.880 55.3169   1
  -5  -2   3 95.2539 17.9985   1
   4   2  -3 876.077 50.0707   2
   4   2  -3 1351.22 148.191   1
  -4  -2   3 1132.95 92.5744   1
  -4  -2   3 991.122 104.883   2
   3   2  -3 1279.57 95.6391   2
   3   2  -3 1423.95 172.743   1
  -3  -2   3 1586.06 113.134   1
   2   2  -3 195.565 14.3894   2
   2   2  -3 339.292 49.5887   1
  -2  -2   3 242.108 32.7545   2
  -2  -2   3 292.210 28.0047   1
   1   2  -3 833.397 50.8918   1
  -1  -2   3 754.407 61.0755   1
   0   1   3 6822.85 405.264  -2
   0   2  -3 6822.85 405.264   1
   1  -2   3 303.156 27.2158   1
  -2   2  -3 27.9689 10.3117   2
  -2   2  -3 30.4576 9.86063   1
   2  -2   3 28.6206 9.02294   1
   2  -2   3 25.9591 9.57695   2
  -3   2  -3 201.950 21.3063   1
   3  -2   3 183.558 20.0406   2
  -4   2  -3 3231.76 236.323   1
   4  -2   3 2645.90 194.163   2
  -5   2  -3 85.2202 17.3663   1
   5  -2   3 61.6711 14.6588   2
  -6   2  -3 59.2138 24.4895   1
   6  -2   3 53.1856 17.2998   2
  -7   2  -3 160.717 27.7638   1
  -7   2  -3 127.407 56.6629   2
   7  -2   3 126.472 25.2312   1
  -7   5  -3 574.279 70.2656  -2
   7  -2   3 574.279 70.2656   1
   7  -2   3 133.491 23.2360   2
  -8   6  -3 -33.134 37.4578  -2
   8  -2   3 -33.134 37.4578   1
   9  -7   3 379.670 46.5615  -2
  -9   2  -3 379.670 46.5615   1
  -9   7  -3 384.528 43.5163  -2
   9  -2   3 384.528 43.5163   1
 -10   8  -3 145.752 39.1842  -2
  10  -2   3 145.752 39.1842   1
  11  -2   3 10.4444 14.4331   1
  11   1  -3 41.5892 15.9047   1
 -11  -1   3 16.7282 52.9819   2
 -10   9   3 253.689 47.6211  -2
  10   1  -3 253.689 47.6211   1
 -10  -1   3 9.46223 66.8638   2
  -9   8   3 161.278 39.1239  -2
   9   1  -3 161.278 39.1239   1
  -8   7   3 302.279 39.5307  -2
   8   1  -3 302.279 39.5307   1
  -7   6   3 99.1689 34.7229  -2
   7   1  -3 99.1689 34.7229   1
   7  -6  -3 120.401 35.6776  -2
  -7  -1   3 120.401 35.6776   1
   6   1  -3 17.4897 10.4647   2
  -6  -1   3 24.5455 14.4429   1
   5   1  -3 387.462 23.8517   2
  -5  -1   3 506.884 31.8882   1
   4   1  -3 241.588 50.1771   1
   4   1  -3 195.288 12.8532   2
  -4  -1   3 247.610 17.0360   1
  -4  -1   3 191.823 32.9136   2
   3   1  -3 129.696 35.6008   1
   3   1  -3 129.608 8.21790   2
  -3  -1   3 159.422 11.5972   1
  -3  -1   3 113.281 25.9693   2
   2   1  -3 892.348 64.9182   2
   2   1  -3 1179.46 138.519   1
  -2  -1   3 1254.79 64.1520   1
   1   1  -3 161.308 11.2628   2
   1   1  -3 213.964 16.6092   1
  -1  -1   3 155.003 25.9212   2
  -1  -1   3 222.582 14.1258   1
   0   0   3 1540.61 113.139  -2
   0   1  -3 1540.61 113.139   1
   0   0  -3 1555.79 113.660  -2
   0  -1   3 1555.79 113.660   1
  -1   1  -3 144.319 15.2653   2
  -1   1  -3 169.791 18.8506   1
   1  -1   3 127.901 14.2088   2
   1  -1   3 182.263 18.0742   1
  -2   1  -3 5932.02 430.999   1
  -2   1  -3 4618.07 326.045   2
   2  -1   3 4417.58 326.125   2
   2  -1   3 6025.00 430.800   1
  -3   1  -3 651.279 52.6108   1
   3  -1   3 463.336 38.3178   2
  -4   1  -3 11.8421 12.5034   1
   4  -1   3 4.86509 10.5050   2
  -5   1  -3 -16.098 12.7949   1
   5  -1   3 3.31228 11.4806   2
  -6   1  -3 23.1196 52.8517   2
  -6   1  -3 99.2540 21.9487   1
   6  -1   3 62.3305 15.7611   1
   6  -1   3 82.3609 17.2899   2
  -7   1  -3 -18.188 54.5382   2
  -7   1  -3 50.2341 22.3044   1
   7  -1   3 28.3434 15.5787   2
  -7   6  -3 107.500 51.3496  -2
   7  -1   3 107.500 51.3496   1
   7  -1   3 61.8872 20.0075   1
   8  -7   3 609.398 64.3830  -2
  -8   1  -3 609.398 64.3830   1
  -8   7  -3 461.547 38.8377  -2
   8  -1   3 461.547 38.8377   1
   9  -8   3 328.450 44.6420  -2
  -9   1  -3 328.450 44.6420   1
  -9   8  -3 410.353 41.5822  -2
   9  -1   3 410.353 41.5822   1
 -10   9  -3 149.763 35.3094  -2
  10  -1   3 149.763 35.3094   1
  11  -1   3 22.3041 13.3343   1
  11   0  -3 13.6954 15.0909   1
 -11   0   3 75.9536 61.4210   2
 -10   8   3 227.756 50.3032  -2
  10   0  -3 227.756 50.3032   1
 -10   0   3 222.913 86.3621   2
  -9   7   3 110.238 38.2616  -2
   9   0  -3 110.238 38.2616   1
   9  -7  -3 164.247 37.6527  -2
  -9   0   3 164.247 37.6527   1
  -8   6   3 182.778 33.9424  -2
   8   0  -3 182.778 33.9424   1
   8  -6  -3 206.382 34.3407  -2
  -8   0   3 206.382 34.3407   1
  -7   5   3 108.349 34.4595  -2
   7   0  -3 108.349 34.4595   1
  -7   0   3 -8.2850 15.6330   1
   6   0  -3 164.731 55.9308   1
   6   0  -3 40.1722 7.32104   2
   5   0  -3 328.783 60.6220   1
  -5   0   3 286.683 48.4170   2
  -5   0   3 259.975 17.9901   1
  -4   0   3 150.809 10.1299   1
  -4   0   3 106.344 26.2321   2
   3   0  -3 91.1539 28.6041   1
  -3   0   3 63.7146 22.3628   2
   2   0  -3 9999.99 1054.17   1
  -2   0   3 7592.39 803.542   2
   1   0  -3 129.829 22.6930   1
   1   0  -3 103.376 10.8312   2
  -1   0   3 107.958 7.99606   1
  -1   0   3 133.060 23.1872   2
   0  -1   3 1588.92 115.542  -2
   0   0  -3 1588.92 115.542   1
   0   1  -3 1568.93 115.933  -2
   0   0   3 1568.93 115.933   1
  -1   0  -3 1992.91 145.591   2
   1  -2   3 3121.94 226.953  -2
  -1   0  -3 3121.94 226.953   1
   1   0   3 2864.04 208.335   1
   1   0   3 1990.70 145.691   2
  -2   0  -3 16.8979 10.7781   1
  -2   0  -3 7.19744 8.65816   2
   2   0   3 7.85362 8.79799   2
   2   0   3 14.4350 10.5655   1
  -3   0  -3 196.629 23.4382   1
   3   0   3 163.442 18.9044   2
  -4   0  -3 141.072 21.4573   1
   4   0   3 110.145 16.6625   2
  -5   0  -3 237.896 30.8137   1
   5   0   3 138.262 19.5754   2
  -6   0  -3 53.1997 20.3654   2
  -6   0  -3 13.4031 17.8941   1
   6   0   3 21.7799 12.1016   1
   6   0   3 8.27518 12.3036   2
  -7   0  -3 -19.690 63.7205   2
  -7   0  -3 71.5398 25.6474   1
   7   0   3 75.7335 18.8633   2
  -7   7  -3 63.6488 50.9872  -2
   7   0   3 63.6488 50.9872   1
   7   0   3 47.3093 21.7707   1
   8  -8   3 385.378 59.7288  -2
  -8   0  -3 385.378 59.7288   1
  -8   8  -3 302.752 33.4211  -2
   8   0   3 302.752 33.4211   1
 -10  10  -3 31.5965 31.3028  -2
  10   0   3 31.5965 31.3028   1
  11   0   3 29.3836 12.1344   1
  12  -1  -3 14.0225 11.4923   1
  11  -1  -3 15.4197 17.5149   1
 -11   1   3 42.1557 52.9279   2
  10  -1  -3 65.5528 27.3084   1
 -10   1   3 48.4275 65.2803   2
  -9   6   3 281.983 41.3893  -2
   9  -1  -3 281.983 41.3893   1
   9  -6  -3 235.287 36.0762  -2
  -9   1   3 235.287 36.0762   1
  -8   5   3 104.741 29.1737  -2
   8  -1  -3 104.741 29.1737   1
   8  -5  -3 129.814 26.9198  -2
  -8   1   3 129.814 26.9198   1
   7  -1  -3 187.854 19.6091   2
  -7   1   3 264.106 29.3910   1
  -6   1   3 314.386 21.0610   1
   5  -1  -3 167.783 46.3447   1
  -5   1   3 161.925 38.2809   2
   4  -1  -3 1060.57 127.337   1
  -4   1   3 710.290 87.2823   2
   3  -1  -3 909.665 107.248   1
  -3   1   3 623.599 77.4759   2
   2  -1  -3 1791.61 194.092   1
  -2   1   3 1283.04 141.937   2
   1  -1  -3 30.9748 5.49238   2
   1  -1  -3 32.6020 16.0330   1
  -1   1   3 40.3580 5.51010   1
  -1   1   3 20.3739 15.5227   2
   0  -2   3 6414.54 455.269  -2
   0  -1  -3 6414.54 455.269   1
   0   2  -3 6228.50 455.461  -2
   0   1   3 6228.50 455.461   1
   1  -3   3 3694.05 268.473  -2
  -1  -1  -3 3694.05 268.473   1
  -2  -1  -3 367.026 33.5950   1
  -2  -1  -3 237.958 24.4485   2
   2   1   3 331.427 32.8553   1
   2   1   3 230.810 24.3525   2
  -3  -1  -3 2169.30 161.956   1
   3   1   3 1501.08 112.620   2
  -4  -1  -3 1547.92 119.946   1
   4   1   3 1101.49 85.6323   2
  -5  -1  -3 464.546 47.9936   1
   5   1   3 297.964 32.0797   2
  -6  -1  -3 -1.5755 18.9738   1
  -6  -1  -3 30.4695 20.3307   2
   6   1   3 13.1014 14.4217   2
   6   1   3 32.7075 14.5880   1
  -7  -1  -3 47.8125 70.6760   2
  -7  -1  -3 18.7256 23.6060   1
   7   1   3 39.2979 20.4239   1
   7   1   3 26.9586 17.2038   2
   8  -9   3 53.9277 51.9040  -2
  -8  -1  -3 53.9277 51.9040   1
  -8   9  -3 48.0275 27.3164  -2
   8   1   3 48.0275 27.3164   1
  -9  10  -3 269.899 33.9578  -2
   9   1   3 269.899 33.9578   1
  12  -2  -3 30.5365 14.6530   1
  11  -2  -3 49.7769 20.7295   1
 -11   2   3 116.327 62.5507   2
  10  -2  -3 27.7764 21.8755   1
 -10   2   3 2.67975 20.4984   2
 -10   2   3 -13.700 24.9906   1
  -9   5   3 27.8027 34.4128  -2
   9  -2  -3 27.8027 34.4128   1
   9  -5  -3 -16.002 26.1879  -2
  -9   2   3 -16.002 26.1879   1
  -8   4   3 647.024 60.3151  -2
   8  -2  -3 647.024 60.3151   1
   8  -4  -3 765.311 59.6963  -2
  -8   2   3 765.311 59.6963   1
   7  -2  -3 73.0499 9.04271   2
  -7   3   3 95.5626 37.0730  -2
   7  -2  -3 95.5626 37.0730   1
  -7   2   3 113.048 16.3671   1
  -6   2   3 134.834 14.7167   1
  -6   2   3 257.402 53.4658   2
   5  -2  -3 550.820 84.7279   1
  -5   2   3 303.726 53.0044   2
   4  -2  -3 19.6262 24.8892   1
  -4   2   3 27.0426 23.0583   2
   3  -2  -3 127.001 29.7331   1
   3  -2  -3 102.651 6.98958   2
  -3   2   3 64.2155 27.0884   2
   2  -2  -3 136.782 26.6528   1
   2  -2  -3 141.275 10.1185   2
  -2   2   3 143.269 9.71930   1
  -2   2   3 94.8049 27.5432   2
   1  -2  -3 334.148 32.3895   2
  -1   2   3 429.945 27.8226   2
   1   2  -3 1072.96 81.9408  -2
  -1   2   3 1072.96 81.9408   1
   0  -3   3 12.1969 17.5318  -2
   0  -2  -3 12.1969 17.5318   1
   0   3  -3 33.1157 20.0128  -2
   0   2   3 33.1157 20.0128   1
   1  -4   3 2213.34 167.722  -2
  -1  -2  -3 2213.34 167.722   1
  -1   4  -3 2316.07 168.467  -2
   1   2   3 2316.07 168.467   1
  -2  -2  -3 1959.04 149.697   1
  -2  -2  -3 1508.32 117.757   2
   2   2   3 1610.73 97.2492   2
   2   2   3 2040.67 149.495   1
  -3  -2  -3 763.373 64.3774   1
   3   2   3 762.493 63.5119   1
   3   2   3 589.957 50.7399   2
  -4  -2  -3 67.2701 19.8252   1
   4   2   3 58.9509 16.6256   2
  -5  -2  -3 78.0939 25.9597   2
  -5  -2  -3 84.8194 22.6418   1
   5   2   3 90.2022 28.7574   1
   5   2   3 68.5173 19.8694   2
  -6  -2  -3 30.6817 22.8986   1
  -6  -2  -3 117.021 25.3956   2
   6   2   3 76.1621 16.0273   1
   6   2   3 35.9869 18.9483   2
  -7  -2  -3 34.9678 22.8581   2
  -7  -2  -3 84.3705 29.7837   1
  -7   9  -3 84.2000 32.9088  -2
   7   2   3 84.2000 32.9088   1
  -8  10  -3 178.046 29.3169  -2
   8   2   3 178.046 29.3169   1
  -9  11  -3 167.727 27.6404  -2
   9   2   3 167.727 27.6404   1
 -10  12  -3 36.7226 25.6149  -2
  10   2   3 36.7226 25.6149   1
  12  -3  -3 10.5055 14.5069   1
  11  -3  -3 -17.466 18.9652   1
 -11   3   3 -9.6117 16.3258   2
 -10   5   3 239.956 45.4760  -2
  10  -3  -3 239.956 45.4760   1
  -9   4   3 373.744 37.5233  -2
   9  -3  -3 373.744 37.5233   1
   9  -4  -3 370.657 38.2260  -2
  -9   3   3 370.657 38.2260   1
  -8   3   3 933.753 79.7553  -2
   8  -3  -3 933.753 79.7553   1
   8  -3  -3 1077.03 79.3384  -2
  -8   3   3 1077.03 79.3384   1
   7  -3  -3 28.2687 9.29017   2
  -7   3   3 23.9607 7.55061   1
   6  -3  -3 17.1623 6.07223   2
  -6   3   3 9.98199 34.0562   2
   5  -3  -3 -0.0227 4.97319   2
   5  -3  -3 -7.5913 26.6106   1
  -5   3   3 -11.270 25.6304   2
   4  -3  -3 141.824 10.7389   2
   4  -3  -3 45.1539 25.1826   1
   3  -3  -3 165.647 12.9737   2
  -3   3   3 176.671 11.7972   1
  -3   3   3 265.899 40.9375   2
   2  -3  -3 2413.64 188.030   2
  -2   3   3 2834.19 145.823   1
  -2   3   3 2773.24 279.987   2
   1  -3  -3 709.638 55.9964   2
   1  -3  -3 950.636 72.5070   1
  -1   3   3 690.153 46.4227   2
   1   3  -3 1015.23 80.3536  -2
  -1   3   3 1015.23 80.3536   1
   0  -4   3 4252.78 321.534  -2
   0  -3  -3 4252.78 321.534   1
   0   4  -3 4604.80 322.688  -2
   0   3   3 4604.80 322.688   1
   1  -5   3 1911.75 147.694  -2
  -1  -3  -3 1911.75 147.694   1
  -1   5  -3 2007.57 149.117  -2
   1   3   3 2007.57 149.117   1
  -2  -3  -3 37.3723 17.3906   1
  -2  -3  -3 37.8886 13.8273   2
   2   3   3 42.9992 16.5421   2
   2   3   3 31.7002 16.0834   1
  -3  -3  -3 432.328 44.4470   1
   3   3   3 370.301 40.7682   2
  -4  -3  -3 496.438 50.7509   1
   4   3   3 444.521 46.1127   2
  -5  -3  -3 258.442 34.9567   2
  -5  -3  -3 93.7587 26.0380   1
   5   3   3 177.513 19.4820   1
  -6  -3  -3 -0.8536 23.2887   2
  -6  -3  -3 62.2375 25.1963   1
   6   3   3 -0.8258 17.2416   2
   6   3   3 -3.7427 13.0382   1
  -7  -3  -3 60.9438 66.6890   2
  -7  -3  -3 49.8048 28.7390   1
  -7  10  -3 158.110 34.1657  -2
   7   3   3 158.110 34.1657   1
   7   3   3 25.9652 24.0320   2
  -8  11  -3 50.1458 24.2431  -2
   8   3   3 50.1458 24.2431   1
  -9  12  -3 182.479 26.5980  -2
   9   3   3 182.479 26.5980   1
  10   3   3 -6.5104 9.43159   1
  12  -4  -3 -6.7628 14.3926   1
 -12   4   3 3.08828 14.4168   2
  11  -4  -3 33.3514 21.0543   1
 -11   4   3 -12.213 16.4123   2
 -10   4   3 147.630 31.7454  -2
  10  -4  -3 147.630 31.7454   1
  10  -4  -3 251.943 78.0361   1
  10  -4  -3 172.403 35.8322  -2
 -10   4   3 172.403 35.8322   1
 -10   4   3 198.362 76.9873   2
  -9   3   3 325.505 38.8318  -2
   9  -4  -3 325.505 38.8318   1
   9  -3  -3 391.637 38.2641  -2
  -9   4   3 391.637 38.2641   1
  -8   2   3 605.800 53.8131  -2
   8  -4  -3 605.800 53.8131   1
   8  -2  -3 625.829 51.4133  -2
  -8   4   3 625.829 51.4133   1
   7  -4  -3 144.926 21.3752   2
  -7   1   3 423.631 103.255  -2
   7  -4  -3 423.631 103.255   1
  -7   4   3 207.100 22.2904   1
   6  -4  -3 79.1300 13.3897   2
  -6   4   3 53.6653 38.6376   2
  -6   4   3 82.0918 9.19772   1
   5  -4  -3 320.162 21.4711   2
  -5   4   3 512.727 40.3548   1
   4  -4  -3 953.156 53.9758   2
   4  -4  -3 1533.73 153.568   1
  -4   4   3 1134.46 123.458   2
  -4   4   3 1312.37 72.2858   1
   3  -4  -3 1323.62 100.133   2
   3  -4  -3 1431.81 165.222   1
  -3   4   3 1572.29 80.2805   1
   2  -4  -3 189.037 30.1060   1
   2  -4  -3 174.894 20.7505   2
  -2   4   3 233.754 23.3809   1
  -2   4   3 148.993 35.6397   2
   1  -4  -3 343.747 34.8251   2
  -1  -4   3 552.942 50.9070  -2
   1  -4  -3 552.942 50.9070   1
  -1   4   3 365.383 53.0163   2
   1   4  -3 582.519 53.7068  -2
  -1   4   3 582.519 53.7068   1
   0  -5   3 43.7810 19.9646  -2
   0  -4  -3 43.7810 19.9646   1
   0   5  -3 39.9740 26.4527  -2
   0   4   3 39.9740 26.4527   1
   1  -6   3 1815.43 141.206  -2
  -1  -4  -3 1815.43 141.206   1
  -1   6  -3 1865.26 143.258  -2
   1   4   3 1865.26 143.258   1
  -2  -4  -3 283.669 35.3029   1
  -2  -4  -3 228.815 27.6238   2
   2   4   3 284.724 35.4285   1
   2   4   3 231.340 30.3873   2
  -3  -4  -3 514.300 51.7707   1
   3   4   3 569.206 55.3661   2
  -4  -4  -3 661.153 64.3631   1
  -4  -4  -3 627.599 69.5985   2
   4   4   3 676.451 68.3739   1
   4   4   3 568.821 58.8358   2
  -5  -4  -3 47.3209 23.6541   1
  -5  -4  -3 -10.491 27.6624   2
   5   4   3 35.3776 15.0339   1
   5   4   3 39.3331 21.5877   2
  -6  -4  -3 185.898 37.3618   1
  -6  -4  -3 157.149 31.8980   2
   6   4   3 167.209 32.8420   2
   6   4   3 171.688 20.1256   1
  -7  -4  -3 89.1839 32.8448   1
  -7  -4  -3 48.1016 65.8017   2
  -7  11  -3 100.599 31.9029  -2
   7   4   3 100.599 31.9029   1
   7   4   3 18.4469 26.0666   2
  -8  12  -3 121.098 24.8710  -2
   8   4   3 121.098 24.8710   1
  -9  13  -3 -5.7354 18.2505  -2
   9   4   3 -5.7354 18.2505   1
  12  -5  -3 -5.9847 15.1718   1
 -12   5   3 1.84606 13.9249   2
  11  -5  -3 30.3801 21.6690   1
 -11   5   3 49.1825 18.9428   2
  -9   2   3 -13.853 27.2536  -2
   9  -5  -3 -13.853 27.2536   1
   9  -2  -3 38.4075 23.0863  -2
  -9   5   3 38.4075 23.0863   1
  -8   1   3 93.7967 25.8597  -2
   8  -5  -3 93.7967 25.8597   1
   8  -1  -3 190.979 24.5854  -2
  -8   5   3 190.979 24.5854   1
   7  -5  -3 93.6743 17.3722   2
  -7   0   3 133.798 55.6095  -2
   7  -5  -3 133.798 55.6095   1
   7   0  -3 101.826 19.7667  -2
  -7   5   3 101.826 19.7667   1
   6  -5  -3 344.015 33.3170   2
  -6   5   3 475.176 40.7347   1
   5  -5  -3 838.354 65.9896   2
  -5   5   3 1169.30 64.5334   1
  -5   5   3 825.732 114.678   2
   4  -5  -3 112.115 17.7404   2
  -4   5   3 116.185 39.5075   2
  -4   5   3 168.272 15.9336   1
   3  -5  -3 -2.1578 12.1998   2
  -3   5   3 3.76835 26.4335   2
  -3   5   3 36.6353 12.9540   1
   2  -5  -3 12.7341 13.1248   2
  -2   5   3 5.79051 11.7958   2
  -2   5   3 8.37769 12.0883   1
  -1  -5   3 297.048 38.0445  -2
   1  -5  -3 297.048 38.0445   1
   1   5  -3 362.559 45.3848  -2
  -1   5   3 362.559 45.3848   1
  -1   5   3 40.0300 15.3692   2
   0  -6   3 933.791 81.9780  -2
   0  -5  -3 933.791 81.9780   1
   0   6  -3 1132.09 86.4901  -2
   0   5   3 1132.09 86.4901   1
  -1   7  -3 1337.49 111.693  -2
   1   5   3 1337.49 111.693   1
  -2  -5  -3 366.015 41.7007   1
   2   5   3 368.238 42.9181   2
  -3  -5  -3 114.127 25.1136   1
   3   5   3 76.4785 32.5011   1
  -4  -5  -3 130.007 31.0184   1
  -4  -5  -3 111.055 33.0270   2
   4   5   3 151.081 20.3391   1
   4   5   3 197.659 33.9725   2
  -5  -5  -3 273.118 40.7677   2
  -5  -5  -3 183.020 36.3035   1
   5   5   3 271.099 47.9383   2
   5   5   3 238.843 23.2766   1
  -6  -5  -3 133.165 32.9313   2
  -6  -5  -3 99.9571 35.6469   1
   6   5   3 51.2432 29.8301   2
   6   5   3 156.667 20.3088   1
  -7  -5  -3 -36.860 51.3405   2
  -7  12  -3 80.5987 64.2071  -2
   7   5   3 80.5987 64.2071   1
   7   5   3 40.5752 17.9292   1
  -8  13  -3 15.6988 26.9947  -2
   8   5   3 15.6988 26.9947   1
  12  -6  -3 3.52552 16.3554   1
 -12   6   3 -7.7411 13.4262   2
  11  -6  -3 19.9040 17.8431   1
 -11   6   3 9.14054 16.5205   2
  10  -6  -3 114.793 27.1791   1
 -10   6   3 98.7486 21.0882   2
  -9   1   3 228.850 115.614  -2
   9  -6  -3 228.850 115.614   1
  -8   0   3 146.333 44.1672  -2
   8  -6  -3 146.333 44.1672   1
  -7  -1   3 248.948 49.1747  -2
   7  -6  -3 248.948 49.1747   1
   6  -6  -3 20.7284 13.3057   2
   6  -6  -3 45.4686 42.4068   1
  -6   6   3 31.7886 13.3022   2
   5  -6  -3 505.073 45.2821   2
  -5   6   3 517.048 86.3989   2
  -5   6   3 758.526 62.0860   1
   4  -6  -3 88.4817 16.9485   2
  -4   6   3 125.959 19.8287   1
  -4   6   3 27.3199 36.2598   2
   3  -6  -3 674.852 58.3120   2
  -3   6   3 967.393 77.9917   1
  -3   6   3 699.261 95.9366   2
   2  -6  -3 757.608 62.3576   2
  -2   6   3 697.048 52.8202   2
  -2   6   3 1007.30 81.1582   1
   1   6  -3 1206.54 102.513  -2
  -1   6   3 1206.54 102.513   1
   0  -7   3 1571.66 126.302  -2
   0  -6  -3 1571.66 126.302   1
   0   7  -3 1695.81 130.169  -2
   0   6   3 1695.81 130.169   1
   1  -8   3 358.535 51.6452  -2
  -1  -6  -3 358.535 51.6452   1
  -1   8  -3 423.682 56.8607  -2
   1   6   3 423.682 56.8607   1
  -2  -6  -3 47.4437 23.7093   1
   2   6   3 44.3136 22.6553   2
  -3  -6  -3 50.5319 113.979   2
  -3  -6  -3 117.892 30.2472   1
   3   6   3 111.011 32.9041   1
   3   6   3 94.8584 30.0996   2
  -4  -6  -3 256.995 41.4653   2
  -4  -6  -3 299.622 44.7351   1
   4   6   3 266.792 44.9731   2
   4   6   3 320.725 45.8487   1
  -5  -6  -3 159.546 36.3500   2
  -5  -6  -3 141.623 36.0061   1
   5   6   3 127.417 35.9512   1
   5   6   3 131.350 39.0420   2
  -6  -6  -3 78.2387 39.2794   2
   6   6   3 23.0113 17.0655   1
  -7  -6  -3 18.9714 53.5571   2
  -7  13  -3 168.214 58.0414  -2
   7   6   3 168.214 58.0414   1
 -12   7   3 13.0846 13.7522   2
  11  -7  -3 107.424 59.0051   1
 -11   7   3 12.5330 16.6005   2
  10  -7  -3 86.0575 63.1001   1
 -10   7   3 67.3715 21.0695   2
  -9   0   3 139.092 113.785  -2
   9  -7  -3 139.092 113.785   1
   9   0  -3 106.219 33.6970  -2
  -9   7   3 106.219 33.6970   1
  -8  -1   3 310.382 94.1789  -2
   8  -7  -3 310.382 94.1789   1
  -7  -2   3 84.8316 53.3119  -2
   7  -7  -3 84.8316 53.3119   1
   7   2  -3 62.6675 34.6725  -2
  -7   7   3 62.6675 34.6725   1
   6  -7  -3 818.720 66.2461   2
   6  -7  -3 1076.55 77.7941   1
  -6   7   3 717.150 61.1024   2
  -6   7   3 1256.14 93.4288   1
   5  -7  -3 -5.0751 13.1226   2
   5  -7  -3 45.4139 19.0336   1
  -5   7   3 19.9928 16.0981   1
  -5   7   3 1.19980 17.9534   2
   4  -7  -3 791.845 66.6952   2
  -4   7   3 1106.98 89.6703   1
   3  -7  -3 343.100 38.1356   2
  -3   7   3 385.909 39.7645   1
   2  -7  -3 65.6083 18.2114   2
  -2   7   3 46.2074 17.9715   1
   1   7  -3 28.6875 42.5810  -2
  -1   7   3 28.6875 42.5810   1
   0   8  -3 1341.05 112.296  -2
   0   7   3 1341.05 112.296   1
  -2  -7  -3 33.0858 23.9366   2
  -2  -7  -3 -1.4697 33.3710   1
   2   7   3 28.0802 29.0021   2
   2   7   3 -7.4815 30.2976   1
  -3  -7  -3 132.514 37.1789   1
   3   7   3 100.120 35.0115   1
   3   7   3 116.289 36.7847   2
  -4  -7  -3 444.189 50.2751   2
  -4  -7  -3 306.242 52.0857   1
   4   7   3 375.076 49.1279   1
   4   7   3 402.205 61.1537   2
  -5  -7  -3 -9.7964 40.7713   1
  -5  -7  -3 43.8027 32.2169   2
   5   7   3 17.7379 37.6344   2
   5   7   3 11.3948 28.6295   1
  -6  -7  -3 -10.854 24.4002   2
   6   7   3 -2.0657 24.3638   1
 -12   8   3 19.8884 12.9787   2
  11  -8  -3 13.9777 53.3854   1
 -11   8   3 41.7637 17.7616   2
  10  -8  -3 48.5265 60.0655   1
  -9  -1   3 165.541 118.370  -2
   9  -8  -3 165.541 118.370   1
  -8  -2   3 256.530 101.088  -2
   8  -8  -3 256.530 101.088   1
   8   2  -3 455.647 50.5305  -2
  -8   8   3 455.647 50.5305   1
   7   3  -3 402.163 56.7311  -2
  -7   8   3 402.163 56.7311   1
   6  -8  -3 15.8881 13.0701   1
   6  -8  -3 12.6472 16.6518   2
  -6   8   3 17.6092 12.3564   2
  -6   8   3 27.8790 18.6224   1
   5  -8  -3 135.596 16.5669   1
   5  -8  -3 91.8480 21.7757   2
  -5   8   3 136.446 16.6710   2
  -5   8   3 65.8550 22.3545   1
   4  -8  -3 8.16266 15.4675   2
   4  -8  -3 -3.6700 13.1650   1
  -4   8   3 -2.0039 15.0603   1
  -4   8   3 -4.4858 19.4788   2
   3  -8  -3 63.7919 25.7297   2
   3  -8  -3 82.1971 16.3502   1
  -3   8   3 86.0536 26.0360   2
  -3   8   3 102.441 22.4611   1
   2  -8  -3 163.123 29.2204   2
   2  -8  -3 166.992 29.7664   1
  -2   8   3 178.465 41.7479   2
  -1  -8   3 240.780 55.6179  -2
   1  -8  -3 240.780 55.6179   1
   1   8  -3 301.389 54.3571  -2
  -1   8   3 301.389 54.3571   1
   0   9  -3 1265.53 112.239  -2
   0   8   3 1265.53 112.239   1
   1 -10   3 114.819 54.5084  -2
  -1  -8  -3 114.819 54.5084   1
  -1  10  -3 95.3926 72.6446  -2
   1   8   3 95.3926 72.6446   1
   2 -11   3 466.483 78.3470  -2
  -2  -8  -3 466.483 78.3470   1
  -2  -8  -3 245.631 37.9131   2
  -3  -8  -3 86.2737 39.8305   1
  -3  -8  -3 91.4736 39.5211   2
   3   8   3 46.9905 31.1816   1
   3   8   3 115.906 44.3115   2
  -4  -8  -3 76.8892 39.2942   2
   4   8   3 -40.053 25.9774   1
   4   8   3 43.1259 46.8705   2
  -5  -8  -3 20.0917 32.3867   2
   5   8   3 -16.005 25.7107   1
  -6  -8  -3 2.53905 23.3240   2
   6   8   3 25.4220 23.7340   1
   7   8   3 8.17158 15.1228   1
 -12   9   3 35.1809 12.3148   2
  11  -9  -3 113.034 61.0816   1
 -11   9   3 2.35229 15.6265   2
  10  -9  -3 73.7914 64.9011   1
  -9  -2   3 318.343 118.117  -2
   9  -9  -3 318.343 118.117   1
  -8  -3   3 74.3029 92.1168  -2
   8  -9  -3 74.3029 92.1168   1
   8   3  -3 118.592 42.7231  -2
  -8   9   3 118.592 42.7231   1
  -7  -4   3 193.552 125.198  -2
   7  -9  -3 193.552 125.198   1
   7   4  -3 168.178 53.9788  -2
  -7   9   3 168.178 53.9788   1
   6  -9  -3 54.4254 15.5221   1
   6  -9  -3 23.5903 18.0572   2
  -6   9   3 12.1325 13.2909   2
  -6   9   3 2.78666 20.6982   1
   5  -9  -3 193.878 20.1882   1
   5  -9  -3 119.733 25.8260   2
  -5   9   3 129.706 28.2946   1
  -5   9   3 152.485 18.5985   2
   4  -9  -3 3.71982 17.6640   2
   4  -9  -3 4.44495 14.2888   1
  -4   9   3 4.89491 19.0630   1
  -4   9   3 -13.159 16.5093   2
   3  -9  -3 305.876 31.8408   1
   3  -9  -3 225.564 34.3949   2
  -3   9   3 212.737 25.3511   2
  -3   9   3 223.774 35.3602   1
   2  -9  -3 1257.26 102.235   2
   2  -9  -3 1447.12 101.156   1
  -2   9   3 1519.62 122.866   1
  -2   9   3 1111.53 106.397   2
  -1  -9   3 318.608 54.8855  -2
   1  -9  -3 318.608 54.8855   1
   1   9  -3 265.815 63.1286  -2
  -1   9   3 265.815 63.1286   1
   0 -10   3 111.691 42.6629  -2
   0  -9  -3 111.691 42.6629   1
   0  10  -3 101.983 78.5440  -2
   0   9   3 101.983 78.5440   1
   2 -12   3 111.276 64.9457  -2
  -2  -9  -3 111.276 64.9457   1
  -2  12  -3 167.029 76.5649  -2
   2   9   3 167.029 76.5649   1
  -3  -9  -3 -48.694 29.9390   1
  -3  -9  -3 44.9281 37.5356   2
   3   9   3 7.14244 27.1685   1
   3   9   3 -85.013 54.2159   2
  -4  -9  -3 -22.977 33.1697   2
   4   9   3 18.0542 26.5463   1
  -5  -9  -3 3.28590 28.8963   2
   5   9   3 49.4835 26.0167   1
   6   9   3 35.3277 19.3129   1
  11 -10  -3 -4.2469 47.7758   1
 -11  10   3 -1.7634 12.5993   2
  10 -10  -3 -60.262 50.9051   1
 -10  10   3 1.47991 15.7457   2
  -9  -3   3 307.113 118.275  -2
   9 -10  -3 307.113 118.275   1
  -8  -4   3 180.094 92.3604  -2
   8 -10  -3 180.094 92.3604   1
  -7  -5   3 331.623 115.398  -2
   7 -10  -3 331.623 115.398   1
   7   5  -3 203.250 62.4198  -2
  -7  10   3 203.250 62.4198   1
   6 -10  -3 36.4680 21.7980   1
   6 -10  -3 119.668 25.8102   2
  -6  10   3 56.3048 15.1974   2
  -6  10   3 122.965 31.3902   1
   5 -10  -3 50.7774 39.6015   2
   5 -10  -3 184.127 83.2834   1
  -5  10   3 54.7249 16.0050   2
   4 -10  -3 246.019 39.8565   2
  -4  10   3 299.728 27.8116   2
  -4  10   3 170.957 33.6760   1
   3 -10  -3 792.224 61.8587   1
   3 -10  -3 608.883 67.3298   2
  -3  10   3 716.179 75.2848   1
  -3  10   3 650.760 70.6368   2
   2 -10  -3 463.729 51.9603   1
  -2  10   3 341.938 49.5938   2
  -2  10   3 334.894 50.3514   1
   1  10  -3 -36.824 73.6108  -2
  -1  10   3 -36.824 73.6108   1
   0 -11   3 82.1446 41.0431  -2
   0 -10  -3 82.1446 41.0431   1
   0  11  -3 30.0420 67.1277  -2
   0  10   3 30.0420 67.1277   1
   1 -12   3 300.560 57.4042  -2
  -1 -10  -3 300.560 57.4042   1
  -1  12  -3 172.632 71.2810  -2
   1  10   3 172.632 71.2810   1
  -2 -10  -3 102.692 43.0978   2
  -2 -10  -3 75.4069 55.9187   1
  -3 -10  -3 80.3312 31.6564   1
  -3 -10  -3 71.1742 38.7142   2
   3  10   3 24.3823 28.0297   1
  -4 -10  -3 135.169 37.2713   2
   4  10   3 105.242 28.6974   1
  -5 -10  -3 10.5807 21.4544   2
   5  10   3 10.7204 19.2183   1
  11 -11  -3 20.3069 44.3783   1
 -11  11   3 12.2823 10.8342   2
  10 -11  -3 -0.2132 52.2084   1
 -10  11   3 32.7442 14.3569   2
  -9  -4   3 77.0776 100.868  -2
   9 -11  -3 77.0776 100.868   1
  -8  -5   3 264.996 84.8113  -2
   8 -11  -3 264.996 84.8113   1
  -7  -6   3 -8.4171 106.917  -2
   7 -11  -3 -8.4171 106.917   1
   7   6  -3 73.0411 65.5466  -2
  -7  11   3 73.0411 65.5466   1
   6 -11  -3 64.0728 25.0001   2
   6 -11  -3 90.2243 24.6383   1
  -6  11   3 64.5855 14.8757   2
  -6  11   3 53.0608 29.6354   1
   5 -11  -3 93.0521 56.0156   1
   5 -11  -3 45.4071 26.1683   2
  -5  11   3 83.0442 32.1845   1
  -5  11   3 97.2190 18.3628   2
   4 -11  -3 36.4687 21.9903   1
   4 -11  -3 17.6728 27.9230   2
  -4  11   3 92.6298 30.0522   2
  -4  11   3 9.23201 26.6917   1
   3 -11  -3 51.0410 24.6046   1
   3 -11  -3 118.028 37.1486   2
  -3  11   3 86.9077 34.9387   1
  -3  11   3 139.590 35.8779   2
   2 -11  -3 -18.182 23.2349   1
   2 -11  -3 -30.453 34.3035   2
  -2  11   3 -31.385 34.5827   1
  -2  11   3 -9.5361 31.0588   2
  -1 -11   3 143.011 59.0813  -2
   1 -11  -3 143.011 59.0813   1
   0 -12   3 134.106 45.3053  -2
   0 -11  -3 134.106 45.3053   1
   1 -13   3 70.7828 49.3555  -2
  -1 -11  -3 70.7828 49.3555   1
  -1  13  -3 73.5213 61.3442  -2
   1  11   3 73.5213 61.3442   1
  -2 -11  -3 273.849 39.2769   1
  -2 -11  -3 222.488 47.9701   2
   2  11   3 245.441 40.5275   1
  -3 -11  -3 50.6465 35.2168   2
  -3 -11  -3 17.6821 23.9814   1
   3  11   3 44.6696 25.4878   1
  -4 -11  -3 2.85439 24.8111   2
   4  11   3 4.30755 19.1284   1
  10 -12  -3 79.2947 49.0117   1
 -10  12   3 1.93932 10.4284   2
  -9  -5   3 204.054 91.2409  -2
   9 -12  -3 204.054 91.2409   1
  -8  -6   3 80.9524 70.4403  -2
   8 -12  -3 80.9524 70.4403   1
  -7  -7   3 143.523 97.9809  -2
   7 -12  -3 143.523 97.9809   1
  -7  12   3 3.64990 16.4619   2
   6 -12  -3 27.8062 20.4677   1
  -6  12   3 -25.730 14.5423   2
   5 -12  -3 80.5743 38.1960   2
   5 -12  -3 14.4260 26.5928   1
  -5  12   3 9.46093 31.5474   1
  -5  12   3 12.3856 26.0336   2
   4 -12  -3 -12.442 19.8133   1
   4 -12  -3 -62.768 38.5457   2
  -4  12   3 38.8340 27.7644   2
  -4  12   3 -20.366 36.1339   1
   3 -12  -3 108.282 24.0192   1
  -3  12   3 87.8314 33.3364   2
  -3  12   3 56.3280 44.0980   1
   2 -12  -3 365.869 47.5696   1
   2 -12  -3 361.312 47.5885   2
   0 -13   3 35.7509 37.9993  -2
   0 -12  -3 35.7509 37.9993   1
   0  13  -3 -48.612 54.4291  -2
   0  12   3 -48.612 54.4291   1
   1 -14   3 24.3989 42.8270  -2
  -1 -12  -3 24.3989 42.8270   1
  -2 -12  -3 25.7097 47.2510   2
  -2 -12  -3 28.6160 19.2013   1
   2  12   3 21.0839 23.4754   1
  -3 -12  -3 85.2891 20.9130   1
  -3 -12  -3 77.9473 28.5715   2
   3  12   3 39.8001 23.0833   1
  -9  -6   3 190.584 77.5394  -2
   9 -13  -3 190.584 77.5394   1
   7 -13  -3 70.4242 46.5065   1
  -7  13   3 42.4011 15.9116   2
   6 -13  -3 33.6914 18.9221   1
  -6  13   3 11.6466 22.2761   2
   5 -13  -3 42.8171 24.0233   1
  -5  13   3 7.74029 24.4472   2
   4 -13  -3 336.866 38.7565   1
  -4  13   3 312.414 43.3493   2
   3 -13  -3 165.132 28.9882   1
  -3  13   3 187.173 35.5525   2
   2 -13  -3 -20.935 24.9947   2
   2 -13  -3 9.38945 20.1183   1
  -2  13   3 19.7781 27.1256   2
  -1 -13   3 28.0935 45.4810  -2
   1 -13  -3 28.0935 45.4810   1
   0  14  -3 29.8624 50.7355  -2
   0  13   3 29.8624 50.7355   1
   1 -15   3 261.724 39.6649  -2
  -1 -13  -3 261.724 39.6649   1
   7 -14  -3 -6.6286 37.4333   1
   6 -14  -3 9.83671 40.8015   1
  -6  14   3 8.57975 21.7937   2
   5 -14  -3 31.6668 22.5300   1
  -5  14   3 26.5544 21.5856   2
   4 -14  -3 50.1200 26.9493   1
  -4  14   3 53.6990 23.6491   2
   3 -14  -3 31.0317 29.1602   1
   3 -14  -3 83.7687 65.5349   2
  -3  14   3 20.4898 22.1899   2
   2 -14  -3 31.0288 41.0186   2
  -2  14   3 22.4041 25.9577   2
   0  15  -3 131.797 40.6851  -2
   0  14   3 131.797 40.6851   1
  -6  15   3 23.8549 14.9782   2
  -5  15   3 23.7396 17.8627   2
   4 -15  -3 11.9095 18.0021   1
  -4  15   3 29.7669 19.2226   2
   3 -15  -3 159.083 27.6235   1
  -3  15   3 119.837 23.9328   2
   0  15  -4 79.4456 28.8129   2
   0  15  -4 51.6363 25.3441   1
   0 -15   4 110.355 19.7877   2
   0 -15   4 75.8761 28.7749   1
  -1  15  -4 16.1301 27.6968   2
  -1  15  -4 56.4293 29.8782   1
   1 -15   4 43.8199 27.2787   1
   1 -15   4 39.0384 17.2658   2
  -2 -12  -4 187.759 62.9957  -2
   2 -15   4 187.759 62.9957   1
  -5  15  -4 31.3282 42.3019   2
   5 -15   4 28.6824 40.7477   1
  -6  15  -4 17.0545 21.0102   2
   6 -15   4 30.5503 20.4221   1
  -7  15  -4 90.6372 20.0198   2
   2  14  -4 92.6267 23.6165   1
  -2 -14   4 149.795 36.8488   1
  -2 -14   4 137.487 31.2244   2
   1  14  -4 177.140 31.6370   1
  -1 -14   4 140.826 37.3301   1
  -1 -14   4 108.597 22.9845   2
   0  14  -4 3.76652 28.1459   1
   0  14  -4 40.8712 35.3764   2
   0 -14   4 -2.3919 19.7281   2
   0 -14   4 28.8856 44.7937   1
  -1  14  -4 0.37537 34.2120   1
  -1  14  -4 15.6210 29.4924   2
   1 -14   4 1.22525 21.4511   2
   1 -14   4 27.1805 33.7223   1
  -2 -11  -4 28.9310 74.0373  -2
   2 -14   4 28.9310 74.0373   1
  -3 -10  -4 1.24453 52.3615  -2
   3 -14   4 1.24453 52.3615   1
  -4  -9  -4 60.1641 58.7328  -2
   4 -14   4 60.1641 58.7328   1
   5 -14   4 90.0225 30.8718   1
  -6  14  -4 50.5071 25.9256   2
   6 -14   4 80.2687 28.1785   1
  -7  14  -4 41.9820 22.6872   2
   3  13  -4 53.3076 23.6319   1
  -3 -13   4 19.1494 27.2797   2
   2  13  -4 41.1237 26.9790   1
  -2 -13   4 42.3132 39.8200   1
  -2 -13   4 53.7603 20.7072   2
   1  13  -4 22.4796 28.9082   1
  -1 -13   4 16.0708 21.9241   2
  -1 -13   4 65.8642 39.5579   1
   0  13  -4 28.0243 32.1762   1
   0  13  -4 -5.0182 35.1928   2
   0 -13   4 38.4912 25.1226   2
   0 -13   4 67.8261 37.6002   1
  -1  13  -4 145.005 42.9201   1
  -1  13  -4 122.540 36.4438   2
   1 -13   4 161.988 43.1075   1
   1 -13   4 93.7811 29.3367   2
   5 -13   4 97.0619 31.1549   1
  -6  13  -4 185.760 36.7336   2
   6 -13   4 210.719 34.0678   1
  -7  13  -4 70.2447 16.4310   2
   7 -13   4 85.9028 24.8259   1
  -8  13  -4 -7.9935 11.3524   2
  -9  13  -4 -12.723 12.5205   2
   4  12  -4 -12.861 21.7137   1
  -4 -12   4 -4.8110 25.6180   2
   3  12  -4 7.48579 23.8064   1
  -3 -12   4 40.1680 22.1375   2
   2  12  -4 200.508 37.5815   1
  -2 -12   4 197.362 32.9071   2
   1  12  -4 357.731 50.4108   1
  -1 -12   4 377.845 48.1723   1
  -1 -12   4 320.686 55.9665   2
   0  12  -4 178.850 45.7096   2
   0  12  -4 239.748 46.1672   1
   0 -12   4 157.534 36.7893   1
   0 -12   4 180.045 35.7068   2
  -1  12  -4 0.52861 38.8321   1
  -1  12  -4 25.0855 36.0650   2
   1 -12   4 2.14264 25.4399   2
   3   8   4 293.862 83.8068  -2
  -3  12  -4 293.862 83.8068   1
   4   7   4 -37.997 68.1570  -2
  -4  12  -4 -37.997 68.1570   1
  -4  -7  -4 86.7169 73.1571  -2
   4 -12   4 86.7169 73.1571   1
   5   6   4 202.061 79.8920  -2
  -5  12  -4 202.061 79.8920   1
   5 -12   4 188.719 36.1003   1
   5 -12   4 115.508 36.6818   2
  -6  12  -4 37.8297 36.2509   1
  -6  12  -4 67.8589 22.9734   2
   6 -12   4 125.342 32.2161   1
   6 -12   4 36.5390 28.9367   2
  -7  12  -4 72.2742 15.0783   2
   7 -12   4 41.7464 26.2085   1
  -8  12  -4 -3.6158 11.5675   2
   8 -12   4 -34.984 53.7347   1
  -9  12  -4 15.4701 22.4975   2
 -10  12  -4 34.9226 12.2813   2
  -4  13   4 -8.9545 55.7268  -2
   4  11  -4 -8.9545 55.7268   1
  -4 -11   4 -13.672 52.9091   2
   3  11  -4 255.518 40.7048   1
  -3 -11   4 247.869 30.5628   2
   2  11  -4 215.201 58.2945   2
   2  11  -4 188.510 38.5250   1
  -2 -11   4 269.879 34.0590   2
  -2 -11   4 152.557 38.2423   1
   1  11  -4 26.5894 32.8552   1
  -1 -11   4 -38.419 25.8176   1
  -1 -11   4 21.9038 25.6878   2
   0  11  -4 20.6084 37.2998   1
   0  11  -4 -51.187 39.7933   2
   0 -11   4 -2.0105 26.0383   2
   0 -11   4 44.4251 30.2245   1
  -1  11  -4 -110.26 41.3763   1
  -1  11  -4 -36.534 32.4268   2
   1 -11   4 33.3897 27.0390   1
   2   8   4 46.1968 73.7890  -2
  -2  11  -4 46.1968 73.7890   1
   3   7   4 187.806 60.6796  -2
  -3  11  -4 187.806 60.6796   1
  -4  -6  -4 41.7961 61.8663  -2
   4 -11   4 41.7961 61.8663   1
   5   5   4 594.350 82.8298  -2
  -5  11  -4 594.350 82.8298   1
   5 -11   4 547.040 55.4200   1
   5 -11   4 275.359 42.3480   2
  -6  11  -4 141.241 17.4418   2
   6 -11   4 280.362 38.6686   1
   6 -11   4 72.6251 28.3844   2
  -7  11  -4 20.2752 13.5314   2
  -7  11  -4 -18.539 32.7053   1
   7 -11   4 -9.1979 25.5343   2
   7 -11   4 41.0452 25.8026   1
  -8  11  -4 34.8176 13.0223   2
   8 -11   4 10.2818 63.8561   1
  -9  11  -4 9.56640 14.1161   2
   9 -11   4 54.9455 59.6619   1
  -6 -10   4 77.5713 43.9410   2
  -5  13   4 213.310 45.6480  -2
   5  10  -4 213.310 45.6480   1
  -4 -10   4 23.0906 56.0258   2
   3  10  -4 37.1217 38.0315   2
   3  10  -4 66.5001 29.2465   1
  -3 -10   4 58.0424 23.7810   2
   2  10  -4 97.0670 30.7479   1
   2  10  -4 20.2146 33.2795   2
  -2 -10   4 68.6302 42.7411   1
  -2 -10   4 29.1113 22.2686   2
   1  10  -4 393.144 50.5623   1
   1  10  -4 430.577 60.4733   2
  -1 -10   4 363.125 48.9094   1
  -1 -10   4 450.163 76.6339   2
   0  10  -4 390.822 56.4359   1
   0  10  -4 383.160 61.6847   2
   0 -10   4 322.830 43.4092   2
   0 -10   4 345.688 48.1262   1
  -1  10  -4 661.405 71.1212   2
  -1  10  -4 701.680 112.412   1
   1 -10   4 836.831 80.7625   1
   1 -10   4 589.284 68.1196   2
   2   7   4 305.634 68.2330  -2
  -2  10  -4 305.634 68.2330   1
  -2  -7  -4 372.713 66.2084  -2
   2 -10   4 372.713 66.2084   1
   3   6   4 300.880 54.9345  -2
  -3  10  -4 300.880 54.9345   1
  -3  -6  -4 174.529 56.8857  -2
   3 -10   4 174.529 56.8857   1
   4   5   4 667.790 79.5463  -2
  -4  10  -4 667.790 79.5463   1
  -4  -5  -4 696.385 74.5986  -2
   4 -10   4 696.385 74.5986   1
   5   4   4 289.010 58.8871  -2
  -5  10  -4 289.010 58.8871   1
   5 -10   4 63.8098 24.1225   2
   5 -10   4 7.52365 58.9511   1
  -6  10  -4 -0.5503 23.6423   1
  -6  10  -4 5.73233 12.9852   2
   6 -10   4 5.55217 25.7621   1
   6 -10   4 -8.4992 19.3455   2
  -7  10  -4 3.50573 12.9375   2
  -7  10  -4 31.3705 25.3710   1
   7 -10   4 14.4635 24.6034   1
   7 -10   4 -6.8351 20.4118   2
  -8  10  -4 -2.0984 12.5850   2
  -8  10  -4 65.8798 29.0274   1
   8 -10   4 -31.496 68.6053   1
   8 -10   4 44.7400 24.7162   2
  -9  10  -4 85.5883 18.2170   2
   9 -10   4 -9.7224 60.3750   1
  -7  -9   4 11.1523 40.6928   2
  -6  13   4 377.742 50.9360  -2
   6   9  -4 377.742 50.9360   1
  -4  11   4 58.1369 60.2164  -2
   4   9  -4 58.1369 60.2164   1
  -4  -9   4 28.3565 34.3790   1
   3   9  -4 14.4258 23.4262   1
   3   9  -4 19.5304 29.9302   2
  -3  -9   4 -27.398 19.4514   2
   2   9  -4 640.168 69.4470   1
   2   9  -4 630.793 69.6951   2
  -2  -9   4 603.145 51.0319   2
  -2  -9   4 692.271 73.3643   1
   1   9  -4 1377.15 115.215   1
   1   9  -4 1128.98 99.9812   2
  -1  -9   4 1167.58 119.652   1
  -1  -9   4 1098.72 78.1591   2
   0   9  -4 506.060 58.9334   1
   0   9  -4 445.417 52.1773   2
   0  -9   4 359.699 46.0613   2
   0  -9   4 425.274 55.4875   1
  -1   9  -4 36.0677 22.9471   1
   1  -9   4 40.9106 28.5297   1
  -2  -6  -4 715.502 83.1857  -2
   2  -9   4 715.502 83.1857   1
   3   5   4 436.230 55.9451  -2
  -3   9  -4 436.230 55.9451   1
   4   4   4 430.523 53.2817  -2
  -4   9  -4 430.523 53.2817   1
  -4  -4  -4 260.781 59.4621  -2
   4  -9   4 260.781 59.4621   1
   5  -9   4 141.098 27.6055   2
  -5  -3  -4 818.903 96.6352  -2
   5  -9   4 818.903 96.6352   1
   5  -9   4 44.0993 53.8650   1
  -6   9  -4 76.7607 13.6104   2
  -6   9  -4 91.7280 27.5813   1
   6  -9   4 20.6603 23.7367   1
   6  -9   4 40.9485 21.8022   2
  -7   9  -4 159.956 17.5548   2
  -7   9  -4 229.622 38.0652   1
   7  -9   4 273.876 33.8421   1
   7  -9   4 159.343 30.6593   2
  -8   9  -4 26.2494 26.3814   1
  -8   9  -4 13.2612 12.3634   2
   8  -9   4 27.5417 22.3878   2
   8  -9   4 -10.725 62.7164   1
  -9   9  -4 73.1430 18.4012   2
   9  -9   4 83.8454 69.1583   1
  -8  -8   4 66.4234 41.7013   2
  -7  13   4 37.4928 39.9994  -2
   7   8  -4 37.4928 39.9994   1
  -7  -8   4 -5.0295 43.9260   2
  -6  12   4 47.6647 42.5691  -2
   6   8  -4 47.6647 42.5691   1
  -5  11   4 269.846 32.4671  -2
   5   8  -4 269.846 32.4671   1
   5 -11  -4 386.655 62.4180  -2
  -5  -8   4 386.655 62.4180   1
   4   8  -4 25.2315 25.9161   2
  -4  10   4 189.175 37.8617  -2
   4   8  -4 189.175 37.8617   1
  -4  -8   4 32.5773 29.0073   1
   3   8  -4 51.7665 25.8735   2
   3   8  -4 144.797 19.7091   1
  -3  -8   4 96.8971 21.7267   2
  -3  -8   4 97.5737 31.6911   1
   2   8  -4 543.319 61.4847   1
   2   8  -4 560.322 60.0058   2
  -2  -8   4 633.419 63.8797   1
  -2  -8   4 507.147 44.1306   2
   1   8  -4 225.890 36.6570   2
  -1  -8   4 225.306 35.6878   1
  -1  -8   4 246.025 34.4995   2
   0   8  -4 128.009 26.8438   1
   0   8  -4 83.9762 26.5472   2
   0  -8   4 103.113 26.8545   1
  -1   8  -4 34.5333 20.7528   1
  -1   8  -4 19.6163 21.9195   2
   1  -8   4 4.73597 16.6260   2
   2   5   4 286.020 50.4796  -2
  -2   8  -4 286.020 50.4796   1
   3   4   4 452.183 51.1843  -2
  -3   8  -4 452.183 51.1843   1
  -4  -3  -4 148.105 57.3427  -2
   4  -8   4 148.105 57.3427   1
  -5   8  -4 807.462 65.3150   2
   5  -8   4 905.156 74.5579   2
   5  -8   4 797.296 62.6646   1
  -6   8  -4 230.236 20.5079   2
  -6   8  -4 268.395 37.0946   1
   6  -8   4 231.452 32.0988   2
   6  -8   4 307.751 34.0367   1
  -7   8  -4 -10.553 19.4775   1
  -7   8  -4 53.6102 20.7435   2
   7  -8   4 57.3873 17.1046   1
   7  -8   4 36.5200 19.8660   2
  -8   8  -4 132.930 16.1261   2
  -8   8  -4 106.162 30.0720   1
   8  -8   4 148.467 26.7958   1
   8  -8   4 121.481 26.8930   2
  -9   8  -4 4.30194 23.8854   1
  -9   8  -4 -2.5168 15.1158   2
   9  -8   4 -65.412 31.3087   1
   9  -8   4 -12.417 22.3488   2
  10  -8   4 139.448 25.8418   1
 -11   3  -4 23.9230 23.2601  -2
  11  -8   4 23.9230 23.2601   1
   8   7  -4 58.2636 15.0989   1
  -8  -7   4 26.0369 44.6583   2
  -7  12   4 401.695 56.7604  -2
   7   7  -4 401.695 56.7604   1
   7   7  -4 257.658 28.8703   1
  -7  -7   4 239.477 72.8438   2
  -6  11   4 209.237 29.7523  -2
   6   7  -4 209.237 29.7523   1
  -5  10   4 269.594 49.4108  -2
   5   7  -4 269.594 49.4108   1
   5 -10  -4 243.569 48.6495  -2
  -5  -7   4 243.569 48.6495   1
  -4   9   4 84.2514 32.9686  -2
   4   7  -4 84.2514 32.9686   1
   4  -9  -4 189.941 50.9684  -2
  -4  -7   4 189.941 50.9684   1
   3   7  -4 -10.506 23.2855   1
   3   7  -4 17.4844 20.6334   2
  -3  -7   4 37.6671 13.9320   2
  -3  -7   4 12.4913 19.3216   1
   2   7  -4 433.225 48.2458   2
  -2  -7   4 563.093 56.9490   1
   1   7  -4 62.3650 20.8789   2
  -1  -7   4 75.9129 22.0282   1
   0   7  -4 1340.45 87.8091   1
   0   7  -4 1042.85 86.8673   2
   0  -7   4 1189.60 103.965   1
   0  -7   4 1004.80 83.9788   2
  -1   7  -4 886.035 72.9478   1
  -1   7  -4 653.043 71.9018   2
   1  -7   4 790.972 70.9294   1
   1  -7   4 663.916 60.3425   2
   2   4   4 728.995 69.4469  -2
  -2   7  -4 728.995 69.4469   1
   4   2   4 50.3702 30.5945  -2
  -4   7  -4 50.3702 30.5945   1
  -5   7  -4 38.9973 16.7763   1
   5  -7   4 44.0082 21.1242   1
   5  -7   4 37.6200 18.0087   2
  -6   7  -4 273.153 33.0343   1
  -6   7  -4 225.395 21.2472   2
   6  -7   4 214.819 30.4365   1
   6  -7   4 232.012 31.7872   2
  -7   7  -4 121.127 16.4494   2
  -7   7  -4 136.878 28.1652   1
   7  -7   4 89.5963 23.0713   2
   7  -7   4 195.767 20.6221   1
  -8   7  -4 47.6820 13.3692   2
  -8   7  -4 26.9957 22.1087   1
   8  -7   4 101.076 22.7524   1
   8  -7   4 -2.4120 18.1539   2
  -9   7  -4 26.1884 21.2772   1
  -9   7  -4 -6.7728 15.3149   2
   9  -7   4 -2.5344 21.4619   2
   9  -7   4 -19.889 23.4949   1
 -10   3  -4 7.71602 37.6674  -2
  10  -7   4 7.71602 37.6674   1
 -11   4  -4 -1.9236 24.0762  -2
  11  -7   4 -1.9236 24.0762   1
   9   6  -4 33.1820 13.8932   1
  -9  -6   4 58.6630 47.5328   2
   8   6  -4 55.8333 16.3796   1
  -8  -6   4 80.7909 55.1787   2
  -7  -6   4 38.0209 54.3299   2
   7 -11  -4 307.456 60.2225  -2
  -7  -6   4 307.456 60.2225   1
  -6  10   4 448.526 36.3874  -2
   6   6  -4 448.526 36.3874   1
   6 -10  -4 462.801 57.0923  -2
  -6  -6   4 462.801 57.0923   1
  -5   9   4 -30.346 22.9363  -2
   5   6  -4 -30.346 22.9363   1
   5  -9  -4 70.7861 36.1139  -2
  -5  -6   4 70.7861 36.1139   1
  -4   8   4 114.250 39.3719  -2
   4   6  -4 114.250 39.3719   1
  -4  -6   4 118.365 25.5871   1
   3   6  -4 253.054 33.9637   2
   3   6  -4 215.118 59.9454   1
  -3  -6   4 268.382 33.8714   1
   2   6  -4 -14.040 31.8364   1
   2   6  -4 20.8328 17.7968   2
  -2  -6   4 17.6805 17.5276   1
   1   6  -4 3448.95 213.622   1
   1   6  -4 2871.55 208.808   2
  -1  -6   4 2707.74 206.503   2
  -1  -6   4 3608.11 259.952   1
   0   6  -4 731.495 64.4681   2
   0   6  -4 1081.89 70.4226   1
   0  -6   4 1007.82 86.3432   1
   0  -6   4 725.381 61.8401   2
  -1   6  -4 261.659 32.3952   2
  -1   6  -4 291.866 46.8982   1
   1  -6   4 233.888 28.3065   2
   1  -6   4 340.113 36.1631   1
  -2   6  -4 681.289 46.9419   1
  -2  -3  -4 672.250 62.6068  -2
   2  -6   4 672.250 62.6068   1
   3   2   4 131.809 18.6160  -2
  -3   6  -4 131.809 18.6160   1
   4   1   4 296.869 36.4744  -2
  -4   6  -4 296.869 36.4744   1
  -4   6  -4 145.129 30.4864   1
  -5   6  -4 765.808 64.7529   1
   5  -6   4 653.065 58.4040   2
  -6   6  -4 685.818 61.2748   1
  -6   6  -4 527.487 55.9835   2
   6  -6   4 792.742 60.8499   1
   6  -6   4 574.214 53.3708   2
  -7   6  -4 176.431 24.6789   2
  -7   6  -4 233.624 34.3649   1
   7  -6   4 291.319 23.3607   1
   7  -6   4 147.576 27.5550   2
  -8   6  -4 102.653 15.1669   2
  -8   6  -4 74.4764 25.8555   1
   8  -6   4 128.225 24.4874   1
   8  -6   4 56.8338 21.5844   2
  -9   6  -4 35.1281 23.0285   1
  -9   6  -4 1.73266 16.9281   2
   9  -6   4 -11.421 24.8043   1
   9  -6   4 7.57672 20.6656   2
 -10   6  -4 13.3340 14.3843   2
 -10   4  -4 21.9988 37.1912  -2
  10  -6   4 21.9988 37.1912   1
  10   5  -4 10.5069 12.4624   1
 -10  -5   4 45.7734 38.5270   2
   9   5  -4 0.96087 12.0956   1
  -9  -5   4 -5.5898 47.1483   2
   8   5  -4 202.813 24.7999   1
  -8  -5   4 177.057 61.8069   2
  -7  10   4 63.7398 29.8268  -2
   7   5  -4 63.7398 29.8268   1
  -7  -5   4 7.66024 61.0498   2
  -7  -5   4 11.2911 21.0098   1
  -6   9   4 441.087 49.2802  -2
   6   5  -4 441.087 49.2802   1
   6  -9  -4 497.038 57.1902  -2
  -6  -5   4 497.038 57.1902   1
  -5   8   4 417.839 33.9889  -2
   5   5  -4 417.839 33.9889   1
  -4   7   4 149.475 91.9096  -2
   4   5  -4 149.475 91.9096   1
   3   5  -4 176.054 46.9330   1
   3   5  -4 62.9827 19.1679   2
  -3  -5   4 67.8325 19.3086   1
   2   5  -4 215.650 21.6897   1
  -2  -5   4 141.984 24.9179   1
  -2  -5   4 225.366 35.5195   2
   1   5  -4 1068.16 74.7999   1
   1   5  -4 951.198 75.3281   2
  -1  -5   4 899.779 72.9892   2
  -1  -5   4 1161.59 92.2567   1
   0   5  -4 46.4459 12.6738   1
   0   5  -4 61.4054 17.4797   2
   0  -5   4 49.7222 15.2581   2
   0  -5   4 60.6240 16.6196   1
  -1   5  -4 41.3205 11.7959   1
  -1   5  -4 19.8104 14.0582   2
   1  -5   4 23.1474 13.7973   1
   1  -5   4 51.2446 13.7229   2
  -2   5  -4 263.919 36.6654   1
  -2  -2  -4 303.641 39.1373  -2
   2  -5   4 303.641 39.1373   1
   3   1   4 277.288 43.1891  -2
  -3   5  -4 277.288 43.1891   1
   4   0   4 583.520 51.8772  -2
  -4   5  -4 583.520 51.8772   1
  -5   5  -4 898.557 72.9941   1
   5  -5   4 776.266 65.6688   2
  -6   5  -4 11.2663 14.7044   1
  -6   5  -4 21.5676 11.4617   2
   6  -5   4 -2.2045 14.4453   2
   6  -5   4 6.51243 19.1716   1
  -7   5  -4 87.4511 16.0403   2
  -7   5  -4 112.833 24.3096   1
   7  -5   4 67.1657 20.6158   2
   7  -5   4 80.8016 17.4411   1
  -8   5  -4 44.2452 22.2381   1
  -8   5  -4 14.5516 13.3195   2
   8  -5   4 43.3987 23.5678   1
   8  -5   4 -19.241 16.4546   2
  -9   5  -4 -5.4297 23.2127   1
  -9   5  -4 33.6497 18.9498   2
   9  -5   4 45.8278 25.9760   1
   9  -5   4 34.3164 20.6219   2
 -10   5  -4 75.8747 42.2398  -2
  10  -5   4 75.8747 42.2398   1
  10   4  -4 40.4775 13.0482   1
 -10  -4   4 26.1733 50.1897   2
   9   4  -4 111.866 19.5999   1
  -9  -4   4 72.5961 65.1067   2
   8   4  -4 -0.3181 15.5750   1
   8   4  -4 48.4528 28.1387   2
  -8  -4   4 -1.1162 26.4984   1
  -8  -4   4 -29.796 58.2651   2
  -7   9   4 661.924 46.8731  -2
   7   4  -4 661.924 46.8731   1
   7   4  -4 433.151 49.8223   2
  -7  -4   4 445.715 52.9905   1
  -7  -4   4 349.753 95.5083   2
  -6   8   4 278.147 29.0139  -2
   6   4  -4 278.147 29.0139   1
   6  -8  -4 335.763 44.7649  -2
  -6  -4   4 335.763 44.7649   1
  -5   7   4 1208.86 69.8365  -2
   5   4  -4 1208.86 69.8365   1
   5  -7  -4 1288.85 99.7604  -2
  -5  -4   4 1288.85 99.7604   1
   4   4  -4 93.2884 19.2032   2
  -4   6   4 485.843 100.141  -2
   4   4  -4 485.843 100.141   1
  -4  -4   4 86.7381 18.6022   1
   3   4  -4 15.6374 30.8669   1
   3   4  -4 18.3047 13.7966   2
  -3  -4   4 33.5303 15.8497   1
   2   4  -4 172.848 22.0616   1
   2   4  -4 155.082 21.8917   2
  -2  -4   4 195.752 24.5320   1
  -2  -4   4 193.796 30.9894   2
   1   4  -4 104.317 14.7405   1
   1   4  -4 79.7905 15.9075   2
  -1  -4   4 101.961 17.9245   1
  -1  -4   4 78.8897 14.0760   2
   0   4  -4 2713.82 167.986   1
   0   4  -4 2357.39 171.505   2
   0  -4   4 2904.05 204.269   1
   0  -4   4 2273.64 170.656   2
  -1   4  -4 1219.13 95.2388   2
  -1   4  -4 1641.99 101.052   1
   1  -4   4 1615.20 127.864   1
   1  -4   4 1264.65 94.7646   2
  -2   4  -4 760.323 59.1388   1
  -2   4  -4 546.276 46.9212   2
   2  -4   4 707.157 58.5112   1
   3   0   4 824.378 65.8821  -2
  -3   4  -4 824.378 65.8821   1
   4  -1   4 146.576 27.1012  -2
  -4   4  -4 146.576 27.1012   1
  -5   4  -4 255.865 28.6008   1
   5  -4   4 212.640 26.6645   2
  -6   4  -4 1538.96 114.796   1
  -6   4  -4 1216.08 88.1076   2
   6  -4   4 1304.87 99.6472   2
   6  -4   4 1413.08 99.4607   1
  -7   4  -4 39.7245 19.1295   1
  -7   4  -4 77.7545 15.8909   2
   7  -4   4 77.6329 20.8048   2
   7  -4   4 106.235 16.7118   1
  -8   4  -4 13.5188 20.3849   1
  -8   4  -4 4.67984 16.9799   2
   8  -4   4 -20.114 20.6754   1
   8  -4   4 -4.7923 17.4700   2
  -9   4  -4 10.7423 16.9236   2
  -9   4  -4 57.7613 26.5510   1
   9  -4   4 18.3851 24.2298   1
   9  -4   4 19.3598 19.7576   2
  10  -4   4 46.8874 21.1611   1
  10   3  -4 53.9582 15.4683   1
 -10  -3   4 44.7657 53.8574   2
   9   3  -4 1.90558 15.4843   1
  -9  -3   4 7.60410 66.7893   2
   8   3  -4 29.1249 18.9218   1
   8   3  -4 37.6700 22.6037   2
  -8  -3   4 41.1665 25.2708   1
  -8  -3   4 15.1278 24.3609   2
  -7   8   4 282.447 41.1477  -2
   7   3  -4 282.447 41.1477   1
   7   3  -4 114.432 24.8736   2
  -7  -3   4 103.615 26.8315   1
  -7  -3   4 126.694 73.6459   2
  -6   7   4 236.956 36.8521  -2
   6   3  -4 236.956 36.8521   1
   6  -7  -4 293.934 39.9397  -2
  -6  -3   4 293.934 39.9397   1
  -5   6   4 141.897 60.5829  -2
   5   3  -4 141.897 60.5829   1
   5  -6  -4 100.196 25.9937  -2
  -5  -3   4 100.196 25.9937   1
  -4   5   4 606.250 106.043  -2
   4   3  -4 606.250 106.043   1
   4   3  -4 468.920 41.8388   2
  -4  -3   4 599.238 52.1096   1
   3   3  -4 99.1854 37.2494   1
   3   3  -4 112.277 15.2918   2
  -3  -3   4 48.3411 18.5301   2
  -3  -3   4 152.722 19.6873   1
   2   3  -4 708.558 56.3431   2
   2   3  -4 1259.18 130.060   1
  -2  -3   4 997.384 84.6496   1
   1   3  -4 3223.33 196.279   1
   1   3  -4 2426.19 179.729   2
  -1  -3   4 2476.92 178.711   2
  -1  -3   4 3317.41 237.578   1
   0   3  -4 2259.49 134.977   1
   0   3  -4 1616.30 121.245   2
   0  -3   4 1641.86 120.636   2
   0  -3   4 2154.47 163.414   1
  -1   3  -4 71.7115 14.4823   2
  -1   3  -4 82.8975 14.1548   1
   1  -3   4 106.487 23.4778   1
   1  -3   4 63.3243 12.9094   2
  -2   3  -4 245.836 23.7294   2
  -2   3  -4 227.085 24.3336   1
   2  -3   4 252.467 25.0832   1
   2  -3   4 197.316 22.3796   2
   4  -2   4 1027.23 81.8456  -2
  -4   3  -4 1027.23 81.8456   1
  -5   3  -4 461.035 43.0528   1
   5  -3   4 370.263 37.1223   2
  -6   3  -4 606.919 53.3924   2
  -6   3  -4 746.322 61.7133   1
   6  -3   4 666.367 59.1441   1
   6  -3   4 583.482 53.0071   2
  -7   3  -4 69.9061 15.3246   2
  -7   3  -4 37.9212 19.0528   1
   7  -3   4 87.9703 17.6070   1
   7  -3   4 59.1044 18.7141   2
  -8   3  -4 19.1120 16.9773   2
  -8   3  -4 35.5176 21.1217   1
   8  -3   4 12.2076 18.9759   2
   8  -3   4 39.2782 15.8221   1
  -9   3  -4 48.8557 19.6793   2
  -9   3  -4 90.1098 41.8080   1
   9  -3   4 37.6641 29.8103   2
   9  -3   4 100.997 26.1384   1
 -10   7  -4 145.171 41.9114  -2
  10  -3   4 145.171 41.9114   1
  11   2  -4 9.04274 11.6453   1
 -11  -2   4 2.90488 46.8033   2
  10   2  -4 6.92389 14.1894   1
 -10  -2   4 25.1080 53.5416   2
   9   2  -4 73.4272 22.0773   1
  -9  -2   4 83.6175 27.5257   1
  -9  -2   4 192.047 79.7595   2
   8   2  -4 33.7392 19.2532   2
   8   2  -4 34.5600 19.9651   1
  -8  -2   4 63.1400 26.3294   2
  -8  -2   4 50.8766 22.9179   1
  -7   7   4 344.377 50.2781  -2
   7   2  -4 344.377 50.2781   1
   7   2  -4 212.617 29.1424   2
  -7  -2   4 254.807 77.9457   2
   7  -7  -4 415.647 53.6945  -2
  -7  -2   4 415.647 53.6945   1
  -6   6   4 577.401 47.6323  -2
   6   2  -4 577.401 47.6323   1
   6  -6  -4 602.496 53.9328  -2
  -6  -2   4 602.496 53.9328   1
   5  -5  -4 1443.94 110.789  -2
  -5  -2   4 1443.94 110.789   1
   4   2  -4 38.8767 7.89249   2
  -4   4   4 -30.732 66.3021  -2
   4   2  -4 -30.732 66.3021   1
  -4  -2   4 7.63673 16.9975   2
  -4  -2   4 52.9264 13.0051   1
   3   2  -4 758.534 43.0746   2
   3   2  -4 1243.56 135.126   1
  -3  -2   4 1067.77 85.5501   1
  -3  -2   4 913.025 92.7050   2
   2   2  -4 51.4173 6.92037   2
   2   2  -4 68.3812 26.8899   1
  -2  -2   4 60.0019 11.6709   1
  -2  -2   4 75.9418 22.0561   2
   1   2  -4 772.480 51.0692   1
   1   2  -4 640.273 46.8781   2
  -1  -2   4 525.964 73.4997   2
  -1  -2   4 842.933 61.7390   1
   0   2  -4 365.471 32.8775   2
   0   2  -4 413.842 35.7060   1
   0  -2   4 380.632 31.6461   2
   0  -2   4 459.555 37.1523   1
  -1   2  -4 -2.7348 9.81385   1
  -1   2  -4 6.15365 10.9117   2
   1  -2   4 9.13760 10.0992   1
   1  -2   4 9.46580 9.11224   2
  -2   2  -4 1223.73 92.7145   1
  -2   2  -4 1023.35 78.9243   2
   2  -2   4 1045.25 78.5607   2
   2  -2   4 1241.79 92.6114   1
   3  -2   4 46.1022 18.5903  -2
  -3   2  -4 46.1022 18.5903   1
   4  -3   4 872.674 72.2754  -2
  -4   2  -4 872.674 72.2754   1
  -5   2  -4 716.839 61.3491   1
   5  -2   4 548.963 48.8642   2
  -6   2  -4 536.817 52.6558   1
  -6   2  -4 422.442 40.3368   2
   6  -2   4 544.357 37.5010   1
   6  -2   4 403.948 41.8030   2
  -7   2  -4 45.6357 15.7722   2
  -7   2  -4 64.0144 20.7451   1
   7  -2   4 48.1391 15.4748   1
   7  -2   4 59.3416 18.4334   2
  -8   2  -4 216.667 23.6388   2
  -8   2  -4 162.135 33.8952   1
   8  -2   4 232.792 22.8709   1
   8  -2   4 130.980 26.2478   2
  -9   2  -4 -3.0290 23.4244   1
  -9   2  -4 15.8238 17.4781   2
   9  -2   4 70.5163 21.7344   2
   9  -2   4 21.4157 22.4712   1
 -10   2  -4 121.818 18.7596   2
 -10   8  -4 308.908 46.2262  -2
  10  -2   4 308.908 46.2262   1
 -11   9  -4 27.3031 21.6700  -2
  11  -2   4 27.3031 21.6700   1
  11   1  -4 17.0039 14.3788   1
 -11  -1   4 -30.434 55.0378   2
  10   1  -4 125.810 24.6657   1
 -10  -1   4 116.913 66.7488   2
   9   1  -4 -25.135 20.0444   1
   9   1  -4 1.04508 19.2072   2
  -9  -1   4 19.2717 23.1061   2
  -9  -1   4 -7.0701 20.2976   1
   8   1  -4 168.419 27.5948   1
   8   1  -4 189.638 26.5636   2
  -8  -1   4 216.788 32.4449   2
  -8  -1   4 209.103 40.0850   1
  -7   6   4 229.526 43.6701  -2
   7   1  -4 229.526 43.6701   1
  -7  -1   4 141.215 55.9503   2
   7  -6  -4 258.637 45.5506  -2
  -7  -1   4 258.637 45.5506   1
   6  -5  -4 767.308 64.2174  -2
  -6  -1   4 767.308 64.2174   1
   5  -4  -4 1635.82 86.8489  -2
  -5  -1   4 1635.82 86.8489   1
  -4   3   4 362.656 77.8515  -2
   4   1  -4 362.656 77.8515   1
   4   1  -4 13.7698 4.21554   2
  -4  -1   4 20.5273 6.41820   1
   3   1  -4 -2.6795 3.77170   2
   3   1  -4 1.59422 23.8287   1
  -3  -1   4 -11.278 17.1056   2
  -3  -1   4 -0.8441 4.98202   1
   2   1  -4 480.223 25.8244   2
  -2  -1   4 617.091 33.3470   1
   1   1  -4 -6.6784 17.9866   1
   1   1  -4 8.52512 4.91223   2
  -1  -1   4 8.47286 8.09715   1
   0   1  -4 2726.42 196.825   2
   0   1  -4 3875.23 222.927   1
   0  -1   4 3476.71 268.782   1
   0  -1   4 2684.91 196.251   2
  -1   1  -4 115.151 15.6472   2
  -1   1  -4 161.262 18.2114   1
   1  -1   4 174.609 19.4428   1
   1  -1   4 115.880 14.2922   2
  -2   1  -4 66.1327 12.8560   2
  -2   1  -4 84.9493 14.2791   1
   2  -1   4 83.2083 14.4572   1
   2  -1   4 72.8249 12.5226   2
   4  -4   4 148.277 30.3141  -2
  -4   1  -4 148.277 30.3141   1
  -5   1  -4 22.5259 15.6152   1
   5  -1   4 19.7058 12.6934   2
  -6   1  -4 195.520 27.3941   2
  -6   1  -4 254.691 34.0752   1
   6  -1   4 242.375 21.7617   1
   6  -1   4 183.719 26.1604   2
  -7   1  -4 121.854 16.5762   2
  -7   1  -4 98.2458 28.6256   1
   7  -1   4 115.272 18.1108   1
   7  -1   4 62.0130 19.9587   2
  -8   1  -4 298.816 43.0291   1
  -8   1  -4 96.1994 22.7336   2
   8  -1   4 131.827 25.6457   2
   8  -1   4 260.059 37.0178   1
  -9   1  -4 3.43274 15.3218   2
  -9   1  -4 11.9968 36.1519   1
   9  -1   4 22.6998 40.7561   2
   9  -1   4 62.3456 23.7040   1
 -10   9  -4 58.3475 38.2071  -2
  10  -1   4 58.3475 38.2071   1
 -11  10  -4 32.7108 20.4769  -2
  11  -1   4 32.7108 20.4769   1
  11   0  -4 12.0177 14.8559   1
 -11   0   4 23.3405 52.5830   2
  10   0  -4 -4.6334 18.6096   1
 -10   0   4 31.4134 69.9388   2
   9   0  -4 259.999 34.0755   1
   9   0  -4 215.121 27.8905   2
  -9   0   4 189.791 32.6764   2
  -9   0   4 257.056 34.1435   1
   8   0  -4 59.5643 20.4127   1
  -8   0   4 51.3150 24.0707   2
  -8   0   4 34.6712 18.8537   1
  -7   5   4 1099.73 94.9213  -2
   7   0  -4 1099.73 94.9213   1
   7   0  -4 465.665 36.8661   2
  -7   0   4 385.698 37.2110   2
   7  -5  -4 1311.38 97.9044  -2
  -7   0   4 1311.38 97.9044   1
  -6   4   4 1054.95 172.245  -2
   6   0  -4 1054.95 172.245   1
   6  -4  -4 1448.32 101.551  -2
  -6   0   4 1448.32 101.551   1
  -5   3   4 22.9165 45.6649  -2
   5   0  -4 22.9165 45.6649   1
   5  -3  -4 86.0261 15.1925  -2
  -5   0   4 86.0261 15.1925   1
  -4   0   4 175.663 16.9857   1
   3   0  -4 29.1001 24.3849   1
  -3   0   4 14.0415 21.0729   2
   2   0  -4 1025.28 52.7546   2
  -2   0   4 1184.16 86.4921   1
   1   0  -4 967.116 50.2689   2
   1   0  -4 1383.63 147.048   1
  -1   0   4 958.711 58.8366   2
  -1   0   4 1281.26 67.8336   1
   0   0  -4 1364.89 98.3509   1
   0   0  -4 936.194 69.1648   2
   0   0   4 1289.05 98.5427   1
   0   0   4 890.609 68.1292   2
  -1   0  -4 243.180 24.7342   2
  -1   0  -4 312.431 29.5928   1
   1   0   4 247.988 24.5426   2
  -2   0  -4 489.314 42.3477   1
  -2   0  -4 378.347 33.5492   2
   2   0   4 373.696 33.4530   2
   2   0   4 486.860 42.1066   1
   3  -4   4 796.993 65.8411  -2
  -3   0  -4 796.993 65.8411   1
   4  -5   4 801.732 70.2938  -2
  -4   0  -4 801.732 70.2938   1
  -5   0  -4 36.4647 18.3499   1
   5   0   4 19.9017 13.0220   2
  -6   0  -4 216.536 32.2533   1
  -6   0  -4 150.419 24.9879   2
   6   0   4 159.144 19.3466   1
   6   0   4 166.958 24.6514   2
  -7   0  -4 317.711 23.9120   2
  -7   0  -4 360.668 49.4175   1
   7   0   4 397.524 30.7350   1
   7   0   4 215.581 33.3919   2
  -8   0  -4 83.6818 20.2719   2
  -8   0  -4 173.964 35.8910   1
   8   0   4 95.7153 19.6623   1
   8   0   4 94.1892 25.1278   2
  -9   0  -4 41.4711 67.2532   2
   9   0   4 78.7739 20.5802   1
 -10  10  -4 79.1840 32.4744  -2
  10   0   4 79.1840 32.4744   1
  12  -1  -4 43.5049 13.6221   1
  11  -1  -4 -20.297 15.8368   1
 -11   1   4 -6.5516 52.3460   2
  10  -1  -4 36.9105 44.4500   1
 -10   1   4 -27.834 66.8192   2
   9  -1  -4 226.093 31.3371   1
  -9   1   4 144.344 29.8534   2
  -9   1   4 179.886 26.0197   1
   8  -1  -4 -8.7693 17.1457   1
  -8   1   4 11.5064 13.9398   1
  -8   1   4 2.70378 14.9272   2
  -7   1   4 84.9858 53.6894   2
  -6   3   4 333.357 81.8953  -2
   6  -1  -4 333.357 81.8953   1
   6  -3  -4 247.700 17.8388  -2
  -6   1   4 247.700 17.8388   1
  -5   2   4 736.952 100.329  -2
   5  -1  -4 736.952 100.329   1
  -4   1   4 -5.5473 59.0194  -2
   4  -1  -4 -5.5473 59.0194   1
   3  -1  -4 346.670 55.5849   1
  -3   1   4 285.594 47.3021   2
   2  -1  -4 388.108 21.3905   2
  -2   1   4 543.783 28.6505   1
   1  -1  -4 468.349 36.7983   1
   1  -1  -4 324.002 29.3389   2
  -1   1   4 492.178 38.5871   1
  -1   1   4 376.025 48.3055   2
   0  -1  -4 607.712 48.9783   2
   0  -1  -4 973.310 72.1795   1
   0   1   4 618.624 48.3376   2
   0   1   4 914.223 72.3580   1
  -1  -1  -4 1327.83 105.019   2
  -1  -1  -4 1883.07 140.622   1
   1   1   4 1430.32 86.6196   2
   1   1   4 1908.63 140.942   1
  -2  -1  -4 23.3780 11.6221   2
   2  -4   4 619.418 56.2628  -2
  -2  -1  -4 619.418 56.2628   1
   2   1   4 20.9463 10.9634   2
   2   1   4 18.3993 12.8603   1
  -3   5  -4 94.2889 25.1052  -2
   3   1   4 94.2889 25.1052   1
   4  -6   4 271.835 38.8201  -2
  -4  -1  -4 271.835 38.8201   1
   4   1   4 21.4975 18.9708   2
  -5  -1  -4 537.405 73.5897   1
   5   1   4 356.215 37.8310   2
  -6  -1  -4 277.347 32.1826   2
  -6  -1  -4 359.156 46.5431   1
   6   1   4 385.557 29.9852   1
   6   1   4 232.137 31.8277   2
  -7  -1  -4 -6.3056 14.4354   2
  -7  -1  -4 57.4497 26.5772   1
   7   1   4 4.39134 17.4244   2
   7   1   4 -11.100 15.4540   1
  -8  -1  -4 186.789 43.1924   1
  -8  -1  -4 69.7559 60.3173   2
   8   1   4 153.398 19.8793   1
   8   1   4 145.703 31.2075   2
  -9  -1  -4 41.0311 55.5396   2
   9   1   4 29.4181 17.6396   1
  12  -2  -4 158.569 20.6460   1
  11  -2  -4 22.8335 18.9016   1
 -11   2   4 17.3393 53.6314   2
  10  -2  -4 36.9707 22.1228   1
 -10   2   4 12.3241 27.4640   2
   9  -2  -4 57.3200 21.4694   1
  -9   2   4 25.4377 14.3468   1
  -9   2   4 49.8513 19.2713   2
   8  -2  -4 785.559 53.0187   1
  -8   2   4 454.308 33.0406   2
  -8   2   4 667.338 55.9287   1
  -7   3   4 697.471 65.9481  -2
   7  -2  -4 697.471 65.9481   1
  -7   2   4 566.087 49.0014   1
  -6   2   4 392.768 83.9315  -2
   6  -2  -4 392.768 83.9315   1
  -5   1   4 533.455 78.7025  -2
   5  -2  -4 533.455 78.7025   1
  -4   0   4 174.037 60.2549  -2
   4  -2  -4 174.037 60.2549   1
   3  -2  -4 0.69755 4.19443   2
   3  -2  -4 0.51367 22.4033   1
  -3   2   4 -5.5601 21.6080   2
   2  -2  -4 863.463 45.8050   2
   2  -2  -4 1150.75 132.354   1
  -2   2   4 842.060 101.032   2
  -2   2   4 1202.79 62.0262   1
   1  -2  -4 47.9248 11.0378   2
   1  -2  -4 68.1892 25.1022   1
  -1   2   4 95.9033 14.3829   1
  -1   2   4 49.4680 9.96741   2
   0  -2  -4 1125.59 86.2725   1
   0  -2  -4 817.775 65.4902   2
   0   2   4 855.550 67.7968   2
   0   2   4 1135.39 87.1131   1
  -1  -2  -4 2559.05 184.963   2
   1   2   4 2479.15 152.106   2
   1   2   4 3180.91 233.542   1
   2  -5   4 220.101 36.6454  -2
  -2  -2  -4 220.101 36.6454   1
   2   2   4 7.41123 12.8164   2
   3  -6   4 179.356 30.9274  -2
  -3  -2  -4 179.356 30.9274   1
  -3   6  -4 161.926 31.6091  -2
   3   2   4 161.926 31.6091   1
   4  -7   4 50.6730 31.2656  -2
  -4  -2  -4 50.6730 31.2656   1
  -5  -2  -4 63.5006 36.1540   2
  -5  -2  -4 117.970 25.3595   1
   5   2   4 92.9470 20.8279   1
   5   2   4 56.0277 17.6168   2
  -6  -2  -4 242.121 39.3710   1
  -6  -2  -4 127.820 27.2861   2
   6   2   4 178.287 26.5420   1
   6   2   4 139.185 26.1673   2
  -7  -2  -4 163.540 36.8630   1
  -7  -2  -4 116.393 24.9416   2
   7   2   4 164.789 20.2981   1
  -8  -2  -4 -16.627 113.370   2
   8   2   4 23.8684 18.8578   1
  -9  -2  -4 -16.788 52.4946   2
   9   2   4 -2.6329 15.4645   1
  10   2   4 -2.1535 10.8946   1
  12  -3  -4 -9.2220 13.5514   1
  11  -3  -4 40.0623 20.6839   1
 -11   3   4 -14.644 16.2359   2
  10  -3  -4 41.2649 23.2647   1
 -10   3   4 44.6256 19.0032   2
   9  -3  -4 -51.443 19.5323   1
  -9   3   4 -9.9721 18.1450   2
  -9   3   4 3.67162 12.6310   1
   8  -3  -4 426.106 35.9314   2
   8  -3  -4 672.182 49.8863   1
  -8   3   4 428.391 43.3310   2
   7  -3  -4 4.47493 6.27414   2
  -6   1   4 271.573 73.4434  -2
   6  -3  -4 271.573 73.4434   1
   4  -3  -4 312.434 20.7920   2
  -4  -1   4 529.842 84.1374  -2
   4  -3  -4 529.842 84.1374   1
   3  -3  -4 878.090 47.4025   2
   3  -3  -4 882.101 119.701   1
  -3   3   4 1113.40 55.3536   1
   2  -3  -4 7.50778 10.3489   2
  -2   3   4 18.8086 23.4671   2
  -2   3   4 -2.4458 8.72570   1
   1  -3  -4 2854.80 204.137   2
   1  -3  -4 3641.17 262.517   1
  -1   3   4 3583.42 263.878   1
  -1   3   4 2747.93 168.480   2
   0  -3  -4 349.978 36.3504   2
   0  -3  -4 511.474 44.9833   1
   0   3   4 498.780 46.5188   1
   0   3   4 392.284 29.1375   2
  -1  -3  -4 88.6281 17.5447   2
  -1  -3  -4 102.488 19.9878   1
   1   3   4 91.2101 20.3948   1
   1   3   4 86.9300 21.9822   2
   2  -6   4 541.883 55.7021  -2
  -2  -3  -4 541.883 55.7021   1
  -2   6  -4 548.329 58.4310  -2
   2   3   4 548.329 58.4310   1
   2   3   4 15.7618 15.3774   2
   3  -7   4 895.088 76.6564  -2
  -3  -3  -4 895.088 76.6564   1
   4  -8   4 471.230 54.4424  -2
  -4  -3  -4 471.230 54.4424   1
  -5  -3  -4 456.198 84.8767   2
  -5  -3  -4 630.848 65.1418   1
  -5   9  -4 669.524 49.5635  -2
   5   3   4 669.524 49.5635   1
   5   3   4 475.028 51.6467   2
  -6  -3  -4 109.340 30.4678   2
  -6  -3  -4 267.454 62.3774   1
   6   3   4 175.970 21.6292   1
   6   3   4 130.449 33.1701   2
  -7  -3  -4 65.4113 25.5011   2
  -7  -3  -4 118.120 34.8996   1
   7   3   4 47.5460 25.9826   2
   7   3   4 66.2065 17.4335   1
  -8  -3  -4 -45.069 56.3097   2
   8   3   4 10.8549 13.6245   1
   9   3   4 0.54508 13.7121   1
  12  -4  -4 11.6324 15.5238   1
 -12   4   4 10.6826 13.2157   2
  11  -4  -4 57.4276 21.5400   1
 -11   4   4 44.0187 18.4196   2
 -10   4   4 6.00121 61.1265   2
   9  -4  -4 -3.8564 19.6780   1
   9  -4  -4 9.03380 11.5853   2
  -9   4   4 29.0301 17.4822   2
   8  -4  -4 109.729 18.8089   1
   8  -4  -4 72.8002 14.0372   2
  -8   4   4 74.4825 18.8050   2
   7  -4  -4 48.2870 13.4868   2
   7  -4  -4 126.108 44.2632   1
  -7   4   4 49.6001 12.4253   1
   6   0  -4 1284.72 67.3467  -2
  -6   4   4 1284.72 67.3467   1
   5   1  -4 2013.53 147.207  -2
  -5   4   4 2013.53 147.207   1
   4  -4  -4 16.2030 8.43097   2
   4  -4  -4 -2.3132 21.6123   1
  -4   4   4 33.2932 7.25582   1
  -3   4   4 64.3619 9.53986   1
  -3   4   4 237.432 47.7884   2
   2  -4  -4 244.274 39.1264   1
   2  -4  -4 218.029 29.9959   2
  -2   4   4 252.147 26.9681   1
  -2   4   4 275.071 48.0354   2
   1  -4  -4 201.744 23.4117   2
   1  -4  -4 228.425 25.9836   1
  -1   4   4 278.319 42.5528   1
  -1   4   4 167.753 24.2118   2
   0  -4  -4 27.9383 15.0530   2
   0  -4  -4 25.5914 15.0825   1
   0   4   4 -1.0973 16.3974   1
   0   4   4 26.6131 12.3182   2
  -1  -4  -4 5.96517 13.6759   2
  -1  -4  -4 17.8673 16.7768   1
   1   4   4 1.78163 14.8461   2
   1   4   4 15.0590 19.2959   1
   2  -7   4 559.128 62.2480  -2
  -2  -4  -4 559.128 62.2480   1
  -2   7  -4 662.815 67.0216  -2
   2   4   4 662.815 67.0216   1
   3  -8   4 267.480 39.4244  -2
  -3  -4  -4 267.480 39.4244   1
  -4   9  -4 253.501 54.9566  -2
   4   4   4 253.501 54.9566   1
  -5  -4  -4 145.028 32.5209   1
  -5  -4  -4 159.812 62.4365   2
  -5  10  -4 194.868 40.8984  -2
   5   4   4 194.868 40.8984   1
  -6  -4  -4 17.3292 28.1659   2
  -6  -4  -4 -20.593 26.3732   1
   6   4   4 -8.4676 14.8616   1
   6   4   4 24.9092 24.7499   2
  -7  -4  -4 -23.381 112.937   2
   7   4   4 -1.5166 42.5890   2
   7   4   4 5.06268 16.1369   1
  -8  -4  -4 37.8375 53.0366   2
   8   4   4 28.3294 13.1948   1
   9   4   4 -14.955 12.0747   1
  12  -5  -4 74.4772 16.1810   1
 -12   5   4 39.5172 15.0311   2
  11  -5  -4 45.0854 20.1349   1
 -11   5   4 22.7067 17.3422   2
  10  -5  -4 46.4179 22.0986   1
 -10   5   4 -8.3063 17.3916   2
   9  -5  -4 349.467 35.7765   2
   9  -5  -4 146.281 66.2512   1
  -9   5   4 368.687 38.7601   2
   8  -5  -4 87.2490 17.1837   2
   8  -5  -4 214.469 21.3561   1
  -8   5   4 137.692 19.8148   1
  -8   5   4 126.590 21.6396   2
   7  -5  -4 826.651 60.7034   1
  -7   5   4 825.861 64.9476   1
   5   2  -4 1293.08 98.4660  -2
  -5   5   4 1293.08 98.4660   1
   4  -5  -4 25.7376 12.7232   2
  -4   5   4 53.6115 13.1659   1
   3  -5  -4 121.204 23.2884   1
   3  -5  -4 99.6286 18.3662   2
  -3   5   4 93.3708 17.5909   1
  -3   5   4 86.8644 35.4218   2
   2  -5  -4 31.5346 14.9338   2
   2  -5  -4 18.8098 25.3380   1
  -2   5   4 45.4542 13.9730   2
  -2   5   4 75.5235 16.1803   1
   1  -5  -4 342.217 37.2934   2
   1  -5  -4 370.133 39.5394   1
  -1   5   4 417.947 41.8247   1
  -1   5   4 355.096 31.5966   2
   0  -5  -4 957.316 79.8069   2
   0  -5  -4 1237.75 101.618   1
   0   5   4 1327.85 103.990   1
   0   5   4 982.616 65.9912   2
  -1  -5  -4 2039.77 160.508   2
  -1  -5  -4 2909.28 223.789   1
   1   5   4 2208.09 162.995   2
   1   5   4 3041.94 225.602   1
   2  -8   4 296.125 51.0455  -2
  -2  -5  -4 296.125 51.0455   1
  -3   9  -4 158.131 44.3466  -2
   3   5   4 158.131 44.3466   1
   4 -10   4 619.982 68.7020  -2
  -4  -5  -4 619.982 68.7020   1
  -4  10  -4 530.089 68.6792  -2
   4   5   4 530.089 68.6792   1
  -5  -5  -4 35.3418 26.9387   1
  -5  -5  -4 -36.069 30.3781   2
  -5  11  -4 385.200 75.1233  -2
   5   5   4 385.200 75.1233   1
  -6  -5  -4 70.1960 32.3773   2
  -6  -5  -4 289.295 80.6884   1
   6   5   4 163.997 51.8321   2
   6   5   4 159.821 22.1708   1
  -7  -5  -4 -6.4987 20.0985   2
   7   5   4 23.2142 14.5686   1
   8   5   4 5.38457 14.1741   1
 -12   6   4 8.37983 13.6433   2
  11  -6  -4 83.1132 56.9799   1
 -11   6   4 118.670 22.9757   2
  10  -6  -4 8.34186 76.4216   1
 -10   6   4 91.8854 21.8827   2
   9  -6  -4 47.3460 26.8061   1
   9  -6  -4 34.1995 15.3422   2
  -9   6   4 23.0407 18.0761   2
   8  -6  -4 76.4251 19.0946   2
   8  -6  -4 187.646 28.4421   1
  -8   6   4 121.117 20.6497   1
  -8   6   4 98.4937 19.7890   2
   7  -6  -4 35.9319 59.7183   1
  -7  -1   4 254.369 58.8083  -2
   7  -6  -4 254.369 58.8083   1
   7   1  -4 228.402 33.8212  -2
  -7   6   4 228.402 33.8212   1
  -6  -2   4 798.691 60.6865  -2
   6  -6  -4 798.691 60.6865   1
   5   3  -4 92.2565 26.1810  -2
  -5   6   4 92.2565 26.1810   1
   4  -6  -4 312.203 33.7792   2
  -4   6   4 357.987 36.4766   1
  -3   6   4 185.545 48.4562   2
  -3   6   4 36.1611 14.5346   1
   2  -6  -4 925.115 78.3323   2
  -2   6   4 980.544 120.297   2
  -2   6   4 1200.37 95.2409   1
   1  -6  -4 3568.61 388.182   1
   1  -6  -4 2700.77 201.698   2
  -1   6   4 2680.45 202.363   2
  -1   6   4 3643.79 267.903   1
   0  -6  -4 960.260 82.0758   2
   0   6   4 1272.68 105.257   1
   0   6   4 1006.09 84.2581   2
  -1  -6  -4 427.773 50.0447   1
   1   6   4 457.138 52.7038   1
   1   6   4 382.058 46.1967   2
   2  -9   4 585.072 70.8683  -2
  -2  -6  -4 585.072 70.8683   1
   3 -10   4 297.000 48.8755  -2
  -3  -6  -4 297.000 48.8755   1
  -3  10  -4 148.887 50.6851  -2
   3   6   4 148.887 50.6851   1
   4 -11   4 227.973 57.7729  -2
  -4  -6  -4 227.973 57.7729   1
  -4  11  -4 78.1527 56.4919  -2
   4   6   4 78.1527 56.4919   1
  -5  -6  -4 17.8321 31.8813   2
  -5  -6  -4 18.0955 33.8483   1
  -5  12  -4 132.978 70.6940  -2
   5   6   4 132.978 70.6940   1
  -6  -6  -4 26.2802 27.5325   2
   6   6   4 43.8469 29.4948   1
   7   6   4 12.8906 22.5706   1
 -12   7   4 20.3781 12.7918   2
  11  -7  -4 56.7891 58.5600   1
 -11   7   4 50.7398 18.4042   2
  10  -7  -4 80.3046 62.3223   1
 -10   7   4 -4.4929 17.8561   2
   9  -7  -4 6.67459 17.8475   2
   9  -7  -4 14.0273 24.7101   1
  -9   7   4 10.8331 18.6751   1
  -9   7   4 39.5712 19.9716   2
   8  -7  -4 220.880 33.3435   1
   8  -7  -4 187.974 28.2241   2
  -8   7   4 152.294 25.3382   2
   7  -7  -4 62.1926 63.3263   1
  -7  -2   4 502.491 72.4074  -2
   7  -7  -4 502.491 72.4074   1
  -7   7   4 155.492 24.9272   1
  -6  -3   4 403.742 52.9876  -2
   6  -7  -4 403.742 52.9876   1
   6   3  -4 296.400 41.5115  -2
  -6   7   4 296.400 41.5115   1
  -5  -4   4 1484.46 96.3610  -2
   5  -7  -4 1484.46 96.3610   1
   5   4  -4 1631.01 121.574  -2
  -5   7   4 1631.01 121.574   1
   4  -7  -4 35.2291 16.6972   2
   3  -7  -4 511.724 51.6045   2
  -3   7   4 608.602 92.7798   2
  -3   7   4 534.025 50.3643   1
   2  -7  -4 109.052 23.0792   2
  -2   7   4 121.616 44.6798   2
  -2   7   4 99.4841 22.3640   1
   1  -7  -4 16.2061 16.0610   2
  -1   7   4 0.00936 18.3448   1
   0   7   4 21.3356 23.4340   1
  -1  -7  -4 99.8630 28.3268   2
  -1  -7  -4 13.0966 27.5285   1
   1   7   4 110.109 32.9995   2
  -2  10  -4 346.907 74.6149  -2
   2   7   4 346.907 74.6149   1
  -4  12  -4 51.2284 59.9904  -2
   4   7   4 51.2284 59.9904   1
  -5  -7  -4 120.767 64.5622   2
  -6  -7  -4 7.23353 26.5101   2
   6   7   4 -4.9697 25.5413   1
   7   7   4 83.3239 20.0325   1
 -12   8   4 49.0428 13.8511   2
  11  -8  -4 41.3884 57.8802   1
 -11   8   4 17.2437 16.5551   2
  10  -8  -4 10.4370 61.9451   1
 -10   8   4 22.6339 18.1184   2
   9  -8  -4 9.13173 62.4060   1
  -9   8   4 11.9490 18.1549   2
   8  -8  -4 62.9670 25.2165   1
   8  -8  -4 -10.689 16.2272   2
  -8   8   4 -6.0654 16.6363   2
  -8   8   4 4.72196 19.9909   1
   7  -8  -4 251.945 34.2443   2
   7  -8  -4 423.463 130.032   1
  -7   8   4 239.048 34.6304   1
  -6  -4   4 403.892 34.1245  -2
   6  -8  -4 403.892 34.1245   1
   6   4  -4 416.697 50.9246  -2
  -6   8   4 416.697 50.9246   1
  -5  -5   4 490.623 36.5435  -2
   5  -8  -4 490.623 36.5435   1
   5   5  -4 652.885 59.1071  -2
  -5   8   4 652.885 59.1071   1
   4  -8  -4 4.69480 16.1647   2
   4   6  -4 79.7597 44.0030  -2
  -4   8   4 79.7597 44.0030   1
   3  -8  -4 75.5558 20.2455   1
   3  -8  -4 40.9554 19.2669   2
  -3   8   4 74.4832 21.6996   1
  -3   8   4 47.3967 24.3364   2
   2  -8  -4 -19.738 15.3643   1
   2  -8  -4 -9.8527 17.2245   2
  -2   8   4 17.1604 18.4010   1
  -2   8   4 -19.977 25.4163   2
   1  -8  -4 16.0430 21.5080   2
   1  -8  -4 31.9498 25.9251   1
  -1   8   4 22.0300 21.7529   1
  -1   8   4 -30.554 29.2516   2
   0  -8  -4 873.282 68.8990   1
   0   8   4 669.954 80.0752   2
   0   8   4 913.827 83.5581   1
  -1  -8  -4 142.497 30.7941   2
  -1  -8  -4 154.963 34.6943   1
   1   8   4 269.388 49.8960   1
   1   8   4 58.4381 37.1898   2
   3 -12   4 168.247 61.1324  -2
  -3  -8  -4 168.247 61.1324   1
  -3  12  -4 212.519 53.7304  -2
   3   8   4 212.519 53.7304   1
  -5  -8  -4 -4.3642 31.4333   2
  -5  14  -4 133.257 64.6615  -2
   5   8   4 133.257 64.6615   1
  -6  -8  -4 50.1272 21.5592   2
   6   8   4 54.5751 27.6573   1
  11  -9  -4 8.79377 48.0337   1
 -11   9   4 21.0556 15.6446   2
  10  -9  -4 85.5449 66.1557   1
 -10   9   4 43.0343 19.8705   2
   9  -9  -4 92.1503 77.1750   1
  -9   9   4 6.60478 18.5243   2
   8  -9  -4 17.4621 23.1940   1
   8  -9  -4 -21.880 19.1176   2
  -8   9   4 15.4799 19.1901   1
  -8   9   4 13.5156 16.5920   2
   7  -9  -4 239.421 35.2177   2
   7  -9  -4 302.342 86.0111   1
  -7   9   4 320.485 40.9322   1
  -6  -5   4 414.638 50.9580  -2
   6  -9  -4 414.638 50.9580   1
  -5  -6   4 29.5866 28.5377  -2
   5  -9  -4 29.5866 28.5377   1
   5   6  -4 19.8962 38.7526  -2
  -5   9   4 19.8962 38.7526   1
  -4  -7   4 253.358 45.7472  -2
   4  -9  -4 253.358 45.7472   1
   4   7  -4 226.154 54.3316  -2
  -4   9   4 226.154 54.3316   1
   3  -9  -4 55.5703 22.6373   1
   3  -9  -4 92.0139 25.9325   2
  -3   9   4 108.495 26.2232   1
  -3   9   4 52.6875 16.7515   2
   2  -9  -4 44.1866 24.2596   2
   2  -9  -4 51.4912 20.5981   1
  -2   9   4 1.69196 21.3366   1
  -2   9   4 -31.761 26.5205   2
   1  -9  -4 747.558 76.5569   2
   1  -9  -4 831.604 67.3742   1
  -1   9   4 704.836 76.0068   2
  -1   9   4 970.600 85.3732   1
   0  -9  -4 76.7854 27.6727   1
   0  -9  -4 59.1723 29.1313   2
   0   9   4 52.8471 37.8568   2
   0   9   4 73.2466 42.9941   1
  -1  -9  -4 194.712 35.4960   2
  -1  -9  -4 161.567 35.1498   1
   1   9   4 127.452 45.3294   2
   1   9   4 219.635 44.5127   1
   2 -12   4 227.430 64.5369  -2
  -2  -9  -4 227.430 64.5369   1
  -2  12  -4 201.305 70.4301  -2
   2   9   4 201.305 70.4301   1
   3 -13   4 236.324 50.7557  -2
  -3  -9  -4 236.324 50.7557   1
  -4  14  -4 62.1327 51.4740  -2
   4   9   4 62.1327 51.4740   1
  -5  -9  -4 30.7524 27.7712   2
   5   9   4 30.6738 24.2444   1
   6   9   4 69.3727 19.3917   1
  11 -10  -4 -15.848 44.3469   1
 -11  10   4 37.0538 14.2036   2
  10 -10  -4 16.4779 49.2688   1
 -10  10   4 5.19594 14.6994   2
   9 -10  -4 36.4132 62.6470   1
  -9  10   4 -9.6265 15.2958   2
   8 -10  -4 131.924 27.9272   2
   8 -10  -4 40.6231 55.1264   1
  -8  10   4 80.1558 20.8617   2
  -8  10   4 158.648 32.1788   1
   7 -10  -4 -25.097 18.0765   2
   7 -10  -4 -18.249 61.3845   1
   7   5  -4 98.4973 60.7948  -2
  -7  10   4 98.4973 60.7948   1
  -6  -6   4 548.697 54.6656  -2
   6 -10  -4 548.697 54.6656   1
   6   6  -4 648.282 70.3992  -2
  -6  10   4 648.282 70.3992   1
  -5  -7   4 246.508 37.6015  -2
   5 -10  -4 246.508 37.6015   1
   5   7  -4 312.432 53.4159  -2
  -5  10   4 312.432 53.4159   1
  -4  -8   4 248.178 51.7556  -2
   4 -10  -4 248.178 51.7556   1
   4 -10  -4 203.604 36.9436   2
  -4  10   4 241.502 51.1472   1
   3 -10  -4 -2.5403 21.7754   1
   3 -10  -4 15.3251 26.0151   2
  -3  10   4 -3.4695 26.5898   2
  -3  10   4 -7.2602 23.0054   1
   2 -10  -4 -3.9371 19.8739   1
  -2  10   4 -0.0462 28.3425   2
  -2  10   4 3.45093 26.0583   1
   1 -10  -4 -1.1958 25.4832   1
   1 -10  -4 -23.226 27.2597   2
  -1  10   4 46.9254 39.1914   1
  -1  10   4 11.4296 32.3976   2
   0 -10  -4 269.952 38.3161   1
   0 -10  -4 217.060 37.9380   2
   0  10   4 209.862 43.4496   2
   0  10   4 157.174 48.4542   1
  -1 -10  -4 87.7148 29.3151   1
   1  10   4 114.988 40.7671   2
   1  10   4 86.7068 34.0732   1
   2 -13   4 67.6165 55.8165  -2
  -2 -10  -4 67.6165 55.8165   1
   3 -14   4 50.0708 42.5417  -2
  -3 -10  -4 50.0708 42.5417   1
  -3  14  -4 90.8136 42.9584  -2
   3  10   4 90.8136 42.9584   1
  -5 -10  -4 31.3290 20.0603   2
   5  10   4 27.5619 18.7324   1
  11 -11  -4 -29.151 39.2768   1
 -11  11   4 20.2368 11.0432   2
  10 -11  -4 9.59668 52.8664   1
 -10  11   4 34.8442 13.7507   2
   9 -11  -4 -1.3567 52.2384   1
  -9  11   4 13.0600 14.2447   2
   8 -11  -4 85.2398 51.1304   1
  -8  11   4 27.0993 15.2575   2
   7 -11  -4 147.049 64.8238   1
   7   6  -4 318.694 73.5014  -2
  -7  11   4 318.694 73.5014   1
  -6  -7   4 184.586 40.9924  -2
   6 -11  -4 184.586 40.9924   1
  -5  -8   4 200.344 86.2980  -2
   5 -11  -4 200.344 86.2980   1
   5   8  -4 369.806 60.8916  -2
  -5  11   4 369.806 60.8916   1
  -4  -9   4 50.9713 44.4302  -2
   4 -11  -4 50.9713 44.4302   1
   4 -11  -4 32.3730 29.4417   2
   4   9  -4 73.1525 71.4407  -2
  -4  11   4 73.1525 71.4407   1
   3 -11  -4 86.3620 26.0955   1
   3 -11  -4 68.2049 35.0904   2
  -3  11   4 42.0595 30.8685   1
  -3  11   4 64.0632 32.9120   2
   2 -11  -4 41.3769 23.9616   1
   2 -11  -4 89.9922 35.7619   2
  -2  11   4 55.3777 39.5791   1
  -2  11   4 42.4622 31.5495   2
   1 -11  -4 45.5369 28.8209   2
   1 -11  -4 -11.196 25.3632   1
  -1  11   4 -17.906 28.7247   2
   0  11   4 260.152 46.4132   2
   0  11   4 223.368 45.4611   1
  -1 -11  -4 104.555 28.1225   1
  -1 -11  -4 113.841 44.1822   2
   1  11   4 27.1044 33.1778   1
   1  11   4 46.1729 35.8038   2
   2 -14   4 63.7690 49.3657  -2
  -2 -11  -4 63.7690 49.3657   1
  -2  14  -4 76.4155 60.9184  -2
   2  11   4 76.4155 60.9184   1
   3 -15   4 22.3683 33.1180  -2
  -3 -11  -4 22.3683 33.1180   1
  -3  15  -4 47.4766 37.2818  -2
   3  11   4 47.4766 37.2818   1
  -4 -11  -4 32.4537 23.3954   2
  -4 -11  -4 35.6841 35.2152   1
   4  11   4 31.7522 20.1533   1
  10 -12  -4 42.1266 41.4287   1
 -10  12   4 77.8578 14.9713   2
   9 -12  -4 32.9739 44.2925   1
  -9  12   4 35.5700 15.9856   2
   8 -12  -4 18.3112 41.2535   1
  -8  12   4 -8.3199 13.7370   2
   7 -12  -4 -14.088 51.2363   1
  -7  12   4 3.22528 16.5708   2
  -6  -8   4 76.3509 37.1781  -2
   6 -12  -4 76.3509 37.1781   1
  -5  -9   4 94.2055 78.1438  -2
   5 -12  -4 94.2055 78.1438   1
   4 -12  -4 47.5119 51.9936   1
   3 -12  -4 148.962 60.8368   1
  -3  12   4 190.503 49.3684   2
   2 -12  -4 -5.2004 20.6895   1
   2 -12  -4 14.2137 29.9955   2
  -2  12   4 -5.5561 27.7199   2
   1 -12  -4 144.100 30.8170   1
  -1  12   4 153.152 36.8628   2
   0 -12  -4 130.423 26.8300   1
   0 -12  -4 83.0643 42.1138   2
   0  12   4 103.997 34.2344   2
   0  12   4 67.8206 34.7961   1
  -1 -12  -4 12.1616 37.7751   2
  -1 -12  -4 15.9927 20.0756   1
   1  12   4 55.8887 31.7897   2
   1  12   4 0.87524 26.8604   1
   2 -15   4 155.723 43.9194  -2
  -2 -12  -4 155.723 43.9194   1
  -2  15  -4 172.819 54.0505  -2
   2  12   4 172.819 54.0505   1
   9 -13  -4 26.6852 37.8382   1
  -9  13   4 6.00297 15.0432   2
   8 -13  -4 -8.3450 39.8243   1
  -8  13   4 -19.540 12.4018   2
   7 -13  -4 57.9815 43.2352   1
  -6  -9   4 313.883 87.6330  -2
   6 -13  -4 313.883 87.6330   1
  -5 -10   4 181.051 38.3100  -2
   5 -13  -4 181.051 38.3100   1
   4 -13  -4 -64.549 47.5215   1
   3 -13  -4 21.5397 20.7313   1
  -3  13   4 38.0351 25.8759   2
   2 -13  -4 51.6635 46.4100   2
   2 -13  -4 79.6441 23.3214   1
  -2  13   4 55.4004 28.7128   2
   1 -13  -4 -4.5068 17.7920   1
   1 -13  -4 -59.830 36.8247   2
  -1  13   4 -23.621 31.7357   2
   0 -13  -4 11.7952 34.0326   2
   0 -13  -4 -1.9638 16.6818   1
   0  13   4 -9.8417 38.4190   1
   0  13   4 13.0151 29.1905   2
  -1 -13  -4 -4.9936 30.5755   2
  -1 -13  -4 4.95961 14.8766   1
   1  13   4 9.94775 32.2115   1
   1  13   4 -5.9376 25.2270   2
   8 -14  -4 58.1648 40.9706   1
   7 -14  -4 18.4684 35.9323   1
   6 -14  -4 78.0913 46.2549   1
   4 -14  -4 -22.383 44.7510   1
  -4  14   4 33.5613 23.4670   2
   3 -14  -4 0.40003 44.7108   1
  -3  14   4 -4.8495 22.5846   2
   2 -14  -4 -6.9625 58.4500   2
  -2  14   4 -14.843 21.1820   2
  -1  14   4 18.1722 23.5812   2
   0  15  -5 49.7319 29.7135   2
   0  15  -5 62.6856 29.3346   1
   0 -15   5 41.7113 16.5906   2
   0 -15   5 59.2873 26.4227   1
  -1  15  -5 71.7864 29.7140   2
  -1  15  -5 -15.181 28.6090   1
   1 -15   5 79.7996 27.9868   1
   1 -15   5 56.8393 18.3411   2
  -2  15  -5 40.1783 27.9149   2
  -2  15  -5 75.4939 33.9251   1
   2 -15   5 54.8341 29.6678   1
   2 -15   5 98.8648 22.6380   2
  -3  15  -5 39.1760 25.5859   2
   3 -15   5 61.8588 30.2302   1
   3 -15   5 39.9789 23.7304   2
  -4  15  -5 -35.266 42.2866   2
   4 -15   5 -27.278 25.6948   1
  -6  -8  -5 57.9727 29.4413  -2
   6 -15   5 57.9727 29.4413   1
  -2  14   5 81.0384 34.2345  -2
   2  14  -5 81.0384 34.2345   1
   2 -14  -5 4.22708 57.9958  -2
  -2 -14   5 4.22708 57.9958   1
   1  14  -5 17.8985 23.9491   1
  -1 -14   5 -29.597 30.9537   1
  -1 -14   5 7.96671 17.6421   2
   0  14  -5 -38.515 34.7670   2
   0 -14   5 -6.7871 20.0116   2
   0 -14   5 163.994 63.3143   1
  -1  14  -5 11.6936 31.0183   2
  -1  14  -5 32.0646 45.9421   1
   1 -14   5 32.9019 34.4317   1
   1 -14   5 -16.070 19.3703   2
  -2  14  -5 58.7789 30.8641   2
  -2  14  -5 132.835 41.0769   1
   2 -14   5 44.7869 23.4564   2
   2 -14   5 125.465 38.4962   1
  -3  14  -5 56.5309 29.4027   2
   3 -14   5 14.3557 31.1550   1
   3 -14   5 22.6914 26.9075   2
  -4  14  -5 5.67688 26.8240   2
   4 -14   5 -21.245 32.0381   2
   4 -14   5 56.6369 32.4410   1
  -5  -8  -5 63.5043 60.2775  -2
   5 -14   5 63.5043 60.2775   1
  -6  -7  -5 179.918 40.0774  -2
   6 -14   5 179.918 40.0774   1
  -3  14   5 130.679 37.7637  -2
   3  13  -5 130.679 37.7637   1
  -2  13   5 -26.551 43.3389  -2
   2  13  -5 -26.551 43.3389   1
  -1  12   5 -61.833 61.3951  -2
   1  13  -5 -61.833 61.3951   1
   0  13  -5 77.8798 39.3951   2
   0  13  -5 47.7099 32.4451   1
   0 -13   5 -0.1534 37.0229   1
  -1  13  -5 39.2362 35.1206   2
  -1  13  -5 61.3756 38.4728   1
   1 -13   5 101.152 39.4522   1
   1 -13   5 110.293 29.9181   2
  -2  13  -5 336.815 59.1556   1
  -2  13  -5 262.723 44.2877   2
   2 -13   5 387.464 71.4429   1
   2 -13   5 276.675 42.0237   2
  -3  13  -5 59.0741 57.5341   2
   3 -13   5 56.4345 29.3836   2
   3 -13   5 43.0236 42.9220   1
  -4  13  -5 98.8252 37.0571   2
   4 -13   5 164.587 64.1369   1
  -5  -7  -5 323.492 73.3202  -2
   5 -13   5 323.492 73.3202   1
  -6  -6  -5 -61.876 35.7261  -2
   6 -13   5 -61.876 35.7261   1
  -7  -5  -5 114.458 44.8134  -2
   7 -13   5 114.458 44.8134   1
  -8  13  -5 29.1960 16.1400   2
  -9  13  -5 -10.551 14.6341   2
   4  12  -5 12.2610 31.1243   1
  -4 -12   5 41.8770 28.2475   2
  -3  13   5 2.77221 42.4889  -2
   3  12  -5 2.77221 42.4889   1
  -2  12   5 485.758 66.2965  -2
   2  12  -5 485.758 66.2965   1
   0  12  -5 131.236 36.7841   1
   0  12  -5 130.483 44.0740   2
   0 -12   5 146.766 33.1260   2
  -1  12  -5 278.706 53.4806   1
  -1  12  -5 192.126 45.5764   2
   1 -12   5 208.197 37.6917   2
   1 -12   5 287.155 50.2759   1
  -2  12  -5 15.0534 33.2886   2
   2 -12   5 14.4406 27.7483   2
   2 -12   5 -21.483 33.6815   1
  -3  12  -5 -26.824 28.4376   2
  -3  12  -5 -108.42 39.1047   1
   3 -12   5 -14.388 35.9253   1
   3 -12   5 40.4958 31.9766   2
  -4  12  -5 15.6697 27.4043   2
  -4  12  -5 34.3201 39.1995   1
   4 -12   5 60.9011 37.2790   1
  -5  -6  -5 52.8063 71.1609  -2
   5 -12   5 52.8063 71.1609   1
  -6  -5  -5 29.9025 47.8972  -2
   6 -12   5 29.9025 47.8972   1
  -7  -4  -5 17.0133 47.4031  -2
   7 -12   5 17.0133 47.4031   1
  -8  12  -5 52.7348 16.6667   2
  -9  12  -5 -3.7065 12.5988   2
 -10  12  -5 27.9991 11.2447   2
   5  11  -5 30.1080 21.9638   1
  -5 -11   5 5.97753 20.1677   2
  -4  13   5 411.778 65.6369  -2
   4  11  -5 411.778 65.6369   1
  -4 -11   5 263.024 62.1273   2
  -3  12   5 273.754 54.3526  -2
   3  11  -5 273.754 54.3526   1
  -2  11   5 74.1909 53.3579  -2
   2  11  -5 74.1909 53.3579   1
   2 -11  -5 40.6014 63.8664  -2
  -2 -11   5 40.6014 63.8664   1
  -1  10   5 324.246 73.5938  -2
   1  11  -5 324.246 73.5938   1
   1 -10  -5 177.814 72.7562  -2
  -1 -11   5 177.814 72.7562   1
   0  11  -5 -78.984 44.3521   2
   0  11  -5 -17.076 33.1940   1
   0 -11   5 -28.328 26.6447   1
   0 -11   5 34.8201 26.6315   2
  -1  11  -5 113.566 42.8163   2
  -1  11  -5 53.5069 42.0031   1
   1 -11   5 124.037 46.4837   2
  -2  11  -5 26.1605 31.0319   2
  -2  11  -5 37.4203 39.8279   1
   2 -11   5 58.5776 55.9684   1
   2 -11   5 77.8421 32.1259   2
  -3  11  -5 164.939 42.3066   1
  -3  11  -5 141.776 49.0570   2
   3 -11   5 82.3064 38.3406   2
   3 -11   5 227.854 46.2800   1
  -4  11  -5 192.280 34.4323   2
   4 -11   5 337.234 44.8895   1
   4 -11   5 172.295 38.5812   2
   5   5   5 328.911 65.6925  -2
  -5  11  -5 328.911 65.6925   1
  -5  -5  -5 285.794 63.0322  -2
   5 -11   5 285.794 63.0322   1
   6   4   5 527.701 63.2310  -2
  -6  11  -5 527.701 63.2310   1
  -6  -4  -5 275.184 48.1560  -2
   6 -11   5 275.184 48.1560   1
  -7  -3  -5 -5.5869 48.7770  -2
   7 -11   5 -5.5869 48.7770   1
   8 -11   5 21.7176 57.3298   1
  -9  11  -5 92.7302 18.0053   2
 -10  11  -5 7.44716 10.8838   2
  -6 -10   5 48.2952 42.7608   2
   5  10  -5 212.274 34.2610   1
  -5 -10   5 234.298 32.2443   2
  -4 -10   5 262.476 65.5353   2
  -3  11   5 60.1246 50.5611  -2
   3  10  -5 60.1246 50.5611   1
  -2  10   5 234.391 61.2011  -2
   2  10  -5 234.391 61.2011   1
  -1   9   5 38.2867 68.0439  -2
   1  10  -5 38.2867 68.0439   1
  -1 -10   5 -5.4543 46.6446   2
   0  10  -5 -10.041 34.4299   2
   0  10  -5 -22.653 35.2687   1
   0 -10   5 48.6351 22.5100   2
   0 -10   5 -21.198 28.7264   1
  -1  10  -5 -2.3821 46.7899   1
  -1  10  -5 -29.392 32.0876   2
   1 -10   5 28.6472 29.2258   1
   1 -10   5 34.3638 28.7412   2
  -2  10  -5 1170.22 99.6815   1
  -2  10  -5 627.889 70.5269   2
   2 -10   5 661.084 76.1813   2
   2 -10   5 909.021 103.013   1
  -3  10  -5 137.348 36.7260   1
  -3  10  -5 130.588 32.2388   2
   3 -10   5 210.380 41.3000   1
   3 -10   5 121.679 32.4566   2
  -4  10  -5 138.202 31.9766   2
   4 -10   5 260.962 36.8952   2
   4 -10   5 194.630 35.6164   1
   5   4   5 268.261 56.0679  -2
  -5  10  -5 268.261 56.0679   1
  -5  -4  -5 279.128 109.848  -2
   5 -10   5 279.128 109.848   1
   6   3   5 40.5929 37.1152  -2
  -6  10  -5 40.5929 37.1152   1
  -6  -3  -5 30.0184 37.9483  -2
   6 -10   5 30.0184 37.9483   1
  -7  -2  -5 175.028 48.2363  -2
   7 -10   5 175.028 48.2363   1
   8 -10   5 20.0885 26.1782   2
   8 -10   5 53.9107 72.1203   1
  -9  10  -5 17.4610 14.8408   2
 -10  10  -5 3.14454 11.7187   2
 -11  10  -5 -3.8761 8.77306   2
  -7  -9   5 -40.762 38.8185   2
   6   9  -5 65.9230 23.5696   1
  -6  -9   5 66.0980 51.3871   2
  -5  -9   5 182.618 64.4704   2
  -4  11   5 -72.902 60.7423  -2
   4   9  -5 -72.902 60.7423   1
   4   9  -5 -26.043 27.3670   2
  -4  -9   5 4.24566 54.0135   2
  -4  -9   5 37.1441 33.6676   1
  -3  10   5 715.916 79.6355  -2
   3   9  -5 715.916 79.6355   1
  -2   9   5 1244.69 117.090  -2
   2   9  -5 1244.69 117.090   1
   2  -9  -5 1301.55 114.471  -2
  -2  -9   5 1301.55 114.471   1
  -1   8   5 133.617 67.5767  -2
   1   9  -5 133.617 67.5767   1
  -1  -9   5 144.106 26.7656   2
   0   9  -5 269.420 46.6433   1
   0   9  -5 301.098 44.5047   2
   0  -9   5 242.686 43.4414   1
  -1   9  -5 1.89880 22.1724   1
   1  -9   5 32.1797 28.3545   1
  -2   9  -5 63.8204 34.6700   2
  -2   9  -5 64.3442 27.3484   1
   2  -9   5 91.2285 24.5059   2
  -3   9  -5 318.620 44.4243   1
  -3   9  -5 241.571 36.6962   2
   3  -9   5 378.239 53.1730   1
   3  -9   5 169.115 31.6082   2
  -4   9  -5 39.8295 22.8283   1
  -4   9  -5 38.2672 23.6317   2
   4  -9   5 65.9215 28.7287   1
   4  -9   5 9.69275 19.9686   2
  -5  -3  -5 530.280 64.9446  -2
   5  -9   5 530.280 64.9446   1
  -6  -2  -5 127.445 79.7791  -2
   6  -9   5 127.445 79.7791   1
   7   1   5 182.342 43.9250  -2
  -7   9  -5 182.342 43.9250   1
  -7  -1  -5 170.446 46.1089  -2
   7  -9   5 170.446 46.1089   1
  -8   9  -5 -9.0702 24.9797   1
  -8   9  -5 29.4908 15.2528   2
   8  -9   5 49.0668 22.3941   1
   8  -9   5 -9.2607 21.6261   2
  -9   9  -5 16.4622 14.5397   2
   9  -9   5 56.3075 22.9994   1
 -10   9  -5 90.4206 17.2651   2
  10  -9   5 132.686 22.4126   1
 -11   9  -5 -6.2131 9.91109   2
  11  -9   5 4.27498 13.7736   1
  -8  -8   5 -11.482 39.0311   2
   7   8  -5 40.2705 13.3439   1
  -7  -8   5 24.2049 48.7000   2
   6   8  -5 49.0810 14.9955   1
  -6  -8   5 44.6906 54.4306   2
   5   8  -5 78.2571 16.7841   1
   5   8  -5 29.5023 28.4678   2
  -5  -8   5 51.3221 31.2634   1
  -5  -8   5 171.287 22.6437   2
   4   8  -5 652.234 70.5477   2
  -4  10   5 1194.18 114.958  -2
   4   8  -5 1194.18 114.958   1
  -4  -8   5 650.069 96.4025   2
  -4  -8   5 789.428 98.4884   1
  -3   9   5 1004.95 95.6516  -2
   3   8  -5 1004.95 95.6516   1
   3  -9  -5 1010.83 95.0611  -2
  -3  -8   5 1010.83 95.0611   1
  -2   8   5 -14.397 46.0724  -2
   2   8  -5 -14.397 46.0724   1
   2  -8  -5 27.2090 38.9531  -2
  -2  -8   5 27.2090 38.9531   1
   1   8  -5 12.3188 19.7446   2
  -1  -8   5 9.93164 20.2823   2
   1  -7  -5 3.00456 40.2218  -2
  -1  -8   5 3.00456 40.2218   1
   0   8  -5 45.5190 20.6910   1
   0   8  -5 6.29054 19.7825   2
   0  -8   5 49.2672 22.1970   1
  -1   8  -5 510.765 55.9697   1
  -1   8  -5 450.493 53.6753   2
   1  -8   5 472.702 50.4095   2
  -2   8  -5 434.613 48.3969   1
   2  -8   5 319.293 38.9205   2
   3  -8   5 628.771 59.3807   2
  -4   8  -5 522.049 58.4152   1
  -4   8  -5 552.556 55.5915   2
   4  -8   5 698.328 64.2063   1
   4  -8   5 406.446 62.8827   2
   5   2   5 788.932 82.1393  -2
  -5   8  -5 788.932 82.1393   1
  -5  -2  -5 1130.91 96.4105  -2
   5  -8   5 1130.91 96.4105   1
   6   1   5 237.623 37.6545  -2
  -6   8  -5 237.623 37.6545   1
  -6  -1  -5 175.883 36.8841  -2
   6  -8   5 175.883 36.8841   1
  -7   0  -5 163.173 111.209  -2
   7  -8   5 163.173 111.209   1
  -8   8  -5 101.478 29.0291   1
   8  -8   5 73.9916 23.5986   2
  -8   1  -5 435.135 56.8191  -2
   8  -8   5 435.135 56.8191   1
   8  -8   5 44.2048 68.2065   1
  -9   8  -5 66.3244 18.6553   2
   9  -8   5 153.646 28.7430   1
 -10   8  -5 6.78383 13.3828   2
  10  -8   5 49.8479 22.8472   1
 -11   8  -5 25.2087 11.2547   2
  11  -8   5 19.4082 15.3751   1
  -9  -7   5 16.8517 38.0346   2
   8   7  -5 9.54221 12.7673   1
  -8  -7   5 10.6918 47.8168   2
   7   7  -5 19.6539 12.3761   1
  -7  -7   5 -4.4008 48.3561   2
   6   7  -5 134.746 18.5429   1
   6   7  -5 111.091 33.0039   2
  -6  -7   5 70.1569 29.3093   1
  -6  -7   5 190.445 28.4507   2
   5   7  -5 207.838 21.6941   1
   5   7  -5 164.372 35.6298   2
  -5  -7   5 182.866 35.5329   1
  -5  -7   5 212.939 21.0329   2
   4   7  -5 192.677 35.2669   2
  -4   9   5 386.684 53.4210  -2
   4   7  -5 386.684 53.4210   1
   4   7  -5 210.094 32.4989   1
  -4  -7   5 194.239 25.7801   2
   4  -9  -5 332.157 60.3955  -2
  -4  -7   5 332.157 60.3955   1
  -3   8   5 130.877 44.1495  -2
   3   7  -5 130.877 44.1495   1
   3  -8  -5 120.059 38.9540  -2
  -3  -7   5 120.059 38.9540   1
  -2   7   5 281.530 80.4001  -2
   2   7  -5 281.530 80.4001   1
   2  -7  -5 314.726 43.3507  -2
  -2  -7   5 314.726 43.3507   1
   1   7  -5 218.004 31.7282   2
   1   7  -5 404.312 68.9599   1
   1  -6  -5 448.291 55.1333  -2
  -1  -7   5 448.291 55.1333   1
   0   7  -5 -7.5198 14.2500   1
   0   7  -5 20.0180 18.3178   2
   0  -7   5 -15.087 16.8445   1
   0  -7   5 -7.3224 16.5995   2
  -1   7  -5 1504.91 96.6215   1
  -1   7  -5 1187.86 99.4706   2
   1  -7   5 1195.24 96.3733   2
   1  -7   5 1489.44 117.553   1
  -2   7  -5 1347.63 107.510   2
   2  -7   5 1317.27 105.963   2
  -3   7  -5 433.990 45.7184   1
   3  -7   5 313.121 37.2484   2
  -4   7  -5 14.7975 15.4265   1
   4  -7   5 6.01194 15.5986   2
   5   1   5 211.526 36.8837  -2
  -5   7  -5 211.526 36.8837   1
  -5  -1  -5 337.970 100.221  -2
   5  -7   5 337.970 100.221   1
  -6   0  -5 244.803 36.5002  -2
   6  -7   5 244.803 36.5002   1
  -7   1  -5 106.856 44.7151  -2
   7  -7   5 106.856 44.7151   1
  -8   7  -5 103.385 20.9318   2
   8  -2   5 381.658 54.7372  -2
  -8   7  -5 381.658 54.7372   1
   8  -7   5 97.4793 25.6820   1
  -8   2  -5 240.168 52.8267  -2
   8  -7   5 240.168 52.8267   1
  -9   7  -5 2.77843 23.0619   1
  -9   7  -5 23.7548 16.7863   2
   9  -7   5 19.3315 23.1846   2
   9  -7   5 5.66103 25.3733   1
 -10   7  -5 26.7189 14.5217   2
  10  -7   5 45.9250 22.0636   1
 -11   7  -5 -2.5319 10.8568   2
  11  -7   5 -3.7082 15.0405   1
   9   6  -5 21.6238 12.7690   1
  -9  -6   5 33.0718 45.9632   2
   8   6  -5 -5.3122 15.1216   1
  -8  -6   5 -12.777 49.2609   2
   7   6  -5 32.2362 13.1536   1
   7   6  -5 -3.9726 24.8721   2
  -7  -6   5 13.7802 24.5364   1
  -7  -6   5 19.8509 59.4125   2
   6   6  -5 28.4047 24.7865   2
   6   6  -5 23.6207 12.7902   1
  -6  -6   5 20.0097 16.8506   2
  -6  -6   5 31.4144 22.3287   1
   5   6  -5 16.8557 12.2223   1
   5   6  -5 -3.8347 21.3309   2
  -5  -6   5 0.79864 17.1154   1
  -5  -6   5 1.75823 13.2636   2
   4   6  -5 -10.485 12.0155   1
  -4  -6   5 0.63553 15.3426   2
  -4  -6   5 4.12942 16.2954   1
  -3   7   5 435.878 97.9476  -2
   3   6  -5 435.878 97.9476   1
   3  -7  -5 637.282 58.6221  -2
  -3  -6   5 637.282 58.6221   1
  -2   6   5 3059.02 367.598  -2
   2   6  -5 3059.02 367.598   1
   2  -6  -5 3594.40 249.822  -2
  -2  -6   5 3594.40 249.822   1
   1   6  -5 81.5877 21.7318   2
   1   6  -5 190.703 26.4804   1
  -1  -6   5 172.329 28.5997   1
   0   6  -5 825.602 69.6710   2
   0   6  -5 968.941 67.1388   1
   0  -6   5 1040.08 82.6016   1
   0  -6   5 774.082 66.5784   2
  -1   6  -5 339.393 50.2573   1
  -1   6  -5 222.805 31.0425   2
   1  -6   5 328.001 36.9095   1
   1  -6   5 243.902 30.4045   2
  -2   6  -5 394.493 52.7342   1
  -2   6  -5 524.430 49.0639   2
   2  -6   5 485.773 47.6356   2
  -3   6  -5 143.523 18.4147   1
  -3   6  -5 127.926 21.5088   2
   3  -6   5 130.972 22.3229   2
  -4   6  -5 31.5459 11.8413   1
   4  -6   5 -5.9884 13.9059   2
   6  -1   5 101.316 29.3385  -2
  -6   6  -5 101.316 29.3385   1
  -6   1  -5 85.2443 30.2743  -2
   6  -6   5 85.2443 30.2743   1
  -7   2  -5 274.484 49.4179  -2
   7  -6   5 274.484 49.4179   1
   8  -3   5 209.498 49.1537  -2
  -8   6  -5 209.498 49.1537   1
  -8   6  -5 60.7275 18.6367   2
   8  -6   5 100.612 27.1426   1
  -8   3  -5 298.633 53.1843  -2
   8  -6   5 298.633 53.1843   1
   8  -6   5 123.826 26.7384   2
  -9   6  -5 24.9026 16.9484   2
  -9   6  -5 -17.443 21.4321   1
   9  -6   5 -4.8006 23.2804   1
   9  -6   5 38.3161 22.6136   2
 -10   6  -5 24.4784 14.6149   2
  10  -6   5 9.43500 21.1272   1
 -11   6  -5 28.6432 12.2848   2
  11  -6   5 50.5937 17.0901   1
 -10  12   5 131.132 26.9766  -2
  10   5  -5 131.132 26.9766   1
   9   5  -5 126.791 20.2828   1
  -9  -5   5 8.64893 51.2802   2
   8   5  -5 1.60212 14.0444   1
  -8  -5   5 39.6790 60.2688   2
   7   5  -5 19.3310 12.4208   1
   7   5  -5 60.9918 26.1784   2
  -7  -5   5 52.0447 28.3460   2
  -7  -5   5 20.4310 22.3458   1
   6   5  -5 28.5093 22.1175   2
   6   5  -5 43.6051 13.0063   1
  -6  -5   5 52.4342 16.6648   2
  -6  -5   5 29.6695 20.0935   1
   5   5  -5 896.068 77.5027   2
   5   5  -5 891.860 51.7849   1
  -5  -5   5 845.919 76.3741   1
  -5  -5   5 875.500 47.9304   2
   4   5  -5 841.106 73.9841   2
   4   5  -5 769.605 64.3782   1
  -4  -5   5 932.255 87.5695   1
  -3   6   5 2950.89 360.253  -2
   3   5  -5 2950.89 360.253   1
   3  -6  -5 3504.04 242.745  -2
  -3  -5   5 3504.04 242.745   1
  -2   5   5 660.281 49.9723  -2
   2   5  -5 660.281 49.9723   1
   2  -5  -5 755.833 62.5653  -2
  -2  -5   5 755.833 62.5653   1
   1   5  -5 251.261 24.4269   1
   1   5  -5 184.292 24.9489   2
  -1  -5   5 247.325 29.9675   1
   0   5  -5 239.208 29.2606   2
   0   5  -5 252.184 23.9479   1
   0  -5   5 242.011 28.8012   1
   0  -5   5 236.606 27.2036   2
  -1   5  -5 175.390 19.5345   1
  -1   5  -5 140.501 22.7811   2
   1  -5   5 175.802 23.3023   2
   1  -5   5 179.624 23.6077   1
  -2   5  -5 255.771 29.9327   2
  -2   5  -5 305.350 33.5513   1
   2  -5   5 310.009 32.7526   1
   2  -5   5 284.447 31.2491   2
  -3   5  -5 657.168 46.5428   1
  -3   5  -5 540.189 48.3983   2
   3  -5   5 547.241 49.1802   2
  -4   5  -5 734.477 61.9100   1
   4  -5   5 609.668 54.3114   2
   5  -1   5 68.6235 30.0027  -2
  -5   5  -5 68.6235 30.0027   1
   6  -2   5 424.047 46.5810  -2
  -6   5  -5 424.047 46.5810   1
  -6   2  -5 395.137 96.9627  -2
   6  -5   5 395.137 96.9627   1
   7  -3   5 55.4402 37.0914  -2
  -7   5  -5 55.4402 37.0914   1
  -7   3  -5 93.4178 46.0512  -2
   7  -5   5 93.4178 46.0512   1
  -8   5  -5 66.6408 19.5188   2
   8  -4   5 104.030 47.1673  -2
  -8   5  -5 104.030 47.1673   1
  -8   4  -5 23.5660 49.8487  -2
   8  -5   5 23.5660 49.8487   1
   8  -5   5 79.7046 25.8367   1
  -9   5  -5 25.4737 25.0476   1
  -9   5  -5 36.7176 17.9835   2
   9  -5   5 45.1400 23.9177   1
   9  -5   5 36.8652 22.2768   2
 -10   5  -5 47.1813 15.0412   2
  10  -5   5 64.5061 22.9663   1
 -11   5  -5 -1.0533 11.3243   2
  11  -5   5 7.37504 15.1483   1
   9   4  -5 14.4873 15.0491   1
  -9  -4   5 32.4200 64.2014   2
   8   4  -5 149.138 21.9718   1
   8   4  -5 161.845 42.9802   2
  -8  -4   5 105.382 28.3857   2
  -8  -4   5 84.6482 49.6446   1
   7   4  -5 93.9435 14.1301   1
   7   4  -5 59.9757 24.7703   2
  -7  -4   5 146.425 27.9826   2
  -7  -4   5 55.5269 23.2136   1
   6   4  -5 405.007 29.6491   1
   6   4  -5 416.797 44.4171   2
  -6  -4   5 397.309 44.8920   1
  -6  -4   5 322.150 35.4202   2
   5   4  -5 177.855 17.8152   1
   5   4  -5 204.790 28.3308   2
  -5  -4   5 180.155 27.0706   1
  -5  -4   5 165.795 23.7734   2
   4   4  -5 42.9093 36.7470   1
   4   4  -5 33.5979 14.9621   2
  -4  -4   5 28.0715 15.9993   1
  -3   5   5 94.8069 60.0086  -2
   3   4  -5 94.8069 60.0086   1
   3  -5  -5 115.908 29.1371  -2
  -3  -4   5 115.908 29.1371   1
   2  -4  -5 105.902 26.9397  -2
  -2  -4   5 105.902 26.9397   1
   1   4  -5 486.541 45.3925   2
   1   4  -5 787.959 51.2521   1
  -1  -4   5 706.389 61.7430   1
  -1  -4   5 549.516 43.5063   2
   0   4  -5 -0.9195 11.7427   2
   0   4  -5 14.0019 19.1749   1
   0  -4   5 15.0614 11.3863   2
   0  -4   5 -8.9066 11.8242   1
  -1   4  -5 202.353 20.3097   1
  -1   4  -5 164.600 22.5890   2
   1  -4   5 241.905 25.5978   1
   1  -4   5 208.779 23.2349   2
  -2   4  -5 3031.60 185.840   1
  -2   4  -5 2425.99 177.842   2
   2  -4   5 3118.39 224.648   1
   2  -4   5 2377.48 177.596   2
  -3   4  -5 408.060 38.2999   1
  -3   4  -5 372.345 35.6146   2
   3  -4   5 344.639 35.8516   2
  -4   4  -5 613.077 53.3470   1
   4  -4   5 526.477 48.0116   2
   5  -2   5 120.715 32.8657  -2
  -5   4  -5 120.715 32.8657   1
   6  -3   5 228.916 35.3561  -2
  -6   4  -5 228.916 35.3561   1
  -6   3  -5 182.072 31.1119  -2
   6  -4   5 182.072 31.1119   1
   7  -4   5 359.833 49.5623  -2
  -7   4  -5 359.833 49.5623   1
  -7   4  -5 336.456 35.8859  -2
   7  -4   5 336.456 35.8859   1
   8  -5   5 65.5229 47.0659  -2
  -8   4  -5 65.5229 47.0659   1
  -8   4  -5 2.28016 17.8572   2
  -8   5  -5 88.8915 49.6454  -2
   8  -4   5 88.8915 49.6454   1
   8  -4   5 14.5505 19.8993   1
  -9   4  -5 28.5607 25.2135   1
  -9   4  -5 3.75275 16.9013   2
   9  -4   5 44.0753 21.5534   2
   9  -4   5 92.8466 26.4259   1
 -10   4  -5 100.243 18.3058   2
  10  -4   5 196.576 29.6421   1
 -11   4  -5 10.4513 11.7070   2
  11  -4   5 -5.5208 13.3008   1
 -11  11   5 73.1951 17.4139  -2
  11   3  -5 73.1951 17.4139   1
 -10  10   5 91.2469 31.0132  -2
  10   3  -5 91.2469 31.0132   1
   9   3  -5 172.706 25.5632   1
  -9  -3   5 137.767 79.3350   2
   8   3  -5 60.9610 25.6909   2
   8   3  -5 63.0618 19.9778   1
  -8  -3   5 54.9268 25.9280   2
  -8  -3   5 56.8388 23.7902   1
   7   3  -5 13.0526 18.2476   1
   7   3  -5 -7.2984 16.2752   2
  -7  -3   5 34.3141 23.5410   2
  -7  -3   5 10.1950 19.1183   1
   6   3  -5 6.44109 17.3077   1
   6   3  -5 20.2462 16.6489   2
  -6  -3   5 3.26967 19.3385   2
  -6  -3   5 21.0406 15.8394   1
   5   3  -5 292.674 32.1292   2
   5   3  -5 210.987 62.4439   1
  -5  -3   5 331.922 33.7430   1
   4   3  -5 38.3436 34.6057   1
   4   3  -5 70.5550 14.7965   2
  -4  -3   5 71.2648 15.8902   1
  -4  -3   5 22.6641 19.5803   2
  -3   4   5 1976.09 224.435  -2
   3   3  -5 1976.09 224.435   1
   3  -4  -5 1925.76 146.123  -2
  -3  -3   5 1925.76 146.123   1
  -2   3   5 3141.84 360.732  -2
   2   3  -5 3141.84 360.732   1
   2  -3  -5 3491.98 243.500  -2
  -2  -3   5 3491.98 243.500   1
   1   3  -5 435.963 32.7428   1
   1   3  -5 388.141 34.1748   2
  -1  -3   5 485.617 40.2275   1
  -1  -3   5 371.327 32.5429   2
   0   3  -5 834.387 54.5064   1
   0   3  -5 684.341 54.0930   2
   0  -3   5 841.479 65.8537   1
   0  -3   5 642.105 52.5940   2
  -1   3  -5 560.734 47.5012   2
  -1   3  -5 707.981 47.7203   1
   1  -3   5 557.112 46.2516   2
   1  -3   5 707.836 57.0157   1
  -2   3  -5 92.6152 16.3311   2
  -2   3  -5 149.088 19.4522   1
   2  -3   5 123.049 17.7417   1
   2  -3   5 99.9609 15.8432   2
  -3   3  -5 94.9613 15.4138   2
  -3   3  -5 120.900 17.8372   1
   3  -3   5 101.519 17.1823   2
  -4   3  -5 524.492 47.0145   1
   4  -3   5 443.412 41.7426   2
   5  -3   5 87.8832 34.2690  -2
  -5   3  -5 87.8832 34.2690   1
   6  -4   5 173.398 34.3746  -2
  -6   3  -5 173.398 34.3746   1
  -6   4  -5 249.923 40.2346  -2
   6  -3   5 249.923 40.2346   1
   7  -5   5 -20.275 35.7664  -2
  -7   3  -5 -20.275 35.7664   1
  -7   5  -5 3.79047 25.3507  -2
   7  -3   5 3.79047 25.3507   1
  -8   3  -5 113.278 22.5427   2
  -8   3  -5 154.294 31.7325   1
   8  -3   5 180.295 27.9217   1
  -8   6  -5 209.621 53.3156  -2
   8  -3   5 209.621 53.3156   1
  -9   3  -5 -30.234 24.8904   1
  -9   3  -5 9.95772 17.5391   2
   9  -3   5 7.17227 21.8523   1
   9  -3   5 47.3014 21.3732   2
 -10   3  -5 34.0037 14.2134   2
  10  -3   5 32.6940 18.9058   1
 -11   3  -5 0.69276 13.5443   2
  11  -3   5 35.7585 13.4251   1
 -11  10   5 63.9713 18.2741  -2
  11   2  -5 63.9713 18.2741   1
 -10   9   5 194.731 38.0917  -2
  10   2  -5 194.731 38.0917   1
   9   2  -5 165.257 25.8053   1
   9   2  -5 232.263 36.0122   2
  -9  -2   5 145.507 30.4611   1
  -9  -2   5 124.584 29.3466   2
   8   2  -5 54.1508 20.4808   1
   8   2  -5 78.3428 21.0406   2
  -8  -2   5 91.9567 27.1749   2
  -8  -2   5 47.9159 22.6371   1
   7   2  -5 271.519 32.6026   2
   7   2  -5 331.237 36.5897   1
  -7  -2   5 316.861 34.9358   2
  -7  -2   5 296.516 38.9773   1
   6   2  -5 394.439 38.6787   1
  -6  -2   5 233.569 29.0904   2
  -6  -2   5 371.276 38.5250   1
   5   2  -5 434.060 77.7249   1
   5   2  -5 132.321 13.4788   2
   4   2  -5 1716.28 194.596   1
   4   2  -5 1343.74 70.4272   2
  -4  -2   5 1632.61 88.4261   1
  -4  -2   5 1295.82 149.775   2
  -2   2   5 842.674 101.253  -2
   2   2  -5 842.674 101.253   1
   2  -2  -5 803.151 63.8711  -2
  -2  -2   5 803.151 63.8711   1
   1   2  -5 1225.55 97.3210   2
   1   2  -5 1604.87 96.1448   1
  -1  -2   5 1520.94 116.186   1
  -1  -2   5 1407.00 146.370   2
   0   2  -5 1162.20 89.7710   2
   0   2  -5 1528.82 92.7376   1
   0  -2   5 1475.83 112.356   1
   0  -2   5 1210.29 88.9950   2
  -1   2  -5 1355.11 101.537   1
  -1   2  -5 965.611 76.1675   2
   1  -2   5 1001.72 75.2140   2
   1  -2   5 1337.91 101.870   1
  -2   2  -5 275.819 29.0053   1
  -2   2  -5 252.201 25.6001   2
   2  -2   5 291.362 29.0751   1
   2  -2   5 228.029 24.5546   2
  -3   2  -5 1214.57 93.2989   1
   3  -2   5 938.086 73.4013   2
  -4   2  -5 1969.11 148.290   1
   4  -2   5 1566.36 119.245   2
   5  -4   5 91.5115 37.0839  -2
  -5   2  -5 91.5115 37.0839   1
   6  -5   5 423.612 48.0504  -2
  -6   2  -5 423.612 48.0504   1
   7  -6   5 381.512 51.7015  -2
  -7   2  -5 381.512 51.7015   1
  -7   6  -5 388.181 46.6485  -2
   7  -2   5 388.181 46.6485   1
  -8   2  -5 235.351 28.9895   2
   8  -7   5 604.781 74.7519  -2
  -8   2  -5 604.781 74.7519   1
   8  -2   5 336.463 39.5922   1
  -9   2  -5 141.808 22.5995   2
  -9   2  -5 290.420 61.5368   1
   9  -2   5 224.480 36.3149   1
 -10   2  -5 -15.302 12.1439   2
  10  -2   5 -3.1881 16.1531   1
  11  -2   5 8.31302 11.1643   1
 -11   9   5 122.235 23.1637  -2
  11   1  -5 122.235 23.1637   1
 -10   8   5 58.6569 36.8817  -2
  10   1  -5 58.6569 36.8817   1
   9   1  -5 -1.4052 20.0278   1
   9   1  -5 3.53645 23.7918   2
  -9  -1   5 34.4610 24.6942   2
  -9  -1   5 28.4165 22.0433   1
   8   1  -5 227.709 26.4654   2
   8   1  -5 273.021 33.4184   1
  -8  -1   5 129.569 39.6581   2
  -8  -1   5 269.658 38.8074   1
   7   1  -5 15.8416 15.7395   1
   7   1  -5 18.3572 11.6307   2
  -7  -1   5 15.2208 19.4946   2
  -7  -1   5 28.7602 17.1058   1
   6   1  -5 58.0832 40.9491   1
   6   1  -5 19.3195 7.28301   2
  -6  -1   5 58.4740 34.8264   2
   5   1  -5 347.538 63.0878   1
   5   1  -5 163.102 18.0442   2
  -5  -1   5 184.528 15.8264   1
   4   1  -5 59.0031 36.9720   1
   4   1  -5 6.75402 3.75625   2
  -4  -1   5 4.70562 6.24267   1
  -4  -1   5 15.1074 23.8598   2
  -3   2   5 374.436 61.1067  -2
   3   1  -5 374.436 61.1067   1
   3  -2  -5 241.059 17.0018  -2
  -3  -1   5 241.059 17.0018   1
  -2   1   5 1880.76 225.432  -2
   2   1  -5 1880.76 225.432   1
   2  -1  -5 2126.54 106.259  -2
  -2  -1   5 2126.54 106.259   1
   1   1  -5 308.951 43.8942   1
   1   1  -5 213.811 21.3420   2
  -1  -1   5 206.330 15.8254   2
  -1  -1   5 267.596 26.1959   1
   0   1  -5 27.5414 10.0191   1
   0   1  -5 11.1036 10.6491   2
   0  -1   5 9.74713 9.14119   2
   0  -1   5 15.5079 11.3573   1
  -1   1  -5 28.5714 12.1429   2
  -1   1  -5 26.1575 11.7073   1
   1  -1   5 24.1635 20.4701   1
   1  -1   5 20.8883 10.5423   2
  -2   1  -5 2900.51 210.390   1
  -2   1  -5 2101.84 158.272   2
   2  -1   5 2836.30 210.364   1
   2  -1   5 2185.90 158.274   2
  -3   1  -5 339.911 35.1477   1
   3  -1   5 298.501 30.6684   2
   3  -1   5 342.086 33.1608   1
  -4   1  -5 131.195 21.7302   1
   4  -1   5 97.8610 17.6578   2
   5  -5   5 59.1524 36.1948  -2
  -5   1  -5 59.1524 36.1948   1
   6  -6   5 142.951 33.7329  -2
  -6   1  -5 142.951 33.7329   1
  -6   6  -5 83.4847 20.4477  -2
   6  -1   5 83.4847 20.4477   1
   7  -7   5 454.263 52.6741  -2
  -7   1  -5 454.263 52.6741   1
  -7   7  -5 209.977 33.3504  -2
   7  -1   5 209.977 33.3504   1
  -8   1  -5 263.225 40.6829   1
  -8   1  -5 222.950 78.0579   2
   8  -1   5 177.040 30.3039   2
  -8   8  -5 437.135 43.6924  -2
   8  -1   5 437.135 43.6924   1
  -9   1  -5 40.3937 16.9722   2
   9  -1   5 41.4078 20.9678   1
  10  -1   5 -10.397 14.1777   1
 -11   8   5 36.7321 22.5219  -2
  11   0  -5 36.7321 22.5219   1
 -10   7   5 273.296 44.8749  -2
  10   0  -5 273.296 44.8749   1
   9   0  -5 33.2206 21.8308   1
  -9   0   5 169.451 76.5613   2
  -9   0   5 29.5426 17.4268   1
   8   0  -5 61.3967 20.9826   1
   8   0  -5 77.2619 15.1454   2
  -8   0   5 12.7343 22.6238   2
  -8   0   5 84.2028 20.1905   1
   7   0  -5 40.9866 16.7249   1
  -7   0   5 47.7504 16.4127   1
  -7   0   5 101.491 59.6517   2
   6   0  -5 136.284 51.6120   1
  -6   0   5 9.92028 9.45815   1
  -6   0   5 82.8161 32.1994   2
   5   0  -5 803.675 119.914   1
  -5   0   5 901.839 47.1368   1
  -5   0   5 510.711 74.0108   2
   4   0  -5 258.348 50.0456   1
  -4   0   5 200.345 43.2062   2
  -4   0   5 189.621 18.1832   1
  -3   1   5 2701.04 274.881  -2
   3   0  -5 2701.04 274.881   1
  -3   0   5 1901.49 137.460   1
   3  -1  -5 2362.36 180.128  -2
  -3   0   5 2362.36 180.128   1
  -2   0   5 1369.74 152.627  -2
   2   0  -5 1369.74 152.627   1
   2   0  -5 1348.24 70.1532  -2
  -2   0   5 1348.24 70.1532   1
   1   0  -5 9.93740 6.08177   1
   1   0  -5 12.7046 9.14709   2
  -1   0   5 6.13118 18.7810   2
  -1   0   5 19.7063 9.63303   1
   0   0  -5 715.408 56.0277   1
   0   0  -5 498.218 42.9907   2
   0   0   5 541.619 35.5975   2
   0   0   5 710.487 56.3793   1
  -1   0  -5 136.011 18.0529   1
   1   0   5 103.163 15.0839   2
   1   0   5 131.639 18.6698   1
  -2   0  -5 31.1041 12.1518   2
  -2   0  -5 31.4968 13.7765   1
   2   0   5 49.9163 16.4516   1
   2   0   5 21.5922 11.4594   2
  -3   0  -5 573.679 50.1623   1
   3   0   5 553.070 49.2307   1
   3   0   5 404.886 37.7620   2
  -4   0  -5 6.25891 14.8261   1
   4   0   5 11.0714 11.9949   2
   6  -7   5 86.8187 33.2934  -2
  -6   0  -5 86.8187 33.2934   1
  -6   7  -5 189.220 21.9963  -2
   6   0   5 189.220 21.9963   1
  -7   8  -5 213.907 31.1024  -2
   7   0   5 213.907 31.1024   1
  -8   0  -5 99.7142 19.9085   2
  -8   0  -5 125.997 33.4190   1
  -8   9  -5 165.938 54.7884  -2
   8   0   5 165.938 54.7884   1
   8   0   5 118.907 27.3920   2
   8   0   5 109.193 25.6333   1
   9   0   5 25.1325 17.4583   1
  10   0   5 24.4047 14.8466   1
 -12   8   5 24.2082 22.2654  -2
  12  -1  -5 24.2082 22.2654   1
 -11   7   5 95.7498 25.0043  -2
  11  -1  -5 95.7498 25.0043   1
   9  -1  -5 32.8139 20.4506   1
  -9   1   5 38.8390 25.9614   2
  -9   1   5 21.5454 14.8782   1
   8  -1  -5 3.18241 17.4318   1
  -8   1   5 10.9033 14.6937   2
  -8   1   5 19.6623 12.5200   1
   7  -1  -5 390.008 37.5783   1
  -7   1   5 426.899 38.7489   1
  -7   1   5 408.542 82.1532   2
   6  -1  -5 14.4213 37.3105   1
  -6   1   5 3.93008 30.0829   2
   5  -1  -5 979.770 129.084   1
  -5   1   5 623.621 87.3192   2
   4  -1  -5 3459.64 377.279   1
  -4   1   5 2319.33 263.311   2
   3  -1  -5 926.136 67.8941   2
  -3   0   5 2354.37 258.098  -2
   3  -1  -5 2354.37 258.098   1
  -2  -1   5 1762.17 215.781  -2
   2  -1  -5 1762.17 215.781   1
   2   1  -5 2057.47 101.815  -2
  -2   1   5 2057.47 101.815   1
   1  -1  -5 1294.21 136.443   1
   1  -1  -5 825.294 64.1481   2
  -1   1   5 855.391 53.0272   2
  -1   1   5 1127.77 89.7928   1
   0  -1  -5 3029.26 220.228   1
   0  -1  -5 2166.94 159.831   2
   0   1   5 2164.09 134.523   2
   0   1   5 3006.09 220.571   1
  -1  -1  -5 759.546 55.8545   2
  -1  -1  -5 1030.16 79.9897   1
   1   1   5 652.360 45.9975   2
   1   1   5 1029.94 80.4252   1
  -2  -1  -5 908.295 74.4815   1
  -2  -1  -5 726.068 58.9419   2
   2   1   5 717.325 48.4646   2
   2   1   5 947.226 78.7138   1
  -3  -1  -5 1125.21 90.5163   1
   3   1   5 695.941 47.7674   2
   3   1   5 1123.09 89.2824   1
  -4  -1  -5 1113.21 91.9824   1
   4   1   5 641.536 45.3462   2
   5  -7   5 296.635 51.2603  -2
  -5  -1  -5 296.635 51.2603   1
  -5   7  -5 409.733 63.5925  -2
   5   1   5 409.733 63.5925   1
   6  -8   5 292.168 41.4137  -2
  -6  -1  -5 292.168 41.4137   1
  -6   8  -5 249.956 27.3539  -2
   6   1   5 249.956 27.3539   1
   7  -9   5 133.073 47.7311  -2
  -7  -1  -5 133.073 47.7311   1
  -7   9  -5 132.626 28.2514  -2
   7   1   5 132.626 28.2514   1
  -8  -1  -5 67.1117 58.5439   2
  -8  -1  -5 14.0119 32.5035   1
   9   1   5 65.1557 17.8499   1
  10   1   5 23.2031 12.8649   1
 -12   7   5 26.2495 19.0929  -2
  12  -2  -5 26.2495 19.0929   1
 -11   6   5 96.6364 21.5498  -2
  11  -2  -5 96.6364 21.5498   1
 -10   5   5 119.994 30.7477  -2
  10  -2  -5 119.994 30.7477   1
   9  -2  -5 16.6117 22.0305   1
  -9   2   5 2.53652 18.8508   2
   8  -2  -5 407.049 41.5349   1
  -8   2   5 273.895 24.1858   2
   7  -2  -5 22.4898 19.4757   1
  -7   2   5 24.7064 16.7268   2
   6  -2  -5 729.923 107.820   1
  -6   2   5 495.067 79.7060   2
   5  -2  -5 27.8053 35.8610   1
  -5   2   5 43.2076 32.5291   2
   4  -2  -5 253.773 22.0414   2
   4  -2  -5 342.601 58.6031   1
  -4   2   5 314.844 54.6112   2
  -3  -1   5 327.340 54.8739  -2
   3  -2  -5 327.340 54.8739   1
   3   1  -5 293.613 17.5815  -2
  -3   2   5 293.613 17.5815   1
  -2  -2   5 923.432 94.8152  -2
   2  -2  -5 923.432 94.8152   1
   2   2  -5 731.292 42.5066  -2
  -2   2   5 731.292 42.5066   1
   1  -2  -5 456.540 42.2941   2
   1  -2  -5 876.002 99.5773   1
  -1   2   5 549.127 35.5084   2
  -1   2   5 765.087 63.7789   1
   0  -2  -5 88.1750 14.8119   2
   0  -2  -5 113.326 23.3053   1
   0   2   5 119.493 18.5560   1
   0   2   5 43.6664 11.3724   2
  -1  -2  -5 1049.14 80.8553   1
  -1  -2  -5 714.946 57.0513   2
   1   2   5 672.799 47.0688   2
   1   2   5 985.347 80.9620   1
  -2  -2  -5 1445.15 112.931   1
  -2  -2  -5 1167.99 88.8340   2
   2   2   5 1451.34 112.378   1
   2   2   5 1096.00 72.4183   2
  -3  -2  -5 53.6926 19.6153   1
   3   2   5 40.3195 17.1165   2
  -4  -2  -5 133.501 27.0955   1
   4   2   5 146.521 23.9762   2
   5  -8   5 667.844 80.3625  -2
  -5  -2  -5 667.844 80.3625   1
  -5   8  -5 1020.32 90.1527  -2
   5   2   5 1020.32 90.1527   1
   6  -9   5 65.7976 34.1401  -2
  -6  -2  -5 65.7976 34.1401   1
  -6   9  -5 73.3328 26.6223  -2
   6   2   5 73.3328 26.6223   1
   7 -10   5 118.735 53.0362  -2
  -7  -2  -5 118.735 53.0362   1
  -7  10  -5 160.619 29.3373  -2
   7   2   5 160.619 29.3373   1
  -8  -2  -5 -0.1074 54.4914   2
  -8  11  -5 42.8360 28.7298  -2
   8   2   5 42.8360 28.7298   1
   9   2   5 24.1909 15.2900   1
 -12   6   5 50.6021 18.8330  -2
  12  -3  -5 50.6021 18.8330   1
 -11   5   5 88.3357 20.8959  -2
  11  -3  -5 88.3357 20.8959   1
 -10   4   5 556.619 52.2618  -2
  10  -3  -5 556.619 52.2618   1
   9  -3  -5 31.7092 23.4325   1
  -9   3   5 84.4261 20.2224   2
   8  -3  -5 116.661 19.3525   1
  -8   3   5 -112.88 61.2580   2
   7  -3  -5 13.2036 29.9874   1
  -7   3   5 20.8682 15.7813   2
   6  -3  -5 70.5983 38.9063   1
   6  -3  -5 66.5518 7.87874   2
  -6   3   5 20.7343 32.9370   2
   5  -3  -5 -0.1088 6.10379   2
   5  -3  -5 36.9606 33.0479   1
  -5   3   5 12.2901 31.4538   2
   4  -3  -5 52.1427 7.66110   2
   4  -3  -5 8.76135 27.5346   1
  -4   3   5 -11.497 29.7995   2
  -3  -2   5 3270.15 327.371  -2
   3  -3  -5 3270.15 327.371   1
   3   2  -5 2919.69 155.468  -2
  -3   3   5 2919.69 155.468   1
  -2  -3   5 2888.05 329.697  -2
   2  -3  -5 2888.05 329.697   1
   2   3  -5 3262.08 225.081  -2
  -2   3   5 3262.08 225.081   1
   1  -3  -5 966.921 70.2363   2
   1  -3  -5 1311.42 98.2902   1
  -1   3   5 836.854 57.8501   2
  -1   3   5 1285.80 99.8500   1
   0  -3  -5 676.203 55.3799   2
   0   3   5 638.331 44.7443   2
   0   3   5 996.436 80.9549   1
  -1  -3  -5 63.1839 16.9191   2
  -1  -3  -5 50.2667 19.1784   1
   1   3   5 99.2669 21.0193   1
   1   3   5 -5.5529 18.6241   2
  -2  -3  -5 345.289 38.5503   2
  -2  -3  -5 438.732 47.9723   1
   2   3   5 388.459 40.3961   2
   2   3   5 491.621 48.7610   1
  -3  -3  -5 651.968 61.8881   1
   3   3   5 593.899 56.3411   2
  -4  -3  -5 242.360 41.8854   2
  -4  -3  -5 157.505 31.8674   1
   4   3   5 129.988 27.6150   2
   4   3   5 275.222 37.9466   1
   5  -9   5 191.812 52.0005  -2
  -5  -3  -5 191.812 52.0005   1
  -5   9  -5 265.421 33.0438  -2
   5   3   5 265.421 33.0438   1
   6 -10   5 15.9057 41.2058  -2
  -6  -3  -5 15.9057 41.2058   1
  -6  10  -5 66.2908 22.4144  -2
   6   3   5 66.2908 22.4144   1
  -7  11  -5 62.2604 28.2201  -2
   7   3   5 62.2604 28.2201   1
  -8  -3  -5 24.6411 52.0251   2
   8   3   5 28.8809 16.9862   1
  -8  12  -5 100.317 47.0956  -2
   8   3   5 100.317 47.0956   1
   9   3   5 5.84717 12.7250   1
 -12   5   5 7.68987 23.5582  -2
  12  -4  -5 7.68987 23.5582   1
 -11   4   5 45.7301 19.9235  -2
  11  -4  -5 45.7301 19.9235   1
   9  -4  -5 205.780 31.0410   1
  -9   2   5 216.744 118.083  -2
   9  -4  -5 216.744 118.083   1
  -9   4   5 160.210 25.3550   2
   8  -4  -5 46.0398 16.6878   1
   8  -4  -5 68.2859 13.1909   2
  -8   4   5 57.4752 18.7639   2
   7  -4  -5 158.506 24.6230   1
   7  -4  -5 186.699 20.6529   2
  -7   4   5 136.208 20.7408   2
   6  -4  -5 88.5606 14.9575   2
  -6   4   5 219.888 54.9891   2
  -6   4   5 107.760 9.88550   1
   5  -4  -5 737.265 44.7643   2
  -5   4   5 868.357 65.7130   1
   4  -4  -5 647.395 52.8011   2
   4  -4  -5 818.097 96.7782   1
  -4   4   5 771.252 43.5316   1
  -4   4   5 637.823 90.7115   2
  -3  -3   5 1682.63 193.943  -2
   3  -4  -5 1682.63 193.943   1
   3   3  -5 1826.60 131.533  -2
  -3   4   5 1826.60 131.533   1
  -2  -4   5 127.714 34.9127  -2
   2  -4  -5 127.714 34.9127   1
   2   4  -5 114.194 26.3421  -2
  -2   4   5 114.194 26.3421   1
  -1  -5   5 275.062 36.1314  -2
   1  -4  -5 275.062 36.1314   1
   1  -4  -5 24.4107 14.8281   2
  -1   4   5 26.3941 15.9710   1
  -1   4   5 48.0022 12.8029   2
   0  -4  -5 317.696 35.9485   1
   0  -4  -5 264.068 31.3047   2
   0   4   5 269.152 25.7689   2
   0   4   5 365.144 39.0846   1
  -1  -4  -5 -9.6369 17.1139   1
  -1  -4  -5 2.21513 14.3805   2
   1   4   5 -3.3391 20.9440   1
   1   4   5 -17.765 11.9194   2
  -2  -4  -5 156.519 27.6599   1
   2   4   5 152.465 29.7919   1
   2   4   5 115.688 24.8358   2
  -3  -4  -5 533.677 61.9480   2
  -3  -4  -5 639.520 63.4924   1
   3   4   5 531.194 55.6630   2
  -4  -4  -5 152.204 41.9358   2
  -4  -4  -5 177.041 33.9441   1
   4   4   5 181.713 21.3099   1
   4   4   5 158.492 31.3391   2
   5 -10   5 225.803 57.1487  -2
  -5  -4  -5 225.803 57.1487   1
  -5  10  -5 139.906 36.3952  -2
   5   4   5 139.906 36.3952   1
   6 -11   5 332.727 56.8011  -2
  -6  -4  -5 332.727 56.8011   1
  -6  11  -5 252.162 28.9148  -2
   6   4   5 252.162 28.9148   1
  -7  12  -5 8.57288 26.5271  -2
   7   4   5 8.57288 26.5271   1
   8   4   5 11.6160 16.8677   1
 -11   3   5 43.6904 18.3765  -2
  11  -5  -5 43.6904 18.3765   1
   9  -5  -5 343.580 33.0310   1
   9  -5  -5 206.291 23.9236   2
  -9   5   5 201.339 27.7826   2
   8  -5  -5 308.268 27.6673   1
   8  -5  -5 206.668 25.6654   2
  -8   5   5 237.274 29.2237   2
   7  -5  -5 -16.117 11.6435   2
   7  -5  -5 60.4149 20.6003   1
  -7   5   5 45.1846 14.9184   2
  -7   5   5 0.43506 10.1353   1
   6  -5  -5 317.146 33.4649   2
  -6   5   5 395.195 32.1537   2
  -6   5   5 456.959 39.3629   1
   5  -5  -5 37.2009 13.3184   2
  -5   5   5 27.5206 36.1460   2
  -5   5   5 50.1294 13.6886   1
   4  -5  -5 3.86795 11.6300   2
   4  -5  -5 -16.920 20.3159   1
  -4   5   5 -20.034 30.0376   2
  -4   5   5 -14.625 9.78495   1
   3   4  -5 106.619 26.2448  -2
  -3   5   5 106.619 26.2448   1
  -2  -5   5 616.988 81.4424  -2
   2  -5  -5 616.988 81.4424   1
   2   5  -5 794.144 61.8552  -2
  -2   5   5 794.144 61.8552   1
   1  -5  -5 328.000 37.8433   2
  -1  -6   5 189.411 28.3206  -2
   1  -5  -5 189.411 28.3206   1
  -1   5   5 360.757 32.1585   2
  -1   5   5 379.116 41.7298   1
   0  -5  -5 1264.79 102.144   1
   0  -5  -5 904.429 72.3069   2
   0   5   5 1276.39 104.525   1
   0   5   5 829.706 59.4975   2
  -1  -5  -5 47.6727 18.6127   2
  -1  -5  -5 51.8955 22.2433   1
   1   5   5 27.8164 23.1587   1
   1   5   5 47.6281 21.7631   2
  -2  -5  -5 1156.47 99.0458   1
   2   5   5 1039.36 91.0597   2
  -3  -5  -5 22.8513 33.1693   2
  -3  -5  -5 -35.954 20.4088   1
   3   5   5 -11.121 23.4165   2
   3   5   5 5.74544 27.7704   1
  -4  -5  -5 477.758 54.9067   2
  -4  -5  -5 515.737 54.8722   1
   4   5   5 610.153 65.8236   2
   4   5   5 330.577 48.9701   1
   5 -11   5 172.852 67.1372  -2
  -5  -5  -5 172.852 67.1372   1
  -5  11  -5 265.174 36.3362  -2
   5   5   5 265.174 36.3362   1
  -6  12  -5 120.115 48.9689  -2
   6   5   5 120.115 48.9689   1
  -7  13  -5 132.773 46.1047  -2
   7   5   5 132.773 46.1047   1
 -11   2   5 89.8151 68.6943  -2
  11  -6  -5 89.8151 68.6943   1
   9  -6  -5 414.187 48.8809   1
   9  -6  -5 233.076 28.6613   2
  -9   6   5 226.554 29.9588   2
   8  -6  -5 18.8526 14.9421   2
   8  -6  -5 15.3631 22.7922   1
  -8   6   5 44.2807 34.4130   2
  -8   6   5 26.5639 15.3943   1
   7  -6  -5 68.2000 17.9205   2
   7  -6  -5 57.2797 23.8040   1
  -7   6   5 84.7502 18.7783   1
  -7   6   5 33.6649 16.4054   2
   6  -6  -5 102.157 19.7273   2
   6  -6  -5 171.165 22.8746   1
  -6   6   5 119.426 15.3877   2
  -6   6   5 134.356 21.5725   1
   5  -6  -5 222.730 27.4468   2
  -5   6   5 300.708 32.7706   1
  -5   6   5 171.852 52.5895   2
   4  -6  -5 36.1551 15.6648   2
  -4   6   5 89.8485 41.5655   2
  -4   6   5 33.1119 13.4708   1
   3   5  -5 3385.95 250.968  -2
  -3   6   5 3385.95 250.968   1
   2   6  -5 3193.38 238.659  -2
  -2   6   5 3193.38 238.659   1
  -1   6   5 65.7247 33.0812   2
  -1   6   5 176.325 28.2821   1
   0  -6  -5 11.1097 16.1719   2
   0   6   5 2.97248 15.9641   2
   0   6   5 4.65422 19.1708   1
   1   6   5 23.1062 22.0179   2
   1   6   5 37.4917 26.9030   1
  -2  -6  -5 19.5380 34.4684   2
   2   6   5 44.9635 26.9288   2
   2   6   5 9.42574 35.7255   1
  -3  -6  -5 118.668 36.4600   1
  -3  -6  -5 161.283 41.2644   2
   3   6   5 132.581 37.3650   2
   3   6   5 107.232 34.0119   1
  -4  -6  -5 184.446 46.1185   2
  -4  -6  -5 326.217 48.7441   1
   4   6   5 317.866 49.6544   2
   4   6   5 253.433 43.3200   1
  -5  12  -5 141.365 65.9721  -2
   5   6   5 141.365 65.9721   1
  -6  13  -5 16.5956 43.5192  -2
   6   6   5 16.5956 43.5192   1
 -11   1   5 157.218 72.5480  -2
  11  -7  -5 157.218 72.5480   1
 -10   0   5 113.978 101.459  -2
  10  -7  -5 113.978 101.459   1
   9  -7  -5 10.4439 22.7230   1
   9  -7  -5 -12.365 16.5644   2
  -9   7   5 -3.6166 16.9037   2
  -9   7   5 12.7068 22.0486   1
   8  -7  -5 -11.120 23.6774   1
   8  -7  -5 -26.099 14.4967   2
  -8   7   5 43.2256 18.6351   2
  -8   7   5 1.52838 15.3505   1
   7  -7  -5 344.204 40.0972   2
   7  -7  -5 479.158 41.0922   1
  -7   7   5 380.103 42.9971   1
  -7   7   5 369.058 38.1051   2
   6  -7  -5 441.733 40.3297   2
   6  -7  -5 486.324 53.6588   1
  -6   7   5 338.928 27.2280   2
  -6   7   5 627.072 53.4678   1
   5  -7  -5 268.396 20.9078   1
   5  -7  -5 125.938 23.3409   2
  -5   7   5 153.080 26.3672   1
  -5   7   5 192.396 20.2684   2
   4  -7  -5 406.885 43.2134   2
   4  -7  -5 568.129 42.1866   1
  -4   7   5 446.599 40.4558   2
  -4   7   5 491.048 48.6736   1
   2   7  -5 382.270 46.6937  -2
  -2   7   5 382.270 46.6937   1
   1  -7  -5 27.5924 26.4958   1
  -1   7   5 44.4056 21.0718   1
   0  -7  -5 82.1491 26.4320   1
   0   7   5 88.3511 28.5802   1
  -1  -7  -5 94.1604 30.8071   1
  -1  -7  -5 37.1758 28.2412   2
   1   7   5 3.96533 25.8424   2
   1   7   5 -51.741 35.8884   1
  -2  -7  -5 100.397 32.5618   1
  -2  -7  -5 103.318 40.9332   2
   2   7   5 216.179 46.7868   2
   2   7   5 122.085 38.7945   1
  -3  -7  -5 582.189 90.5881   1
  -3  -7  -5 543.702 71.0463   2
   3   7   5 533.446 64.7626   1
   3   7   5 693.225 81.9869   2
  -4  -7  -5 210.526 49.2298   2
   4   7   5 167.917 53.6710   2
   4   7   5 143.534 37.8716   1
  -5  13  -5 216.967 63.6258  -2
   5   7   5 216.967 63.6258   1
  -6  14  -5 166.738 42.0326  -2
   6   7   5 166.738 42.0326   1
  -7  15  -5 143.622 31.9955  -2
   7   7   5 143.622 31.9955   1
 -11   0   5 25.7260 62.7612  -2
  11  -8  -5 25.7260 62.7612   1
 -10  -1   5 125.765 102.260  -2
  10  -8  -5 125.765 102.260   1
   9  -8  -5 126.360 29.7058   1
   9  -8  -5 155.403 28.8617   2
  -9   8   5 222.496 32.7481   1
  -9   8   5 141.059 25.1924   2
   8  -8  -5 29.4975 19.7050   2
   8  -8  -5 53.6628 25.6655   1
  -8   8   5 16.2537 17.4470   2
  -8   8   5 35.8799 20.2785   1
   7  -8  -5 97.8787 28.1024   1
  -7   8   5 86.8231 13.1586   2
  -7   8   5 236.855 38.0526   1
   6  -8  -5 50.4244 22.6392   1
   6  -8  -5 15.1323 17.1082   2
  -6   8   5 34.0736 13.3839   2
  -6   8   5 17.6784 18.0468   1
   5  -8  -5 50.0550 19.0874   2
   5  -8  -5 65.0620 14.0541   1
  -5   8   5 24.5345 18.4861   1
  -5   8   5 64.0699 15.1341   2
   4  -8  -5 31.8480 18.6911   1
   4  -8  -5 22.0260 17.9114   2
  -4   8   5 25.0759 13.9754   2
   4   6  -5 57.7148 42.3201  -2
  -4   8   5 57.7148 42.3201   1
  -3  -7   5 61.1359 37.2110  -2
   3  -8  -5 61.1359 37.2110   1
   3   7  -5 83.0836 36.7820  -2
  -3   8   5 83.0836 36.7820   1
  -2  -8   5 31.9013 36.2117  -2
   2  -8  -5 31.9013 36.2117   1
   2   8  -5 -22.819 35.5864  -2
  -2   8   5 -22.819 35.5864   1
   1  -8  -5 -0.0412 21.0444   1
   1   9  -5 138.121 61.0758  -2
  -1   8   5 138.121 61.0758   1
   0  -8  -5 -2.9819 21.0978   1
   0  -8  -5 31.6680 28.3455   2
   0   8   5 -4.7088 26.1729   1
   0   8   5 4.46819 29.8694   2
  -1  -8  -5 538.285 57.9733   1
   1   8   5 389.356 54.6791   2
  -2  -8  -5 381.234 57.9091   2
  -2  -8  -5 421.017 51.3187   1
   2   8   5 384.709 55.2617   1
  -3  -8  -5 31.9457 33.2674   1
  -3  -8  -5 83.1896 39.5595   2
   3   8   5 133.623 59.0386   2
   3   8   5 71.0704 33.1919   1
  -4  -8  -5 29.9574 37.9787   2
   4   8   5 -3.2749 27.8216   1
  -5  14  -5 130.418 57.7331  -2
   5   8   5 130.418 57.7331   1
  -6  15  -5 33.1073 32.6436  -2
   6   8   5 33.1073 32.6436   1
 -11  -1   5 143.805 87.2622  -2
  11  -9  -5 143.805 87.2622   1
 -10  -2   5 262.839 104.514  -2
  10  -9  -5 262.839 104.514   1
   9  -9  -5 32.8480 57.6736   1
  -9   9   5 27.3042 17.8081   2
   8  -9  -5 38.1802 25.4654   1
   8  -9  -5 16.7690 20.5186   2
  -8   9   5 23.2598 17.7330   2
  -8   9   5 23.5491 23.7367   1
   7  -9  -5 60.1233 25.9789   1
   7  -9  -5 38.8089 21.5155   2
  -7   9   5 65.8713 13.2058   2
  -7   9   5 112.993 27.1217   1
   6  -9  -5 324.957 36.3494   1
   6  -9  -5 210.989 35.2949   2
  -6   9   5 293.206 40.5968   1
  -6   9   5 292.684 24.9305   2
   5  -9  -5 114.526 17.6085   1
   5  -9  -5 89.2686 25.2035   2
  -5   9   5 158.087 29.1573   1
  -5   9   5 83.2902 15.8952   2
   4  -9  -5 296.865 28.9257   1
  -4   9   5 208.035 35.3679   2
  -4   9   5 154.422 32.1656   1
  -3  -8   5 1050.08 77.9014  -2
   3  -9  -5 1050.08 77.9014   1
   3   8  -5 1080.16 97.7740  -2
  -3   9   5 1080.16 97.7740   1
  -2  -9   5 1569.06 106.749  -2
   2  -9  -5 1569.06 106.749   1
   2   9  -5 1527.44 131.991  -2
  -2   9   5 1527.44 131.991   1
   1  -9  -5 -20.375 54.8712   1
   1  10  -5 -18.053 67.3546  -2
  -1   9   5 -18.053 67.3546   1
   0  -9  -5 102.373 26.4204   1
   0   9   5 153.293 50.0187   1
  -1  -9  -5 51.7549 40.8272   2
  -1  -9  -5 58.6645 30.6347   1
   1   9   5 133.818 37.5985   2
   1   9   5 172.200 39.8111   1
  -2  -9  -5 29.8282 27.7342   1
  -2  -9  -5 -34.082 35.0278   2
   2   9   5 -35.109 29.6901   1
  -3  -9  -5 -1.5495 29.9038   1
  -3  -9  -5 -10.004 37.2355   2
   3   9   5 2.65146 28.8699   1
  -4  -9  -5 12.7139 33.2946   1
  -4  -9  -5 13.8879 33.1423   2
   4   9   5 30.3044 27.3620   1
 -11  -2   5 86.2089 52.6838  -2
  11 -10  -5 86.2089 52.6838   1
 -10  -3   5 157.147 88.5856  -2
  10 -10  -5 157.147 88.5856   1
   9 -10  -5 59.2088 58.7784   1
  -9  10   5 20.0328 15.7935   2
   8 -10  -5 -18.932 21.9047   2
   8 -10  -5 55.5399 57.0338   1
  -8  10   5 34.5457 18.4868   2
  -8  10   5 60.2830 31.1210   1
   7 -10  -5 106.914 59.7558   1
   7 -10  -5 61.8885 24.3653   2
  -7  10   5 84.3835 15.1045   2
  -7  10   5 92.7035 29.8916   1
   6 -10  -5 20.7344 16.1686   1
   6 -10  -5 47.4506 22.4197   2
  -6  10   5 58.4608 25.1423   1
  -6  10   5 1.54334 13.5967   2
   5 -10  -5 210.895 37.9200   2
   5 -10  -5 353.242 33.4008   1
  -5  10   5 297.975 25.7930   2
  -5  10   5 234.496 40.6129   1
  -4  -8   5 1184.78 108.659  -2
   4 -10  -5 1184.78 108.659   1
   4 -10  -5 274.171 42.2661   2
   4 -10  -5 480.778 80.7345   1
  -4  10   5 320.346 47.2079   1
  -3  -9   5 902.217 70.9738  -2
   3 -10  -5 902.217 70.9738   1
   3   9  -5 790.506 91.7991  -2
  -3  10   5 790.506 91.7991   1
  -2 -10   5 236.167 41.3849  -2
   2 -10  -5 236.167 41.3849   1
   2  10  -5 101.176 57.1343  -2
  -2  10   5 101.176 57.1343   1
  -1 -11   5 232.529 54.4944  -2
   1 -10  -5 232.529 54.4944   1
   0 -10  -5 36.8824 26.8633   1
   0  10   5 7.55192 31.2386   2
   0  10   5 -8.0494 39.9243   1
  -1 -10  -5 42.9316 26.2408   1
  -1 -10  -5 35.6236 40.0878   2
   1  10   5 87.6225 59.8281   2
  -2 -10  -5 74.0057 26.8947   1
  -2 -10  -5 35.6008 39.4995   2
   2  10   5 -63.781 35.7172   2
   2  10   5 13.4899 29.9779   1
  -3 -10  -5 86.1859 29.4308   1
  -3 -10  -5 51.6888 35.9287   2
   3  10   5 17.9897 26.5997   1
  -4 -10  -5 -5.6184 28.7751   1
  -4 -10  -5 35.2385 28.8895   2
   4  10   5 20.6256 24.2150   1
 -11  -3   5 41.4101 38.5364  -2
  11 -11  -5 41.4101 38.5364   1
   9 -11  -5 37.9882 43.9064   1
  -9  11   5 30.5897 14.2125   2
   8 -11  -5 40.9596 47.5240   1
  -8  11   5 55.1907 17.6463   2
   7 -11  -5 3.26863 54.0197   1
  -7  11   5 32.2465 12.4403   2
   6 -11  -5 10.5232 21.2610   1
   6 -11  -5 16.6330 26.0789   2
  -6  11   5 37.4746 15.0540   2
  -6  11   5 41.7372 27.4184   1
   5 -11  -5 -4.6697 19.7378   1
   5 -11  -5 16.3349 25.8626   2
  -5  11   5 15.3182 15.3538   2
  -5  11   5 24.6808 28.0888   1
  -4  -9   5 37.5255 47.7888  -2
   4 -11  -5 37.5255 47.7888   1
   4 -11  -5 46.5373 59.7774   1
   4 -11  -5 26.9157 30.1971   2
  -4  11   5 -22.649 27.1184   1
  -3 -10   5 -3.4761 39.0872  -2
   3 -11  -5 -3.4761 39.0872   1
   3  10  -5 194.010 68.8915  -2
  -3  11   5 194.010 68.8915   1
  -2 -11   5 24.8968 37.6187  -2
   2 -11  -5 24.8968 37.6187   1
   0 -11  -5 39.2134 25.1918   1
   0 -11  -5 67.6396 44.1848   2
   0  11   5 7.01165 32.5415   2
   0  11   5 24.1324 37.6482   1
  -1 -11  -5 51.7621 25.5658   1
  -1 -11  -5 92.1139 42.0060   2
   1  11   5 31.3807 32.4026   1
   1  11   5 30.6410 32.4558   2
  -2 -11  -5 51.7067 36.5838   2
  -2 -11  -5 6.65567 27.9538   1
   2  11   5 69.3932 31.5061   1
   2  11   5 24.0695 32.3623   2
  -3 -11  -5 14.5487 30.4458   2
  -3 -11  -5 19.3642 26.5373   1
   3  11   5 23.3371 22.7205   1
 -10  -5   5 178.697 69.9252  -2
  10 -12  -5 178.697 69.9252   1
   9 -12  -5 37.9358 45.5570   1
  -9  12   5 47.8992 14.8198   2
   8 -12  -5 32.1638 49.5214   1
  -8  12   5 27.9041 15.8625   2
   7 -12  -5 -6.9727 43.5033   1
  -7  12   5 7.72236 12.2024   2
   6 -12  -5 4.36405 47.0603   1
  -6  12   5 7.86635 21.5845   2
   5 -12  -5 20.6592 24.4286   1
  -5  12   5 27.2644 23.0937   2
   4 -12  -5 15.8225 51.5047   1
  -3 -11   5 288.521 43.5112  -2
   3 -12  -5 288.521 43.5112   1
  -2 -12   5 622.776 66.9118  -2
   2 -12  -5 622.776 66.9118   1
  -1 -13   5 -0.7637 50.6315  -2
   1 -12  -5 -0.7637 50.6315   1
   0 -12  -5 50.0382 38.0395   2
   0 -12  -5 42.3435 23.0882   1
   0  12   5 31.8043 30.4557   2
   0  12   5 39.7207 35.0299   1
  -1 -12  -5 27.6380 37.5474   2
  -1 -12  -5 -9.4933 16.9873   1
   1  12   5 5.26076 26.7958   2
   1  12   5 -19.495 25.2302   1
  -2 -12  -5 -43.133 28.4056   2
  -2 -12  -5 -30.802 15.9254   1
   2  12   5 10.7477 21.0791   1
   2  12   5 12.8943 32.1855   2
   9 -13  -5 31.1068 39.7014   1
   8 -13  -5 14.0978 36.9477   1
   7 -13  -5 30.2910 51.9316   1
  -7  13   5 76.5286 26.1130   2
   6 -13  -5 3.84225 39.2947   1
  -6  13   5 -3.7455 20.8027   2
   5 -13  -5 40.6334 21.2822   1
  -5  13   5 -4.2021 21.4036   2
   4 -13  -5 15.5554 42.7680   1
  -3 -12   5 134.296 36.6627  -2
   3 -13  -5 134.296 36.6627   1
  -2 -13   5 15.6836 32.0844  -2
   2 -13  -5 15.6836 32.0844   1
   1 -13  -5 48.2413 37.3832   2
   1 -13  -5 28.3357 18.8466   1
  -1  13   5 -13.561 26.0116   2
   0 -13  -5 -3.8659 32.8572   2
   0 -13  -5 27.4977 15.8324   1
   0  13   5 -20.399 33.2210   1
   0  13   5 40.2636 24.4754   2
   7 -14  -5 -53.762 33.8150   1
   6 -14  -5 22.9218 69.9177   1
  -6  14   5 -6.2749 16.7638   2
  -5  14   5 16.7205 19.0433   2
   4 -14  -5 9.60161 22.1792   1
  -4  14   5 3.06565 20.1947   2
  -1 -12  -6 7.92483 49.6009  -2
   1 -15   6 7.92483 49.6009   1
  -2  15  -6 15.6892 24.9442   2
   2 -15   6 13.4472 19.2560   2
   2 -15   6 -7.2192 27.0652   1
  -3  15  -6 -1.5239 23.9498   2
   3 -15   6 -7.6290 30.1907   1
   3 -15   6 21.4317 20.4821   2
  -4  15  -6 24.1824 25.1356   2
   4 -15   6 21.2232 29.4178   1
   4 -15   6 38.4601 40.5748   2
  -5  15  -6 31.2494 23.1582   2
   5 -15   6 -6.3037 26.1034   1
  -6  15  -6 111.132 25.6021   2
   6 -15   6 119.973 24.7317   1
  -7  15  -6 32.7403 17.0605   2
   2  14  -6 42.7811 21.0575   1
  -2 -14   6 -5.9795 33.7481   1
  -2 -14   6 47.2700 17.3548   2
   1  14  -6 27.8236 25.8722   1
   1 -13  -6 5.58420 69.1604  -2
  -1 -14   6 5.58420 69.1604   1
  -1 -14   6 66.3910 23.0243   2
  -1 -11  -6 215.127 64.4503  -2
   1 -14   6 215.127 64.4503   1
  -2  14  -6 34.4466 35.3434   1
  -2 -10  -6 51.5097 77.6766  -2
   2 -14   6 51.5097 77.6766   1
  -3  14  -6 33.5047 28.8838   2
   3 -14   6 8.46194 24.3025   2
   3 -14   6 12.3154 31.5831   1
  -4  14  -6 43.7073 29.8737   2
   4 -14   6 53.8774 31.4050   2
   4 -14   6 63.8393 33.4490   1
  -5  14  -6 108.792 31.2153   2
   5 -14   6 114.140 34.7100   1
  -6  14  -6 -16.164 23.1141   2
   6 -14   6 39.4615 27.3797   1
  -7  14  -6 120.796 32.6793   2
   3  13  -6 45.4052 21.8418   1
   2  13  -6 -26.454 23.9400   1
  -2 -13   6 -1.5801 18.7923   2
  -2 -13   6 53.4128 42.6779   1
  -1  12   6 419.618 73.0561  -2
   1  13  -6 419.618 73.0561   1
   0  11   6 801.779 90.0756  -2
   0  13  -6 801.779 90.0756   1
   0 -11  -6 937.831 99.2706  -2
   0 -13   6 937.831 99.2706   1
  -1 -10  -6 390.326 74.6149  -2
   1 -13   6 390.326 74.6149   1
   2   9   6 180.614 91.1216  -2
  -2  13  -6 180.614 91.1216   1
  -3  13  -6 144.275 40.4042   2
   3 -13   6 72.7742 30.0778   2
   3 -13   6 30.6256 72.0034   1
  -4  13  -6 14.6962 28.1247   2
   4 -13   6 23.0049 36.2556   1
  -5  13  -6 42.4960 27.4984   2
   5 -13   6 71.5837 37.6702   1
  -6  13  -6 -0.6242 25.0087   2
   6 -13   6 103.234 33.5102   1
  -7  13  -6 17.4973 18.9622   2
   7 -13   6 -15.285 24.7710   1
  -8  13  -6 16.6173 15.9849   2
   5  12  -6 12.4853 15.6252   1
   4  12  -6 3.14538 23.2716   1
  -4 -12   6 29.8507 41.3345   2
   3  12  -6 16.5131 24.4509   1
  -3 -12   6 3.24883 17.7640   2
   2  12  -6 289.619 41.0234   1
  -2 -12   6 344.113 36.3009   2
  -2 -12   6 191.231 57.0320   1
  -1 -12   6 265.789 69.4574   2
   0  10   6 302.164 66.4846  -2
   0  12  -6 302.164 66.4846   1
  -2  -8  -6 -162.45 81.8626  -2
   2 -12   6 -162.45 81.8626   1
  -3  12  -6 63.3887 47.0578   1
  -3  12  -6 -2.9169 27.1315   2
   3 -12   6 3.70072 35.1206   1
   3 -12   6 -34.199 30.2402   2
  -4  12  -6 154.943 47.3974   1
  -4  12  -6 106.741 32.8000   2
   4 -12   6 124.694 40.0057   1
  -5  12  -6 93.3717 75.0512   1
  -5  12  -6 96.3594 30.7109   2
   5 -12   6 130.749 35.3908   1
   5 -12   6 78.1450 53.9238   2
  -6  12  -6 -7.0939 14.6694   2
   6 -12   6 32.9274 31.3343   1
  -7  12  -6 52.6880 17.2633   2
   7 -12   6 2.62740 27.9775   1
  -6 -11   6 -26.807 43.9102   2
   5  11  -6 24.4051 20.9244   1
  -5 -11   6 29.2808 44.1717   2
   4  11  -6 36.1596 24.7162   1
  -4 -11   6 -13.866 17.5771   2
   3  11  -6 170.360 33.4473   1
  -3 -11   6 151.695 27.6065   2
   2  11  -6 31.2937 28.7852   1
   2  11  -6 24.9384 55.6514   2
  -2 -11   6 12.8086 21.2033   2
  -1  10   6 80.5577 65.2612  -2
   1  11  -6 80.5577 65.2612   1
   1  11  -6 -58.938 41.3192   2
  -1 -11   6 152.804 52.6152   2
   0   9   6 90.7083 59.6111  -2
   0  11  -6 90.7083 59.6111   1
  -3  11  -6 19.6134 34.2164   1
  -3  11  -6 -29.812 24.8623   2
   3 -11   6 28.7302 36.6577   2
   3 -11   6 16.2854 35.5425   1
  -4  11  -6 623.087 66.9547   2
   4 -11   6 835.863 78.0593   1
  -5  11  -6 322.977 52.1617   1
  -5  11  -6 240.248 23.3524   2
   5 -11   6 391.584 47.1111   1
   5 -11   6 222.610 40.3827   2
  -6  11  -6 11.8480 27.5288   1
  -6  11  -6 3.20312 14.1175   2
   6 -11   6 -41.253 22.9267   2
   6 -11   6 47.3564 29.7788   1
  -7  11  -6 17.0252 27.1240   2
  -7  11  -6 35.9051 32.2825   1
   7 -11   6 50.7239 29.8362   2
   7 -11   6 21.9189 27.6432   1
   6  10  -6 190.446 39.9693   1
  -6 -10   6 40.7297 43.1548   2
   5  10  -6 -16.529 21.5553   1
  -5 -10   6 1.24646 23.4424   2
  -4 -10   6 47.5680 48.9844   2
   3  10  -6 70.7731 37.1071   2
   3  10  -6 8.36802 27.8012   1
  -3 -10   6 39.7617 21.7088   2
  -3 -10   6 65.8033 40.5223   1
   2  10  -6 383.761 51.6105   1
   2  10  -6 315.826 53.6284   2
  -2 -10   6 347.593 36.4236   2
   1  10  -6 354.229 54.2955   2
   1  -9  -6 729.570 98.3254  -2
  -1 -10   6 729.570 98.3254   1
   0   8   6 425.825 71.8598  -2
   0  10  -6 425.825 71.8598   1
   2   6   6 711.408 91.7389  -2
  -2  10  -6 711.408 91.7389   1
  -3  10  -6 447.479 52.2227   2
  -3  10  -6 744.981 76.4133   1
   3 -10   6 691.015 77.7597   1
   3 -10   6 450.886 53.2898   2
  -4  10  -6 863.047 85.2787   1
  -4  10  -6 548.887 63.0712   2
   4 -10   6 895.024 74.9606   1
   4 -10   6 539.757 59.8046   2
  -5  10  -6 6.75402 13.0585   2
  -5  10  -6 9.82415 25.0025   1
   5 -10   6 53.7812 30.4979   1
   5 -10   6 23.8727 22.6610   2
  -6  10  -6 14.3955 12.5797   2
   6 -10   6 46.2852 27.5608   1
   6 -10   6 -27.461 20.8425   2
  -7  10  -6 11.9240 14.0899   2
   7 -10   6 59.0734 27.7325   1
   7 -10   6 26.1905 24.4099   2
   6   9  -6 73.0315 24.3743   1
  -6  -9   6 90.1143 52.2910   2
  -5  -9   6 -18.065 56.0762   2
   4   9  -6 101.470 30.8226   1
   4   9  -6 47.5661 32.5397   2
  -4  -9   6 88.5343 36.1811   1
  -4  -9   6 43.3081 21.1084   2
   3   9  -6 16.9069 28.3269   2
   3   9  -6 116.154 31.6157   1
  -3  -9   6 90.0367 61.2768   1
  -3  -9   6 86.1084 21.5446   2
   2   9  -6 1149.55 110.081   2
   2   9  -6 1680.35 148.159   1
  -2  -9   6 1815.29 145.510   1
  -2  -9   6 1288.79 85.9057   2
  -1   8   6 219.934 69.4504  -2
   1   9  -6 219.934 69.4504   1
   1   9  -6 201.867 38.5505   2
  -1  -9   6 300.877 46.0290   1
   0   7   6 -13.894 54.2779  -2
   0   9  -6 -13.894 54.2779   1
   1   6   6 69.0806 48.8728  -2
  -1   9  -6 69.0806 48.8728   1
   2   5   6 122.287 50.6900  -2
  -2   9  -6 122.287 50.6900   1
   2  -9   6 57.7372 32.2657   1
  -3   9  -6 215.839 36.7477   1
  -4   9  -6 33.6912 13.7923   2
   4  -9   6 60.5060 23.2334   2
   4  -9   6 63.8122 30.4692   1
  -5   9  -6 116.395 16.7470   2
  -5   9  -6 177.104 32.7723   1
   5  -9   6 63.1565 29.3214   1
   5  -9   6 160.106 29.3296   2
  -6   9  -6 30.7856 12.8270   2
  -6   9  -6 20.1069 25.1132   1
   6  -9   6 6.40920 29.5445   1
   6  -9   6 -19.546 18.0424   2
  -7   9  -6 12.8167 22.6975   1
  -7   9  -6 42.2891 16.0268   2
   7  -9   6 89.0606 64.0587   1
   7  -9   6 -15.758 19.7625   2
  -7  -1  -6 169.910 63.0941  -2
   7  -9   6 169.910 63.0941   1
  -9   1  -6 48.2809 23.9563  -2
   9  -9   6 48.2809 23.9563   1
 -10   2  -6 14.2243 27.0344  -2
  10  -9   6 14.2243 27.0344   1
 -11   9  -6 24.2476 9.50237   2
  11  -9   6 31.7189 12.9011   1
   6   8  -6 70.9809 14.9265   1
  -6  -8   6 94.3165 55.6445   2
   5   8  -6 379.275 30.9681   1
   5   8  -6 463.287 57.9479   2
  -5  -8   6 372.061 38.8271   2
  -5  -8   6 454.104 55.2285   1
   4   8  -6 53.5851 17.7185   1
   4   8  -6 -15.537 23.0084   2
  -4  -8   6 31.0685 31.4719   1
  -4  -8   6 46.9836 15.2532   2
   3   8  -6 522.361 37.2759   1
   3   8  -6 434.280 53.7334   2
  -3  -8   6 437.889 30.1434   2
  -3  -8   6 566.049 60.5310   1
   2   8  -6 417.488 50.9473   2
   2   8  -6 478.699 55.4645   1
  -2  -8   6 432.048 32.5217   2
  -2  -8   6 511.649 56.9890   1
   1   8  -6 53.3497 37.4829   2
  -1   7   6 37.3108 80.9062  -2
   1   8  -6 37.3108 80.9062   1
  -1  -8   6 59.0314 23.9490   1
   0  -6  -6 266.619 45.4791  -2
   0  -8   6 266.619 45.4791   1
   1   5   6 1688.66 136.786  -2
  -1   8  -6 1688.66 136.786   1
   2   4   6 947.047 86.1716  -2
  -2   8  -6 947.047 86.1716   1
   2  -8   6 90.9332 22.4470   2
   3  -8   6 14.4384 18.3242   2
  -4   8  -6 199.462 36.4731   2
   4  -8   6 176.193 37.8834   1
   4  -8   6 270.981 32.9804   2
  -5   8  -6 749.503 62.5356   1
  -5   8  -6 513.140 35.8201   2
   5  -8   6 568.278 54.1289   2
   5  -8   6 540.767 56.3796   1
  -6   8  -6 -4.2278 12.5664   2
  -6   8  -6 7.67813 17.5130   1
   6  -8   6 -3.1924 23.0784   1
   6  -8   6 -1.1351 17.8187   2
  -7   8  -6 137.206 22.6958   2
  -7   8  -6 198.263 33.6310   1
   7  -8   6 195.410 31.8356   2
   7  -8   6 136.624 69.5955   1
  -7   0  -6 223.646 63.3805  -2
   7  -8   6 223.646 63.3805   1
   8  -1   6 176.200 52.4353  -2
  -8   8  -6 176.200 52.4353   1
  -8   1  -6 307.811 33.5612  -2
   8  -8   6 307.811 33.5612   1
  -9   2  -6 -2.3349 25.5215  -2
   9  -8   6 -2.3349 25.5215   1
 -10   3  -6 111.697 30.9159  -2
  10  -8   6 111.697 30.9159   1
 -11   8  -6 -6.5561 9.51319   2
  11  -8   6 -21.696 13.3473   1
  -7  11   6 69.4661 25.7636  -2
   7   7  -6 69.4661 25.7636   1
   6   7  -6 60.8536 15.2047   1
   6   7  -6 100.993 30.4665   2
  -6  -7   6 41.2872 21.7792   2
  -6  -7   6 75.5714 26.6621   1
   5   7  -6 14.6336 22.7577   2
   5   7  -6 26.6415 14.7051   1
  -5  -7   6 24.7449 14.2688   2
  -5  -7   6 14.3841 23.0556   1
   4   7  -6 187.325 20.0543   1
   4   7  -6 106.291 27.9517   2
  -4  -7   6 180.812 18.4625   2
  -4  -7   6 105.079 29.5675   1
   3   7  -6 7.69129 19.6095   2
   3   7  -6 6.00455 12.7113   1
  -3  -7   6 1.89132 18.0338   1
  -3  -7   6 10.6794 12.9317   2
   2   7  -6 134.986 48.6666   1
   2   7  -6 114.329 26.3839   2
  -2  -7   6 140.360 27.6065   1
  -2  -7   6 121.542 24.8820   2
   1   7  -6 154.992 28.0031   2
  -1   6   6 954.133 129.850  -2
   1   7  -6 954.133 129.850   1
  -1  -7   6 210.921 32.4469   1
   0   5   6 2292.97 244.548  -2
   0   7  -6 2292.97 244.548   1
   0  -5  -6 2075.67 168.792  -2
   0  -7   6 2075.67 168.792   1
   1   4   6 1014.09 84.5472  -2
  -1   7  -6 1014.09 84.5472   1
  -1  -4  -6 941.425 83.5183  -2
   1  -7   6 941.425 83.5183   1
  -2   7  -6 178.568 35.7011   1
  -3   7  -6 190.710 22.3578   1
   3  -7   6 224.292 30.0476   2
  -4   7  -6 7.79358 13.5484   1
   4  -7   6 -4.6341 14.5967   2
  -5   7  -6 70.5727 15.3200   2
  -5   7  -6 29.6213 17.5479   1
   5  -7   6 99.1966 27.6568   1
   5  -7   6 44.5932 19.5598   2
  -6   7  -6 355.876 29.1213   2
  -6   7  -6 455.410 46.8398   1
   6  -7   6 384.277 43.5609   2
   6  -7   6 392.242 40.5710   1
  -7   7  -6 577.629 82.8166   1
  -7   7  -6 386.563 41.2564   2
   7  -7   6 599.333 108.693   1
   7  -7   6 468.842 65.4031   2
   8  -2   6 241.402 50.9217  -2
  -8   7  -6 241.402 50.9217   1
  -8   2  -6 256.657 33.7067  -2
   8  -7   6 256.657 33.7067   1
  -9   3  -6 56.1387 28.8167  -2
   9  -7   6 56.1387 28.8167   1
 -10   4  -6 126.901 30.2988  -2
  10  -7   6 126.901 30.2988   1
 -11   7  -6 3.35238 10.0343   2
  11  -7   6 10.2108 14.0916   1
  -8  11   6 68.8800 23.7188  -2
   8   6  -6 68.8800 23.7188   1
  -7  10   6 3.19963 25.0728  -2
   7   6  -6 3.19963 25.0728   1
   6   6  -6 30.7440 12.8336   1
   6   6  -6 32.6659 23.5290   2
  -6  -6   6 30.4868 25.6003   2
  -6  -6   6 -1.6936 19.8007   1
   5   6  -6 53.0319 13.9737   1
   5   6  -6 31.6951 22.4387   2
  -5  -6   6 59.2117 15.1720   2
  -5  -6   6 50.7488 21.7138   1
   4   6  -6 128.910 26.5021   2
   4   6  -6 169.385 17.7273   1
  -4  -6   6 155.507 17.0741   2
  -4  -6   6 134.331 27.0411   1
   3   6  -6 39.0344 38.1758   1
  -3  -6   6 70.1799 20.7913   1
   2   6  -6 985.334 81.9281   2
   2   6  -6 1523.32 170.020   1
  -2  -6   6 1305.53 111.991   1
   1   6  -6 2935.26 185.300   1
   1   6  -6 2199.28 167.096   2
  -1  -6   6 3170.04 225.581   1
   0   4   6 112.523 26.9359  -2
   0   6  -6 112.523 26.9359   1
   0  -4  -6 176.941 34.5914  -2
   0  -6   6 176.941 34.5914   1
   1   3   6 1047.33 138.422  -2
  -1   6  -6 1047.33 138.422   1
  -1  -3  -6 1368.94 97.4022  -2
   1  -6   6 1368.94 97.4022   1
  -2   6  -6 42.9864 14.4267   1
  -3   6  -6 523.357 68.8997   1
   3  -6   6 610.067 54.9646   2
  -4   6  -6 49.1908 14.6245   1
   4  -6   6 44.9486 17.5300   2
  -5   6  -6 621.196 57.2165   1
  -5   6  -6 473.913 53.6497   2
   5  -6   6 512.545 49.6068   2
   5  -6   6 645.183 53.7957   1
  -6   6  -6 495.973 36.4207   2
  -6   6  -6 618.380 59.4420   1
   6  -6   6 634.355 53.1227   1
   6  -6   6 525.108 52.3588   2
  -7   6  -6 172.669 30.6852   1
  -7   6  -6 129.656 21.9411   2
   7  -6   6 117.746 25.9170   2
   8  -3   6 27.9008 45.7611  -2
  -8   6  -6 27.9008 45.7611   1
  -8   3  -6 4.06052 27.5112  -2
   8  -6   6 4.06052 27.5112   1
 -10   5  -6 69.1068 30.4692  -2
  10  -6   6 69.1068 30.4692   1
 -11   6  -6 37.2754 12.1657   2
  11  -6   6 46.6418 15.5459   1
  10   5  -6 -4.4500 10.8940   1
 -10  -5   6 28.7372 36.3595   2
  -9  11   6 2.12261 29.7525  -2
   9   5  -6 2.12261 29.7525   1
  -8  10   6 188.571 28.5001  -2
   8   5  -6 188.571 28.5001   1
  -7   9   6 102.567 25.3709  -2
   7   5  -6 102.567 25.3709   1
   7  -9  -6 143.083 49.6744  -2
  -7  -5   6 143.083 49.6744   1
   6   5  -6 345.798 42.2502   2
   6   5  -6 306.002 24.0361   1
  -6  -5   6 227.644 34.7719   2
  -6  -5   6 295.600 38.8484   1
   5   5  -6 166.746 19.0538   1
   5   5  -6 269.768 35.1509   2
  -5  -5   6 200.514 21.3544   2
  -5  -5   6 261.156 31.5377   1
   4   5  -6 292.872 29.8191   1
   4   5  -6 212.060 31.7268   2
  -4  -5   6 234.384 33.4430   1
  -4  -5   6 305.125 29.5896   2
   3   5  -6 315.023 34.8629   2
   3   5  -6 422.454 74.1304   1
  -3  -5   6 417.887 43.3409   1
   2   5  -6 476.389 47.4365   2
   2   5  -6 759.818 97.0066   1
  -2  -5   6 574.535 69.8376   2
  -2  -5   6 645.356 60.0696   1
   1   5  -6 -1.8052 14.3625   2
   1   5  -6 28.3536 28.5347   1
  -1  -5   6 11.9248 16.0215   1
   0   3   6 267.930 27.7636  -2
   0   5  -6 267.930 27.7636   1
   0  -3  -6 177.735 34.6767  -2
   0  -5   6 177.735 34.6767   1
   1   2   6 2119.26 129.267  -2
  -1   5  -6 2119.26 129.267   1
  -1  -2  -6 1978.80 155.963  -2
   1  -5   6 1978.80 155.963   1
  -2   5  -6 393.095 32.2057   1
   2  -5   6 291.488 45.3207   2
   2  -5   6 376.263 39.8396   1
  -3   5  -6 34.1403 12.7353   1
  -3   5  -6 17.7571 15.0400   2
   3  -5   6 0.73329 14.2644   2
   3  -5   6 6.64105 14.1280   1
  -4   5  -6 196.775 26.7605   1
   4  -5   6 178.355 25.8686   2
  -5   5  -6 649.353 58.3826   1
   5  -5   6 531.843 50.8616   2
  -6   5  -6 125.063 31.7067   2
  -6   5  -6 216.881 28.6688   1
   6  -5   6 224.189 30.1068   2
   6  -5   6 104.392 25.7568   1
  -7   5  -6 130.903 24.6580   2
  -7   5  -6 105.960 25.9351   1
  -7   3  -6 315.462 68.6408  -2
   7  -5   6 315.462 68.6408   1
   7  -5   6 127.096 27.5826   2
   8  -4   6 -0.1455 48.7697  -2
  -8   5  -6 -0.1455 48.7697   1
  -8   4  -6 -6.6192 27.9066  -2
   8  -5   6 -6.6192 27.9066   1
 -10   6  -6 56.9979 23.4633  -2
  10  -5   6 56.9979 23.4633   1
 -11   5  -6 31.7335 11.7680   2
  11  -5   6 43.0509 14.8889   1
  10   4  -6 78.0830 15.8632   1
  -9  10   6 66.2402 31.2610  -2
   9   4  -6 66.2402 31.2610   1
  -8   9   6 13.4283 23.2557  -2
   8   4  -6 13.4283 23.2557   1
  -7   8   6 313.816 45.7225  -2
   7   4  -6 313.816 45.7225   1
   7  -8  -6 397.320 55.2783  -2
  -7  -4   6 397.320 55.2783   1
   6   4  -6 56.8696 12.2489   1
   6   4  -6 29.4868 18.9841   2
  -6  -4   6 52.8214 18.2384   1
  -6  -4   6 75.1636 22.0703   2
   5   4  -6 70.8296 12.1913   1
   5   4  -6 42.2127 16.3874   2
  -5  -4   6 53.3773 18.6202   2
  -5  -4   6 42.4632 16.8724   1
   4   4  -6 300.734 64.1017   1
   4   4  -6 310.874 34.1586   2
  -4  -4   6 339.143 35.8954   1
   3   4  -6 117.607 43.4288   1
   3   4  -6 143.955 20.4941   2
  -3  -4   6 93.9899 27.0693   2
  -3  -4   6 163.766 23.0844   1
   2   4  -6 109.974 35.2804   1
   2   4  -6 84.7781 16.5072   2
  -2  -4   6 109.096 20.1109   1
  -2  -4   6 98.9578 29.1387   2
   1   4  -6 854.863 70.1840   2
   1   4  -6 1178.69 74.3267   1
  -1  -4   6 1100.25 89.5730   1
  -1  -4   6 894.532 68.4218   2
   0   2   6 2971.60 304.837  -2
   0   4  -6 2971.60 304.837   1
   0  -2  -6 2649.15 207.139  -2
   0  -4   6 2649.15 207.139   1
   1   1   6 2208.19 130.037  -2
  -1   4  -6 2208.19 130.037   1
  -1  -1  -6 1935.66 156.625  -2
   1  -4   6 1935.66 156.625   1
  -2   4  -6 178.172 23.5469   1
  -2   4  -6 108.831 18.6848   2
   2  -4   6 174.732 22.9679   1
  -3   4  -6 196.707 26.3084   1
  -3   4  -6 189.161 24.6474   2
   3  -4   6 169.133 23.6609   2
   3  -4   6 246.042 27.0153   1
  -4   4  -6 74.1895 18.2458   1
   4  -4   6 89.6668 19.8121   2
  -5   4  -6 849.471 71.9532   1
   5  -4   6 733.557 64.4990   2
  -6   4  -6 687.730 63.6651   2
  -6   4  -6 622.521 62.3187   1
   6  -4   6 561.970 59.0940   2
   6  -4   6 740.999 67.1955   1
  -7   4  -6 -8.0315 19.2124   1
   7  -4   6 7.57548 18.7216   2
  -7   4  -6 -6.4378 63.1231  -2
   7  -4   6 -6.4378 63.1231   1
   7  -4   6 -11.933 18.5962   1
   8  -5   6 12.9867 48.9617  -2
  -8   4  -6 12.9867 48.9617   1
  -8   5  -6 45.9300 30.9972  -2
   8  -4   6 45.9300 30.9972   1
 -10   7  -6 147.038 32.6112  -2
  10  -4   6 147.038 32.6112   1
 -11   4  -6 16.5355 10.9314   2
  11  -4   6 1.80921 11.4938   1
  11   3  -6 22.0065 11.3506   1
 -11  -3   6 15.0090 36.9193   2
  10   3  -6 20.3984 15.2078   1
 -10  -3   6 27.1605 55.0669   2
  -9   9   6 63.7515 35.3509  -2
   9   3  -6 63.7515 35.3509   1
  -8   8   6 112.350 29.4774  -2
   8   3  -6 112.350 29.4774   1
   8  -8  -6 111.007 32.1850  -2
  -8  -3   6 111.007 32.1850   1
  -7   7   6 217.635 42.4057  -2
   7   3  -6 217.635 42.4057   1
   7  -7  -6 242.401 45.9001  -2
  -7  -3   6 242.401 45.9001   1
   6   3  -6 26.5903 17.6404   1
   6   3  -6 11.4896 15.0700   2
  -6  -3   6 11.5735 14.3544   1
  -6  -3   6 16.0350 17.9644   2
   5   3  -6 -5.2774 34.9674   1
   5   3  -6 17.5238 12.9625   2
  -5  -3   6 -2.8487 12.7069   1
   4   3  -6 120.822 45.0826   1
   4   3  -6 125.681 17.9321   2
  -4  -3   6 89.6521 28.5991   2
  -4  -3   6 157.916 21.4178   1
   3   3  -6 453.283 68.3970   1
   3   3  -6 265.148 28.8411   2
  -3  -3   6 324.663 47.5210   2
  -3  -3   6 394.655 38.4579   1
   2   3  -6 3080.94 310.721   1
   2   3  -6 2021.01 157.922   2
  -2  -3   6 2278.08 234.324   2
  -2  -3   6 2635.77 208.042   1
   1   3  -6 1356.31 83.9446   1
   1   3  -6 1036.13 79.8769   2
  -1  -3   6 1327.97 101.526   1
   0   1   6 211.251 46.1943  -2
   0   3  -6 211.251 46.1943   1
   0  -1  -6 211.590 29.6459  -2
   0  -3   6 211.590 29.6459   1
   1   0   6 1463.89 110.893  -2
  -1   3  -6 1463.89 110.893   1
  -1   0  -6 1464.34 111.556  -2
   1  -3   6 1464.34 111.556   1
  -2   3  -6 73.8329 17.0813   2
  -2   3  -6 52.0314 14.9238   1
   2  -3   6 60.0544 20.5612   1
   2  -3   6 40.1728 12.9319   2
  -3   3  -6 -4.5247 11.7630   2
  -3   3  -6 15.1723 12.9222   1
   3  -3   6 38.6907 13.5788   1
   3  -3   6 3.86821 12.5580   2
  -4   3  -6 283.619 32.1362   1
   4  -3   6 198.580 26.4989   2
  -5   3  -6 429.281 43.8324   1
   5  -3   6 409.257 43.3046   2
  -6   3  -6 192.312 34.5214   2
  -6   3  -6 247.456 33.7947   1
   6  -3   6 270.908 34.3633   2
   6  -3   6 242.531 37.8200   1
  -7   3  -6 22.3145 22.2502   1
   7  -3   6 17.7409 18.8952   1
   7  -3   6 21.6062 19.1274   2
  -7   5  -6 204.153 65.5958  -2
   7  -3   6 204.153 65.5958   1
   8  -6   6 -10.141 48.0014  -2
  -8   3  -6 -10.141 48.0014   1
  -8   6  -6 38.3491 29.0561  -2
   8  -3   6 38.3491 29.0561   1
 -10   8  -6 39.3268 27.5800  -2
  10  -3   6 39.3268 27.5800   1
 -11   3  -6 5.20280 10.1387   2
  11  -3   6 25.2426 12.0745   1
  11   2  -6 60.7330 15.2606   1
 -11  -2   6 -10.036 41.0027   2
  10   2  -6 15.7836 14.9319   1
 -10  -2   6 99.1504 60.1397   2
  -9   8   6 185.197 41.9951  -2
   9   2  -6 185.197 41.9951   1
   9  -8  -6 221.987 46.6959  -2
  -9  -2   6 221.987 46.6959   1
  -8   7   6 213.679 36.0255  -2
   8   2  -6 213.679 36.0255   1
   8  -7  -6 307.748 39.2281  -2
  -8  -2   6 307.748 39.2281   1
  -7   6   6 50.5741 34.8755  -2
   7   2  -6 50.5741 34.8755   1
   7  -6  -6 43.5756 34.3614  -2
  -7  -2   6 43.5756 34.3614   1
   6   2  -6 1223.34 101.935   2
   6   2  -6 1349.08 91.4153   1
  -6  -2   6 1237.17 78.6051   2
  -6  -2   6 1491.46 109.907   1
   5   2  -6 579.557 34.6108   2
   5   2  -6 539.450 100.357   1
  -5  -2   6 711.461 55.1489   1
   4   2  -6 160.563 46.4395   1
   4   2  -6 43.0401 8.02315   2
  -4  -2   6 57.8438 10.4791   1
  -4  -2   6 139.391 32.1466   2
   3   2  -6 1673.43 88.0442   2
   3   2  -6 2262.38 257.829   1
  -3  -2   6 1704.92 186.936   2
  -3  -2   6 2352.85 170.089   1
   2   2  -6 242.938 24.4957   2
   2   2  -6 306.843 49.3186   1
  -2  -2   6 282.095 27.4941   1
  -2  -2   6 254.820 42.3300   2
   1   2  -6 136.576 32.0505   1
   1   2  -6 87.9422 14.9291   2
  -1  -2   6 100.444 15.7485   1
  -1  -2   6 97.1093 29.9024   2
   0   0   6 163.039 45.5776  -2
   0   2  -6 163.039 45.5776   1
   0   0  -6 251.643 29.4201  -2
   0  -2   6 251.643 29.4201   1
   1  -1   6 1088.37 84.6036  -2
  -1   2  -6 1088.37 84.6036   1
  -1   1  -6 1067.78 84.9185  -2
   1  -2   6 1067.78 84.9185   1
  -2   2  -6 657.507 55.3648   2
  -2   2  -6 925.263 73.8711   1
   2  -2   6 684.641 55.0314   2
   2  -2   6 951.276 75.0889   1
  -3   2  -6 14.4191 11.8770   2
  -3   2  -6 22.5437 13.2624   1
   3  -2   6 23.3256 13.2612   2
   3  -2   6 15.2639 13.5901   1
  -4   2  -6 1124.00 89.7294   1
   4  -2   6 859.707 71.1742   2
  -5   2  -6 696.631 62.6982   1
   5  -2   6 585.444 54.1842   2
  -6   2  -6 -8.4600 17.4361   1
  -6   2  -6 60.6341 21.4979   2
   6  -2   6 -5.9362 14.5601   2
   6  -2   6 -23.907 24.8513   1
  -7   2  -6 206.450 77.1613   2
  -7   2  -6 82.3571 26.5738   1
   7  -2   6 52.3859 19.0542   1
   8  -7   6 144.035 53.2326  -2
  -8   2  -6 144.035 53.2326   1
  -8   7  -6 137.099 31.3184  -2
   8  -2   6 137.099 31.3184   1
  -9   8  -6 -10.354 24.7170  -2
   9  -2   6 -10.354 24.7170   1
 -10   9  -6 139.771 29.4388  -2
  10  -2   6 139.771 29.4388   1
  11   1  -6 11.4783 12.9435   1
 -11  -1   6 6.82840 59.9785   2
  10   1  -6 4.47416 15.9788   1
 -10  -1   6 38.1970 62.2879   2
  -9   7   6 261.269 43.1663  -2
   9   1  -6 261.269 43.1663   1
   9  -7  -6 216.538 41.8428  -2
  -9  -1   6 216.538 41.8428   1
  -8   6   6 556.931 52.2024  -2
   8   1  -6 556.931 52.2024   1
  -7   5   6 804.799 67.6510  -2
   7   1  -6 804.799 67.6510   1
   7  -5  -6 973.239 76.5304  -2
  -7  -1   6 973.239 76.5304   1
   6   1  -6 499.552 28.9724   2
  -6  -1   6 452.368 70.8926   2
  -6  -1   6 604.921 50.3835   1
   5   1  -6 417.101 23.1142   2
   5   1  -6 372.028 78.7373   1
  -5  -1   6 296.264 60.7811   2
  -5  -1   6 497.435 29.3903   1
   4   1  -6 103.026 12.8906   2
   4   1  -6 145.585 44.5100   1
  -4  -1   6 144.232 35.3793   2
  -4  -1   6 148.300 12.2510   1
   3   1  -6 205.043 44.6429   1
   3   1  -6 139.697 10.5541   2
  -3  -1   6 176.693 13.2683   1
  -3  -1   6 161.265 34.0435   2
   2   1  -6 309.413 19.5303   2
  -2  -1   6 376.558 32.1700   1
   1   1  -6 45.6251 12.0506   2
   1   1  -6 30.8112 23.7990   1
  -1  -1   6 59.5724 12.2868   1
  -1  -1   6 15.1309 22.8913   2
   0  -1   6 1314.17 97.5810  -2
   0   1  -6 1314.17 97.5810   1
   0   1  -6 1248.91 98.0374  -2
   0  -1   6 1248.91 98.0374   1
   1  -2   6 807.869 63.1282  -2
  -1   1  -6 807.869 63.1282   1
  -1   2  -6 738.508 63.6862  -2
   1  -1   6 738.508 63.6862   1
  -2   1  -6 368.406 43.7832   2
  -2   1  -6 471.901 43.1776   1
   2  -1   6 499.609 43.5370   1
   2  -1   6 381.415 35.7556   2
  -3   1  -6 1325.91 100.182   2
  -3   1  -6 1766.66 133.498   1
   3  -1   6 1288.65 100.663   2
   3  -1   6 1743.37 132.772   1
  -4   1  -6 23.4809 15.9583   1
   4  -1   6 -2.1897 12.3630   2
  -5   1  -6 49.5744 26.7036   2
   5  -1   6 68.0809 31.8821   1
   5  -1   6 138.688 30.9785   2
  -6   1  -6 8.80450 22.8920   2
  -6   1  -6 50.0830 23.3877   1
   6  -1   6 46.2344 15.6785   1
   6  -1   6 9.34127 15.3375   2
  -7   1  -6 91.6402 38.6615   1
  -7   1  -6 291.753 88.9417   2
   7  -1   6 137.141 25.1568   1
   8  -8   6 156.891 60.7405  -2
  -8   1  -6 156.891 60.7405   1
  -8   8  -6 200.151 32.0439  -2
   8  -1   6 200.151 32.0439   1
  -9   9  -6 31.5220 23.8702  -2
   9  -1   6 31.5220 23.8702   1
  11   0  -6 10.1711 15.1352   1
 -11   0   6 4.17694 49.7160   2
  10   0  -6 60.2825 21.6786   1
 -10   0   6 70.9669 24.9270   2
  -9   6   6 422.633 51.9687  -2
   9   0  -6 422.633 51.9687   1
   9  -6  -6 395.137 47.9677  -2
  -9   0   6 395.137 47.9677   1
  -8   5   6 271.257 37.1705  -2
   8   0  -6 271.257 37.1705   1
   8  -5  -6 255.215 31.4974  -2
  -8   0   6 255.215 31.4974   1
  -7   4   6 802.328 63.4459  -2
   7   0  -6 802.328 63.4459   1
   7  -4  -6 860.284 69.1578  -2
  -7   0   6 860.284 69.1578   1
   6   0  -6 449.533 89.4985   1
  -6   0   6 350.110 62.5134   2
  -6   0   6 555.308 31.7799   1
   5   0  -6 206.191 51.3823   1
  -5   0   6 54.8989 7.47173   1
  -5   0   6 130.221 41.6337   2
  -4   0   6 1047.54 55.2173   1
  -4   0   6 443.273 69.8230   2
   3   0  -6 217.080 14.1418   2
  -3   0   6 308.330 44.2044   2
  -3   0   6 245.254 15.0509   1
   2   0  -6 183.828 32.2745   1
   2   0  -6 68.2518 8.05882   2
  -2   0   6 135.721 28.3512   2
  -2   0   6 98.8419 9.63975   1
   1   0  -6 366.101 56.3400   1
   1   0  -6 310.580 28.2607   2
  -1   0   6 389.549 33.7749   1
  -1   0   6 281.625 46.9310   2
   0  -2   6 238.935 29.8377  -2
   0   0  -6 238.935 29.8377   1
   0   2  -6 228.430 30.7558  -2
   0   0   6 228.430 30.7558   1
   1  -3   6 1895.45 143.885  -2
  -1   0  -6 1895.45 143.885   1
  -1   3  -6 1955.77 144.761  -2
   1   0   6 1955.77 144.761   1
  -2   0  -6 310.882 31.9183   2
   2  -4   6 599.643 56.8091  -2
  -2   0  -6 599.643 56.8091   1
   2   0   6 440.444 41.8471   1
   2   0   6 320.877 31.5808   2
  -3   0  -6 6.69465 14.5039   1
  -3   0  -6 -3.6043 13.6035   2
   3   0   6 -11.947 13.2011   1
   3   0   6 12.6615 12.4906   2
  -4   0  -6 77.0759 21.3650   1
   4   0   6 55.4660 15.7718   2
  -5   0  -6 26.1353 22.5622   2
  -5   0  -6 75.2786 22.8864   1
   5   0   6 47.5105 15.6684   1
   5   0   6 30.8213 14.8395   2
  -6   0  -6 137.726 26.6429   2
  -6   0  -6 202.645 34.9005   1
   6   0   6 190.892 21.8123   1
   6   0   6 133.989 24.9180   2
  -7   0  -6 200.787 72.6152   2
  -7   0  -6 109.829 31.9417   1
   7   0   6 149.438 27.2219   1
  -7   8  -6 435.425 74.4641  -2
   7   0   6 435.425 74.4641   1
  -8   9  -6 171.917 30.5249  -2
   8   0   6 171.917 30.5249   1
  -9  10  -6 65.4352 23.6249  -2
   9   0   6 65.4352 23.6249   1
 -10  11  -6 106.809 23.5379  -2
  10   0   6 106.809 23.5379   1
  12  -1  -6 78.4703 15.2275   1
  11  -1  -6 29.2778 16.9901   1
 -11   1   6 22.3143 52.3658   2
  10  -1  -6 12.1619 25.4882   1
 -10   1   6 -30.300 60.4645   2
  -9   5   6 251.463 42.8531  -2
   9  -1  -6 251.463 42.8531   1
   9  -5  -6 227.331 33.5202  -2
  -9   1   6 227.331 33.5202   1
  -8   4   6 96.9236 30.3180  -2
   8  -1  -6 96.9236 30.3180   1
   8  -4  -6 171.028 22.8069  -2
  -8   1   6 171.028 22.8069   1
  -7   3   6 1.91278 78.7635  -2
   7  -1  -6 1.91278 78.7635   1
   6  -1  -6 1762.19 213.767   1
  -6   1   6 1194.88 147.276   2
   5  -1  -6 781.480 111.611   1
  -5   1   6 528.046 82.9546   2
   4  -1  -6 111.922 40.6671   1
  -4   1   6 102.103 36.0116   2
   3  -1  -6 922.255 50.8848   2
  -3   1   6 1297.90 67.4567   1
  -3   1   6 1155.29 116.459   2
   2  -1  -6 1477.25 110.208   2
   2  -1  -6 2078.14 223.479   1
  -2   1   6 2015.40 105.406   1
  -2   1   6 1504.58 166.511   2
   1  -1  -6 147.863 32.8145   1
   1  -1  -6 25.4848 10.8897   2
  -1   1   6 59.9545 8.54298   2
  -1   1   6 53.7430 13.5229   1
   0  -3   6 316.692 34.9499  -2
   0  -1  -6 316.692 34.9499   1
   0   3  -6 368.206 37.8016  -2
   0   1   6 368.206 37.8016   1
   1  -4   6 2321.46 169.869  -2
  -1  -1  -6 2321.46 169.869   1
  -1   4  -6 2234.88 170.271  -2
   1   1   6 2234.88 170.271   1
  -2  -1  -6 4.85154 17.1478   1
  -2  -1  -6 11.6707 13.5925   2
   2   1   6 25.0406 11.4184   2
  -2   5  -6 248.720 42.9368  -2
   2   1   6 248.720 42.9368   1
  -3  -1  -6 111.253 22.5631   1
   3   1   6 127.675 16.5136   2
   3   1   6 133.434 25.6964   1
  -4  -1  -6 220.799 31.1079   1
   4   1   6 106.541 17.2214   2
  -5  -1  -6 616.417 57.7694   1
  -5  -1  -6 309.911 38.6832   2
   5   1   6 481.649 38.4309   1
   5   1   6 370.555 39.4578   2
  -6  -1  -6 136.554 26.7400   2
  -6  -1  -6 108.401 30.0678   1
   6   1   6 64.0551 21.2541   2
   6   1   6 69.3453 20.9926   1
  -7  -1  -6 36.8185 21.0228   2
  -7  -1  -6 95.2367 34.6570   1
   7   1   6 116.944 25.4922   1
  -7   9  -6 123.443 65.1926  -2
   7   1   6 123.443 65.1926   1
   7   1   6 108.204 27.3982   2
  -9  11  -6 62.1191 19.8249  -2
   9   1   6 62.1191 19.8249   1
  12  -2  -6 78.9379 16.4422   1
  11  -2  -6 -0.1588 16.7292   1
 -11   2   6 93.8794 57.0849   2
  10  -2  -6 -3.4535 19.0621   1
 -10   2   6 -13.195 20.9400   2
  -9   4   6 158.759 40.5970  -2
   9  -2  -6 158.759 40.5970   1
  -8   3   6 342.974 34.8240  -2
   8  -2  -6 342.974 34.8240   1
  -7   2   6 228.518 39.4413  -2
   7  -2  -6 228.518 39.4413   1
   6  -2  -6 93.0577 46.8597   1
  -6   2   6 28.7762 34.0781   2
   5  -2  -6 1.20603 5.95432   2
   5  -2  -6 14.2310 36.8868   1
  -5   2   6 6.79165 32.0130   2
   4  -2  -6 21.7909 5.55241   2
   4  -2  -6 17.1097 30.2083   1
  -4   2   6 24.3988 6.49677   1
  -4   2   6 -6.0420 27.4226   2
   3  -2  -6 421.969 25.5557   2
   3  -2  -6 681.596 79.1264   1
  -3   2   6 571.290 32.7952   1
  -3   2   6 503.185 67.3255   2
   2  -2  -6 435.630 36.4707   2
   2  -2  -6 541.463 76.0798   1
  -2   2   6 409.745 62.1329   2
  -2   2   6 620.557 48.1050   1
   1  -2  -6 1218.20 89.9840   2
  -1   2   6 1157.19 74.1300   2
  -1   2   6 1690.02 127.036   1
   0   4  -6 2167.60 162.681  -2
   0   2   6 2167.60 162.681   1
   1  -5   6 1995.44 152.703  -2
  -1  -2  -6 1995.44 152.703   1
  -1   5  -6 2051.67 154.215  -2
   1   2   6 2051.67 154.215   1
   2  -6   6 875.149 77.4139  -2
  -2  -2  -6 875.149 77.4139   1
  -2   6  -6 816.407 77.3570  -2
   2   2   6 816.407 77.3570   1
   2   2   6 294.265 47.5205   2
  -3  -2  -6 -1.8337 16.6964   1
   3   2   6 -4.0750 11.9920   2
  -4  -2  -6 81.8025 24.1477   1
  -4  -2  -6 22.2477 32.9341   2
   4   2   6 79.9681 30.6216   1
   4   2   6 31.3841 17.5797   2
  -5  -2  -6 108.615 30.1752   2
  -5  -2  -6 210.672 35.1904   1
   5   2   6 187.464 29.3998   2
   5   2   6 176.619 21.8385   1
  -6  -2  -6 165.161 37.1664   1
  -6  -2  -6 56.1127 26.9944   2
   6   2   6 114.275 19.4469   1
   6   2   6 78.0602 25.3118   2
  -7  -2  -6 150.782 28.6409   2
  -7  -2  -6 220.755 44.6199   1
   7   2   6 109.438 29.7296   2
   7   2   6 175.199 27.4882   1
  -7  10  -6 306.691 71.2518  -2
   7   2   6 306.691 71.2518   1
  -8  11  -6 -7.6261 25.5141  -2
   8   2   6 -7.6261 25.5141   1
  -9  12  -6 8.11088 17.5584  -2
   9   2   6 8.11088 17.5584   1
  12  -3  -6 125.122 19.2710   1
  11  -3  -6 80.9678 20.4451   1
 -11   3   6 6.15561 17.1046   2
  10  -3  -6 -1.0360 20.1968   1
 -10   3   6 45.8221 19.0554   2
  -9   3   6 9.17273 28.9533  -2
   9  -3  -6 9.17273 28.9533   1
  -8   2   6 300.507 25.9608  -2
   8  -3  -6 300.507 25.9608   1
  -7   1   6 87.0090 34.8091  -2
   7  -3  -6 87.0090 34.8091   1
   6  -3  -6 11.1299 6.17246   2
   6  -3  -6 13.7585 36.9150   1
  -6   3   6 27.4254 34.7778   2
   5  -3  -6 24.7131 33.0746   1
   5  -3  -6 45.9017 7.66420   2
  -5   3   6 26.8733 35.0372   2
   4  -3  -6 322.646 20.6605   2
   4  -3  -6 387.926 66.2690   1
  -4   3   6 428.694 24.7272   1
  -4   3   6 248.203 54.0382   2
   3  -3  -6 317.983 30.2603   2
  -3   3   6 424.707 26.3248   1
   2  -3  -6 820.492 65.0917   2
   2  -3  -6 1244.29 139.666   1
  -2   3   6 1184.03 92.7580   1
   1  -3  -6 3442.95 248.491   1
  -1   3   6 2576.32 157.104   2
  -1   3   6 3352.89 250.302   1
   1  -6   6 1042.31 91.2506  -2
  -1  -3  -6 1042.31 91.2506   1
  -1   6  -6 1285.98 95.9895  -2
   1   3   6 1285.98 95.9895   1
   2  -7   6 420.788 53.7289  -2
  -2  -3  -6 420.788 53.7289   1
   2   3   6 5.49979 12.8360   2
  -2   7  -6 411.914 59.5537  -2
   2   3   6 411.914 59.5537   1
  -3  -3  -6 305.462 39.7735   1
   3   3   6 285.627 36.3398   2
  -4  -3  -6 80.0139 32.4387   2
  -4  -3  -6 160.069 31.1908   1
   4   3   6 112.094 33.9550   1
   4   3   6 123.490 26.7790   2
  -5  -3  -6 252.700 39.8592   2
  -5  -3  -6 307.586 44.1138   1
   5   3   6 301.198 27.2813   1
  -6  -3  -6 57.2163 29.6209   2
  -6  -3  -6 81.0878 34.3472   1
   6   3   6 74.4199 17.3412   1
   6   3   6 76.0041 27.2530   2
  -7  -3  -6 51.8613 30.6060   2
   7   3   6 36.1015 19.2258   1
  -8  12  -6 -2.1787 23.9605  -2
   8   3   6 -2.1787 23.9605   1
  12  -4  -6 13.5179 14.6962   1
  11  -4  -6 62.1136 20.3450   1
 -11   4   6 49.4938 18.9375   2
  10  -4  -6 26.7309 23.0022   1
 -10   4   6 66.3606 21.8779   2
  -9   2   6 253.973 41.2261  -2
   9  -4  -6 253.973 41.2261   1
  -8   1   6 191.098 25.4576  -2
   8  -4  -6 191.098 25.4576   1
   6  -4  -6 726.324 54.3296   2
  -6   4   6 993.462 53.4750   1
  -6   4   6 504.794 100.748   2
   5  -4  -6 378.533 34.7144   2
  -5   4   6 533.854 43.5235   1
   4  -4  -6 16.2796 12.0993   2
   4  -4  -6 4.36740 25.5467   1
  -4   4   6 0.70648 29.9497   2
  -4   4   6 16.5169 8.46347   1
   3  -4  -6 25.9656 23.9650   1
   3  -4  -6 12.2094 12.7614   2
  -3   4   6 21.6653 11.9427   1
  -3   4   6 44.7403 33.8926   2
   2  -4  -6 307.995 32.4170   2
   2  -4  -6 303.254 54.3273   1
  -2   4   6 266.839 27.9167   2
  -2   4   6 389.972 36.5252   1
  -1  -5   6 70.6919 31.6350  -2
   1  -4  -6 70.6919 31.6350   1
   1  -4  -6 46.3028 17.8709   2
  -1   4   6 60.5604 15.1691   2
  -1   4   6 74.4916 19.3153   1
   0  -6   6 211.787 35.0452  -2
   0  -4  -6 211.787 35.0452   1
   0   6  -6 250.690 42.7574  -2
   0   4   6 250.690 42.7574   1
   1  -7   6 860.863 77.8623  -2
  -1  -4  -6 860.863 77.8623   1
  -1   7  -6 1006.35 84.5413  -2
   1   4   6 1006.35 84.5413   1
  -2  -4  -6 1159.49 98.0563   1
  -3  -4  -6 61.1323 39.3218   2
  -3  -4  -6 20.0507 22.4088   1
   3   4   6 38.4540 30.6604   1
   3   4   6 1.78018 19.1088   2
  -4  -4  -6 214.319 36.8993   1
  -4  -4  -6 140.346 38.7392   2
   4   4   6 261.920 37.2749   2
   4   4   6 188.577 28.4695   1
  -5  -4  -6 -12.175 31.8623   2
  -5  -4  -6 80.6001 27.3046   1
   5   4   6 9.07140 21.4710   1
   5   4   6 -1.0977 24.7563   2
  -6  -4  -6 25.2521 28.7463   2
  -6  -4  -6 22.3804 45.0407   1
   6   4   6 33.3887 16.2367   1
   6   4   6 58.3138 38.0799   2
  -7  -4  -6 -10.499 23.5399   2
   7   4   6 -28.144 17.4045   1
  -7  12  -6 -21.301 63.5471  -2
   7   4   6 -21.301 63.5471   1
   8   4   6 36.2647 18.0803   1
 -12   5   6 5.54925 13.8604   2
  11  -5  -6 -44.455 54.1361   1
 -11   5   6 7.05180 17.7614   2
  10  -5  -6 61.1945 113.663   1
 -10   5   6 121.867 23.1718   2
  -9   1   6 204.353 50.6054  -2
   9  -5  -6 204.353 50.6054   1
  -8   0   6 452.295 42.2682  -2
   8  -5  -6 452.295 42.2682   1
  -7  -1   6 927.479 73.4841  -2
   7  -5  -6 927.479 73.4841   1
   7   1  -6 958.257 76.3921  -2
  -7   5   6 958.257 76.3921   1
   6  -5  -6 48.8433 17.2350   1
   6  -5  -6 51.7305 14.9026   2
  -6   5   6 33.1030 14.1910   2
  -6   5   6 72.3457 14.4341   1
   5  -5  -6 177.990 23.0454   2
  -5   5   6 167.161 50.3514   2
  -5   5   6 217.131 24.2911   1
   4  -5  -6 404.982 38.5283   2
   4  -5  -6 351.896 59.0255   1
  -4   5   6 339.446 68.3610   2
  -4   5   6 482.516 39.4402   1
   3  -5  -6 185.569 33.6750   1
   3  -5  -6 149.438 23.2364   2
  -3   5   6 159.446 23.3215   1
  -3   5   6 142.678 44.3788   2
   2  -5  -6 50.4228 17.4185   2
   2  -5  -6 112.714 32.2629   1
  -2   5   6 67.0568 18.6136   1
  -2   5   6 123.008 39.9356   2
   1  -5  -6 1202.49 99.3101   2
  -1   5   6 1267.34 82.6575   2
  -1   5   6 1606.26 126.342   1
   0   7  -6 2430.42 187.882  -2
   0   5   6 2430.42 187.882   1
  -1   8  -6 2204.17 174.847  -2
   1   5   6 2204.17 174.847   1
  -2  -5  -6 -5.4423 31.2125   2
   2  -9   6 53.3490 52.4486  -2
  -2  -5  -6 53.3490 52.4486   1
  -3  -5  -6 2.59059 25.9483   1
  -3  -5  -6 54.0310 38.1993   2
   3   5   6 65.7191 30.9401   2
   3   5   6 54.6199 29.2965   1
  -4  -5  -6 -2.1285 33.7018   2
  -4  -5  -6 25.0696 29.4142   1
   4   5   6 -1.2897 27.0773   2
   4   5   6 47.1369 31.0080   1
  -5  -5  -6 147.026 40.0207   1
  -5  -5  -6 60.9637 34.7688   2
   5   5   6 99.7156 34.8482   1
   5   5   6 121.927 39.2190   2
  -6  -5  -6 53.2527 33.3468   2
   6   5   6 17.6570 31.0521   1
  -7  -5  -6 15.2783 20.5337   2
   7   5   6 4.41556 23.4781   1
 -12   6   6 13.9446 13.4243   2
  11  -6  -6 -22.046 56.0656   1
 -11   6   6 68.6948 19.6904   2
  10  -6  -6 -6.4671 54.4813   1
 -10   6   6 38.2085 19.5384   2
  -9   0   6 493.455 58.6124  -2
   9  -6  -6 493.455 58.6124   1
   8   1  -6 534.713 47.8273  -2
  -8   6   6 534.713 47.8273   1
  -7  -2   6 147.637 45.1352  -2
   7  -6  -6 147.637 45.1352   1
   7   2  -6 48.9106 32.5802  -2
  -7   6   6 48.9106 32.5802   1
   6  -6  -6 204.977 25.2984   2
   6  -6  -6 212.215 28.2448   1
  -6   6   6 293.942 30.4042   1
  -6   6   6 138.746 15.5472   2
   5  -6  -6 72.1591 21.1326   1
   5  -6  -6 47.6378 16.4292   2
  -5   6   6 62.5938 12.1776   2
  -5   6   6 56.5725 16.3126   1
   4  -6  -6 534.831 47.1938   2
  -4   6   6 400.469 79.4587   2
  -4   6   6 738.460 62.5804   1
   3  -6  -6 22.2112 15.5604   2
  -3   6   6 4.44001 13.4533   1
  -3   6   6 58.6084 38.0658   2
   2  -6  -6 904.433 80.2060   2
  -2   6   6 1131.88 92.3074   1
  -2   6   6 1033.20 124.052   2
   1  -6  -6 931.907 79.7340   2
  -1   6   6 1303.98 107.244   1
   0   8  -6 137.824 44.8279  -2
   0   6   6 137.824 44.8279   1
  -2  10  -6 673.310 94.9834  -2
   2   6   6 673.310 94.9834   1
  -3  -6  -6 168.468 46.0156   1
  -3  -6  -6 214.954 66.8042   2
   3   6   6 117.850 33.3793   1
   3   6   6 104.584 39.0211   2
  -4  -6  -6 -44.960 36.0498   2
   4   6   6 -7.6723 29.2918   1
   4   6   6 39.9992 36.1602   2
  -5  -6  -6 67.6482 39.5162   2
   5   6   6 76.6698 34.2378   1
  -6  -6  -6 27.5895 29.7373   2
   6   6   6 -3.2092 26.6634   1
   7   6   6 -1.6933 19.4014   1
 -12   7   6 1.11762 12.0892   2
  11  -7  -6 51.9516 52.5424   1
 -11   7   6 61.6506 18.1481   2
  10  -7  -6 -4.0797 23.0990   1
 -10   7   6 24.1160 19.0746   2
  -9  -1   6 316.681 53.6530  -2
   9  -7  -6 316.681 53.6530   1
  -8  -2   6 187.330 41.1717  -2
   8  -7  -6 187.330 41.1717   1
   8   2  -6 329.397 39.1264  -2
  -8   7   6 329.397 39.1264   1
  -7  -3   6 194.480 50.1150  -2
   7  -7  -6 194.480 50.1150   1
   7   3  -6 223.278 46.8744  -2
  -7   7   6 223.278 46.8744   1
   6  -7  -6 396.157 44.0394   2
   6  -7  -6 731.078 52.4731   1
  -6   7   6 542.732 55.5173   1
  -6   7   6 458.050 28.8840   2
   5  -7  -6 737.261 59.3909   1
   5  -7  -6 667.750 55.5696   2
  -5   7   6 915.497 70.7508   1
  -5   7   6 538.406 35.4457   2
   4  -7  -6 14.7943 12.0248   1
   4  -7  -6 7.43386 15.7238   2
  -4   7   6 19.0153 11.8792   2
  -4   7   6 14.1774 17.3500   1
   3  -7  -6 92.9439 22.8712   2
   3  -7  -6 156.489 17.5850   1
  -3   7   6 171.670 26.4668   1
  -3   7   6 140.659 23.5012   2
   2  -7  -6 47.9209 19.9676   2
   2  -7  -6 105.257 21.4095   1
  -2   7   6 50.4541 20.3112   2
  -2   7   6 49.8952 20.0139   1
   1  -7  -6 42.5574 22.1682   2
  -1   7   6 20.9679 22.9411   1
   1 -10   6 660.315 74.1468  -2
  -1  -7  -6 660.315 74.1468   1
  -1  10  -6 603.462 89.7132  -2
   1   7   6 603.462 89.7132   1
   2 -11   6 1431.66 133.953  -2
  -2  -7  -6 1431.66 133.953   1
  -3  -7  -6 -54.500 32.8711   1
  -3  -7  -6 21.9035 39.1229   2
   3   7   6 81.4069 45.1371   2
   3   7   6 4.58543 30.8898   1
  -4  -7  -6 19.3784 39.9418   2
   4   7   6 -21.107 30.4093   1
   4   7   6 135.365 57.7856   2
  -5  -7  -6 -15.284 33.8731   2
   5   7   6 -16.110 27.1751   1
  -6  -7  -6 15.3876 22.8794   2
   6   7   6 -17.063 22.9434   1
 -12   8   6 43.0255 13.4031   2
  11  -8  -6 24.5984 51.0671   1
 -11   8   6 -15.422 14.3077   2
  10  -8  -6 69.6151 54.4352   1
 -10   8   6 50.3075 20.2342   2
  -9  -2   6 357.536 113.600  -2
   9  -8  -6 357.536 113.600   1
  -8  -3   6 135.869 38.9001  -2
   8  -8  -6 135.869 38.9001   1
   8   3  -6 164.962 40.6673  -2
  -8   8   6 164.962 40.6673   1
  -7  -4   6 295.532 56.5575  -2
   7  -8  -6 295.532 56.5575   1
   7   4  -6 316.110 56.8371  -2
  -7   8   6 316.110 56.8371   1
   6  -8  -6 193.050 30.4243   1
   6  -8  -6 156.253 27.1632   2
  -6   8   6 175.475 18.4933   2
  -6   8   6 212.804 33.0306   1
   5  -8  -6 30.5748 13.4313   1
   5  -8  -6 12.1352 16.2508   2
  -5   8   6 14.2944 12.7541   2
  -5   8   6 48.6387 22.2277   1
   4  -8  -6 63.4907 15.9982   1
   4  -8  -6 69.3245 22.3331   2
  -4   8   6 70.6653 15.6417   2
  -4   8   6 85.8858 22.4197   1
   3  -8  -6 18.4768 14.6705   1
   3  -8  -6 15.2927 19.1144   2
  -3   8   6 -9.8026 21.5608   2
  -3   8   6 11.2908 18.7066   1
   2  -8  -6 -9.2097 15.5008   1
   2  -8  -6 3.19020 19.5264   2
  -2   8   6 -9.1757 24.6998   2
  -2   8   6 4.91557 19.3792   1
  -1  -9   6 396.692 98.7793  -2
   1  -8  -6 396.692 98.7793   1
   1  -8  -6 21.6534 28.9680   2
  -1   8   6 48.0060 26.3112   1
   0 -10   6 501.028 51.4363  -2
   0  -8  -6 501.028 51.4363   1
   1 -11   6 519.926 98.7737  -2
  -1  -8  -6 519.926 98.7737   1
   2 -12   6 -0.4918 61.2350  -2
  -2  -8  -6 -0.4918 61.2350   1
  -2  12  -6 -77.220 73.1801  -2
   2   8   6 -77.220 73.1801   1
  -3  -8  -6 31.0408 38.5950   1
  -3  -8  -6 -20.331 37.6699   2
   3   8   6 17.1239 31.3526   1
  -4  -8  -6 -29.140 34.6204   2
  -4  -8  -6 56.0598 35.3580   1
   4   8   6 -30.675 26.9934   1
  -5  -8  -6 -8.6908 27.9686   2
   5   8   6 39.4764 25.5461   1
   6   8   6 15.4210 19.4498   1
  11  -9  -6 -1.4591 45.3366   1
 -11   9   6 13.9976 22.6394   2
  10  -9  -6 -12.242 45.0211   1
 -10   9   6 31.0825 16.9021   2
  -9  -3   6 117.453 106.548  -2
   9  -9  -6 117.453 106.548   1
  -8  -4   6 21.9963 34.3157  -2
   8  -9  -6 21.9963 34.3157   1
  -7  -5   6 150.429 113.760  -2
   7  -9  -6 150.429 113.760   1
   7   5  -6 133.041 54.5713  -2
  -7   9   6 133.041 54.5713   1
   6  -9  -6 8.78901 23.9492   1
   6  -9  -6 1.44143 17.3129   2
  -6   9   6 8.31101 12.4475   2
  -6   9   6 16.5577 21.5577   1
   5  -9  -6 520.932 60.8352   2
   5  -9  -6 824.094 59.5866   1
  -5   9   6 558.896 38.4220   2
  -5   9   6 498.866 77.4697   1
   4  -9  -6 1118.64 61.2332   1
   4  -9  -6 961.936 83.3379   2
  -4   9   6 871.170 55.4762   2
  -4   9   6 1280.54 100.394   1
   3  -9  -6 62.5567 16.5460   1
   3  -9  -6 77.1813 26.4160   2
  -3   9   6 43.7414 28.3335   2
  -3   9   6 53.2858 24.4101   1
   2  -9  -6 35.4196 28.1672   1
   2  -9  -6 14.8452 25.2006   2
  -2   9   6 -2.0663 23.9624   1
  -2   9   6 38.3709 27.8613   2
  -1 -10   6 743.371 120.204  -2
   1  -9  -6 743.371 120.204   1
  -1   9   6 309.365 49.7206   1
   0 -11   6 64.4852 39.6655  -2
   0  -9  -6 64.4852 39.6655   1
   1 -12   6 144.552 48.0089  -2
  -1  -9  -6 144.552 48.0089   1
  -1  12  -6 89.7885 62.7132  -2
   1   9   6 89.7885 62.7132   1
  -3  -9  -6 11.6382 36.3913   2
  -3  -9  -6 -6.1850 26.6488   1
   3   9   6 6.26033 26.3823   1
  -4  -9  -6 -6.0789 31.8130   2
  -4  -9  -6 53.4534 31.3194   1
   4   9   6 3.86701 26.4422   1
  -5  -9  -6 55.6982 23.0382   2
   5   9   6 39.0351 22.8143   1
  11 -10  -6 22.1442 44.5088   1
 -11  10   6 18.3121 13.1604   2
  10 -10  -6 29.0210 45.7452   1
 -10  10   6 5.84196 13.5039   2
  -9  -4   6 178.012 105.296  -2
   9 -10  -6 178.012 105.296   1
  -7  -6   6 23.6050 104.306  -2
   7 -10  -6 23.6050 104.306   1
   6 -10  -6 458.504 33.1807   1
   6 -10  -6 399.931 50.0828   2
  -6  10   6 415.846 31.7025   2
  -6  10   6 432.689 53.7829   1
   5 -10  -6 251.703 23.9633   1
   5 -10  -6 269.679 40.2568   2
  -5  10   6 204.284 23.3085   2
  -5  10   6 287.022 42.4446   1
   4 -10  -6 28.6987 19.9202   1
   4 -10  -6 30.3996 26.2607   2
  -4  10   6 47.1645 27.1668   2
  -4  10   6 -9.8326 23.4674   1
   3 -10  -6 55.7800 32.3422   2
   3 -10  -6 96.6378 23.9463   1
  -3  10   6 42.1096 29.5878   1
  -3  10   6 31.7309 27.3046   2
   2 -10  -6 24.7153 23.4877   1
  -2  10   6 69.7802 33.2130   1
  -2  10   6 34.3346 28.6295   2
   1 -10  -6 101.789 58.1075   1
  -1 -11   6 196.032 61.8540  -2
   1 -10  -6 196.032 61.8540   1
   0 -12   6 322.734 54.4535  -2
   0 -10  -6 322.734 54.4535   1
   1 -13   6 325.969 52.8832  -2
  -1 -10  -6 325.969 52.8832   1
  -1  13  -6 327.716 65.7601  -2
   1  10   6 327.716 65.7601   1
   2 -14   6 55.5479 51.1673  -2
  -2 -10  -6 55.5479 51.1673   1
   2  10   6 -43.421 32.7912   2
  -2  14  -6 -37.150 62.4635  -2
   2  10   6 -37.150 62.4635   1
  -3 -10  -6 45.1361 33.7517   2
  -3 -10  -6 -9.4029 24.5314   1
   3  10   6 -9.8864 24.5832   1
  -4 -10  -6 28.2439 25.8641   2
  -4 -10  -6 -20.584 23.5860   1
   4  10   6 43.3018 23.1627   1
  10 -11  -6 57.7330 44.1480   1
 -10  11   6 45.4259 14.6610   2
  -9  -5   6 17.0006 91.0036  -2
   9 -11  -6 17.0006 91.0036   1
  -8  -6   6 39.1412 64.8299  -2
   8 -11  -6 39.1412 64.8299   1
  -7  -7   6 55.9043 99.0799  -2
   7 -11  -6 55.9043 99.0799   1
   6 -11  -6 -4.5010 61.4581   1
   6 -11  -6 5.44441 29.5051   2
  -6  11   6 8.58440 14.7964   2
  -6  11   6 23.3267 28.4307   1
   5 -11  -6 32.5812 27.8564   2
   5 -11  -6 39.1817 18.8202   1
  -5  11   6 -35.865 26.3574   1
  -5  11   6 5.90666 22.9233   2
   4 -11  -6 3.44009 19.4774   1
   4 -11  -6 -30.011 33.9971   2
  -4  11   6 44.5172 34.6607   1
  -4  11   6 17.7161 25.1154   2
   3 -11  -6 14.3613 22.1175   1
   3 -11  -6 12.1966 60.6750   2
  -3  11   6 74.1617 37.2510   1
  -3  11   6 40.7036 26.8633   2
   2 -11  -6 51.5536 24.3644   1
   2 -11  -6 -13.019 48.6029   2
  -2  11   6 33.7425 28.1397   2
  -2  11   6 38.5015 63.9418   1
   0 -13   6 820.044 76.8084  -2
   0 -11  -6 820.044 76.8084   1
   0  13  -6 627.702 92.7276  -2
   0  11   6 627.702 92.7276   1
   1 -14   6 69.3873 36.7962  -2
  -1 -11  -6 69.3873 36.7962   1
  -2 -11  -6 -4.9605 20.3986   1
  -2 -11  -6 15.6704 48.0646   2
   2  11   6 0.82502 23.9235   1
  -3 -11  -6 9.19029 28.0933   2
  -3 -11  -6 -7.4784 17.1901   1
   3  11   6 -16.986 21.5676   1
  10 -12  -6 4.46654 32.6146   1
 -10  12   6 27.2601 11.2699   2
  -8  -7   6 196.077 61.4072  -2
   8 -12  -6 196.077 61.4072   1
  -7  -8   6 53.0241 84.9254  -2
   7 -12  -6 53.0241 84.9254   1
   6 -12  -6 5.39313 49.4575   1
  -6  12   6 15.0553 22.0531   2
   5 -12  -6 46.5773 24.1422   1
  -5  12   6 36.2273 24.5047   2
   4 -12  -6 84.8530 20.9184   1
  -4  12   6 13.2087 24.4532   2
   3 -12  -6 -10.464 19.6156   1
  -3  12   6 -5.6518 24.3394   2
   2 -12  -6 87.4027 50.6335   2
   2 -12  -6 196.339 32.2667   1
  -2  12   6 131.468 33.8405   2
  -1 -13   6 601.991 72.6709  -2
   1 -12  -6 601.991 72.6709   1
   0 -14   6 147.187 38.4179  -2
   0 -12  -6 147.187 38.4179   1
   0  14  -6 143.600 60.9632  -2
   0  12   6 143.600 60.9632   1
   1 -15   6 96.4358 31.9066  -2
  -1 -12  -6 96.4358 31.9066   1
  -2 -12  -6 8.28302 14.0260   1
   2  12   6 -16.309 20.7098   1
  -9  -7   6 105.519 66.7644  -2
   9 -13  -6 105.519 66.7644   1
  -8  -8   6 87.6457 49.3410  -2
   8 -13  -6 87.6457 49.3410   1
  -7  -9   6 67.4438 72.6790  -2
   7 -13  -6 67.4438 72.6790   1
   6 -13  -6 100.058 44.8953   1
  -6  13   6 143.177 25.1808   2
   5 -13  -6 43.4476 19.3038   1
  -5  13   6 38.6951 21.9236   2
   4 -13  -6 -12.156 40.9705   1
  -4  13   6 17.5758 22.6003   2
   3 -13  -6 30.1186 18.3297   1
  -3  13   6 12.1680 23.7729   2
   2 -13  -6 99.4712 22.9908   1
   2 -13  -6 36.5312 46.7740   2
   1 -13  -6 12.8738 16.1690   1
  -1  13   6 45.8791 24.2997   2
   0 -15   6 69.3448 25.9830  -2
   0 -13  -6 69.3448 25.9830   1
   0  15  -6 -25.452 53.1439  -2
   0  13   6 -25.452 53.1439   1
   7 -14  -6 42.1696 34.3264   1
   6 -14  -6 43.7480 36.0193   1
  -6  14   6 39.3078 15.4065   2
  -5  14   6 1.60412 17.1013   2
   4 -14  -6 5.97963 19.4365   1
  -4  14   6 8.30972 18.3322   2
   3 -14  -6 11.3780 22.7978   1
  -3  14   6 -24.098 18.3551   2
   0  15  -7 62.3563 44.1280   1
   0  15  -7 67.6054 35.0835   2
   0 -15   7 83.2083 34.6646   1
   0 -15   7 70.4346 17.7872   2
  -1  15  -7 28.6963 28.4681   1
  -1  15  -7 -22.524 41.3521   2
   1 -15   7 15.3869 27.4279   1
   1 -15   7 14.5080 17.0713   2
  -2  15  -7 45.6366 43.9947   1
  -2 -11  -7 100.223 65.6115  -2
   2 -15   7 100.223 65.6115   1
   5 -15   7 -12.013 24.7579   1
  -6  15  -7 9.48901 20.4015   2
   6 -15   7 10.3999 21.3920   1
  -7  15  -7 62.4816 17.6561   2
   2  14  -7 15.9192 19.4744   1
  -2 -14   7 27.5892 15.6014   2
  -2 -14   7 43.0141 34.7531   1
   1  14  -7 44.8441 23.3085   1
  -1 -14   7 20.0036 29.5596   1
  -1 -14   7 64.8735 22.7495   2
   0  14  -7 39.8578 26.2311   1
   0  14  -7 -55.359 34.7787   2
   0 -14   7 -25.745 30.7644   1
   0 -14   7 34.7292 21.3307   2
  -1  14  -7 -10.614 43.8352   1
  -1  14  -7 28.9287 44.3044   2
   1 -14   7 1.21033 30.4966   1
   1 -14   7 3.04403 20.0238   2
  -2 -10  -7 202.588 75.3057  -2
   2 -14   7 202.588 75.3057   1
  -3  -9  -7 25.9924 56.1618  -2
   3 -14   7 25.9924 56.1618   1
  -4  -8  -7 95.2464 59.3876  -2
   4 -14   7 95.2464 59.3876   1
  -5  -7  -7 32.4739 67.2747  -2
   5 -14   7 32.4739 67.2747   1
  -6  14  -7 118.494 29.3506   2
   6 -14   7 133.425 32.0124   1
  -7  14  -7 0.72263 19.9672   2
   3  13  -7 5.75572 20.0552   1
  -3 -13   7 28.6964 17.1867   2
   2  13  -7 36.3636 24.7354   1
  -2 -13   7 15.1815 42.6670   1
  -2 -13   7 13.7459 19.3864   2
   1  13  -7 165.603 34.0848   1
  -1 -13   7 179.670 30.7096   2
  -1 -13   7 117.855 44.4939   1
   0  13  -7 55.8022 37.5442   2
   0  13  -7 66.6002 34.0493   1
   0 -13   7 86.1748 27.4897   2
   0 -13   7 91.6668 38.8919   1
  -1  13  -7 196.724 43.8971   2
  -1  13  -7 392.798 53.5957   1
   1 -13   7 320.049 39.6892   2
   1 -13   7 365.097 56.9635   1
   2   9   7 190.132 81.7444  -2
  -2  13  -7 190.132 81.7444   1
  -2  -9  -7 269.706 83.0872  -2
   2 -13   7 269.706 83.0872   1
  -5  -6  -7 86.8346 76.1846  -2
   5 -13   7 86.8346 76.1846   1
  -6  13  -7 51.5641 26.8878   2
   6 -13   7 75.9107 34.4870   1
  -7  13  -7 58.9680 24.6610   2
   7 -13   7 38.4359 26.7062   1
  -8  13  -7 4.96018 13.6008   2
  -9  13  -7 17.1219 12.3754   2
  -5  14   7 -5.2755 22.5737  -2
   5  12  -7 -5.2755 22.5737   1
  -4 -12   7 -26.537 58.7574   2
   3  12  -7 24.9049 24.5872   1
  -3 -12   7 45.4756 18.4858   2
   2  12  -7 43.3406 30.2350   1
  -2 -12   7 57.8879 21.7142   2
  -2 -12   7 20.7373 47.3538   1
   1  12  -7 140.417 39.6972   1
  -1 -12   7 52.5836 48.0672   2
  -1 -12   7 26.3559 41.4324   1
   0  12  -7 215.357 43.8178   1
   0  12  -7 158.381 47.5486   2
   0 -12   7 197.653 28.8762   2
   0 -12   7 164.638 46.3718   1
  -1  12  -7 0.88828 36.3558   1
  -1  12  -7 13.9828 32.5523   2
   1 -12   7 30.2288 21.1167   2
   1 -12   7 48.0073 37.4960   1
   2   8   7 -66.367 82.7952  -2
  -2  12  -7 -66.367 82.7952   1
  -2  -8  -7 -67.993 78.8601  -2
   2 -12   7 -67.993 78.8601   1
  -3  -7  -7 706.064 92.5008  -2
   3 -12   7 706.064 92.5008   1
   4   6   7 61.0409 83.2753  -2
  -4  12  -7 61.0409 83.2753   1
  -4  -6  -7 334.118 73.1600  -2
   4 -12   7 334.118 73.1600   1
  -5  -5  -7 -157.23 77.1971  -2
   5 -12   7 -157.23 77.1971   1
   5 -12   7 79.1776 40.5738   2
  -6  12  -7 88.1156 17.0749   2
   6 -12   7 89.0786 37.6496   1
  -7  12  -7 3.39272 13.3373   2
   7 -12   7 69.6853 30.3352   1
  -8  12  -7 0.62316 11.5733   2
  -9  12  -7 8.08643 11.9962   2
  -6 -11   7 26.7675 35.8411   2
  -5  13   7 87.7567 32.9222  -2
   5  11  -7 87.7567 32.9222   1
  -4  12   7 94.8587 50.7187  -2
   4  11  -7 94.8587 50.7187   1
  -4 -11   7 99.4609 50.6614   2
   3  11  -7 -2.7361 25.3130   1
  -3 -11   7 -18.303 19.7316   2
   2  11  -7 -39.915 44.6463   2
   2  11  -7 26.7456 28.7372   1
  -2 -11   7 2.88285 21.7293   2
   1  11  -7 53.1864 44.6279   2
   1  11  -7 161.483 37.7486   1
  -1 -11   7 129.424 26.2991   2
  -1 -11   7 222.657 50.5377   1
   0  11  -7 -39.247 43.2697   2
   0  11  -7 -12.583 33.5180   1
   0 -11   7 22.5218 22.0839   2
   0 -11   7 -36.951 37.1762   1
  -1  11  -7 39.7815 63.8171   2
  -1  11  -7 -13.713 67.0806   1
   1 -11   7 72.6037 33.0650   1
   1 -11   7 29.9859 24.2428   2
  -2  -7  -7 637.846 93.4943  -2
   2 -11   7 637.846 93.4943   1
  -3  -6  -7 1454.47 135.135  -2
   3 -11   7 1454.47 135.135   1
   4   5   7 398.763 70.8424  -2
  -4  11  -7 398.763 70.8424   1
  -4  -5  -7 567.486 81.4938  -2
   4 -11   7 567.486 81.4938   1
   5   4   7 51.3011 59.5565  -2
  -5  11  -7 51.3011 59.5565   1
   5 -11   7 0.16697 64.0790   1
   5 -11   7 23.4677 29.1094   2
  -5  -4  -7 16.0484 76.5177  -2
   5 -11   7 16.0484 76.5177   1
  -6  11  -7 227.411 43.2423   1
  -6  11  -7 133.922 18.3229   2
   6 -11   7 138.300 40.4940   1
   6 -11   7 112.112 33.4352   2
  -7  11  -7 15.6459 15.1372   2
   7 -11   7 17.0832 30.0748   1
  -8  11  -7 19.8738 11.4277   2
  -9  11  -7 53.5318 14.1453   2
 -10  11  -7 5.33406 9.30778   2
  -5  12   7 158.047 38.7685  -2
   5  10  -7 158.047 38.7685   1
   3  10  -7 13.4612 25.0732   1
   3  10  -7 -57.673 29.8624   2
  -3 -10   7 40.7329 21.4408   2
  -3 -10   7 11.9709 39.1349   1
   2  10  -7 -17.879 29.4556   2
   2  10  -7 -0.3587 26.2668   1
  -2 -10   7 -19.899 20.5064   2
   1  10  -7 162.649 53.5107   1
   1  10  -7 51.7262 33.9073   2
  -1 -10   7 179.670 55.6356   1
  -1 -10   7 102.160 23.9917   2
   0  10  -7 65.2663 35.3460   2
   0  10  -7 73.0627 34.6032   1
   0 -10   7 58.0700 27.0253   2
   0 -10   7 28.4410 40.1172   1
  -1  10  -7 266.637 45.3879   2
  -1  10  -7 227.645 50.3831   1
   1 -10   7 230.281 37.8271   2
   1 -10   7 249.473 46.7843   1
  -2  -6  -7 1243.47 125.291  -2
   2 -10   7 1243.47 125.291   1
   3   5   7 68.0106 53.6417  -2
  -3  10  -7 68.0106 53.6417   1
  -3  -5  -7 206.678 63.0011  -2
   3 -10   7 206.678 63.0011   1
   4   4   7 529.405 67.1685  -2
  -4  10  -7 529.405 67.1685   1
  -5  -3  -7 22.0574 73.4384  -2
   5 -10   7 22.0574 73.4384   1
   5 -10   7 147.983 102.908   1
  -6  10  -7 -9.6288 12.4773   2
   6 -10   7 6.75491 29.9458   1
   6 -10   7 23.2326 22.9840   2
  -7  10  -7 119.377 54.3094   1
  -7  10  -7 64.6013 14.0715   2
   7 -10   7 83.4654 44.6345   2
   7 -10   7 36.4870 30.7007   1
  -8  10  -7 21.7400 12.2182   2
   8 -10   7 16.7935 23.8091   1
  -9  10  -7 11.2695 13.1110   2
  10 -10   7 4.02611 21.9237   1
  -7  -9   7 16.1691 43.4356   2
  -6  12   7 168.229 40.5613  -2
   6   9  -7 168.229 40.5613   1
  -4  10   7 294.227 60.1553  -2
   4   9  -7 294.227 60.1553   1
   4 -10  -7 191.677 69.1747  -2
  -4  -9   7 191.677 69.1747   1
   3   9  -7 713.367 72.7365   1
   3   9  -7 597.903 69.1818   2
  -3  -9   7 595.906 50.4633   2
  -3  -9   7 680.306 80.5379   1
   2   9  -7 13.0167 24.7337   2
   2   9  -7 20.8585 28.6254   1
  -2  -9   7 11.5610 19.0465   2
  -2  -9   7 36.3844 28.0042   1
   1   9  -7 -2.7157 25.9029   1
   1   9  -7 4.01282 25.0375   2
  -1  -9   7 -36.424 23.3839   1
  -1  -9   7 -8.0685 22.6958   2
   0   9  -7 -25.974 22.2115   2
   0   9  -7 6.05172 41.9477   1
   0  -9   7 -66.557 36.9029   1
   0  -9   7 3.82094 22.3606   2
  -1   9  -7 179.697 52.2422   2
   1  -9   7 182.018 32.0153   2
   1  -9   7 107.728 35.4407   1
   3   4   7 1347.67 113.560  -2
  -3   9  -7 1347.67 113.560   1
  -3  -4  -7 1258.19 122.325  -2
   3  -9   7 1258.19 122.325   1
  -4  -3  -7 -19.075 58.6106  -2
   4  -9   7 -19.075 58.6106   1
   5  -9   7 77.9430 63.0520   1
  -5  -2  -7 -30.717 68.5366  -2
   5  -9   7 -30.717 68.5366   1
  -6   9  -7 36.7583 13.7251   2
  -6   9  -7 39.5953 23.5678   1
   6  -9   7 0.47572 28.5005   1
   6  -9   7 12.4921 21.7357   2
  -7   9  -7 141.948 17.4388   2
  -7   9  -7 175.759 35.8444   1
   7  -9   7 155.729 35.1065   1
   7  -9   7 69.8429 27.4006   2
  -8   9  -7 16.5711 12.4883   2
  -8   9  -7 -18.815 24.9936   1
   8  -9   7 16.1472 26.7477   2
   8  -9   7 21.3220 27.7323   1
  -9   9  -7 30.5152 13.6452   2
   9  -9   7 59.0225 22.8107   1
 -10   9  -7 15.0858 11.8312   2
  10  -9   7 -13.070 17.2145   1
  -8  -8   7 19.4942 41.5449   2
  -7  -8   7 25.4389 50.4860   2
  -6  11   7 18.0678 40.1142  -2
   6   8  -7 18.0678 40.1142   1
  -5  10   7 687.800 65.9254  -2
   5   8  -7 687.800 65.9254   1
   5 -10  -7 526.905 71.4372  -2
  -5  -8   7 526.905 71.4372   1
  -4   9   7 2058.99 173.981  -2
   4   8  -7 2058.99 173.981   1
   3   8  -7 109.001 30.0793   1
   3   8  -7 103.474 30.2001   2
  -3  -8   7 123.017 17.1787   2
  -3  -8   7 92.5097 28.0158   1
   2   8  -7 19.4042 23.8809   1
   2   8  -7 58.3892 24.3458   2
  -2  -8   7 30.9263 19.9269   2
  -2  -8   7 47.9802 22.6762   1
   1   8  -7 690.249 60.8110   1
   1   8  -7 621.596 61.3520   2
  -1  -8   7 835.903 71.6785   1
  -1  -8   7 548.233 58.6546   2
   0   8  -7 152.746 32.0060   2
   0   8  -7 179.673 47.8574   1
   0  -8   7 239.843 34.7454   1
  -1   8  -7 201.895 27.6979   1
  -1   8  -7 199.216 36.2819   2
   2   4   7 883.925 85.8116  -2
  -2   8  -7 883.925 85.8116   1
  -3  -3  -7 2029.51 171.357  -2
   3  -8   7 2029.51 171.357   1
   4   2   7 239.749 41.2756  -2
  -4   8  -7 239.749 41.2756   1
  -4  -2  -7 377.940 54.7690  -2
   4  -8   7 377.940 54.7690   1
   5   1   7 25.5670 35.9170  -2
  -5   8  -7 25.5670 35.9170   1
   5  -8   7 -43.184 61.4806   1
  -5  -1  -7 26.3360 62.1948  -2
   5  -8   7 26.3360 62.1948   1
  -6   8  -7 330.057 43.0247   1
  -6   8  -7 296.157 24.9437   2
   6  -8   7 337.198 40.4465   1
   6  -8   7 245.630 37.8280   2
  -7   8  -7 123.683 15.6843   2
   7  -8   7 223.939 36.5640   1
   7  -8   7 69.3225 24.7490   2
  -8   8  -7 69.8502 15.1253   2
  -8   8  -7 71.4402 49.9247   1
   8  -8   7 114.374 19.9820   1
   8  -8   7 102.884 50.4677   2
  -9   8  -7 23.6612 13.4873   2
   9  -8   7 39.9436 21.9912   1
 -10   8  -7 -3.7019 11.1591   2
  10  -8   7 49.0187 25.5521   1
  -9  -7   7 56.1728 39.6324   2
   8   7  -7 -1.5166 12.5966   1
  -8  -7   7 28.3991 48.0985   2
  -7  11   7 -27.987 37.9917  -2
   7   7  -7 -27.987 37.9917   1
   7   7  -7 21.0880 15.6787   1
  -7  -7   7 54.4694 57.7208   2
  -6  10   7 171.461 29.6090  -2
   6   7  -7 171.461 29.6090   1
   6 -10  -7 282.466 55.5860  -2
  -6  -7   7 282.466 55.5860   1
  -5   9   7 358.975 32.4524  -2
   5   7  -7 358.975 32.4524   1
   5  -9  -7 481.045 53.8277  -2
  -5  -7   7 481.045 53.8277   1
  -4   8   7 21.1440 28.8885  -2
   4   7  -7 21.1440 28.8885   1
   4  -8  -7 79.9221 45.7043  -2
  -4  -7   7 79.9221 45.7043   1
   3   7  -7 12.8480 12.9410   1
   3   7  -7 12.7048 17.7946   2
  -3  -7   7 -1.0539 17.8874   1
  -3  -7   7 15.4547 13.1113   2
   2   7  -7 9.17933 17.7798   2
   2   7  -7 -19.304 19.1993   1
  -2  -7   7 -14.854 16.5963   2
  -2  -7   7 -12.528 19.2347   1
   1   7  -7 307.196 38.8952   2
   1   7  -7 406.887 71.4120   1
  -1  -7   7 387.308 46.4889   1
  -1  -7   7 309.762 56.4559   2
   0   7  -7 186.962 30.9977   2
   0   7  -7 147.326 22.8388   1
   0  -7   7 139.177 26.3293   1
  -1   7  -7 3080.86 192.226   1
  -1   7  -7 2512.34 185.778   2
   1  -7   7 2339.37 182.916   2
   1  -7   7 3202.13 233.909   1
  -2   7  -7 1466.82 118.332   1
   2   3   7 1112.18 131.974  -2
  -2   7  -7 1112.18 131.974   1
   3   2   7 166.003 27.2579  -2
  -3   7  -7 166.003 27.2579   1
  -4  -1  -7 269.601 57.0817  -2
   4  -7   7 269.601 57.0817   1
  -5   7  -7 46.0706 37.0173   1
   5   0   7 173.225 36.5614  -2
  -5   7  -7 173.225 36.5614   1
  -5   0  -7 86.5927 62.0357  -2
   5  -7   7 86.5927 62.0357   1
   5  -7   7 14.7655 63.0831   1
  -6   7  -7 78.3793 15.7467   2
  -6   7  -7 17.5423 19.4622   1
   6  -7   7 176.443 27.6279   1
   6  -7   7 27.7885 19.6284   2
  -7   7  -7 47.0753 15.2853   2
  -7   7  -7 103.309 26.3052   1
   7  -7   7 52.8663 26.7357   1
   7  -7   7 91.9085 25.4631   2
  -8   7  -7 121.454 16.8333   2
  -8   7  -7 158.491 31.7894   1
   8  -7   7 160.732 33.2217   2
   8  -7   7 148.815 21.9269   1
  -9   7  -7 19.4323 15.6319   2
   9  -7   7 10.3778 20.4698   1
 -10   7  -7 -2.6737 10.7643   2
  10  -7   7 0.83392 18.7750   1
 -11   5  -7 -2.8420 20.3669  -2
  11  -7   7 -2.8420 20.3669   1
   9   6  -7 39.5764 13.8947   1
  -9  -6   7 -16.029 52.2139   2
   8   6  -7 -3.7490 14.1042   1
  -8  -6   7 13.9329 54.2199   2
   7   6  -7 25.7266 12.1575   1
   7   6  -7 40.3558 27.0607   2
  -7  -6   7 38.8922 25.9769   2
  -7  -6   7 30.9233 22.9907   1
  -6   9   7 158.698 28.2149  -2
   6   6  -7 158.698 28.2149   1
   6  -9  -7 147.356 45.6085  -2
  -6  -6   7 147.356 45.6085   1
  -5   8   7 102.816 21.7117  -2
   5   6  -7 102.816 21.7117   1
   5  -8  -7 137.801 33.6127  -2
  -5  -6   7 137.801 33.6127   1
  -4   7   7 830.051 70.2247  -2
   4   6  -7 830.051 70.2247   1
   4  -7  -7 764.906 78.6899  -2
  -4  -6   7 764.906 78.6899   1
   3   6  -7 1523.71 119.357   2
   3   6  -7 1952.76 135.711   1
  -3  -6   7 1516.85 98.8303   2
  -3  -6   7 2312.07 178.922   1
   2   6  -7 439.536 45.2958   2
   2   6  -7 711.967 102.574   1
  -2  -6   7 449.021 64.5168   2
  -2  -6   7 709.387 64.1290   1
   1   6  -7 32.2518 29.8618   1
   1   6  -7 29.0136 17.3419   2
  -1  -6   7 28.0526 17.2708   1
  -1  -6   7 9.10777 28.9623   2
   0   6  -7 662.455 49.9079   1
   0   6  -7 496.524 49.3561   2
   0  -6   7 460.275 44.8851   2
   0  -6   7 667.982 60.4186   1
  -1   6  -7 47.0959 15.7059   1
  -1   6  -7 20.9373 17.6054   2
   1  -6   7 33.1520 16.1267   2
   1  -6   7 63.0668 19.4376   1
  -2   6  -7 539.726 50.7768   1
   2   2   7 460.115 72.5124  -2
  -2   6  -7 460.115 72.5124   1
   2  -6   7 495.269 50.1908   1
   3   1   7 556.346 43.3465  -2
  -3   6  -7 556.346 43.3465   1
   4   0   7 127.133 24.7491  -2
  -4   6  -7 127.133 24.7491   1
   5  -1   7 -7.3979 34.4594  -2
  -5   6  -7 -7.3979 34.4594   1
   5  -6   7 -45.425 51.7327   1
  -6   6  -7 42.6071 26.7511   2
  -6   6  -7 56.2782 21.3115   1
   6  -6   7 38.1253 20.6477   2
   6  -6   7 -30.486 22.6728   1
  -7   6  -7 549.423 66.3891   1
  -7   6  -7 411.158 31.9575   2
   7  -6   7 372.981 47.0089   1
   7  -6   7 414.607 62.5063   2
  -8   6  -7 56.2543 25.0360   1
  -8   6  -7 29.8699 14.4228   2
   8  -6   7 55.4708 17.7894   1
   8  -6   7 22.2136 23.7578   2
  -9   6  -7 0.97424 14.8845   2
   9  -6   7 67.4259 23.9777   1
 -10   6  -7 16.2899 11.5522   2
  10  -6   7 39.9731 18.7634   1
 -11   6  -7 26.8340 21.2215  -2
  11  -6   7 26.8340 21.2215   1
  10   5  -7 92.0115 15.2120   1
 -10  -5   7 42.6297 41.7066   2
   9   5  -7 26.2824 15.0163   1
  -9  -5   7 8.68982 49.0076   2
   8   5  -7 70.0208 17.0278   1
  -8  -5   7 104.973 27.8350   2
   7   5  -7 4.23911 23.0531   2
   7   5  -7 10.0107 11.2482   1
  -7  -5   7 -6.5095 25.0556   2
  -7  -5   7 22.3215 21.5236   1
  -5   7   7 1626.70 81.4318  -2
   5   5  -7 1626.70 81.4318   1
   5  -7  -7 1579.76 128.405  -2
  -5  -5   7 1579.76 128.405   1
  -4   6   7 1153.40 101.250  -2
   4   5  -7 1153.40 101.250   1
   4  -6  -7 1140.90 96.9491  -2
  -4  -5   7 1140.90 96.9491   1
   3   5  -7 211.465 25.6991   2
  -3  -5   7 126.668 31.7523   2
  -3  -5   7 283.136 33.9396   1
   2   5  -7 56.2657 17.2287   2
   2   5  -7 91.7771 36.2587   1
  -2  -5   7 77.4827 29.9603   2
  -2  -5   7 83.2530 19.8118   1
   1   5  -7 142.436 22.9914   2
   1   5  -7 172.846 21.6720   1
  -1  -5   7 133.742 20.0851   2
  -1  -5   7 164.688 25.5022   1
   0   5  -7 60.2021 13.9993   1
   0   5  -7 6.83823 15.5220   2
   0  -5   7 16.6590 17.8150   1
   0  -5   7 -4.5791 14.6292   2
  -1   5  -7 11.8793 13.5036   1
  -1   5  -7 30.3904 16.8667   2
   1  -5   7 35.9523 14.4925   2
   1  -5   7 10.1957 15.8222   1
   2   1   7 181.822 58.9712  -2
  -2   5  -7 181.822 58.9712   1
  -2   5  -7 84.8094 18.7010   1
  -2   5  -7 57.6377 18.6760   2
   2  -5   7 55.5058 16.3748   2
   2  -5   7 82.3083 19.1671   1
   3   0   7 974.771 66.4486  -2
  -3   5  -7 974.771 66.4486   1
   4  -1   7 523.524 51.1417  -2
  -4   5  -7 523.524 51.1417   1
   5  -2   7 319.215 45.2226  -2
  -5   5  -7 319.215 45.2226   1
[truncated: 520,079 more chars]
