# Supplementary material for: Syntheses, Characterization, and Redox Activity of Ferrocene-Containing Titanium Complexes
Source: ACS Omega. 2024 Jun 24;9(26):29017–24. doi: 10.1021/acsomega.4c04332 (PMC11223194; doi:10.1021/acsomega.4c04332)
Supplement: Supplementary file 2 — ao4c04332_si_002.zip [file ao4c04332_si_002.zip › Fe8.cif]

 
data_Fe8
 
_audit_creation_method            'SHELXL-2019/3'
_shelx_SHELXL_version_number      '2019/3'
_chemical_name_systematic         ?
_chemical_name_common             ?
_chemical_melting_point           ?
_chemical_formula_moiety          ?
_chemical_formula_structural
 'Fe(C5H4P(C6H5))2'
_chemical_formula_sum
 'C22 H18 Fe P2' 
_chemical_formula_weight          400.15

loop_
 _atom_type_symbol
 _atom_type_description
 _atom_type_scat_dispersion_real
 _atom_type_scat_dispersion_imag
 _atom_type_scat_source
 'C'  'C'   0.0181   0.0091
 'International Tables Vol C Tables 4.2.6.8 and 6.1.1.4'
 'H'  'H'   0.0000   0.0000
 'International Tables Vol C Tables 4.2.6.8 and 6.1.1.4'
 'P'  'P'   0.2955   0.4335
 'International Tables Vol C Tables 4.2.6.8 and 6.1.1.4'
 'Fe'  'Fe'  -1.1336   3.1974
 'International Tables Vol C Tables 4.2.6.8 and 6.1.1.4'
 
_space_group_crystal_system       monoclinic
_space_group_IT_number            14
_space_group_name_H-M_alt         'P 21/n'
_space_group_name_Hall            '-P 2yn'
 
_shelx_space_group_comment
;
The symmetry employed for this shelxl refinement is uniquely defined
by the following loop, which should always be used as a source of
symmetry information in preference to the above space-group names.
They are only intended as comments.
;
 
loop_
 _space_group_symop_operation_xyz
 'x, y, z'
 '-x+1/2, y+1/2, -z+1/2'
 '-x, -y, -z'
 'x-1/2, -y-1/2, z-1/2'
 
_cell_length_a                    11.7077(4)
_cell_length_b                    7.2969(3)
_cell_length_c                    40.9612(15)
_cell_angle_alpha                 90
_cell_angle_beta                  91.2663(17)
_cell_angle_gamma                 90
_cell_volume                      3498.5(2)
_cell_formula_units_Z             8
_cell_measurement_temperature     100(2)
_cell_measurement_reflns_used     9918
_cell_measurement_theta_min       3.91
_cell_measurement_theta_max       74.68
 
_exptl_crystal_description        'block'
_exptl_crystal_colour             'orange'
_exptl_crystal_density_meas       ?
_exptl_crystal_density_method     ?
_exptl_crystal_density_diffrn     1.519          
_exptl_crystal_F_000              1648
_exptl_transmission_factor_min    ?
_exptl_transmission_factor_max    ?
_exptl_crystal_size_max           0.060
_exptl_crystal_size_mid           0.050
_exptl_crystal_size_min           0.030
_exptl_absorpt_coefficient_mu     8.632
_shelx_estimated_absorpt_T_min    0.625
_shelx_estimated_absorpt_T_max    0.782
_exptl_absorpt_correction_type    multi-scan
_exptl_absorpt_correction_T_min   0.7911
_exptl_absorpt_correction_T_max   1.0000
_exptl_absorpt_process_details    'SADABS-2016/2 (Sheldrick)'
_exptl_absorpt_special_details    ?
_diffrn_ambient_temperature       100(2)
_diffrn_radiation_wavelength      1.54178
_diffrn_radiation_type            CuK\a
_diffrn_source                    'I\mS microfocus'
_diffrn_measurement_device_type   'Bruker Photon III CPAD'
_diffrn_measurement_method        '\f and \w scans'
_diffrn_detector_area_resol_mean  ?
_diffrn_reflns_number             61861
_diffrn_reflns_av_unetI/netI      0.0349
_diffrn_reflns_av_R_equivalents   0.0634
_diffrn_reflns_limit_h_min        -14
_diffrn_reflns_limit_h_max        12
_diffrn_reflns_limit_k_min        -9
_diffrn_reflns_limit_k_max        8
_diffrn_reflns_limit_l_min        -51
_diffrn_reflns_limit_l_max        50
_diffrn_reflns_theta_min          2.158
_diffrn_reflns_theta_max          74.489
_diffrn_reflns_theta_full         67.679
_diffrn_measured_fraction_theta_max   0.993
_diffrn_measured_fraction_theta_full  0.998
_diffrn_reflns_Laue_measured_fraction_max    0.993
_diffrn_reflns_Laue_measured_fraction_full   0.998
_diffrn_reflns_point_group_measured_fraction_max   0.993
_diffrn_reflns_point_group_measured_fraction_full  0.998
_reflns_number_total              7099
_reflns_number_gt                 6806
_reflns_threshold_expression      'I > 2\s(I)'
_reflns_Friedel_coverage          0.000
_reflns_Friedel_fraction_max      .
_reflns_Friedel_fraction_full     .
 
_reflns_special_details
;
 Reflections were merged by SHELXL according to the crystal
 class for the calculation of statistics and refinement.
 
 _reflns_Friedel_fraction is defined as the number of unique
 Friedel pairs measured divided by the number that would be
 possible theoretically, ignoring centric projections and
 systematic absences.
;
 
_computing_data_collection        'Bruker APEX3'
_computing_cell_refinement        'Bruker SAINT V8.40B'
_computing_data_reduction         'Bruker SAINT V8.40B'
_computing_structure_solution     'SHELXS-2013/1 (Sheldrick, 2013)'
_computing_structure_refinement 'SHELXL-2019/2 (Sheldrick, 2019)'
_computing_molecular_graphics     ?
_computing_publication_material   ?
_refine_special_details           ?
_refine_ls_structure_factor_coef  Fsqd
_refine_ls_matrix_type            full
_refine_ls_weighting_scheme       calc
_refine_ls_weighting_details
'w=1/[\s^2^(Fo^2^)+(0.0750P)^2^+45.0000P] where P=(Fo^2^+2Fc^2^)/3'
_atom_sites_solution_primary      direct
_atom_sites_solution_secondary    difmap
_atom_sites_solution_hydrogens    difmap
_refine_ls_hydrogen_treatment     constr
_refine_ls_extinction_method      none
_refine_ls_extinction_coef        .
_refine_ls_number_reflns          7099
_refine_ls_number_parameters      451
_refine_ls_number_restraints      0
_refine_ls_R_factor_all           0.0842
_refine_ls_R_factor_gt            0.0825
_refine_ls_wR_factor_ref          0.2285
_refine_ls_wR_factor_gt           0.2276
_refine_ls_goodness_of_fit_ref    1.168
_refine_ls_restrained_S_all       1.168
_refine_ls_shift/su_max           0.000
_refine_ls_shift/su_mean          0.000
 
loop_
 _atom_site_label
 _atom_site_type_symbol
 _atom_site_fract_x
 _atom_site_fract_y
 _atom_site_fract_z
 _atom_site_U_iso_or_equiv
 _atom_site_adp_type
 _atom_site_occupancy
 _atom_site_site_symmetry_order  
 _atom_site_calc_flag
 _atom_site_refinement_flags_posn
 _atom_site_refinement_flags_adp
 _atom_site_refinement_flags_occupancy
 _atom_site_disorder_assembly
 _atom_site_disorder_group
Fe1 Fe 0.09469(8) 0.41398(14) 0.06126(2) 0.0146(2) Uani 1 1 d . . . . .
P1 P 0.07133(13) 0.2931(2) 0.13498(4) 0.0161(3) Uani 1 1 d . . . . .
P2 P 0.14721(13) 0.5785(2) 0.13147(4) 0.0162(3) Uani 1 1 d . . . . .
C1 C 0.1188(5) 0.2158(9) 0.09498(15) 0.0171(12) Uani 1 1 d . . . . .
C2 C 0.2245(5) 0.2590(9) 0.07905(16) 0.0189(13) Uani 1 1 d . . . . .
H2 H 0.292131 0.305033 0.089322 0.023 Uiso 1 1 calc R U . . .
C3 C 0.2087(6) 0.2201(10) 0.04520(16) 0.0230(14) Uani 1 1 d . . . . .
H3 H 0.264800 0.234131 0.028966 0.028 Uiso 1 1 calc R U . . .
C4 C 0.0953(6) 0.1568(9) 0.03975(16) 0.0211(14) Uani 1 1 d . . . . .
H4 H 0.061917 0.122682 0.019291 0.025 Uiso 1 1 calc R U . . .
C5 C 0.0408(6) 0.1536(9) 0.07016(16) 0.0199(13) Uani 1 1 d . . . . .
H5 H -0.035727 0.115905 0.073538 0.024 Uiso 1 1 calc R U . . .
C6 C 0.0821(5) 0.6313(9) 0.09148(15) 0.0176(13) Uani 1 1 d . . . . .
C7 C 0.1527(6) 0.6799(9) 0.06422(15) 0.0192(13) Uani 1 1 d . . . . .
H7 H 0.230099 0.718637 0.065395 0.023 Uiso 1 1 calc R U . . .
C8 C 0.0837(6) 0.6585(9) 0.03517(16) 0.0213(13) Uani 1 1 d . . . . .
H8 H 0.108003 0.681094 0.013568 0.026 Uiso 1 1 calc R U . . .
C9 C -0.0260(6) 0.5984(9) 0.04380(16) 0.0201(13) Uani 1 1 d . . . . .
H9 H -0.087883 0.573933 0.029050 0.024 Uiso 1 1 calc R U . . .
C10 C -0.0282(6) 0.5806(10) 0.07856(16) 0.0204(14) Uani 1 1 d . . . . .
H10 H -0.091559 0.541944 0.090898 0.024 Uiso 1 1 calc R U . . .
C11 C 0.1726(5) 0.1861(9) 0.16399(15) 0.0167(12) Uani 1 1 d . . . . .
C12 C 0.1589(6) 0.2222(9) 0.19738(16) 0.0202(13) Uani 1 1 d . . . . .
H12 H 0.097740 0.297919 0.204109 0.024 Uiso 1 1 calc R U . . .
C13 C 0.2338(6) 0.1482(10) 0.22069(16) 0.0218(14) Uani 1 1 d . . . . .
H13 H 0.225046 0.177792 0.243085 0.026 Uiso 1 1 calc R U . . .
C14 C 0.3213(6) 0.0313(10) 0.21158(16) 0.0217(14) Uani 1 1 d . . . . .
H14 H 0.373059 -0.017773 0.227483 0.026 Uiso 1 1 calc R U . . .
C15 C 0.3318(6) -0.0127(10) 0.17836(16) 0.0208(13) Uani 1 1 d . . . . .
H15 H 0.388343 -0.097734 0.171871 0.025 Uiso 1 1 calc R U . . .
C16 C 0.2600(6) 0.0671(9) 0.15499(16) 0.0196(13) Uani 1 1 d . . . . .
H16 H 0.270465 0.040482 0.132553 0.024 Uiso 1 1 calc R U . . .
C17 C 0.0566(5) 0.7014(9) 0.16030(14) 0.0173(12) Uani 1 1 d . . . . .
C18 C -0.0364(6) 0.8086(9) 0.15147(16) 0.0190(13) Uani 1 1 d . . . . .
H18 H -0.057568 0.820665 0.129045 0.023 Uiso 1 1 calc R U . . .
C19 C -0.0995(6) 0.8989(10) 0.17493(16) 0.0225(14) Uani 1 1 d . . . . .
H19 H -0.162385 0.973953 0.168512 0.027 Uiso 1 1 calc R U . . .
C20 C -0.0699(6) 0.8787(10) 0.20808(16) 0.0211(14) Uani 1 1 d . . . . .
H20 H -0.114499 0.935634 0.224306 0.025 Uiso 1 1 calc R U . . .
C21 C 0.0241(6) 0.7759(10) 0.21691(15) 0.0225(14) Uani 1 1 d . . . . .
H21 H 0.045295 0.763434 0.239322 0.027 Uiso 1 1 calc R U . . .
C22 C 0.0879(6) 0.6906(10) 0.19337(15) 0.0197(13) Uani 1 1 d . . . . .
H22 H 0.154234 0.623415 0.199767 0.024 Uiso 1 1 calc R U . . .
Fe2 Fe 0.61667(9) 0.45208(14) 0.18975(2) 0.0152(2) Uani 1 1 d . . . . .
P3 P 0.69584(13) 0.4117(2) 0.11760(4) 0.0148(3) Uani 1 1 d . . . . .
P4 P 0.50423(13) 0.4418(2) 0.11896(4) 0.0143(3) Uani 1 1 d . . . . .
C23 C 0.7117(5) 0.3107(9) 0.15795(15) 0.0176(13) Uani 1 1 d . . . . .
C24 C 0.6357(6) 0.1888(9) 0.17503(15) 0.0193(13) Uani 1 1 d . . . . .
H24 H 0.577851 0.113920 0.165344 0.023 Uiso 1 1 calc R U . . .
C25 C 0.6638(6) 0.2018(10) 0.20937(16) 0.0254(15) Uani 1 1 d . . . . .
H25 H 0.627515 0.136558 0.226323 0.031 Uiso 1 1 calc R U . . .
C26 C 0.7537(6) 0.3272(11) 0.21354(16) 0.0264(16) Uani 1 1 d . . . . .
H26 H 0.788229 0.361236 0.233859 0.032 Uiso 1 1 calc R U . . .
C27 C 0.7849(6) 0.3953(10) 0.18243(17) 0.0232(14) Uani 1 1 d . . . . .
H27 H 0.843743 0.481522 0.178466 0.028 Uiso 1 1 calc R U . . .
C28 C 0.5067(5) 0.5669(9) 0.15757(14) 0.0156(12) Uani 1 1 d . . . . .
C29 C 0.4458(5) 0.5024(9) 0.18541(15) 0.0176(13) Uani 1 1 d . . . . .
H29 H 0.386577 0.413359 0.185232 0.021 Uiso 1 1 calc R U . . .
C30 C 0.4910(6) 0.5977(10) 0.21362(16) 0.0243(15) Uani 1 1 d . . . . .
H30 H 0.465718 0.583220 0.235344 0.029 Uiso 1 1 calc R U . . .
C31 C 0.5793(6) 0.7166(9) 0.20369(15) 0.0216(14) Uani 1 1 d . . . . .
H31 H 0.624134 0.793605 0.217592 0.026 Uiso 1 1 calc R U . . .
C32 C 0.5892(5) 0.7003(9) 0.16910(14) 0.0163(12) Uani 1 1 d . . . . .
H32 H 0.641032 0.765953 0.155960 0.020 Uiso 1 1 calc R U . . .
C33 C 0.7139(5) 0.2203(9) 0.08935(14) 0.0152(12) Uani 1 1 d . . . . .
C34 C 0.7221(5) 0.2610(10) 0.05598(15) 0.0184(13) Uani 1 1 d . . . . .
H34 H 0.715114 0.384527 0.048874 0.022 Uiso 1 1 calc R U . . .
C35 C 0.7403(6) 0.1240(10) 0.03324(15) 0.0208(14) Uani 1 1 d . . . . .
H35 H 0.744194 0.153966 0.010717 0.025 Uiso 1 1 calc R U . . .
C36 C 0.7529(6) -0.0555(10) 0.04316(16) 0.0230(14) Uani 1 1 d . . . . .
H36 H 0.766145 -0.149052 0.027562 0.028 Uiso 1 1 calc R U . . .
C37 C 0.7459(6) -0.0992(9) 0.07611(16) 0.0196(13) Uani 1 1 d . . . . .
H37 H 0.754687 -0.222717 0.083077 0.024 Uiso 1 1 calc R U . . .
C38 C 0.7261(5) 0.0385(10) 0.09893(15) 0.0194(13) Uani 1 1 d . . . . .
H38 H 0.720966 0.007500 0.121373 0.023 Uiso 1 1 calc R U . . .
C39 C 0.4810(5) 0.6205(9) 0.08806(14) 0.0153(12) Uani 1 1 d . . . . .
C40 C 0.4656(5) 0.8045(10) 0.09538(16) 0.0195(13) Uani 1 1 d . . . . .
H40 H 0.467254 0.842941 0.117545 0.023 Uiso 1 1 calc R U . . .
C41 C 0.4477(6) 0.9336(10) 0.07075(17) 0.0219(14) Uani 1 1 d . . . . .
H41 H 0.438144 1.059158 0.076167 0.026 Uiso 1 1 calc R U . . .
C42 C 0.4437(6) 0.8787(11) 0.03825(16) 0.0231(14) Uani 1 1 d . . . . .
H42 H 0.432328 0.966557 0.021375 0.028 Uiso 1 1 calc R U . . .
C43 C 0.4565(6) 0.6943(11) 0.03064(16) 0.0247(15) Uani 1 1 d . . . . .
H43 H 0.452756 0.656255 0.008461 0.030 Uiso 1 1 calc R U . . .
C44 C 0.4748(6) 0.5646(10) 0.05523(16) 0.0215(14) Uani 1 1 d . . . . .
H44 H 0.483110 0.438798 0.049798 0.026 Uiso 1 1 calc R U . . .
 
loop_
 _atom_site_aniso_label
 _atom_site_aniso_U_11
 _atom_site_aniso_U_22
 _atom_site_aniso_U_33
 _atom_site_aniso_U_23
 _atom_site_aniso_U_13
 _atom_site_aniso_U_12
Fe1 0.0156(5) 0.0176(5) 0.0107(5) -0.0009(4) 0.0011(3) 0.0021(4)
P1 0.0157(7) 0.0197(8) 0.0128(7) 0.0004(6) 0.0015(5) 0.0023(6)
P2 0.0158(7) 0.0197(8) 0.0130(7) -0.0016(6) 0.0004(5) 0.0018(6)
C1 0.014(3) 0.021(3) 0.016(3) -0.001(2) -0.002(2) 0.001(2)
C2 0.015(3) 0.023(3) 0.019(3) -0.002(3) -0.001(2) 0.007(3)
C3 0.024(3) 0.030(4) 0.015(3) 0.000(3) 0.002(2) 0.011(3)
C4 0.031(4) 0.016(3) 0.016(3) -0.006(2) -0.006(3) 0.004(3)
C5 0.021(3) 0.016(3) 0.023(3) -0.001(3) -0.005(3) 0.001(3)
C6 0.020(3) 0.018(3) 0.015(3) 0.000(2) 0.003(2) 0.001(2)
C7 0.019(3) 0.023(3) 0.016(3) -0.002(3) 0.003(2) 0.002(3)
C8 0.031(4) 0.018(3) 0.015(3) 0.003(2) 0.004(3) 0.000(3)
C9 0.027(3) 0.016(3) 0.017(3) 0.000(2) -0.001(2) 0.005(3)
C10 0.020(3) 0.025(3) 0.016(3) 0.000(3) 0.000(2) 0.010(3)
C11 0.017(3) 0.018(3) 0.015(3) 0.000(2) 0.002(2) 0.000(2)
C12 0.019(3) 0.021(3) 0.021(3) 0.000(3) 0.007(2) 0.000(3)
C13 0.024(3) 0.025(4) 0.017(3) 0.000(3) 0.000(2) -0.003(3)
C14 0.024(3) 0.023(3) 0.018(3) 0.004(3) -0.003(2) -0.002(3)
C15 0.023(3) 0.020(3) 0.019(3) -0.001(3) 0.000(3) 0.003(3)
C16 0.023(3) 0.021(3) 0.015(3) 0.000(2) 0.004(2) 0.005(3)
C17 0.022(3) 0.019(3) 0.011(3) -0.002(2) 0.004(2) -0.003(3)
C18 0.021(3) 0.020(3) 0.016(3) -0.003(2) -0.001(2) 0.002(3)
C19 0.023(3) 0.026(4) 0.018(3) -0.004(3) 0.000(3) 0.006(3)
C20 0.026(3) 0.024(3) 0.013(3) -0.007(3) 0.005(2) -0.002(3)
C21 0.031(4) 0.026(4) 0.011(3) -0.002(3) -0.004(2) 0.000(3)
C22 0.022(3) 0.021(3) 0.016(3) -0.002(3) -0.003(2) 0.002(3)
Fe2 0.0207(5) 0.0165(5) 0.0086(4) 0.0009(4) 0.0008(3) 0.0037(4)
P3 0.0178(7) 0.0161(8) 0.0106(7) 0.0013(6) 0.0023(5) 0.0000(6)
P4 0.0164(7) 0.0166(8) 0.0100(7) 0.0001(6) 0.0004(5) -0.0005(6)
C23 0.018(3) 0.019(3) 0.015(3) -0.001(2) 0.003(2) 0.007(3)
C24 0.029(3) 0.016(3) 0.014(3) 0.004(2) 0.005(2) 0.003(3)
C25 0.038(4) 0.025(4) 0.014(3) 0.009(3) 0.006(3) 0.016(3)
C26 0.032(4) 0.034(4) 0.012(3) -0.002(3) -0.004(3) 0.017(3)
C27 0.018(3) 0.026(4) 0.025(3) 0.002(3) -0.006(3) 0.006(3)
C28 0.017(3) 0.019(3) 0.011(3) 0.002(2) 0.001(2) 0.007(2)
C29 0.018(3) 0.021(3) 0.014(3) 0.000(2) 0.005(2) 0.004(3)
C30 0.034(4) 0.028(4) 0.010(3) 0.002(3) 0.002(3) 0.014(3)
C31 0.035(4) 0.019(3) 0.011(3) -0.004(2) 0.001(3) 0.007(3)
C32 0.022(3) 0.015(3) 0.012(3) 0.003(2) -0.002(2) 0.003(2)
C33 0.014(3) 0.020(3) 0.012(3) -0.001(2) 0.003(2) -0.001(2)
C34 0.021(3) 0.024(3) 0.010(3) 0.006(2) 0.005(2) 0.001(3)
C35 0.023(3) 0.029(4) 0.011(3) 0.001(3) 0.000(2) 0.000(3)
C36 0.023(3) 0.031(4) 0.016(3) -0.007(3) 0.002(2) 0.001(3)
C37 0.023(3) 0.019(3) 0.017(3) -0.005(3) 0.001(2) 0.007(3)
C38 0.020(3) 0.026(4) 0.013(3) 0.000(3) 0.002(2) 0.003(3)
C39 0.015(3) 0.021(3) 0.010(3) 0.002(2) 0.000(2) 0.003(2)
C40 0.014(3) 0.029(4) 0.015(3) 0.003(3) 0.002(2) 0.003(3)
C41 0.020(3) 0.023(3) 0.023(3) 0.006(3) -0.002(3) 0.004(3)
C42 0.020(3) 0.033(4) 0.016(3) 0.011(3) 0.002(2) 0.004(3)
C43 0.028(4) 0.036(4) 0.011(3) 0.001(3) 0.002(2) 0.006(3)
C44 0.026(3) 0.024(3) 0.016(3) -0.002(3) 0.003(2) 0.008(3)
 
_geom_special_details
;
 All esds (except the esd in the dihedral angle between two l.s. planes)
 are estimated using the full covariance matrix.  The cell esds are taken
 into account individually in the estimation of esds in distances, angles
 and torsion angles; correlations between esds in cell parameters are only
 used when they are defined by crystal symmetry.  An approximate (isotropic)
 treatment of cell esds is used for estimating esds involving l.s. planes.
;
 
loop_
 _geom_bond_atom_site_label_1
 _geom_bond_atom_site_label_2
 _geom_bond_distance
 _geom_bond_site_symmetry_2
 _geom_bond_publ_flag
Fe1 C1 2.015(7) . ?
Fe1 C2 2.017(6) . ?
Fe1 C6 2.019(7) . ?
Fe1 C10 2.024(6) . ?
Fe1 C5 2.038(7) . ?
Fe1 C7 2.058(7) . ?
Fe1 C3 2.063(7) . ?
Fe1 C9 2.067(7) . ?
Fe1 C4 2.073(7) . ?
Fe1 C8 2.082(7) . ?
P1 C1 1.830(6) . ?
P1 C11 1.835(6) . ?
P1 P2 2.270(2) . ?
P2 C6 1.833(7) . ?
P2 C17 1.838(6) . ?
C1 C5 1.426(9) . ?
C1 C2 1.446(9) . ?
C2 C3 1.423(9) . ?
C2 H2 0.9500 . ?
C3 C4 1.419(10) . ?
C3 H3 0.9500 . ?
C4 C5 1.412(10) . ?
C4 H4 0.9500 . ?
C5 H5 0.9500 . ?
C6 C10 1.433(9) . ?
C6 C7 1.448(9) . ?
C7 C8 1.431(9) . ?
C7 H7 0.9500 . ?
C8 C9 1.410(10) . ?
C8 H8 0.9500 . ?
C9 C10 1.430(9) . ?
C9 H9 0.9500 . ?
C10 H10 0.9500 . ?
C11 C16 1.398(9) . ?
C11 C12 1.406(9) . ?
C12 C13 1.391(10) . ?
C12 H12 0.9500 . ?
C13 C14 1.390(10) . ?
C13 H13 0.9500 . ?
C14 C15 1.406(9) . ?
C14 H14 0.9500 . ?
C15 C16 1.388(9) . ?
C15 H15 0.9500 . ?
C16 H16 0.9500 . ?
C17 C18 1.382(9) . ?
C17 C22 1.398(8) . ?
C18 C19 1.391(9) . ?
C18 H18 0.9500 . ?
C19 C20 1.402(9) . ?
C19 H19 0.9500 . ?
C20 C21 1.374(10) . ?
C20 H20 0.9500 . ?
C21 C22 1.381(9) . ?
C21 H21 0.9500 . ?
C22 H22 0.9500 . ?
Fe2 C28 2.006(6) . ?
Fe2 C23 2.016(6) . ?
Fe2 C32 2.022(6) . ?
Fe2 C24 2.027(7) . ?
Fe2 C29 2.038(6) . ?
Fe2 C27 2.041(7) . ?
Fe2 C31 2.062(7) . ?
Fe2 C25 2.065(7) . ?
Fe2 C26 2.070(7) . ?
Fe2 C30 2.077(7) . ?
P3 C23 1.815(6) . ?
P3 C33 1.829(6) . ?
P3 P4 2.256(2) . ?
P4 C28 1.825(6) . ?
P4 C39 1.833(6) . ?
C23 C27 1.443(9) . ?
C23 C24 1.450(9) . ?
C24 C25 1.441(9) . ?
C24 H24 0.9500 . ?
C25 C26 1.402(11) . ?
C25 H25 0.9500 . ?
C26 C27 1.423(10) . ?
C26 H26 0.9500 . ?
C27 H27 0.9500 . ?
C28 C29 1.438(8) . ?
C28 C32 1.443(9) . ?
C29 C30 1.439(9) . ?
C29 H29 0.9500 . ?
C30 C31 1.416(11) . ?
C30 H30 0.9500 . ?
C31 C32 1.429(8) . ?
C31 H31 0.9500 . ?
C32 H32 0.9500 . ?
C33 C38 1.390(9) . ?
C33 C34 1.404(8) . ?
C34 C35 1.386(9) . ?
C34 H34 0.9500 . ?
C35 C36 1.379(10) . ?
C35 H35 0.9500 . ?
C36 C37 1.391(9) . ?
C36 H36 0.9500 . ?
C37 C38 1.395(9) . ?
C37 H37 0.9500 . ?
C38 H38 0.9500 . ?
C39 C40 1.388(10) . ?
C39 C44 1.406(9) . ?
C40 C41 1.393(9) . ?
C40 H40 0.9500 . ?
C41 C42 1.390(10) . ?
C41 H41 0.9500 . ?
C42 C43 1.390(11) . ?
C42 H42 0.9500 . ?
C43 C44 1.396(10) . ?
C43 H43 0.9500 . ?
C44 H44 0.9500 . ?
 
loop_
 _geom_angle_atom_site_label_1
 _geom_angle_atom_site_label_2
 _geom_angle_atom_site_label_3
 _geom_angle
 _geom_angle_site_symmetry_1
 _geom_angle_site_symmetry_3
 _geom_angle_publ_flag
C1 Fe1 C2 42.0(3) . . ?
C1 Fe1 C6 98.9(3) . . ?
C2 Fe1 C6 106.5(3) . . ?
C1 Fe1 C10 106.3(3) . . ?
C2 Fe1 C10 138.2(3) . . ?
C6 Fe1 C10 41.5(3) . . ?
C1 Fe1 C5 41.2(2) . . ?
C2 Fe1 C5 69.3(3) . . ?
C6 Fe1 C5 126.5(3) . . ?
C10 Fe1 C5 105.8(3) . . ?
C1 Fe1 C7 126.5(3) . . ?
C2 Fe1 C7 105.2(3) . . ?
C6 Fe1 C7 41.6(2) . . ?
C10 Fe1 C7 69.4(3) . . ?
C5 Fe1 C7 166.3(3) . . ?
C1 Fe1 C3 69.2(3) . . ?
C2 Fe1 C3 40.8(3) . . ?
C6 Fe1 C3 142.3(3) . . ?
C10 Fe1 C3 173.6(3) . . ?
C5 Fe1 C3 67.8(3) . . ?
C7 Fe1 C3 116.8(3) . . ?
C1 Fe1 C9 142.0(3) . . ?
C2 Fe1 C9 173.4(3) . . ?
C6 Fe1 C9 69.0(3) . . ?
C10 Fe1 C9 40.9(3) . . ?
C5 Fe1 C9 117.2(3) . . ?
C7 Fe1 C9 68.2(3) . . ?
C3 Fe1 C9 141.1(3) . . ?
C1 Fe1 C4 68.9(3) . . ?
C2 Fe1 C4 68.7(3) . . ?
C6 Fe1 C4 166.5(3) . . ?
C10 Fe1 C4 134.6(3) . . ?
C5 Fe1 C4 40.2(3) . . ?
C7 Fe1 C4 151.0(3) . . ?
C3 Fe1 C4 40.1(3) . . ?
C9 Fe1 C4 116.8(3) . . ?
C1 Fe1 C8 166.6(3) . . ?
C2 Fe1 C8 134.7(3) . . ?
C6 Fe1 C8 68.7(3) . . ?
C10 Fe1 C8 68.2(3) . . ?
C5 Fe1 C8 151.1(3) . . ?
C7 Fe1 C8 40.5(3) . . ?
C3 Fe1 C8 117.2(3) . . ?
C9 Fe1 C8 39.7(3) . . ?
C4 Fe1 C8 123.9(3) . . ?
C1 P1 C11 104.1(3) . . ?
C1 P1 P2 95.7(2) . . ?
C11 P1 P2 100.5(2) . . ?
C6 P2 C17 103.7(3) . . ?
C6 P2 P1 95.4(2) . . ?
C17 P2 P1 100.1(2) . . ?
C5 C1 C2 106.8(6) . . ?
C5 C1 P1 122.3(5) . . ?
C2 C1 P1 128.0(5) . . ?
C5 C1 Fe1 70.2(4) . . ?
C2 C1 Fe1 69.1(4) . . ?
P1 C1 Fe1 110.6(3) . . ?
C3 C2 C1 107.6(6) . . ?
C3 C2 Fe1 71.3(4) . . ?
C1 C2 Fe1 68.9(4) . . ?
C3 C2 H2 126.2 . . ?
C1 C2 H2 126.2 . . ?
Fe1 C2 H2 125.2 . . ?
C4 C3 C2 108.6(6) . . ?
C4 C3 Fe1 70.3(4) . . ?
C2 C3 Fe1 67.9(4) . . ?
C4 C3 H3 125.7 . . ?
C2 C3 H3 125.7 . . ?
Fe1 C3 H3 127.7 . . ?
C5 C4 C3 107.8(6) . . ?
C5 C4 Fe1 68.6(4) . . ?
C3 C4 Fe1 69.5(4) . . ?
C5 C4 H4 126.1 . . ?
C3 C4 H4 126.1 . . ?
Fe1 C4 H4 127.4 . . ?
C4 C5 C1 109.2(6) . . ?
C4 C5 Fe1 71.3(4) . . ?
C1 C5 Fe1 68.6(4) . . ?
C4 C5 H5 125.4 . . ?
C1 C5 H5 125.4 . . ?
Fe1 C5 H5 126.4 . . ?
C10 C6 C7 107.7(6) . . ?
C10 C6 P2 129.0(5) . . ?
C7 C6 P2 120.5(5) . . ?
C10 C6 Fe1 69.4(4) . . ?
C7 C6 Fe1 70.6(4) . . ?
P2 C6 Fe1 110.4(3) . . ?
C8 C7 C6 107.1(6) . . ?
C8 C7 Fe1 70.7(4) . . ?
C6 C7 Fe1 67.8(4) . . ?
C8 C7 H7 126.5 . . ?
C6 C7 H7 126.5 . . ?
Fe1 C7 H7 126.6 . . ?
C9 C8 C7 109.0(6) . . ?
C9 C8 Fe1 69.6(4) . . ?
C7 C8 Fe1 68.9(4) . . ?
C9 C8 H8 125.5 . . ?
C7 C8 H8 125.5 . . ?
Fe1 C8 H8 127.6 . . ?
C8 C9 C10 108.3(6) . . ?
C8 C9 Fe1 70.7(4) . . ?
C10 C9 Fe1 67.9(4) . . ?
C8 C9 H9 125.8 . . ?
C10 C9 H9 125.8 . . ?
Fe1 C9 H9 127.1 . . ?
C9 C10 C6 108.0(6) . . ?
C9 C10 Fe1 71.2(4) . . ?
C6 C10 Fe1 69.1(4) . . ?
C9 C10 H10 126.0 . . ?
C6 C10 H10 126.0 . . ?
Fe1 C10 H10 125.3 . . ?
C16 C11 C12 118.2(6) . . ?
C16 C11 P1 124.1(5) . . ?
C12 C11 P1 117.7(5) . . ?
C13 C12 C11 120.7(6) . . ?
C13 C12 H12 119.6 . . ?
C11 C12 H12 119.6 . . ?
C14 C13 C12 120.7(6) . . ?
C14 C13 H13 119.6 . . ?
C12 C13 H13 119.6 . . ?
C13 C14 C15 118.7(6) . . ?
C13 C14 H14 120.6 . . ?
C15 C14 H14 120.6 . . ?
C16 C15 C14 120.5(6) . . ?
C16 C15 H15 119.8 . . ?
C14 C15 H15 119.8 . . ?
C15 C16 C11 121.0(6) . . ?
C15 C16 H16 119.5 . . ?
C11 C16 H16 119.5 . . ?
C18 C17 C22 118.3(6) . . ?
C18 C17 P2 124.8(5) . . ?
C22 C17 P2 116.9(5) . . ?
C17 C18 C19 121.0(6) . . ?
C17 C18 H18 119.5 . . ?
C19 C18 H18 119.5 . . ?
C18 C19 C20 119.7(6) . . ?
C18 C19 H19 120.1 . . ?
C20 C19 H19 120.1 . . ?
C21 C20 C19 119.5(6) . . ?
C21 C20 H20 120.3 . . ?
C19 C20 H20 120.3 . . ?
C20 C21 C22 120.3(6) . . ?
C20 C21 H21 119.8 . . ?
C22 C21 H21 119.8 . . ?
C21 C22 C17 121.1(6) . . ?
C21 C22 H22 119.4 . . ?
C17 C22 H22 119.4 . . ?
C28 Fe2 C23 98.3(3) . . ?
C28 Fe2 C32 42.0(3) . . ?
C23 Fe2 C32 105.8(3) . . ?
C28 Fe2 C24 105.9(3) . . ?
C23 Fe2 C24 42.0(3) . . ?
C32 Fe2 C24 137.9(2) . . ?
C28 Fe2 C29 41.6(2) . . ?
C23 Fe2 C29 126.2(3) . . ?
C32 Fe2 C29 69.8(3) . . ?
C24 Fe2 C29 105.0(3) . . ?
C28 Fe2 C27 126.6(3) . . ?
C23 Fe2 C27 41.7(3) . . ?
C32 Fe2 C27 105.4(3) . . ?
C24 Fe2 C27 69.6(3) . . ?
C29 Fe2 C27 166.5(3) . . ?
C28 Fe2 C31 69.8(3) . . ?
C23 Fe2 C31 141.4(3) . . ?
C32 Fe2 C31 41.0(2) . . ?
C24 Fe2 C31 174.0(3) . . ?
C29 Fe2 C31 69.0(3) . . ?
C27 Fe2 C31 116.2(3) . . ?
C28 Fe2 C25 141.9(3) . . ?
C23 Fe2 C25 69.7(3) . . ?
C32 Fe2 C25 173.5(3) . . ?
C24 Fe2 C25 41.2(3) . . ?
C29 Fe2 C25 116.5(3) . . ?
C27 Fe2 C25 68.1(3) . . ?
C31 Fe2 C25 140.9(3) . . ?
C28 Fe2 C26 166.6(3) . . ?
C23 Fe2 C26 69.3(3) . . ?
C32 Fe2 C26 134.9(3) . . ?
C24 Fe2 C26 68.5(3) . . ?
C29 Fe2 C26 150.4(3) . . ?
C27 Fe2 C26 40.5(3) . . ?
C31 Fe2 C26 116.7(3) . . ?
C25 Fe2 C26 39.7(3) . . ?
C28 Fe2 C30 69.2(2) . . ?
C23 Fe2 C30 166.6(3) . . ?
C32 Fe2 C30 68.3(3) . . ?
C24 Fe2 C30 135.1(3) . . ?
C29 Fe2 C30 40.9(3) . . ?
C27 Fe2 C30 150.3(3) . . ?
C31 Fe2 C30 40.0(3) . . ?
C25 Fe2 C30 117.1(3) . . ?
C26 Fe2 C30 123.6(3) . . ?
C23 P3 C33 104.8(3) . . ?
C23 P3 P4 95.7(2) . . ?
C33 P3 P4 102.6(2) . . ?
C28 P4 C39 104.0(3) . . ?
C28 P4 P3 94.2(2) . . ?
C39 P4 P3 100.6(2) . . ?
C27 C23 C24 106.8(6) . . ?
C27 C23 P3 120.5(5) . . ?
C24 C23 P3 129.5(5) . . ?
C27 C23 Fe2 70.1(4) . . ?
C24 C23 Fe2 69.4(4) . . ?
P3 C23 Fe2 109.5(3) . . ?
C25 C24 C23 107.5(6) . . ?
C25 C24 Fe2 70.8(4) . . ?
C23 C24 Fe2 68.6(4) . . ?
C25 C24 H24 126.2 . . ?
C23 C24 H24 126.2 . . ?
Fe2 C24 H24 126.0 . . ?
C26 C25 C24 108.5(6) . . ?
C26 C25 Fe2 70.4(4) . . ?
C24 C25 Fe2 68.0(4) . . ?
C26 C25 H25 125.8 . . ?
C24 C25 H25 125.8 . . ?
Fe2 C25 H25 127.4 . . ?
C25 C26 C27 109.0(6) . . ?
C25 C26 Fe2 70.0(4) . . ?
C27 C26 Fe2 68.7(4) . . ?
C25 C26 H26 125.5 . . ?
C27 C26 H26 125.5 . . ?
Fe2 C26 H26 127.4 . . ?
C26 C27 C23 108.3(6) . . ?
C26 C27 Fe2 70.8(4) . . ?
C23 C27 Fe2 68.2(4) . . ?
C26 C27 H27 125.9 . . ?
C23 C27 H27 125.9 . . ?
Fe2 C27 H27 126.6 . . ?
C29 C28 C32 107.5(5) . . ?
C29 C28 P4 121.7(5) . . ?
C32 C28 P4 128.2(5) . . ?
C29 C28 Fe2 70.4(4) . . ?
C32 C28 Fe2 69.6(3) . . ?
P4 C28 Fe2 111.0(3) . . ?
C28 C29 C30 107.4(6) . . ?
C28 C29 Fe2 68.0(3) . . ?
C30 C29 Fe2 71.0(4) . . ?
C28 C29 H29 126.3 . . ?
C30 C29 H29 126.3 . . ?
Fe2 C29 H29 126.3 . . ?
C31 C30 C29 108.9(6) . . ?
C31 C30 Fe2 69.4(4) . . ?
C29 C30 Fe2 68.1(4) . . ?
C31 C30 H30 125.6 . . ?
C29 C30 H30 125.6 . . ?
Fe2 C30 H30 128.5 . . ?
C30 C31 C32 108.0(6) . . ?
C30 C31 Fe2 70.5(4) . . ?
C32 C31 Fe2 68.0(4) . . ?
C30 C31 H31 126.0 . . ?
C32 C31 H31 126.0 . . ?
Fe2 C31 H31 127.0 . . ?
C31 C32 C28 108.2(6) . . ?
C31 C32 Fe2 71.0(4) . . ?
C28 C32 Fe2 68.4(3) . . ?
C31 C32 H32 125.9 . . ?
C28 C32 H32 125.9 . . ?
Fe2 C32 H32 126.2 . . ?
C38 C33 C34 117.9(6) . . ?
C38 C33 P3 124.3(5) . . ?
C34 C33 P3 117.7(5) . . ?
C35 C34 C33 121.1(6) . . ?
C35 C34 H34 119.5 . . ?
C33 C34 H34 119.5 . . ?
C36 C35 C34 120.3(6) . . ?
C36 C35 H35 119.9 . . ?
C34 C35 H35 119.9 . . ?
C35 C36 C37 119.7(6) . . ?
C35 C36 H36 120.1 . . ?
C37 C36 H36 120.1 . . ?
C36 C37 C38 119.9(6) . . ?
C36 C37 H37 120.0 . . ?
C38 C37 H37 120.0 . . ?
C33 C38 C37 121.1(6) . . ?
C33 C38 H38 119.5 . . ?
C37 C38 H38 119.5 . . ?
C40 C39 C44 118.9(6) . . ?
C40 C39 P4 123.8(5) . . ?
C44 C39 P4 117.2(5) . . ?
C39 C40 C41 121.1(6) . . ?
C39 C40 H40 119.5 . . ?
C41 C40 H40 119.5 . . ?
C42 C41 C40 120.0(7) . . ?
C42 C41 H41 120.0 . . ?
C40 C41 H41 120.0 . . ?
C43 C42 C41 119.5(6) . . ?
C43 C42 H42 120.3 . . ?
C41 C42 H42 120.3 . . ?
C42 C43 C44 120.7(6) . . ?
C42 C43 H43 119.7 . . ?
C44 C43 H43 119.7 . . ?
C43 C44 C39 119.8(6) . . ?
C43 C44 H44 120.1 . . ?
C39 C44 H44 120.1 . . ?
 
loop_
 _geom_torsion_atom_site_label_1
 _geom_torsion_atom_site_label_2
 _geom_torsion_atom_site_label_3
 _geom_torsion_atom_site_label_4
 _geom_torsion
 _geom_torsion_site_symmetry_1
 _geom_torsion_site_symmetry_2
 _geom_torsion_site_symmetry_3
 _geom_torsion_site_symmetry_4
 _geom_torsion_publ_flag
C11 P1 C1 C5 136.1(6) . . . . ?
P2 P1 C1 C5 -121.5(5) . . . . ?
C11 P1 C1 C2 -65.8(6) . . . . ?
P2 P1 C1 C2 36.6(6) . . . . ?
C11 P1 C1 Fe1 -144.8(3) . . . . ?
P2 P1 C1 Fe1 -42.4(3) . . . . ?
C5 C1 C2 C3 -0.7(7) . . . . ?
P1 C1 C2 C3 -161.5(5) . . . . ?
Fe1 C1 C2 C3 -61.1(5) . . . . ?
C5 C1 C2 Fe1 60.4(4) . . . . ?
P1 C1 C2 Fe1 -100.3(5) . . . . ?
C1 C2 C3 C4 1.0(8) . . . . ?
Fe1 C2 C3 C4 -58.6(5) . . . . ?
C1 C2 C3 Fe1 59.6(4) . . . . ?
C2 C3 C4 C5 -0.9(8) . . . . ?
Fe1 C3 C4 C5 -58.0(5) . . . . ?
C2 C3 C4 Fe1 57.2(5) . . . . ?
C3 C4 C5 C1 0.4(8) . . . . ?
Fe1 C4 C5 C1 -58.2(5) . . . . ?
C3 C4 C5 Fe1 58.6(5) . . . . ?
C2 C1 C5 C4 0.2(8) . . . . ?
P1 C1 C5 C4 162.3(5) . . . . ?
Fe1 C1 C5 C4 59.9(5) . . . . ?
C2 C1 C5 Fe1 -59.7(4) . . . . ?
P1 C1 C5 Fe1 102.4(5) . . . . ?
C17 P2 C6 C10 -65.5(7) . . . . ?
P1 P2 C6 C10 36.3(6) . . . . ?
C17 P2 C6 C7 136.1(5) . . . . ?
P1 P2 C6 C7 -122.2(5) . . . . ?
C17 P2 C6 Fe1 -145.0(3) . . . . ?
P1 P2 C6 Fe1 -43.2(3) . . . . ?
C10 C6 C7 C8 0.2(8) . . . . ?
P2 C6 C7 C8 162.8(5) . . . . ?
Fe1 C6 C7 C8 60.0(5) . . . . ?
C10 C6 C7 Fe1 -59.8(5) . . . . ?
P2 C6 C7 Fe1 102.8(5) . . . . ?
C6 C7 C8 C9 -0.1(8) . . . . ?
Fe1 C7 C8 C9 58.1(5) . . . . ?
C6 C7 C8 Fe1 -58.2(5) . . . . ?
C7 C8 C9 C10 -0.1(8) . . . . ?
Fe1 C8 C9 C10 57.6(5) . . . . ?
C7 C8 C9 Fe1 -57.7(5) . . . . ?
C8 C9 C10 C6 0.2(8) . . . . ?
Fe1 C9 C10 C6 59.5(5) . . . . ?
C8 C9 C10 Fe1 -59.3(5) . . . . ?
C7 C6 C10 C9 -0.3(8) . . . . ?
P2 C6 C10 C9 -160.9(5) . . . . ?
Fe1 C6 C10 C9 -60.9(5) . . . . ?
C7 C6 C10 Fe1 60.6(5) . . . . ?
P2 C6 C10 Fe1 -100.0(6) . . . . ?
C1 P1 C11 C16 -2.7(6) . . . . ?
P2 P1 C11 C16 -101.4(6) . . . . ?
C1 P1 C11 C12 179.3(5) . . . . ?
P2 P1 C11 C12 80.6(5) . . . . ?
C16 C11 C12 C13 3.0(10) . . . . ?
P1 C11 C12 C13 -178.9(5) . . . . ?
C11 C12 C13 C14 -2.4(10) . . . . ?
C12 C13 C14 C15 -0.9(10) . . . . ?
C13 C14 C15 C16 3.6(10) . . . . ?
C14 C15 C16 C11 -3.0(10) . . . . ?
C12 C11 C16 C15 -0.3(10) . . . . ?
P1 C11 C16 C15 -178.3(5) . . . . ?
C6 P2 C17 C18 -1.0(7) . . . . ?
P1 P2 C17 C18 -99.1(6) . . . . ?
C6 P2 C17 C22 -178.3(5) . . . . ?
P1 P2 C17 C22 83.6(5) . . . . ?
C22 C17 C18 C19 -1.9(10) . . . . ?
P2 C17 C18 C19 -179.1(5) . . . . ?
C17 C18 C19 C20 -1.2(11) . . . . ?
C18 C19 C20 C21 2.7(11) . . . . ?
C19 C20 C21 C22 -1.1(11) . . . . ?
C20 C21 C22 C17 -2.2(11) . . . . ?
C18 C17 C22 C21 3.6(10) . . . . ?
P2 C17 C22 C21 -178.9(5) . . . . ?
C33 P3 C23 C27 132.4(5) . . . . ?
P4 P3 C23 C27 -122.9(5) . . . . ?
C33 P3 C23 C24 -70.8(6) . . . . ?
P4 P3 C23 C24 33.9(6) . . . . ?
C33 P3 C23 Fe2 -149.8(3) . . . . ?
P4 P3 C23 Fe2 -45.1(3) . . . . ?
C27 C23 C24 C25 0.1(7) . . . . ?
P3 C23 C24 C25 -159.1(5) . . . . ?
Fe2 C23 C24 C25 -60.4(5) . . . . ?
C27 C23 C24 Fe2 60.5(4) . . . . ?
P3 C23 C24 Fe2 -98.7(5) . . . . ?
C23 C24 C25 C26 0.1(8) . . . . ?
Fe2 C24 C25 C26 -58.9(5) . . . . ?
C23 C24 C25 Fe2 59.0(4) . . . . ?
C24 C25 C26 C27 -0.3(8) . . . . ?
Fe2 C25 C26 C27 -57.7(5) . . . . ?
C24 C25 C26 Fe2 57.4(5) . . . . ?
C25 C26 C27 C23 0.3(8) . . . . ?
Fe2 C26 C27 C23 -58.1(5) . . . . ?
C25 C26 C27 Fe2 58.5(5) . . . . ?
C24 C23 C27 C26 -0.3(7) . . . . ?
P3 C23 C27 C26 161.2(5) . . . . ?
Fe2 C23 C27 C26 59.7(5) . . . . ?
C24 C23 C27 Fe2 -60.0(4) . . . . ?
P3 C23 C27 Fe2 101.5(4) . . . . ?
C39 P4 C28 C29 135.1(5) . . . . ?
P3 P4 C28 C29 -122.8(5) . . . . ?
C39 P4 C28 C32 -65.5(6) . . . . ?
P3 P4 C28 C32 36.5(6) . . . . ?
C39 P4 C28 Fe2 -145.6(3) . . . . ?
P3 P4 C28 Fe2 -43.5(3) . . . . ?
C32 C28 C29 C30 0.3(7) . . . . ?
P4 C28 C29 C30 163.5(5) . . . . ?
Fe2 C28 C29 C30 60.3(4) . . . . ?
C32 C28 C29 Fe2 -60.0(4) . . . . ?
P4 C28 C29 Fe2 103.1(4) . . . . ?
C28 C29 C30 C31 -0.9(7) . . . . ?
Fe2 C29 C30 C31 57.5(5) . . . . ?
C28 C29 C30 Fe2 -58.4(4) . . . . ?
C29 C30 C31 C32 1.1(8) . . . . ?
Fe2 C30 C31 C32 57.8(4) . . . . ?
C29 C30 C31 Fe2 -56.7(5) . . . . ?
C30 C31 C32 C28 -0.9(7) . . . . ?
Fe2 C31 C32 C28 58.5(4) . . . . ?
C30 C31 C32 Fe2 -59.4(5) . . . . ?
C29 C28 C32 C31 0.4(7) . . . . ?
P4 C28 C32 C31 -161.3(5) . . . . ?
Fe2 C28 C32 C31 -60.1(4) . . . . ?
C29 C28 C32 Fe2 60.5(4) . . . . ?
P4 C28 C32 Fe2 -101.2(5) . . . . ?
C23 P3 C33 C38 5.2(6) . . . . ?
P4 P3 C33 C38 -94.2(5) . . . . ?
C23 P3 C33 C34 -171.1(5) . . . . ?
P4 P3 C33 C34 89.4(5) . . . . ?
C38 C33 C34 C35 0.9(9) . . . . ?
P3 C33 C34 C35 177.5(5) . . . . ?
C33 C34 C35 C36 -1.2(10) . . . . ?
C34 C35 C36 C37 0.7(10) . . . . ?
C35 C36 C37 C38 0.1(10) . . . . ?
C34 C33 C38 C37 0.0(9) . . . . ?
P3 C33 C38 C37 -176.4(5) . . . . ?
C36 C37 C38 C33 -0.5(10) . . . . ?
C28 P4 C39 C40 -2.1(6) . . . . ?
P3 P4 C39 C40 -99.3(5) . . . . ?
C28 P4 C39 C44 -179.9(5) . . . . ?
P3 P4 C39 C44 83.0(5) . . . . ?
C44 C39 C40 C41 -1.9(10) . . . . ?
P4 C39 C40 C41 -179.6(5) . . . . ?
C39 C40 C41 C42 0.8(10) . . . . ?
C40 C41 C42 C43 0.7(10) . . . . ?
C41 C42 C43 C44 -0.9(11) . . . . ?
C42 C43 C44 C39 -0.3(11) . . . . ?
C40 C39 C44 C43 1.7(10) . . . . ?
P4 C39 C44 C43 179.6(5) . . . . ?
 
_refine_diff_density_max    1.594
_refine_diff_density_min   -0.771
_refine_diff_density_rms    0.191

_shelx_res_file
;
TITL Fe(C5H4P(C6H5))2 in P2(1)/n
    kesc231.res
    created by SHELXL-2019/3 at 14:22:41 on 08-Jan-2024
REM not a single crystal. no improvement with HKLF5
CELL 1.54178 11.7077 7.2969 40.9612 90 91.2663 90
ZERR 8 0.0004 0.0003 0.0015 0 0.0017 0
LATT 1
SYMM 0.5-X,0.5+Y,0.5-Z
SFAC C H P Fe
UNIT 176 144 16 8

L.S. 10
PLAN  50
SIZE 0.06 0.05 0.03
TEMP -173
CONF
BOND $H
fmap 2
acta
SHEL 30 0.8
REM <olex2.extras>
REM <HklSrc "%.\\kesc231.hkl">
REM </olex2.extras>

WGHT    0.075000   45.000000
FVAR       0.06440
FE1   4    0.094691    0.413983    0.061255    11.00000    0.01564    0.01757 =
         0.01067   -0.00092    0.00111    0.00209
P1    3    0.071329    0.293065    0.134976    11.00000    0.01567    0.01975 =
         0.01282    0.00042    0.00147    0.00232
P2    3    0.147205    0.578491    0.131471    11.00000    0.01582    0.01967 =
         0.01299   -0.00158    0.00045    0.00179
C1    1    0.118768    0.215833    0.094984    11.00000    0.01382    0.02110 =
         0.01636   -0.00067   -0.00156    0.00079
C2    1    0.224468    0.259022    0.079051    11.00000    0.01477    0.02283 =
         0.01899   -0.00209   -0.00051    0.00661
AFIX  43
H2    2    0.292131    0.305033    0.089322    11.00000   -1.20000
AFIX   0
C3    1    0.208743    0.220099    0.045197    11.00000    0.02435    0.03002 =
         0.01482    0.00019    0.00196    0.01142
AFIX  43
H3    2    0.264800    0.234131    0.028966    11.00000   -1.20000
AFIX   0
C4    1    0.095269    0.156806    0.039753    11.00000    0.03086    0.01594 =
         0.01625   -0.00569   -0.00620    0.00398
AFIX  43
H4    2    0.061917    0.122682    0.019291    11.00000   -1.20000
AFIX   0
C5    1    0.040778    0.153581    0.070157    11.00000    0.02134    0.01553 =
         0.02251   -0.00103   -0.00495    0.00075
AFIX  43
H5    2   -0.035727    0.115905    0.073538    11.00000   -1.20000
AFIX   0
C6    1    0.082060    0.631338    0.091477    11.00000    0.02045    0.01761 =
         0.01470   -0.00028    0.00252    0.00135
C7    1    0.152652    0.679884    0.064223    11.00000    0.01933    0.02275 =
         0.01570   -0.00209    0.00293    0.00211
AFIX  43
H7    2    0.230099    0.718637    0.065395    11.00000   -1.20000
AFIX   0
C8    1    0.083720    0.658469    0.035175    11.00000    0.03087    0.01846 =
         0.01467    0.00316    0.00385    0.00039
AFIX  43
H8    2    0.108003    0.681094    0.013568    11.00000   -1.20000
AFIX   0
C9    1   -0.025990    0.598403    0.043797    11.00000    0.02698    0.01644 =
         0.01673    0.00042   -0.00134    0.00488
AFIX  43
H9    2   -0.087883    0.573933    0.029050    11.00000   -1.20000
AFIX   0
C10   1   -0.028173    0.580603    0.078555    11.00000    0.02029    0.02466 =
         0.01610    0.00018    0.00019    0.00974
AFIX  43
H10   2   -0.091559    0.541944    0.090898    11.00000   -1.20000
AFIX   0
C11   1    0.172628    0.186124    0.163989    11.00000    0.01703    0.01778 =
         0.01541    0.00049    0.00232    0.00006
C12   1    0.158878    0.222170    0.197382    11.00000    0.01889    0.02099 =
         0.02091   -0.00042    0.00706   -0.00024
AFIX  43
H12   2    0.097740    0.297919    0.204109    11.00000   -1.20000
AFIX   0
C13   1    0.233790    0.148173    0.220694    11.00000    0.02380    0.02499 =
         0.01651    0.00036    0.00027   -0.00345
AFIX  43
H13   2    0.225046    0.177792    0.243085    11.00000   -1.20000
AFIX   0
C14   1    0.321314    0.031342    0.211577    11.00000    0.02361    0.02283 =
         0.01839    0.00360   -0.00331   -0.00159
AFIX  43
H14   2    0.373059   -0.017773    0.227483    11.00000   -1.20000
AFIX   0
C15   1    0.331753   -0.012695    0.178363    11.00000    0.02331    0.01957 =
         0.01947   -0.00059    0.00016    0.00280
AFIX  43
H15   2    0.388343   -0.097734    0.171871    11.00000   -1.20000
AFIX   0
C16   1    0.260024    0.067113    0.154993    11.00000    0.02309    0.02078 =
         0.01516   -0.00026    0.00363    0.00483
AFIX  43
H16   2    0.270465    0.040482    0.132553    11.00000   -1.20000
AFIX   0
C17   1    0.056609    0.701420    0.160297    11.00000    0.02239    0.01906 =
         0.01053   -0.00249    0.00398   -0.00302
C18   1   -0.036413    0.808551    0.151466    11.00000    0.02128    0.01996 =
         0.01582   -0.00282   -0.00129    0.00158
AFIX  43
H18   2   -0.057568    0.820665    0.129045    11.00000   -1.20000
AFIX   0
C19   1   -0.099505    0.898889    0.174928    11.00000    0.02348    0.02597 =
         0.01811   -0.00381   -0.00015    0.00643
AFIX  43
H19   2   -0.162385    0.973953    0.168512    11.00000   -1.20000
AFIX   0
C20   1   -0.069906    0.878688    0.208077    11.00000    0.02618    0.02401 =
         0.01327   -0.00715    0.00519   -0.00152
AFIX  43
H20   2   -0.114499    0.935634    0.224306    11.00000   -1.20000
AFIX   0
C21   1    0.024092    0.775900    0.216911    11.00000    0.03106    0.02559 =
         0.01057   -0.00208   -0.00437    0.00019
AFIX  43
H21   2    0.045295    0.763434    0.239322    11.00000   -1.20000
AFIX   0
C22   1    0.087927    0.690588    0.193373    11.00000    0.02200    0.02127 =
         0.01572   -0.00181   -0.00311    0.00216
AFIX  43
H22   2    0.154234    0.623415    0.199767    11.00000   -1.20000
AFIX   0

FE2   4    0.616671    0.452083    0.189755    11.00000    0.02066    0.01648 =
         0.00858    0.00095    0.00076    0.00375
P3    3    0.695836    0.411665    0.117596    11.00000    0.01780    0.01612 =
         0.01059    0.00132    0.00225    0.00001
P4    3    0.504227    0.441821    0.118956    11.00000    0.01644    0.01659 =
         0.01000    0.00010    0.00040   -0.00045
C23   1    0.711750    0.310703    0.157946    11.00000    0.01803    0.01933 =
         0.01542   -0.00086    0.00305    0.00695
C24   1    0.635688    0.188788    0.175030    11.00000    0.02868    0.01565 =
         0.01371    0.00369    0.00477    0.00345
AFIX  43
H24   2    0.577851    0.113920    0.165344    11.00000   -1.20000
AFIX   0
C25   1    0.663780    0.201847    0.209369    11.00000    0.03785    0.02474 =
         0.01400    0.00864    0.00622    0.01559
AFIX  43
H25   2    0.627515    0.136558    0.226323    11.00000   -1.20000
AFIX   0
C26   1    0.753711    0.327229    0.213543    11.00000    0.03210    0.03436 =
         0.01244   -0.00160   -0.00412    0.01736
AFIX  43
H26   2    0.788229    0.361236    0.233859    11.00000   -1.20000
AFIX   0
C27   1    0.784885    0.395252    0.182434    11.00000    0.01833    0.02619 =
         0.02489    0.00224   -0.00634    0.00599
AFIX  43
H27   2    0.843743    0.481522    0.178466    11.00000   -1.20000
AFIX   0
C28   1    0.506705    0.566850    0.157566    11.00000    0.01683    0.01896 =
         0.01117    0.00195    0.00102    0.00655
C29   1    0.445775    0.502418    0.185414    11.00000    0.01796    0.02064 =
         0.01427    0.00011    0.00516    0.00397
AFIX  43
H29   2    0.386577    0.413359    0.185232    11.00000   -1.20000
AFIX   0
C30   1    0.490993    0.597702    0.213616    11.00000    0.03425    0.02840 =
         0.01024    0.00157    0.00246    0.01429
AFIX  43
H30   2    0.465718    0.583220    0.235344    11.00000   -1.20000
AFIX   0
C31   1    0.579302    0.716557    0.203693    11.00000    0.03503    0.01910 =
         0.01056   -0.00411    0.00068    0.00677
AFIX  43
H31   2    0.624134    0.793605    0.217592    11.00000   -1.20000
AFIX   0
C32   1    0.589158    0.700278    0.169097    11.00000    0.02244    0.01472 =
         0.01163    0.00340   -0.00161    0.00292
AFIX  43
H32   2    0.641032    0.765953    0.155960    11.00000   -1.20000
AFIX   0
C33   1    0.713884    0.220263    0.089351    11.00000    0.01364    0.01991 =
         0.01227   -0.00086    0.00311   -0.00101
C34   1    0.722127    0.261027    0.055980    11.00000    0.02118    0.02444 =
         0.00966    0.00552    0.00479    0.00138
AFIX  43
H34   2    0.715114    0.384527    0.048874    11.00000   -1.20000
AFIX   0
C35   1    0.740330    0.124015    0.033237    11.00000    0.02252    0.02945 =
         0.01052    0.00096    0.00021    0.00007
AFIX  43
H35   2    0.744194    0.153966    0.010717    11.00000   -1.20000
AFIX   0
C36   1    0.752851   -0.055548    0.043163    11.00000    0.02264    0.03057 =
         0.01596   -0.00748    0.00246    0.00069
AFIX  43
H36   2    0.766145   -0.149052    0.027562    11.00000   -1.20000
AFIX   0
C37   1    0.745939   -0.099229    0.076114    11.00000    0.02271    0.01896 =
         0.01716   -0.00457    0.00058    0.00670
AFIX  43
H37   2    0.754687   -0.222717    0.083077    11.00000   -1.20000
AFIX   0
C38   1    0.726146    0.038485    0.098928    11.00000    0.01965    0.02605 =
         0.01271    0.00003    0.00224    0.00262
AFIX  43
H38   2    0.720966    0.007500    0.121373    11.00000   -1.20000
AFIX   0
C39   1    0.481038    0.620496    0.088063    11.00000    0.01526    0.02099 =
         0.00970    0.00205   -0.00033    0.00297
C40   1    0.465582    0.804479    0.095382    11.00000    0.01439    0.02895 =
         0.01516    0.00347    0.00161    0.00340
AFIX  43
H40   2    0.467254    0.842941    0.117545    11.00000   -1.20000
AFIX   0
C41   1    0.447663    0.933570    0.070752    11.00000    0.01984    0.02323 =
         0.02266    0.00560   -0.00178    0.00359
AFIX  43
H41   2    0.438144    1.059158    0.076167    11.00000   -1.20000
AFIX   0
C42   1    0.443703    0.878712    0.038253    11.00000    0.02041    0.03302 =
         0.01593    0.01071    0.00170    0.00379
AFIX  43
H42   2    0.432328    0.966557    0.021375    11.00000   -1.20000
AFIX   0
C43   1    0.456514    0.694346    0.030637    11.00000    0.02765    0.03588 =
         0.01073    0.00136    0.00166    0.00612
AFIX  43
H43   2    0.452756    0.656255    0.008461    11.00000   -1.20000
AFIX   0
C44   1    0.474842    0.564597    0.055232    11.00000    0.02559    0.02352 =
         0.01558   -0.00179    0.00262    0.00764
AFIX  43
H44   2    0.483110    0.438798    0.049798    11.00000   -1.20000
AFIX   0
HKLF 4


REM  Fe(C5H4P(C6H5))2 in P2(1)/n
REM wR2 = 0.2285, GooF = S = 1.168, Restrained GooF = 1.168 for all data
REM R1 = 0.0825 for 6806 Fo > 4sig(Fo) and 0.0842 for all 7099 data
REM 451 parameters refined using 0 restraints

END

WGHT      0.0722     43.8583

REM Highest difference peak  1.594,  deepest hole -0.771,  1-sigma level  0.191
Q1    1   0.5561  0.3707  0.1835  11.00000  0.05    1.59
Q2    1   0.1433  0.5202  0.0665  11.00000  0.05    1.52
Q3    1   0.5780  0.3450  0.1866  11.00000  0.05    1.50
Q4    1   0.0198  0.3848  0.0531  11.00000  0.05    1.45
Q5    1   0.0183  0.4306  0.0526  11.00000  0.05    1.45
Q6    1   0.1416  0.3176  0.0665  11.00000  0.05    1.41
Q7    1   0.6604  0.3488  0.1967  11.00000  0.05    1.38
Q8    1   0.1046  0.5454  0.0615  11.00000  0.05    1.30
Q9    1   0.5565  0.5291  0.1826  11.00000  0.05    1.28
Q10   1   0.1766  0.4065  0.0695  11.00000  0.05    1.20
Q11   1   0.6637  0.5613  0.1939  11.00000  0.05    1.19
Q12   1   0.7429  0.5100  0.1221  11.00000  0.05    0.98
Q13   1   0.5729  0.3821  0.1252  11.00000  0.05    0.96
Q14   1   0.4372  0.3718  0.1132  11.00000  0.05    0.94
Q15   1   0.6326  0.4818  0.1120  11.00000  0.05    0.94
Q16   1   0.0374  0.4122  0.1302  11.00000  0.05    0.91
Q17   1   0.2572  0.4198  0.0643  11.00000  0.05    0.88
Q18   1   0.1184  0.4320  0.1338  11.00000  0.05    0.85
Q19   1  -0.0093  0.5635  0.1293  11.00000  0.05    0.84
Q20   1   0.1750  0.4694  0.1354  11.00000  0.05    0.84
Q21   1   0.1404  0.2766  0.1486  11.00000  0.05    0.82
Q22   1   0.0686  0.5431  0.1214  11.00000  0.05    0.80
Q23   1  -0.0067  0.2908  0.1242  11.00000  0.05    0.78
Q24   1   0.2210  0.6201  0.1400  11.00000  0.05    0.76
Q25   1  -0.0584  0.4109  0.0594  11.00000  0.05    0.73
Q26   1   0.1218  0.1974  0.1409  11.00000  0.05    0.73
Q27   1   0.1408  0.4280  0.1900  11.00000  0.05    0.72
Q28   1   0.1970  0.4905  0.1386  11.00000  0.05    0.72
Q29   1   0.2249  0.7229  0.1892  11.00000  0.05    0.70
Q30   1   0.1070  0.6790  0.1266  11.00000  0.05    0.69
Q31   1   0.7612  0.5025  0.1914  11.00000  0.05    0.68
Q32   1   0.3437  0.4435  0.1167  11.00000  0.05    0.67
Q33   1   0.6668  0.2953  0.1147  11.00000  0.05    0.67
Q34   1   0.7594  0.3428  0.1280  11.00000  0.05    0.65
Q35   1   0.3208  0.1057  0.1673  11.00000  0.05    0.64
Q36   1   0.2983  0.4650  0.1877  11.00000  0.05    0.62
Q37   1   0.5253  0.6941  0.1597  11.00000  0.05    0.61
Q38   1   0.0826  0.6426  0.1231  11.00000  0.05    0.61
Q39   1   0.6816  0.7032  0.1915  11.00000  0.05    0.59
Q40   1   0.6563  0.4409  0.0602  11.00000  0.05    0.59
Q41   1   0.1826  0.6858  0.1360  11.00000  0.05    0.57
Q42   1   0.2538  0.3721  0.0868  11.00000  0.05    0.56
Q43   1  -0.0902  0.2951  0.1334  11.00000  0.05    0.56
Q44   1   0.7960  0.2002  0.0606  11.00000  0.05    0.55
Q45   1   0.0316  0.8222  0.1575  11.00000  0.05    0.54
Q46   1   0.2254  0.3014  0.1340  11.00000  0.05    0.54
Q47   1   0.1444  0.6341  0.0472  11.00000  0.05    0.54
Q48   1   0.7419  0.2194  0.2142  11.00000  0.05    0.53
Q49   1  -0.0756  0.2017  0.0604  11.00000  0.05    0.53
Q50   1   0.0363  0.1765  0.1333  11.00000  0.05    0.53
;
_shelx_res_checksum   90425

_shelx_hkl_file
;
  -1   0   0   -0.02    0.05
  -1   0   0    0.05    0.05
  -2   0   0   39.17    2.54
  -3   0   0    0.25    0.15
  -3   0   0    0.24    0.13
  -4   0   0    7.32    0.61
  -4   0   0    7.21    0.58
  -6   0   0   46.85    3.02
  -6   0   0   43.63    3.03
  -7   0   0    0.65    0.30
   7   0   0    0.42    0.14
  -7   0   0    0.51    0.25
  -8   0   0    5.13    0.41
  -8   0   0    4.75    0.40
  -8   0   0    5.06    0.64
  -8   0   0    4.40    0.40
  -8   0   0    6.03    0.69
  -8   0   0    4.70    0.42
  -9   0   0    0.18    0.17
  -9   0   0    0.15    0.13
  -9   0   0   -0.20    0.15
  -9   0   0    0.06    0.14
  -9   0   0    0.15    0.15
  -9   0   0    0.03    0.28
  -9   0   0    0.23    0.37
  -9   0   0    0.08    0.15
 -10   0   0    7.18    0.83
 -10   0   0    7.18    0.56
 -10   0   0    7.42    0.55
 -10   0   0    7.12    0.58
 -10   0   0    7.41    0.57
 -10   0   0    6.23    0.57
 -10   0   0    7.09    0.85
 -11   0   0    0.02    0.18
 -11   0   0   -0.91    0.39
 -11   0   0   -0.11    0.16
 -11   0   0   -0.07    0.16
 -11   0   0    0.37    0.17
 -12   0   0    4.11    0.36
 -12   0   0    3.94    0.37
 -12   0   0    3.89    0.36
 -12   0   0    4.07    0.37
 -13   0   0    0.03    0.14
 -13   0   0    0.04    0.13
 -13   0   0    0.00    0.14
 -14   0   0    0.64    0.11
 -14   0   0    0.91    0.12
   0  -1   0    0.00    0.08
   0  -1   0    0.04    0.12
   0   1   0   -0.05    0.07
  -1  -1   0    9.47    0.64
  -1  -1   0    8.77    0.62
  -1  -1   0    8.39    0.61
   1   1   0    8.79    0.60
   1   1   0    8.69    0.59
  -2  -1   0  174.98   11.13
  -2  -1   0  186.57   11.16
   2   1   0  161.20   11.13
  -3  -1   0   50.86    3.19
  -3  -1   0   47.42    3.20
   3   1   0   44.16    3.16
   3   1   0   47.98    3.14
   3   1   0   52.54    3.15
  -3   1   0   51.63    3.20
  -3   1   0   48.09    3.20
  -4  -1   0    1.59    0.21
   4  -1   0    1.01    0.14
  -4  -1   0    1.16    0.25
   4   1   0    1.15    0.14
  -4   1   0    1.18    0.24
   4   1   0    1.09    0.27
   4   1   0    0.92    0.16
  -4   1   0    1.32    0.25
   5  -1   0   18.96    1.34
  -5  -1   0   20.73    1.45
  -5  -1   0   21.94    1.41
  -5   1   0   20.73    1.44
   5   1   0   20.85    1.37
  -5   1   0   19.62    1.44
  -6  -1   0   33.53    2.17
  -6  -1   0   33.69    2.23
   6  -1   0   29.12    2.11
   6  -1   0   34.30    2.08
   6   1   0   29.86    2.12
  -6   1   0   32.64    2.21
  -6   1   0   31.80    2.22
  -7  -1   0   14.83    1.17
  -7  -1   0   14.79    1.09
   7  -1   0   14.36    0.99
  -7   1   0   15.04    1.15
  -7   1   0   13.90    1.16
  -8  -1   0    4.09    0.38
  -8  -1   0    4.83    0.54
  -8  -1   0    4.13    0.39
  -8  -1   0    5.15    0.63
  -8  -1   0    4.49    0.38
  -8  -1   0    4.35    0.39
  -8  -1   0    3.49    0.35
  -8   1   0    4.04    0.38
  -8   1   0    4.44    0.59
  -8   1   0    4.73    0.39
  -8   1   0    4.15    0.39
  -8   1   0    5.33    0.62
  -8   1   0    4.21    0.37
  -8   1   0    5.66    0.48
  -9  -1   0   17.67    1.16
  -9  -1   0   17.55    1.16
  -9  -1   0   16.69    1.14
  -9  -1   0   17.15    1.15
  -9  -1   0   17.68    1.16
  -9  -1   0   17.10    1.40
  -9  -1   0   17.20    1.17
  -9   1   0   16.09    1.14
  -9   1   0   17.22    1.15
  -9   1   0   16.88    1.42
  -9   1   0   17.59    1.17
  -9   1   0   17.22    1.16
  -9   1   0   16.09    1.18
  -9   1   0   16.43    1.15
  -9   1   0   17.61    1.38
  -9   1   0   16.89    1.17
 -10  -1   0    3.59    0.35
 -10  -1   0    3.51    0.36
 -10  -1   0    4.81    0.41
 -10  -1   0    3.94    0.37
 -10  -1   0    3.81    0.37
 -10  -1   0    4.24    0.69
 -10   1   0    4.28    0.38
 -10   1   0    3.76    0.63
 -10   1   0    4.44    0.40
 -10   1   0    3.89    0.37
 -10   1   0    3.97    0.68
 -10   1   0    4.12    0.37
 -10   1   0    4.19    0.38
 -11  -1   0    3.51    0.34
 -11  -1   0    3.30    0.60
 -11  -1   0    3.53    0.31
 -11  -1   0    2.76    0.32
 -11  -1   0    3.13    0.33
 -11  -1   0    3.59    0.33
 -11   1   0    3.83    0.34
 -11   1   0    2.80    0.60
 -11   1   0    3.40    0.35
 -11   1   0    3.18    0.32
 -11   1   0    2.65    0.32
 -12  -1   0    1.78    0.25
 -12  -1   0    1.65    0.24
 -12  -1   0    1.97    0.24
 -12  -1   0    1.36    0.22
 -12  -1   0    2.15    0.22
 -12   1   0    2.09    0.29
 -12   1   0    1.42    0.22
 -12   1   0    1.54    0.23
 -12   1   0    1.62    0.26
 -13  -1   0    9.83    0.66
 -13  -1   0   10.05    0.67
 -13  -1   0    9.32    0.65
 -13  -1   0    9.28    0.66
 -13   1   0    8.68    0.65
 -13   1   0    8.64    0.65
 -14  -1   0    0.09    0.09
 -14  -1   0   -0.08    0.10
 -14  -1   0   -0.01    0.10
   0  -2   0    1.43    0.28
   0  -2   0    1.89    0.23
   0  -2   0    1.46    0.26
   0   2   0    1.43    0.26
  -1  -2   0  185.81   11.56
  -1  -2   0  177.35   11.55
  -1  -2   0  163.33   11.53
  -1   2   0  194.33   11.54
  -1   2   0  162.33   11.54
   1   2   0  197.46   11.57
  -2  -2   0    4.82    0.50
  -2  -2   0    3.71    0.42
  -2  -2   0    3.74    0.38
  -2   2   0    4.83    0.40
  -2   2   0    3.72    0.36
   2   2   0    4.37    0.44
  -3  -2   0   13.48    0.94
  -3  -2   0   11.32    0.82
  -3  -2   0   13.12    0.88
  -3   2   0   11.41    0.89
  -4  -2   0    2.54    0.37
   4  -2   0    2.23    0.25
  -4   2   0    1.98    0.30
  -4   2   0    2.14    0.35
  -5  -2   0    2.13    0.38
  -5  -2   0    2.54    0.27
   5  -2   0    2.01    0.25
  -5   2   0    2.16    0.35
  -5   2   0    2.02    0.34
  -6  -2   0   11.75    0.98
  -6  -2   0   12.40    0.86
  -6   2   0   10.71    0.97
  -6   2   0   11.72    0.98
  -7  -2   0    1.14    0.38
  -7  -2   0    0.97    0.16
  -7  -2   0    1.27    0.19
  -7  -2   0    1.25    0.18
  -7  -2   0    1.22    0.17
  -7  -2   0    0.96    0.16
  -7   2   0    1.13    0.17
  -7   2   0    1.13    0.18
  -7   2   0    0.73    0.32
  -7   2   0    0.75    0.34
  -8  -2   0   24.74    1.59
  -8  -2   0   24.86    1.59
  -8  -2   0   25.36    1.60
  -8  -2   0   24.31    1.60
  -8  -2   0   23.83    1.60
  -8  -2   0   24.99    1.60
  -8  -2   0   23.96    1.82
  -8   2   0   22.57    1.59
  -8   2   0   24.16    1.80
  -8   2   0   22.93    1.82
  -8   2   0   24.89    1.61
  -8   2   0   24.04    1.60
  -8   2   0   22.11    1.59
  -8   2   0   23.39    1.59
  -8   2   0   26.33    1.60
  -8   2   0   22.63    1.59
  -9  -2   0    5.21    0.46
  -9  -2   0    4.85    0.43
  -9  -2   0    5.06    0.46
  -9  -2   0    4.85    0.68
  -9  -2   0    5.05    0.45
  -9  -2   0    5.10    0.56
  -9  -2   0    5.25    0.43
  -9   2   0    4.80    0.45
  -9   2   0    5.87    0.49
  -9   2   0    4.50    0.43
  -9   2   0    5.50    0.63
  -9   2   0    4.92    0.42
  -9   2   0    5.07    0.73
 -10  -2   0    6.34    0.54
 -10  -2   0    6.61    0.55
 -10  -2   0    6.83    0.53
 -10  -2   0    7.29    0.55
 -10  -2   0    6.06    0.81
 -10  -2   0    6.15    0.52
 -10  -2   0    7.16    0.56
 -10   2   0    6.40    0.84
 -10   2   0    6.99    0.57
 -10   2   0    5.99    0.53
 -10   2   0    6.51    0.55
 -10   2   0    6.83    0.54
 -10   2   0    6.27    0.52
 -11  -2   0    1.25    0.23
 -11  -2   0    1.81    0.23
 -11  -2   0    1.27    0.23
 -11  -2   0    1.23    0.23
 -11  -2   0    1.61    0.23
 -11   2   0    1.36    0.27
 -11   2   0    1.49    0.22
 -11   2   0    1.23    0.23
 -11   2   0    1.38    0.23
 -12  -2   0    2.86    0.28
 -12  -2   0    2.21    0.25
 -12  -2   0    2.36    0.27
 -12   2   0    2.82    0.27
 -12   2   0    2.95    0.31
 -12   2   0    1.95    0.24
 -13  -2   0    0.88    0.17
 -13  -2   0    0.81    0.16
 -13  -2   0    0.93    0.15
 -13  -2   0    0.73    0.16
 -13  -2   0    0.86    0.17
 -13   2   0    0.75    0.15
 -13   2   0    0.90    0.19
 -14  -2   0    2.29    0.21
 -14  -2   0    2.44    0.20
 -14  -2   0    2.31    0.21
   0  -3   0    0.14    0.31
   0  -3   0    0.14    0.28
   0  -3   0   -0.06    0.18
   0   3   0   -0.19    0.22
  -1  -3   0   13.13    0.98
  -1  -3   0   10.29    0.91
  -1  -3   0   10.49    0.85
   1  -3   0   12.59    0.97
   1  -3   0   10.67    0.89
   1  -3   0   11.57    0.94
   1   3   0   12.63    0.94
  -1   3   0    9.63    0.88
  -2  -3   0   39.66    2.51
  -2  -3   0   35.47    2.53
   2  -3   0   38.90    2.55
  -2   3   0   35.63    2.50
   2   3   0   39.48    2.58
  -2   3   0   37.10    2.51
  -3  -3   0    1.99    0.36
  -3  -3   0    1.89    0.37
  -3  -3   0    1.37    0.36
   3   3   0    1.49    0.37
  -3   3   0    1.17    0.17
  -3   3   0    1.63    0.29
  -3   3   0    1.31    0.20
  -4  -3   0   71.93    4.82
  -4   3   0   70.16    4.79
   4   3   0   76.70    4.87
  -5  -3   0   18.02    1.34
  -5   3   0   17.52    1.31
   5   3   0   15.95    1.39
  -6  -3   0    1.03    0.16
  -6  -3   0    0.71    0.16
  -6  -3   0    0.63    0.14
  -6  -3   0    1.14    0.17
  -6  -3   0    1.01    0.17
  -6  -3   0    0.61    0.30
  -6  -3   0    0.82    0.15
  -6   3   0    0.72    0.15
  -6   3   0    0.94    0.18
  -6   3   0    0.91    0.34
  -6   3   0    0.80    0.18
  -7  -3   0    1.55    0.22
  -7  -3   0    1.27    0.41
  -7  -3   0    1.56    0.20
  -7  -3   0    1.52    0.22
  -7  -3   0    1.31    0.21
  -7  -3   0    1.33    0.17
  -7  -3   0    1.54    0.20
  -7  -3   0    1.72    0.21
  -7   3   0    1.44    0.21
  -7   3   0    0.96    0.40
  -7   3   0    1.18    0.19
  -7   3   0    1.31    0.21
  -7   3   0    1.57    0.22
  -7   3   0    1.28    0.22
  -8  -3   0   10.39    0.76
  -8  -3   0   10.65    0.75
  -8  -3   0   10.27    0.75
  -8  -3   0   11.44    0.77
   8  -3   0    8.37    0.95
  -8  -3   0   10.27    0.76
  -8  -3   0   11.52    0.77
  -8  -3   0    9.93    1.01
  -8   3   0   10.58    0.76
  -8   3   0   11.52    0.77
  -8   3   0    9.94    0.76
  -8   3   0   10.15    0.74
  -8   3   0   10.95    0.78
  -8   3   0    8.93    1.00
  -9  -3   0    0.96    0.22
   9  -3   0    1.47    0.35
  -9  -3   0    1.70    0.23
  -9  -3   0    1.09    0.21
  -9  -3   0    1.33    0.47
  -9  -3   0    1.59    0.24
  -9  -3   0    1.62    0.25
  -9  -3   0    1.22    0.22
   9  -3   0    0.65    0.36
  -9   3   0    1.40    0.24
  -9   3   0    1.44    0.22
  -9   3   0    1.59    0.24
  -9   3   0    0.65    0.43
  -9   3   0    1.67    0.27
  10  -3   0    0.30    0.30
  10  -3   0    0.36    0.43
 -10  -3   0    0.50    0.19
 -10  -3   0    1.39    0.20
 -10  -3   0    0.95    0.21
 -10   3   0    0.91    0.21
 -10   3   0    0.95    0.47
 -11  -3   0    0.02    0.16
 -11  -3   0    0.21    0.15
 -11  -3   0   -0.20    0.15
 -11  -3   0   -0.16    0.17
 -11  -3   0   -0.06    0.16
 -11  -3   0   -0.12    0.17
 -11   3   0   -0.14    0.16
 -11   3   0    0.13    0.16
 -11   3   0    0.35    0.22
 -11   3   0   -0.09    0.18
 -12  -3   0   37.49    2.39
 -12  -3   0   36.95    2.39
 -12  -3   0   37.22    2.40
 -12  -3   0   37.33    2.39
 -12  -3   0   37.05    2.40
 -12   3   0   35.02    2.41
 -12   3   0   36.23    2.41
 -13  -3   0    1.79    0.20
 -13  -3   0    1.82    0.20
 -13  -3   0    1.91    0.20
 -13  -3   0    1.69    0.20
 -13  -3   0    2.06    0.23
 -13   3   0    2.18    0.24
 -13   3   0    2.15    0.20
   0  -4   0    9.31    0.94
   0  -4   0   10.83    0.99
   0  -4   0    9.53    0.86
   0   4   0    9.78    0.93
  -1  -4   0    7.21    0.82
   1  -4   0    9.20    0.92
   1  -4   0    7.88    0.88
  -1  -4   0    6.68    0.72
  -1  -4   0    8.81    0.91
   1  -4   0    8.41    0.76
  -1   4   0   10.03    0.82
   1   4   0    7.30    0.84
   2  -4   0    4.65    0.74
   2  -4   0    3.54    0.51
   2  -4   0    4.81    0.66
  -2  -4   0    6.03    0.71
  -2  -4   0    5.07    0.61
   2   4   0    5.98    0.72
   3  -4   0   -0.30    0.48
  -3  -4   0    0.18    0.33
  -3  -4   0    0.71    0.34
   3  -4   0    0.13    0.38
   3  -4   0   -0.33    0.27
  -3   4   0    0.10    0.19
   3   4   0    0.01    0.38
   4  -4   0    0.86    0.59
  -4  -4   0    0.94    0.15
  -4  -4   0    0.69    0.34
   4  -4   0    1.10    0.41
   4   4   0    1.26    0.48
  -5  -4   0    9.45    0.68
  -5  -4   0    9.85    0.99
  -5  -4   0   10.59    0.71
   5  -4   0   10.36    0.91
   5  -4   0    9.50    1.05
  -5  -4   0    9.50    0.69
  -5  -4   0    9.83    0.71
  -5  -4   0    9.31    0.70
  -5   4   0    9.89    0.72
  -5   4   0   10.17    0.72
  -5   4   0    9.57    0.69
  -5   4   0   10.03    0.91
  -5   4   0   10.36    0.71
   5   4   0    9.16    1.12
  -6  -4   0    3.32    0.31
  -6  -4   0    3.30    0.30
  -6  -4   0    2.64    0.29
  -6  -4   0    3.23    0.29
   6  -4   0    3.34    0.52
  -6  -4   0    3.54    0.55
  -6  -4   0    2.61    0.29
  -6  -4   0    3.06    0.29
   6  -4   0    2.74    0.59
  -6   4   0    3.11    0.33
  -6   4   0    3.52    0.33
  -6   4   0    2.98    0.30
  -6   4   0    3.07    0.53
   6   4   0    3.03    0.70
  -7  -4   0    0.74    0.22
   7  -4   0    0.56    0.36
   7  -4   0    0.49    0.47
  -7  -4   0    0.77    0.19
  -7  -4   0    0.44    0.36
  -7  -4   0    0.76    0.23
  -7   4   0    0.56    0.39
  -7   4   0    0.70    0.19
  -8  -4   0    0.74    0.21
  -8  -4   0    0.63    0.19
  -8  -4   0    0.82    0.46
   8  -4   0    0.50    0.42
  -8  -4   0    0.61    0.20
  -8  -4   0    0.44    0.16
   8  -4   0    0.47    0.37
  -8  -4   0    0.56    0.19
  -8  -4   0    0.85    0.19
  -8  -4   0    0.61    0.18
  -8   4   0    1.36    0.24
  -8   4   0    0.83    0.23
  -8   4   0    0.38    0.39
  -8   4   0    0.44    0.19
  -8   4   0    1.04    0.22
  -9  -4   0    2.57    0.31
  -9  -4   0    3.29    0.33
  -9  -4   0    3.22    0.34
  -9  -4   0    3.42    0.34
   9  -4   0    2.93    0.52
  -9  -4   0    2.90    0.33
   9  -4   0    2.23    0.53
  -9  -4   0    3.06    0.32
  -9   4   0    3.72    0.36
  -9   4   0    3.79    0.38
  -9   4   0    3.60    0.32
  -9   4   0    3.30    0.35
 -10  -4   0    1.18    0.21
 -10  -4   0    1.44    0.22
 -10  -4   0    1.46    0.24
 -10  -4   0    1.55    0.24
 -10  -4   0    1.34    0.22
 -10  -4   0    1.30    0.23
 -10   4   0    1.30    0.26
 -10   4   0    1.24    0.23
 -10   4   0    1.31    0.23
 -11  -4   0    0.21    0.16
 -11  -4   0    0.47    0.16
 -11  -4   0    0.25    0.14
 -11  -4   0    0.23    0.15
 -11  -4   0   -0.01    0.16
 -11  -4   0    0.39    0.15
 -11   4   0    0.45    0.18
 -11   4   0   -0.11    0.18
 -11   4   0    0.59    0.22
 -12  -4   0    2.80    0.25
 -12  -4   0    2.48    0.25
 -12  -4   0    2.58    0.24
 -12  -4   0    2.63    0.23
 -12  -4   0    2.20    0.23
 -12   4   0    2.52    0.28
 -12   4   0    2.79    0.23
 -12   4   0    2.77    0.26
 -13  -4   0    2.14    0.18
 -13  -4   0    1.97    0.18
 -13  -4   0    1.73    0.17
 -13  -4   0    2.04    0.18
 -13   4   0    1.97    0.21
 -13   4   0    1.98    0.20
   0  -5   0    0.00    0.31
   0  -5   0    0.16    0.38
   0  -5   0    0.04    0.16
   0  -5   0    0.34    0.41
   0   5   0    0.09    0.35
   0   5   0   -0.01    0.16
  -1  -5   0    1.62    0.23
   1  -5   0    0.67    0.47
   1  -5   0    1.68    0.24
  -1  -5   0    1.29    0.25
  -1  -5   0    1.78    0.47
  -1  -5   0    1.68    0.51
   1  -5   0    1.57    0.56
   1  -5   0    1.81    0.43
   1   5   0    1.93    0.50
  -1   5   0    1.56    0.22
  -1   5   0    1.85    0.45
  -1   5   0    1.28    0.23
   2  -5   0   19.64    1.35
   2  -5   0   15.73    1.61
   2  -5   0   18.95    1.71
  -2  -5   0   19.63    1.57
   2  -5   0   20.77    1.54
  -2  -5   0   20.35    1.32
  -2  -5   0   20.88    1.33
   2   5   0   19.19    1.63
  -2   5   0   19.96    1.33
  -2   5   0   18.75    1.33
  -2   5   0   20.53    1.48
  -3  -5   0    0.94    0.20
  -3  -5   0    0.60    0.40
  -3  -5   0    1.04    0.43
   3  -5   0    0.52    0.20
  -3  -5   0    0.95    0.20
   3  -5   0    0.62    0.47
  -3  -5   0    0.93    0.17
   3  -5   0    0.57    0.37
  -3  -5   0    0.70    0.18
   3  -5   0   -0.40    0.61
  -3   5   0    0.48    0.18
  -3   5   0    0.63    0.19
   3   5   0    1.11    0.48
  -3   5   0    0.96    0.20
  -4  -5   0    1.02    0.21
  -4  -5   0    0.82    0.15
  -4  -5   0    0.95    0.18
  -4  -5   0    0.91    0.17
  -4  -5   0    1.17    0.43
   4  -5   0    0.87    0.39
  -4  -5   0    1.09    0.21
   4  -5   0    0.61    0.47
   4  -5   0    0.62    0.80
   4  -5   0    0.97    0.22
   4   5   0    1.51    0.56
  -4   5   0    1.12    0.20
  -4   5   0    1.01    0.21
  -4   5   0    1.09    0.22
  -4   5   0    1.28    0.21
   5  -5   0    9.24    0.75
  -5  -5   0    9.29    0.69
   5  -5   0    9.37    1.10
  -5  -5   0   10.00    0.71
  -5  -5   0    9.09    0.69
  -5  -5   0   10.18    0.85
  -5  -5   0   11.07    0.76
   5  -5   0   10.17    1.37
  -5  -5   0   10.24    1.02
   5  -5   0    8.79    0.98
  -5   5   0   10.23    0.73
  -5   5   0    9.04    0.73
  -5   5   0   11.38    0.80
   5   5   0    9.57    1.13
  -6  -5   0    1.49    0.24
   6  -5   0    1.66    0.51
  -6  -5   0    1.74    0.24
   6  -5   0    0.44    0.52
  -6  -5   0    2.12    0.25
  -6  -5   0    1.66    0.23
  -6  -5   0    1.76    0.47
  -6  -5   0    1.87    0.22
   6  -5   0    1.32    0.26
  -6   5   0    1.65    0.25
   6   5   0    1.48    0.66
  -6   5   0    1.61    0.28
  -6   5   0    2.10    0.27
  -7  -5   0   -0.19    0.17
  -7  -5   0    0.07    0.16
   7  -5   0    0.00    0.46
  -7  -5   0   -0.09    0.16
   7  -5   0    0.08    0.20
  -7  -5   0    0.15    0.17
   7  -5   0    0.13    0.39
  -7  -5   0    0.24    0.16
  -7   5   0    0.81    0.22
  -7   5   0    0.11    0.18
  -7   5   0    0.16    0.20
  -7   5   0    0.14    0.21
   8  -5   0    7.94    1.21
  -8  -5   0   12.00    0.82
   8  -5   0   10.51    0.85
   8  -5   0   10.28    1.11
  -8  -5   0   11.89    0.82
  -8  -5   0   11.88    0.81
  -8  -5   0   13.42    0.90
  -8   5   0   12.44    0.84
  -8   5   0   10.86    0.85
  -8   5   0   10.24    0.85
  -9  -5   0    1.13    0.19
   9  -5   0    0.82    0.26
  -9  -5   0    0.61    0.19
  -9  -5   0    1.25    0.21
  -9  -5   0    0.93    0.19
  -9  -5   0    1.16    0.20
  -9   5   0    0.74    0.24
  -9   5   0    0.90    0.22
  -9   5   0    0.93    0.22
 -10  -5   0    1.92    0.25
 -10  -5   0    2.44    0.25
 -10  -5   0    2.38    0.26
 -10  -5   0    2.83    0.27
 -10  -5   0    2.50    0.25
 -10   5   0    3.35    0.30
 -10   5   0    2.62    0.30
 -10   5   0    2.38    0.28
 -11  -5   0    2.30    0.24
 -11  -5   0    2.61    0.25
 -11  -5   0    2.71    0.25
 -11  -5   0    2.56    0.24
 -11  -5   0    2.60    0.23
 -11   5   0    2.68    0.25
 -11   5   0    2.38    0.27
 -11   5   0    2.81    0.27
 -12  -5   0    2.10    0.19
 -12  -5   0    2.25    0.20
 -12  -5   0    2.09    0.19
 -12  -5   0    2.38    0.20
 -12   5   0    2.20    0.22
 -12   5   0    2.16    0.20
   0  -6   0   51.70    3.32
   0  -6   0   48.43    3.61
   0  -6   0   49.29    3.33
   0   6   0   53.02    3.57
   0   6   0   51.39    3.34
  -1  -6   0    1.24    0.26
   1  -6   0    0.93    0.54
   1  -6   0    0.79    0.55
   1  -6   0    1.36    0.26
  -1  -6   0    1.03    0.48
  -1  -6   0    1.46    0.25
   1   6   0    1.18    0.51
  -1   6   0    1.64    0.36
  -1   6   0    1.48    0.47
   1   6   0    1.37    0.27
  -1   6   0    1.52    0.25
   2  -6   0   -0.06    0.49
   2  -6   0    0.66    0.46
  -2  -6   0    0.22    0.45
  -2  -6   0    0.20    0.21
   2  -6   0    0.49    0.62
   2  -6   0    0.20    0.21
  -2  -6   0    0.29    0.20
  -2   6   0    0.52    0.36
   2   6   0    0.27    0.24
   2   6   0    0.75    0.51
  -2   6   0    0.52    0.23
  -2   6   0    0.16    0.21
  -3  -6   0    0.04    0.15
   3  -6   0    0.00    0.49
  -3  -6   0    0.30    0.20
   3  -6   0    0.51    0.69
  -3  -6   0    0.22    0.13
   3  -6   0    0.30    0.21
  -3  -6   0    0.15    0.43
  -3  -6   0    0.16    0.45
   3  -6   0    0.57    0.48
  -3   6   0    0.06    0.20
   3   6   0    0.44    0.50
  -3   6   0   -0.23    0.17
  -3   6   0    0.00    0.17
  -3   6   0    0.42    0.21
  -4  -6   0    0.73    0.18
  -4  -6   0    0.75    0.21
   4  -6   0    0.20    0.51
   4  -6   0    0.68    0.23
  -4  -6   0    1.46    0.52
  -4  -6   0    0.59    0.15
  -4  -6   0    0.50    0.20
   4  -6   0    0.23    0.40
   4  -6   0    1.80    0.80
   4   6   0    1.21    0.62
  -4   6   0    0.78    0.23
  -4   6   0    0.69    0.21
  -4   6   0    0.60    0.21
  -4   6   0    0.52    0.21
   5  -6   0    9.41    1.29
   5  -6   0    5.94    0.86
  -5  -6   0    8.86    0.64
  -5  -6   0    7.72    0.59
  -5  -6   0    7.33    0.58
  -5  -6   0    8.44    0.60
  -5  -6   0    8.46    0.63
   5  -6   0    7.26    1.03
  -5  -6   0    7.04    1.05
   5  -6   0    7.69    0.66
  -5   6   0    8.08    0.63
  -5   6   0    7.52    0.63
  -5   6   0    8.90    0.67
  -5   6   0    8.08    0.63
   5   6   0    7.39    1.07
   6  -6   0    0.34    0.28
  -6  -6   0    0.51    0.21
   6  -6   0    0.98    0.65
  -6  -6   0    0.87    0.23
   6  -6   0   -0.25    0.48
  -6  -6   0    0.53    0.18
  -6  -6   0    0.27    0.17
  -6  -6   0    0.71    0.17
  -6   6   0    0.64    0.25
  -6   6   0    1.06    0.31
   6   6   0    0.45    0.63
  -7  -6   0    1.58    0.22
  -7  -6   0    1.87    0.22
  -7  -6   0    1.75    0.23
   7  -6   0    1.56    0.27
  -7  -6   0    1.52    0.23
  -7  -6   0    1.78    0.25
  -7  -6   0    2.06    0.26
  -7   6   0    1.71    0.26
  -7   6   0    1.47    0.26
  -7   6   0    2.13    0.28
  -8  -6   0    5.11    0.41
  -8  -6   0    5.00    0.43
  -8  -6   0    5.08    0.40
   8  -6   0    4.32    0.47
  -8  -6   0    5.03    0.40
  -8  -6   0    4.31    0.40
  -8  -6   0    4.66    0.42
  -8   6   0    5.06    0.44
  -8   6   0    5.00    0.46
  -8   6   0    5.32    0.46
  -9  -6   0    6.65    0.49
  -9  -6   0    7.69    0.54
  -9  -6   0    6.58    0.49
   9  -6   0    6.73    0.57
  -9  -6   0    6.55    0.58
  -9  -6   0    6.61    0.50
  -9   6   0    6.69    0.59
  -9   6   0    6.81    0.54
  -9   6   0    6.61    0.57
  10  -6   0    8.57    0.67
 -10  -6   0    8.92    0.62
 -10  -6   0    8.83    0.63
 -10  -6   0    9.61    0.62
 -10  -6   0    8.99    0.65
 -10  -6   0    9.47    0.63
 -10   6   0    8.90    0.65
 -10   6   0    9.12    0.64
 -10   6   0    9.40    0.64
 -11  -6   0    3.21    0.26
 -11  -6   0    3.18    0.24
 -11  -6   0    3.06    0.24
 -11   6   0    3.20    0.26
 -11   6   0    3.29    0.27
   0  -7   0    0.20    0.79
   0  -7   0    0.37    0.22
   0   7   0    0.02    0.25
   0   7   0    0.29    0.55
   1  -7   0    0.41    0.26
   1  -7   0    0.34    0.22
  -1  -7   0    0.45    0.51
   1  -7   0    0.14    0.52
  -1   7   0    0.12    0.25
  -1   7   0    0.04    0.40
   1   7   0    0.15    0.48
  -2  -7   0    0.49    0.48
   2  -7   0    0.43    0.62
  -2  -7   0    0.46    0.24
  -2   7   0    0.41    0.32
   2   7   0    0.51    0.28
   2   7   0    0.16    0.47
  -3  -7   0    0.23    0.23
   3  -7   0    0.25    0.23
   3  -7   0   -0.35    0.69
   3   7   0   -0.07    0.46
  -3   7   0    0.24    0.20
   3   7   0    0.50    0.28
  -3   7   0    0.09    0.21
   4  -7   0    0.08    0.21
   4  -7   0    0.11    0.79
  -4  -7   0    0.19    0.21
  -4   7   0    0.12    0.20
  -4   7   0    0.13    0.21
  -4   7   0    0.22    0.18
   4   7   0   -0.09    0.51
   5  -7   0   10.91    0.79
  -5  -7   0   10.82    0.76
  -5  -7   0    9.59    0.75
  -5   7   0   10.09    0.74
  -5   7   0    9.43    0.77
  -5   7   0   10.22    0.76
  -6  -7   0    2.78    0.26
  -6  -7   0    2.90    0.25
  -6  -7   0    2.25    0.26
   6  -7   0    2.60    0.32
  -6  -7   0    2.88    0.29
  -6   7   0    2.35    0.30
  -6   7   0    2.52    0.31
  -6   7   0    2.82    0.29
   7  -7   0    3.94    0.41
  -7  -7   0    3.97    0.33
  -7  -7   0    4.38    0.36
  -7  -7   0    4.47    0.39
  -7   7   0    4.01    0.37
  -7   7   0    4.11    0.36
  -7   7   0    4.05    0.38
  -8  -7   0    2.97    0.28
  -8  -7   0    2.84    0.25
  -8  -7   0    3.16    0.26
   8  -7   0    3.18    0.32
  -8   7   0    2.60    0.27
  -8   7   0    2.85    0.28
  -8   7   0    2.41    0.27
   9  -7   0    5.89    0.45
  -9  -7   0    6.03    0.42
  -9  -7   0    6.02    0.42
  -9   7   0    5.69    0.44
  -9   7   0    6.20    0.43
   0  -8   0   44.67    2.97
   0  -8   0   45.28    2.93
   0   8   0   46.17    2.98
   1  -8   0    0.64    0.24
  -1  -8   0    0.70    0.22
   1  -8   0    0.43    0.22
  -1   8   0    0.78    0.23
   1   8   0    0.38    0.23
  -2  -8   0    4.37    0.36
  -2  -8   0    4.82    0.45
   2  -8   0    4.16    0.41
   2   8   0    4.59    0.44
  -2   8   0    4.32    0.44
   3  -8   0   23.88    1.60
  -3  -8   0   22.27    1.52
  -3  -8   0   22.04    1.49
   3   8   0   23.17    1.59
  -4  -8   0    1.89    0.20
  -4  -8   0    2.14    0.25
   4  -8   0    1.83    0.25
  -5  -8   0    4.50    0.38
  -5  -8   0    4.47    0.35
   5  -8   0    4.40    0.40
  -6  -8   0    2.20    0.23
  -6  -8   0    1.77    0.19
  -7  -8   0    3.68    0.27
  -1  -9   0    2.51    0.32
  -2  -9   0    1.52    0.18
 -14   0   1    0.12    0.11
 -14   0   1    0.22    0.11
 -14   0   1    0.15    0.09
 -13   0   1    7.48    0.54
 -13   0   1    7.31    0.55
 -13   0   1    7.66    0.56
 -12   0   1    0.04    0.15
 -12   0   1   -0.20    0.15
 -12   0   1    0.19    0.17
 -12   0   1    0.10    0.17
 -11   0   1   13.25    0.92
 -11   0   1   12.52    0.91
 -11   0   1   12.61    0.90
 -11   0   1   13.18    0.91
 -11   0   1   13.38    1.37
 -10   0   1   -0.21    0.16
 -10   0   1    0.17    0.33
 -10   0   1   -0.14    0.17
 -10   0   1    0.01    0.36
 -10   0   1   -0.06    0.18
 -10   0   1    0.11    0.16
 -10   0   1    0.14    0.17
  -9   0   1    3.80    0.35
  -9   0   1    4.22    0.66
  -9   0   1    4.19    0.36
  -9   0   1    4.01    0.36
  -9   0   1    4.54    0.38
  -9   0   1    3.95    0.37
  -9   0   1    4.07    0.56
  -9   0   1    3.39    0.33
  -8   0   1    0.06    0.31
  -8   0   1    0.51    0.14
  -8   0   1    0.24    0.14
  -8   0   1    0.41    0.14
  -8   0   1    0.22    0.14
   7   0  -1    3.60    0.39
  -7   0   1    5.16    0.53
  -7   0   1    4.80    0.55
  -6   0   1    5.97    0.62
   6   0  -1    6.55    0.44
  -6   0   1    5.08    0.57
   6   0  -1    5.35    0.53
  -5   0   1  101.86    6.42
  -5   0   1   96.28    6.43
  -4   0   1   -0.18    0.14
  -4   0   1    0.18    0.18
  -3   0   1    1.44    0.20
  -3   0   1    1.08    0.20
  -2   0   1    0.37    0.11
  -1   0   1    6.44    0.44
  -1   0   1    6.67    0.45
  -2   0  -1    0.18    0.10
  -2   0  -1    0.31    0.10
  -4   0  -1    0.06    0.14
  -4   0  -1    0.20    0.16
  -5   0  -1  161.26   10.84
  -5   0  -1  173.78   10.78
  -6   0  -1    7.77    0.71
  -6   0  -1    7.86    0.67
  -7   0  -1   39.51    2.73
  -7   0  -1   40.28    2.70
  -9   0  -1    4.41    0.41
  -9   0  -1    4.27    0.40
  -9   0  -1    4.70    0.59
  -9   0  -1    5.04    0.41
  -9   0  -1    4.37    0.39
  -9   0  -1    4.55    0.41
  -9   0  -1    4.68    0.40
  -9   0  -1    4.89    0.67
 -10   0  -1   -0.22    0.20
 -10   0  -1   -0.23    0.33
 -10   0  -1    0.16    0.16
 -10   0  -1    0.00    0.16
 -10   0  -1   -0.13    0.17
 -10   0  -1   -0.14    0.15
 -10   0  -1    0.22    0.36
 -10   0  -1   -0.29    0.17
 -11   0  -1   38.76    2.49
 -11   0  -1   38.32    2.50
 -11   0  -1   38.37    2.49
 -11   0  -1   39.84    2.50
 -11   0  -1   34.18    2.75
 -12   0  -1   -0.24    0.15
 -12   0  -1   -0.04    0.16
 -12   0  -1   -0.06    0.17
 -12   0  -1    0.10    0.16
 -13   0  -1    2.10    0.22
 -13   0  -1    1.54    0.21
 -13   0  -1    1.81    0.21
 -14   0  -1    0.19    0.14
 -14   0  -1    0.02    0.09
 -14  -1   1    0.93    0.17
 -14  -1   1    0.71    0.12
 -14  -1   1    0.98    0.13
 -13  -1   1    0.06    0.14
 -13  -1   1   -0.04    0.17
 -13  -1   1    0.31    0.15
 -13  -1   1    0.20    0.14
 -13   1   1    0.03    0.14
 -13   1   1    0.41    0.14
 -12  -1   1    5.21    0.44
 -12  -1   1    4.86    0.45
 -12  -1   1    4.90    0.44
 -12  -1   1    4.91    0.44
 -12  -1   1    5.35    0.45
 -12   1   1    5.41    0.47
 -12   1   1    5.03    0.41
 -12   1   1    5.47    0.44
 -12   1   1    5.25    0.44
 -11  -1   1    2.49    0.27
 -11  -1   1    2.62    0.29
 -11  -1   1    2.64    0.29
 -11  -1   1    2.69    0.29
 -11  -1   1    1.99    0.29
 -11  -1   1    2.33    0.54
 -11   1   1    2.94    0.30
 -11   1   1    2.68    0.58
 -11   1   1    2.39    0.29
 -11   1   1    2.87    0.28
 -11   1   1    2.34    0.30
 -10  -1   1   17.99    1.21
 -10  -1   1   17.18    1.21
 -10  -1   1   18.07    1.20
 -10  -1   1   16.82    1.50
 -10  -1   1   17.41    1.22
 -10  -1   1   18.91    1.22
 -10   1   1   17.55    1.20
 -10   1   1   17.23    1.22
 -10   1   1   17.43    1.23
 -10   1   1   18.13    1.20
 -10   1   1   18.16    1.22
 -10   1   1   18.08    1.48
 -10   1   1   17.51    1.52
  -9  -1   1    1.88    0.23
  -9  -1   1    1.73    0.22
  -9  -1   1    1.43    0.46
  -9  -1   1    1.31    0.19
  -9  -1   1    1.74    0.24
  -9  -1   1    1.64    0.22
  -9  -1   1    1.49    0.23
  -9   1   1    1.09    0.21
  -9   1   1    1.34    0.46
  -9   1   1    1.58    0.22
  -9   1   1    1.82    0.23
  -9   1   1    1.32    0.39
  -9   1   1    1.77    0.25
  -9   1   1    1.41    0.22
  -9   1   1    1.53    0.21
  -8  -1   1    0.52    0.15
  -8  -1   1    0.54    0.14
  -8  -1   1    0.29    0.26
  -8  -1   1    0.82    0.17
  -8  -1   1    0.67    0.35
  -8  -1   1    0.81    0.17
  -8  -1   1    0.42    0.14
  -8   1   1    0.78    0.17
  -8   1   1    0.57    0.22
  -8   1   1    0.62    0.35
  -8   1   1    0.78    0.16
  -8   1   1    0.74    0.30
  -8   1   1    0.67    0.17
  -8   1   1    0.59    0.32
  -7  -1   1    3.97    0.53
   7  -1  -1    2.39    0.27
  -7  -1   1    2.75    0.38
  -7   1   1    2.59    0.42
  -7   1   1    3.32    0.49
  -6  -1   1    7.20    0.62
  -6  -1   1    7.40    0.71
   6  -1  -1    6.59    0.57
  -6   1   1    7.39    0.68
  -6   1   1    7.71    0.68
   6   1  -1    6.44    0.58
  -5  -1   1    5.90    0.58
  -5  -1   1    6.33    0.53
   5  -1  -1    5.60    0.41
   5  -1  -1    5.41    0.45
   5   1  -1    5.05    0.57
  -5   1   1    5.79    0.56
  -5   1   1    6.09    0.58
   5   1  -1    5.81    0.47
  -4  -1   1    8.77    0.73
   4  -1  -1    9.26    0.61
   4  -1  -1    9.28    0.63
   4   1  -1    8.12    0.64
  -4   1   1    9.01    0.72
  -4   1   1    9.19    0.72
   4   1  -1   10.92    0.89
  -3  -1   1    0.45    0.18
   3  -1  -1    0.22    0.10
  -3  -1   1    0.30    0.13
  -3   1   1    0.32    0.16
  -3   1   1    0.29    0.16
   3   1  -1   -0.01    0.13
   3   1  -1    0.16    0.09
   2   1  -1  489.06   31.21
  -1  -1   1    0.00    0.08
  -1  -1   1    0.15    0.11
  -1  -1   1    0.09    0.15
  -1   1   1   -0.01    0.09
  -1   1   1    0.10    0.10
  -1   1   1    0.31    0.12
   0  -1   1  182.77   11.23
   0  -1   1  159.48   11.23
   0   1   1  184.98   11.22
  -1  -1  -1    4.07    0.31
  -1  -1  -1    3.91    0.35
  -1  -1  -1    4.21    0.33
  -1   1  -1    3.30    0.30
   1   1   1    3.72    0.29
   1   1   1    4.27    0.32
  -2  -1  -1    8.16    0.56
   2   1   1    8.61    0.57
   2   1   1    8.67    0.58
   2   1   1    7.75    0.60
  -3  -1  -1   26.69    1.78
   3   1   1   23.63    1.73
   3   1   1   26.66    1.78
  -3   1  -1   28.62    1.78
   3   1   1   28.53    1.74
   3   1   1   27.73    1.72
  -3   1  -1   24.35    1.77
  -4  -1  -1   28.73    1.87
   4   1   1   26.92    1.80
  -4   1  -1   27.50    1.87
   4   1   1   26.89    1.81
  -4   1  -1   27.12    1.87
   4   1   1   28.69    1.79
  -5  -1  -1    0.62    0.17
  -5  -1  -1    0.29    0.24
  -5   1  -1    0.83    0.23
  -5   1  -1    0.75    0.25
  -6  -1  -1   48.24    3.29
  -6  -1  -1   51.72    3.33
   6  -1   1   49.63    3.19
  -6   1  -1   50.55    3.31
   6   1   1   48.88    3.23
  -6   1  -1   48.56    3.32
  -7  -1  -1   27.31    1.88
  -7  -1  -1   26.91    1.80
   7  -1   1   26.00    1.71
  -7   1  -1   23.43    1.85
  -7   1  -1   26.43    1.86
  -8  -1  -1    8.96    0.68
  -8  -1  -1    9.91    0.68
  -8  -1  -1   10.27    0.82
  -8  -1  -1    9.06    0.68
  -8  -1  -1   10.02    0.69
  -8  -1  -1    9.83    0.69
  -8  -1  -1    9.68    0.91
  -8  -1  -1    9.30    0.69
  -8   1  -1    9.61    0.69
  -8   1  -1    9.28    0.92
  -8   1  -1    8.66    0.68
  -8   1  -1    9.16    0.72
  -8   1  -1   10.73    0.70
  -8   1  -1   10.13    0.89
  -8   1  -1    9.70    0.68
  -9  -1  -1    8.20    0.61
  -9  -1  -1    7.64    0.57
  -9  -1  -1    7.72    0.59
  -9  -1  -1    7.86    0.59
  -9  -1  -1    7.80    0.59
  -9  -1  -1    7.54    0.58
  -9  -1  -1    7.92    0.85
  -9   1  -1    7.77    0.83
  -9   1  -1    7.85    0.59
  -9   1  -1    8.23    0.87
  -9   1  -1    7.58    0.63
  -9   1  -1    7.81    0.59
  -9   1  -1    7.98    0.61
  -9   1  -1    7.05    0.57
  -9   1  -1    7.09    0.57
  -9   1  -1    7.75    0.58
 -10  -1  -1   27.13    2.12
 -10  -1  -1   30.23    1.88
 -10  -1  -1   28.19    1.86
 -10  -1  -1   28.56    1.87
 -10  -1  -1   29.92    1.89
 -10  -1  -1   27.69    1.88
 -10   1  -1   28.02    1.87
 -10   1  -1   27.35    1.88
 -10   1  -1   28.25    1.87
 -10   1  -1   27.49    2.14
 -10   1  -1   27.91    1.87
 -10   1  -1   27.54    1.87
 -10   1  -1   29.96    2.13
 -11  -1  -1    0.24    0.16
 -11  -1  -1    0.25    0.18
 -11  -1  -1    0.60    0.20
 -11  -1  -1    0.36    0.44
 -11  -1  -1    0.16    0.18
 -11  -1  -1    0.43    0.18
 -11   1  -1    0.07    0.17
 -11   1  -1   -0.08    0.41
 -11   1  -1    0.08    0.16
 -11   1  -1    0.40    0.21
 -11   1  -1   -0.07    0.17
 -12  -1  -1    0.55    0.18
 -12  -1  -1    0.91    0.17
 -12  -1  -1    0.92    0.19
 -12  -1  -1    0.63    0.19
 -12  -1  -1    0.50    0.18
 -12   1  -1    0.65    0.17
 -12   1  -1    1.11    0.22
 -12   1  -1    0.70    0.18
 -13  -1  -1    7.44    0.55
 -13  -1  -1    8.04    0.55
 -13  -1  -1    7.52    0.55
 -13  -1  -1    7.71    0.55
 -13   1  -1    7.23    0.54
 -13   1  -1    7.25    0.54
 -14  -1  -1    3.27    0.25
 -14  -1  -1    2.75    0.25
 -14  -1  -1    2.93    0.25
 -14  -2   1    1.11    0.13
 -14  -2   1    0.81    0.12
 -14  -2   1    1.23    0.13
 -14  -2   1    1.04    0.13
 -13  -2   1   -0.04    0.14
 -13  -2   1   -0.04    0.13
 -13  -2   1    0.31    0.14
 -13  -2   1    0.24    0.13
 -13  -2   1    0.13    0.12
 -13   2   1    0.28    0.17
 -13   2   1    0.43    0.17
 -12  -2   1   24.59    1.62
 -12  -2   1   25.15    1.61
 -12  -2   1   24.93    1.62
 -12  -2   1   25.15    1.62
 -12  -2   1   24.66    1.62
 -12   2   1   23.39    1.61
 -12   2   1   23.70    1.60
 -12   2   1   25.10    1.64
 -12   2   1   23.40    1.61
 -11  -2   1    5.68    0.48
 -11  -2   1    5.55    0.48
 -11  -2   1    5.93    0.46
 -11  -2   1    5.50    0.48
 -11  -2   1    5.85    0.52
 -11   2   1    5.20    0.47
 -11   2   1    4.95    0.47
 -11   2   1    4.91    0.46
 -11   2   1    6.37    0.52
 -10  -2   1    9.60    0.67
 -10  -2   1    9.82    0.69
 -10  -2   1    8.89    0.69
 -10  -2   1    9.25    0.70
 -10  -2   1    9.10    0.67
 -10  -2   1   10.13    0.70
 -10  -2   1    7.48    0.95
 -10   2   1    8.59    0.67
 -10   2   1    9.04    1.04
 -10   2   1    9.73    0.69
 -10   2   1    7.77    0.66
 -10   2   1    8.81    0.71
 -10   2   1    9.09    0.68
  -9  -2   1    0.09    0.15
  -9  -2   1   -0.27    0.16
  -9  -2   1    0.27    0.16
  -9  -2   1    0.29    0.37
  -9  -2   1    0.29    0.18
  -9  -2   1    0.02    0.19
  -9   2   1    0.24    0.20
  -9   2   1    0.23    0.15
  -9   2   1   -0.14    0.32
  -9   2   1    0.07    0.15
  -9   2   1    0.16    0.16
  -9   2   1    0.19    0.34
  -9   2   1    0.14    0.17
  -8  -2   1    4.86    0.43
  -8  -2   1    5.60    0.45
  -8  -2   1    5.40    0.44
  -8  -2   1    5.26    0.43
  -8  -2   1    4.70    0.68
  -8  -2   1    4.69    0.41
  -8  -2   1    5.30    0.41
  -8   2   1    5.34    0.42
  -8   2   1    5.17    0.44
  -8   2   1    5.66    0.43
  -8   2   1    5.71    0.45
  -8   2   1    4.07    0.41
  -8   2   1    4.46    0.42
  -8   2   1    3.80    0.64
  -8   2   1    3.86    0.58
  -8   2   1    4.79    0.42
  -7  -2   1    2.40    0.48
  -7  -2   1    2.45    0.25
  -7  -2   1    2.40    0.26
  -7  -2   1    2.86    0.26
  -7  -2   1    3.09    0.28
  -7  -2   1    3.02    0.28
  -7   2   1    3.21    0.51
  -7   2   1    3.09    0.28
  -7   2   1    2.75    0.44
  -7   2   1    2.48    0.28
  -6  -2   1   19.70    1.32
  -6  -2   1   19.21    1.43
  -6   2   1   19.39    1.41
  -6   2   1   16.81    1.40
  -5  -2   1    7.15    0.70
  -5  -2   1    8.51    0.62
   5  -2  -1    7.09    0.64
  -5   2   1    7.35    0.69
  -5   2   1    7.75    0.71
  -4  -2   1    3.49    0.48
  -4  -2   1    3.70    0.33
  -4   2   1    2.78    0.37
  -4   2   1    2.43    0.36
  -3  -2   1   12.00    1.01
  -3  -2   1   14.87    1.04
  -3  -2   1   13.69    0.93
  -3  -2   1   13.55    0.98
  -3   2   1   14.03    1.00
   3   2  -1   14.45    1.04
  -2  -2   1    3.22    0.37
  -2  -2   1    3.69    0.40
  -2  -2   1    3.37    0.32
  -2   2   1    2.42    0.32
   2   2  -1    3.19    0.38
  -2   2   1    3.32    0.34
  -1  -2   1   51.83    3.61
  -1  -2   1   52.38    3.61
  -1   2   1   58.12    3.58
   1   2  -1   58.31    3.62
   0  -2   1    2.24    0.28
   0  -2  -1    3.37    0.32
   0  -2   1    3.46    0.39
   0  -2  -1    2.96    0.35
   0  -2   1    2.98    0.36
   0  -2  -1    3.43    0.37
   0   2  -1    2.89    0.33
   0   2   1    2.83    0.34
  -1  -2  -1   20.38    1.44
   1  -2   1   21.99    1.46
  -1  -2  -1   21.69    1.43
   1   2   1   19.77    1.45
  -1   2  -1   22.20    1.43
  -2  -2  -1    4.10    0.32
  -2  -2  -1    4.98    0.50
  -2  -2  -1    3.50    0.42
  -2  -2  -1    3.99    0.38
   2   2   1    5.42    0.47
   2   2   1    4.24    0.36
  -2   2  -1    5.09    0.42
  -2   2  -1    4.11    0.36
  -3  -2  -1    6.50    0.46
  -3  -2  -1    6.15    0.53
  -3  -2  -1    6.99    0.58
   3   2   1    6.06    0.49
  -3   2  -1    6.23    0.56
  -4  -2  -1    0.17    0.20
   4  -2   1   -0.21    0.11
  -4   2  -1    0.29    0.20
  -5  -2  -1    3.19    0.30
   5  -2   1    3.47    0.32
  -5  -2  -1    1.95    0.35
  -5   2  -1    2.81    0.39
  -5   2  -1    3.20    0.41
  -6  -2  -1   12.84    0.97
  -6   2  -1   11.23    0.96
  -6   2  -1   10.79    0.96
  -7  -2  -1    2.84    0.48
  -7  -2  -1    2.63    0.25
  -7  -2  -1    3.01    0.27
  -7  -2  -1    2.80    0.26
  -7  -2  -1    1.88    0.23
  -7  -2  -1    2.22    0.24
  -7   2  -1    2.95    0.27
  -7   2  -1    2.47    0.45
  -7   2  -1    2.37    0.26
  -7   2  -1    1.96    0.39
  -8  -2  -1    6.31    0.49
  -8  -2  -1    7.77    0.80
  -8  -2  -1    7.01    0.51
  -8  -2  -1    6.06    0.50
  -8  -2  -1    6.63    0.52
  -8  -2  -1    6.54    0.51
  -8  -2  -1    6.27    0.51
  -8  -2  -1    6.66    0.49
  -8   2  -1    6.51    0.50
  -8   2  -1    5.14    0.49
  -8   2  -1    5.62    0.50
  -8   2  -1    6.31    0.50
  -8   2  -1    7.43    0.81
  -8   2  -1    6.56    0.51
  -8   2  -1    5.80    0.49
  -8   2  -1    6.81    0.53
  -9  -2  -1    0.22    0.24
  -9  -2  -1    0.52    0.27
  -9  -2  -1    0.18    0.16
  -9  -2  -1    0.35    0.16
  -9  -2  -1    0.28    0.18
  -9  -2  -1    0.41    0.18
  -9  -2  -1    0.22    0.33
   9  -2   1    0.17    0.23
  -9   2  -1    0.37    0.18
  -9   2  -1    0.35    0.34
  -9   2  -1    0.63    0.28
  -9   2  -1   -0.21    0.21
  -9   2  -1    0.27    0.15
  -9   2  -1    0.48    0.17
 -10  -2  -1   14.72    0.98
 -10  -2  -1   13.97    0.98
  10  -2   1   12.47    1.03
 -10  -2  -1   14.44    0.99
 -10  -2  -1   14.99    0.99
 -10  -2  -1   14.49    0.99
 -10  -2  -1   13.45    1.26
 -10  -2  -1   14.05    1.00
 -10   2  -1   14.13    1.28
 -10   2  -1   14.22    0.99
 -10   2  -1   13.42    0.98
 -10   2  -1   13.79    0.97
 -10   2  -1   14.82    0.99
 -10   2  -1   14.65    1.01
 -11  -2  -1    1.98    0.28
 -11  -2  -1    2.85    0.31
 -11  -2  -1    3.26    0.32
 -11  -2  -1    3.21    0.30
 -11  -2  -1    2.98    0.31
 -11   2  -1    2.67    0.33
 -11   2  -1    2.63    0.30
 -11   2  -1    2.66    0.29
 -11   2  -1    2.56    0.28
 -12  -2  -1    7.47    0.57
 -12  -2  -1    7.21    0.55
 -12  -2  -1    7.85    0.57
 -12  -2  -1    7.43    0.56
 -12  -2  -1    7.97    0.58
 -12   2  -1    6.80    0.55
 -12   2  -1    7.86    0.59
 -12   2  -1    6.89    0.54
 -13  -2  -1    0.30    0.14
 -13  -2  -1    0.05    0.14
 -13  -2  -1    0.24    0.14
 -13  -2  -1    0.20    0.12
 -13  -2  -1    0.28    0.15
 -13   2  -1    0.28    0.17
 -14  -2  -1    0.42    0.10
 -14  -2  -1    0.46    0.10
 -14  -2  -1    0.27    0.12
 -13  -3   1    8.90    0.59
 -13  -3   1    8.29    0.59
 -13  -3   1    8.15    0.59
 -13  -3   1    8.06    0.59
 -13  -3   1    8.55    0.59
 -13   3   1    8.24    0.58
 -13   3   1    9.03    0.61
 -12  -3   1   -0.24    0.14
 -12  -3   1    0.40    0.15
 -12  -3   1    0.43    0.17
 -12  -3   1   -0.05    0.15
 -12  -3   1    0.07    0.16
 -12   3   1    0.25    0.13
 -12   3   1    0.31    0.17
 -12   3   1   -0.04    0.19
 -11  -3   1    0.14    0.17
 -11  -3   1    0.11    0.16
 -11  -3   1    0.52    0.19
 -11  -3   1    0.43    0.18
 -11  -3   1    0.15    0.15
 -11  -3   1    0.64    0.18
 -11   3   1    0.24    0.18
 -11   3   1    0.08    0.16
 -11   3   1    0.24    0.17
 -11   3   1    0.29    0.23
 -10  -3   1    7.85    0.63
 -10  -3   1    7.94    0.60
 -10  -3   1    8.51    0.63
 -10  -3   1    8.20    0.63
 -10  -3   1    7.44    0.61
  10  -3  -1    6.71    0.74
 -10  -3   1    7.39    0.93
 -10  -3   1    7.72    0.60
 -10   3   1    7.31    0.62
 -10   3   1    8.04    0.65
 -10   3   1    7.85    0.62
 -10   3   1    9.08    0.63
 -10   3   1    8.05    0.97
  -9  -3   1    0.12    0.16
  -9  -3   1   -0.10    0.19
  -9  -3   1    0.25    0.17
  -9  -3   1    0.08    0.16
  -9  -3   1    0.14    0.38
  -9  -3   1    0.30    0.19
  -9  -3   1   -0.08    0.19
   9  -3  -1   -0.17    0.31
  -9   3   1    0.12    0.21
  -9   3   1   -0.13    0.15
  -9   3   1    0.09    0.19
  -9   3   1    0.26    0.18
  -9   3   1    0.29    0.40
  -9   3   1    0.13    0.17
  -8  -3   1   12.61    1.25
  -8  -3   1   14.82    1.01
  -8  -3   1   13.71    0.95
  -8  -3   1   15.09    0.99
  -8  -3   1   14.27    1.00
  -8  -3   1   15.14    0.99
  -8  -3   1   15.62    1.00
  -8  -3   1   14.62    0.99
  -8   3   1   13.88    1.01
  -8   3   1   13.95    1.25
  -8   3   1   14.89    1.00
  -8   3   1   14.94    1.00
  -8   3   1   13.20    0.98
  -8   3   1   13.49    1.00
  -7  -3   1    4.09    0.36
  -7  -3   1    4.02    0.36
  -7  -3   1    3.79    0.35
  -7  -3   1    3.58    0.33
  -7  -3   1    3.94    0.61
  -7  -3   1    4.84    0.40
  -7  -3   1    4.23    0.36
  -7  -3   1    4.66    0.38
  -7   3   1    4.22    0.40
  -7   3   1    3.95    0.36
  -7   3   1    4.85    0.39
  -7   3   1    3.63    0.34
  -7   3   1    3.64    0.59
  -7   3   1    4.41    0.38
  -6  -3   1    1.86    0.21
  -6  -3   1    1.31    0.19
  -6  -3   1    1.24    0.19
  -6  -3   1    1.15    0.40
  -6  -3   1    1.70    0.20
  -6  -3   1    1.65    0.21
  -6  -3   1    1.79    0.20
  -6   3   1    1.25    0.21
  -6   3   1    1.76    0.21
  -6   3   1    1.59    0.20
  -6   3   1    1.47    0.40
  -5  -3   1    0.45    0.30
  -5   3   1    0.69    0.26
   5   3  -1    1.02    0.44
  -4  -3   1   29.47    1.97
  -4  -3   1   30.22    2.11
   4   3  -1   30.87    2.16
  -4   3   1   30.30    2.08
  -3  -3   1   18.74    1.38
  -3  -3   1   18.18    1.26
  -3  -3   1   18.44    1.41
  -3  -3   1   20.32    1.40
  -3   3   1   19.28    1.38
  -3   3   1   17.86    1.25
  -3   3   1   18.69    1.34
   2  -3  -1    7.24    0.74
  -2  -3   1    6.98    0.69
  -2  -3   1    8.33    0.77
  -2   3   1    7.04    0.65
  -2   3   1    7.89    0.63
   1  -3  -1    9.45    0.80
   1  -3  -1    9.93    0.88
  -1  -3   1   12.61    0.94
  -1  -3   1   10.19    0.86
   1  -3  -1   11.07    0.89
  -1  -3   1    9.96    0.81
   1   3  -1    9.50    0.88
  -1   3   1    9.88    0.84
  -1   3   1   11.15    0.78
   0  -3   1    0.04    0.26
   0  -3   1   -0.21    0.27
   0  -3  -1    0.04    0.18
   0  -3   1    0.17    0.19
   0  -3  -1    0.10    0.27
   0  -3  -1    0.03    0.28
   0   3   1    0.14    0.23
   0   3  -1    0.05    0.23
  -1  -3  -1   49.09    2.91
   1  -3   1   48.90    2.91
  -1  -3  -1   43.03    2.88
  -1  -3  -1   36.94    2.83
   1  -3   1   43.52    2.90
  -1   3  -1   37.65    2.85
   1   3   1   42.73    2.90
   2  -3   1    0.16    0.19
  -2  -3  -1    0.61    0.24
   2  -3   1   -0.22    0.36
   2  -3   1    0.45    0.29
  -2  -3  -1    0.66    0.22
  -2  -3  -1    0.57    0.31
  -2   3  -1    0.71    0.21
  -2   3  -1    0.19    0.19
   2   3   1    0.47    0.29
  -3  -3  -1   35.78    2.41
  -3  -3  -1   35.26    2.38
  -3  -3  -1   36.23    2.41
   3  -3   1   32.55    2.40
  -3   3  -1   35.75    2.38
  -4  -3  -1   38.38    2.63
   4   3   1   39.68    2.67
  -4   3  -1   37.32    2.61
  -5  -3  -1   19.95    1.43
  -5   3  -1   19.87    1.43
   5   3   1   17.16    1.50
  -6  -3  -1   24.53    1.73
  -6  -3  -1   23.84    1.54
  -6  -3  -1   23.85    1.54
  -6  -3  -1   23.26    1.54
  -6  -3  -1   22.93    1.53
  -6  -3  -1   22.92    1.54
  -6  -3  -1   22.13    1.53
  -6   3  -1   23.10    1.54
  -6   3  -1   23.29    1.55
  -6   3  -1   23.55    1.72
  -6   3  -1   23.83    1.55
   7  -3   1   14.42    1.23
  -7  -3  -1   16.34    1.06
  -7  -3  -1   16.21    1.05
  -7  -3  -1   14.76    1.26
  -7  -3  -1   14.97    1.02
  -7  -3  -1   14.56    1.04
  -7  -3  -1   15.74    1.05
  -7  -3  -1   15.66    1.04
  -7  -3  -1   16.69    1.06
  -7  -3  -1   15.56    1.05
  -7   3  -1   16.50    1.16
  -7   3  -1   15.59    1.05
  -7   3  -1   15.41    1.06
  -7   3  -1   14.18    1.05
  -7   3  -1   14.61    1.04
  -7   3  -1   14.37    1.26
  -8  -3  -1    0.42    0.16
  -8  -3  -1    0.39    0.17
  -8  -3  -1    0.31    0.18
  -8  -3  -1    0.52    0.19
   8  -3   1    0.03    0.33
  -8  -3  -1    0.28    0.16
  -8  -3  -1    0.16    0.16
  -8  -3  -1   -0.03    0.33
  -8   3  -1    0.66    0.19
  -8   3  -1    0.40    0.17
  -8   3  -1    0.22    0.21
  -8   3  -1    0.47    0.37
  -8   3  -1    0.28    0.17
   9  -3   1    1.46    0.37
   9  -3   1    1.16    0.37
  -9  -3  -1    1.93    0.27
  -9  -3  -1    1.85    0.25
  -9  -3  -1    1.96    0.26
  -9  -3  -1    1.68    0.24
  -9  -3  -1    1.74    0.26
  -9  -3  -1    1.92    0.24
  -9   3  -1    1.51    0.28
  -9   3  -1    1.80    0.24
  -9   3  -1    1.89    0.26
  -9   3  -1    1.65    0.51
  -9   3  -1    1.85    0.26
 -10  -3  -1    6.24    0.51
 -10  -3  -1    5.74    0.49
 -10  -3  -1    5.96    0.49
  10  -3   1    5.04    0.61
 -10  -3  -1    6.14    0.52
 -10  -3  -1    5.54    0.50
 -10  -3  -1    5.70    0.50
 -10   3  -1    6.19    0.51
 -10   3  -1    6.28    0.51
 -10   3  -1    5.59    0.49
 -10   3  -1    5.95    0.54
 -11  -3  -1    0.05    0.16
 -11  -3  -1    0.23    0.18
 -11  -3  -1    0.24    0.16
 -11  -3  -1    0.53    0.20
 -11  -3  -1    0.12    0.17
 -11  -3  -1   -0.06    0.17
 -11   3  -1    0.07    0.21
 -11   3  -1    0.11    0.17
 -11   3  -1    0.32    0.19
 -12  -3  -1    7.01    0.53
 -12  -3  -1    7.10    0.54
 -12  -3  -1    6.83    0.53
 -12  -3  -1    6.79    0.53
 -12  -3  -1    7.10    0.54
 -12  -3  -1    7.02    0.52
 -12   3  -1    6.78    0.56
 -12   3  -1    7.20    0.54
 -13  -3  -1    6.89    0.50
 -13  -3  -1    6.56    0.49
 -13  -3  -1    6.70    0.49
 -13  -3  -1    7.12    0.50
 -13  -3  -1    6.61    0.51
 -13   3  -1    6.97    0.49
 -13   3  -1    7.34    0.56
 -13  -4   1    0.73    0.10
 -13  -4   1    0.50    0.10
 -13  -4   1    0.59    0.11
 -13  -4   1    0.66    0.11
 -13   4   1    0.49    0.12
 -13   4   1    0.78    0.14
 -12  -4   1   18.04    1.19
 -12  -4   1   17.48    1.17
 -12  -4   1   17.91    1.19
 -12  -4   1   18.15    1.18
 -12  -4   1   18.52    1.19
 -12   4   1   17.67    1.19
 -12   4   1   18.29    1.21
 -12   4   1   17.63    1.18
 -11  -4   1    2.33    0.26
 -11  -4   1    2.48    0.30
 -11  -4   1    2.22    0.26
 -11  -4   1    2.11    0.25
 -11  -4   1    2.29    0.26
 -11  -4   1    1.71    0.24
 -11   4   1    2.24    0.27
 -11   4   1    2.20    0.30
 -11   4   1    2.58    0.31
 -10  -4   1    7.58    0.56
 -10  -4   1    6.44    0.53
 -10  -4   1    6.87    0.54
 -10  -4   1    6.64    0.56
 -10  -4   1    6.91    0.55
 -10  -4   1    7.09    0.55
 -10   4   1    6.77    0.56
 -10   4   1    6.55    0.55
 -10   4   1    7.14    0.59
 -10   4   1    6.88    0.54
  -9  -4   1    3.06    0.34
   9  -4  -1    2.06    0.48
  -9  -4   1    4.22    0.37
  -9  -4   1    3.48    0.35
   9  -4  -1    2.99    0.60
  -9  -4   1    3.41    0.34
  -9  -4   1    3.89    0.35
  -9  -4   1    3.17    0.34
  -9   4   1    3.82    0.36
  -9   4   1    3.78    0.35
  -9   4   1    2.78    0.36
  -9   4   1    3.86    0.37
  -8  -4   1   10.81    0.76
  -8  -4   1   10.31    0.71
  -8  -4   1   10.23    0.73
   8  -4  -1    9.78    1.08
  -8  -4   1   10.05    0.74
  -8  -4   1    9.94    0.74
  -8  -4   1    9.62    0.74
  -8  -4   1    9.65    0.75
   8  -4  -1   10.60    0.99
  -8  -4   1    9.38    1.04
  -8   4   1   10.10    1.08
  -8   4   1   10.48    0.76
  -8   4   1    9.37    0.77
  -8   4   1   10.36    0.75
  -8   4   1   10.43    0.77
  -7  -4   1    6.08    0.53
   7  -4  -1    6.06    0.70
  -7  -4   1    5.25    0.72
  -7  -4   1    5.02    0.47
   7  -4  -1    5.72    0.80
  -7  -4   1    5.66    0.49
  -7   4   1    4.18    0.58
  -7   4   1    5.61    0.60
  -7   4   1    5.85    0.48
  -7   4   1    5.33    0.60
  -7   4   1    6.58    0.77
  -6  -4   1    1.30    0.20
   6  -4  -1    0.97    0.36
  -6  -4   1    1.24    0.21
   6  -4  -1    0.77    0.44
  -6  -4   1    1.40    0.20
  -6  -4   1    1.47    0.21
  -6  -4   1    1.53    0.21
  -6  -4   1    1.39    0.21
  -6  -4   1    1.17    0.41
  -6   4   1    1.19    0.41
  -6   4   1    1.41    0.23
  -6   4   1    1.19    0.22
  -6   4   1    1.46    0.22
   6   4  -1    1.48    0.61
  -5  -4   1   19.90    1.20
  -5  -4   1   16.60    1.14
  -5  -4   1   17.33    1.13
   5  -4  -1   17.35    1.31
  -5  -4   1   16.77    1.37
   5  -4  -1   16.52    1.40
  -5  -4   1   15.86    1.13
  -5  -4   1   16.98    1.13
  -5  -4   1   17.37    1.14
   5   4  -1   17.08    1.51
  -5   4   1   16.80    1.14
  -5   4   1   16.45    1.32
  -5   4   1   15.93    1.13
  -5   4   1   15.72    1.15
  -5   4   1   16.93    1.19
  -4  -4   1   47.22    2.93
   4  -4  -1   41.14    3.19
  -4  -4   1   47.50    3.13
   4  -4  -1   49.10    3.08
  -4  -4   1   44.07    2.93
  -4  -4   1   47.78    3.01
   4  -4  -1   40.18    3.11
  -4   4   1   43.47    2.93
  -4   4   1   45.14    3.07
   4   4  -1   44.78    3.17
  -4   4   1   46.32    2.94
   3  -4  -1    0.06    0.37
   3  -4  -1   -0.15    0.47
   3  -4  -1    0.09    0.27
  -3  -4   1    0.08    0.33
  -3  -4   1    0.39    0.32
   3   4  -1    0.11    0.38
  -3   4   1    0.18    0.24
  -3   4   1    0.38    0.20
   2  -4  -1   35.43    2.43
  -2  -4   1   37.04    2.49
   2  -4  -1   33.73    2.50
   2  -4  -1   34.13    2.51
   2   4  -1   36.63    2.53
   1  -4  -1    8.79    0.89
   1  -4  -1    7.92    0.71
   1  -4  -1    8.82    0.87
  -1  -4   1    7.00    0.79
  -1  -4   1    5.99    0.78
  -1  -4   1    6.45    0.69
  -1   4   1    8.60    0.77
   1   4  -1    6.55    0.76
   0  -4   1   35.28    2.56
   0  -4  -1   34.93    2.55
   0  -4  -1   36.45    2.49
   0  -4   1   34.09    2.49
   0  -4  -1   37.53    2.57
   0  -4   1   38.86    2.60
   0   4   1   38.02    2.56
   0   4  -1   37.61    2.55
  -1  -4  -1   13.06    1.12
   1  -4   1   11.62    1.05
   1  -4   1   12.54    1.18
   1  -4   1   13.19    1.20
  -1  -4  -1   13.48    1.05
  -1  -4  -1   16.57    1.21
  -1   4  -1   14.25    1.12
   1   4   1   13.99    1.17
   2  -4   1   30.95    2.43
  -2  -4  -1   37.41    2.46
   2  -4   1   32.45    2.45
  -2  -4  -1   34.79    2.39
   2  -4   1   33.07    2.35
   2   4   1   35.84    2.44
  -3  -4  -1    4.00    0.53
   3  -4   1    2.10    0.66
   3  -4   1    3.60    0.59
   3  -4   1    2.49    0.43
   3   4   1    4.57    0.61
  -3   4  -1    2.69    0.30
  -4  -4  -1   12.08    0.81
   4  -4   1   11.40    1.01
   4  -4   1   10.72    1.14
  -4  -4  -1   11.86    1.02
   4  -4   1    9.64    1.22
  -4   4  -1   10.65    0.80
  -4   4  -1   12.30    1.11
   4   4   1   12.11    1.12
  -4   4  -1   12.52    0.82
  -5  -4  -1    1.70    0.21
  -5  -4  -1    2.07    0.23
  -5  -4  -1    1.66    0.22
   5  -4   1    2.23    0.44
  -5  -4  -1    2.49    0.26
  -5  -4  -1    2.09    0.54
   5  -4   1    1.95    0.53
  -5  -4  -1    2.31    0.25
  -5   4  -1    1.74    0.22
   5   4   1    2.60    0.61
  -5   4  -1    1.82    0.22
  -5   4  -1    1.89    0.41
  -5   4  -1    2.05    0.25
  -5   4  -1    1.81    0.24
  -6  -4  -1    2.10    0.24
  -6  -4  -1    1.70    0.22
  -6  -4  -1    2.32    0.24
  -6  -4  -1    2.38    0.48
  -6  -4  -1    2.00    0.24
  -6  -4  -1    2.14    0.24
   6  -4   1    1.65    0.53
   6  -4   1    1.97    0.45
  -6  -4  -1    1.90    0.24
  -6   4  -1    2.33    0.28
  -6   4  -1    1.83    0.26
  -6   4  -1    2.04    0.22
  -6   4  -1    1.68    0.24
  -6   4  -1    1.95    0.45
  -7  -4  -1    4.86    0.45
  -7  -4  -1    4.66    0.67
   7  -4   1    4.75    0.74
  -7  -4  -1    5.82    0.55
  -7  -4  -1    5.62    0.58
   7  -4   1    5.23    0.66
  -7   4  -1    4.09    0.52
  -7   4  -1    4.00    0.53
  -7   4  -1    5.89    0.62
  -7   4  -1    5.04    0.70
  -7   4  -1    5.15    0.44
  -8  -4  -1    0.33    0.15
  -8  -4  -1    0.14    0.17
   8  -4   1    0.44    0.42
  -8  -4  -1    0.12    0.18
  -8  -4  -1    0.31    0.17
   8  -4   1    0.22    0.33
  -8  -4  -1    0.16    0.16
  -8  -4  -1    0.06    0.17
  -8  -4  -1    0.27    0.19
  -8   4  -1    0.12    0.21
  -8   4  -1    0.33    0.18
  -8   4  -1    0.29    0.22
  -8   4  -1    0.28    0.20
   9  -4   1   -0.84    0.34
  -9  -4  -1    0.07    0.17
   9  -4   1    0.25    0.35
  -9  -4  -1    0.16    0.19
  -9  -4  -1    0.38    0.19
  -9  -4  -1   -0.12    0.16
  -9  -4  -1    0.28    0.18
  -9  -4  -1    0.28    0.20
  -9   4  -1   -0.11    0.21
  -9   4  -1   -0.04    0.20
  -9   4  -1    0.37    0.21
 -10  -4  -1   23.26    1.52
 -10  -4  -1   22.41    1.51
 -10  -4  -1   22.62    1.52
 -10  -4  -1   21.82    1.50
 -10  -4  -1   22.52    1.51
 -10  -4  -1   22.99    1.52
 -10   4  -1   23.11    1.52
 -10   4  -1   22.21    1.52
 -10   4  -1   22.88    1.54
 -11  -4  -1    0.19    0.15
 -11  -4  -1   -0.02    0.14
 -11  -4  -1   -0.18    0.14
 -11  -4  -1   -0.05    0.15
 -11  -4  -1    0.25    0.17
 -11  -4  -1   -0.08    0.15
 -11   4  -1   -0.08    0.20
 -11   4  -1    0.09    0.18
 -11   4  -1    0.10    0.17
 -12  -4  -1   15.06    1.00
 -12  -4  -1   15.56    1.00
 -12  -4  -1   14.72    0.99
 -12  -4  -1   14.86    0.99
 -12  -4  -1   14.51    0.99
 -12   4  -1   14.93    0.99
 -12   4  -1   14.47    1.02
 -12   4  -1   14.89    1.00
 -13  -4  -1    0.08    0.08
 -13  -4  -1    0.12    0.08
 -13  -4  -1    0.04    0.09
 -13  -4  -1    0.08    0.09
 -13   4  -1    0.20    0.11
 -13   4  -1   -0.10    0.12
 -12  -5   1    0.26    0.09
 -12  -5   1    0.31    0.10
 -12  -5   1    0.18    0.09
 -12  -5   1    0.24    0.09
 -12   5   1    0.30    0.14
 -12   5   1    0.28    0.12
 -11  -5   1    3.87    0.34
 -11  -5   1    4.06    0.35
 -11  -5   1    4.15    0.33
 -11  -5   1    4.40    0.35
 -11  -5   1    4.32    0.34
 -11   5   1    4.02    0.35
 -11   5   1    4.25    0.37
 -11   5   1    4.00    0.38
 -10  -5   1   10.87    0.75
 -10  -5   1   11.07    0.75
 -10  -5   1   10.83    0.75
 -10  -5   1   10.36    0.75
 -10  -5   1   10.63    0.74
 -10   5   1   10.07    0.78
 -10   5   1   10.44    0.77
 -10   5   1   10.89    0.77
  -9  -5   1    1.94    0.26
   9  -5  -1    2.88    0.34
  -9  -5   1    2.52    0.27
  -9  -5   1    2.39    0.27
  -9  -5   1    2.31    0.27
  -9  -5   1    2.72    0.29
  -9   5   1    2.43    0.29
  -9   5   1    2.21    0.30
  -9   5   1    2.37    0.30
  -8  -5   1    2.20    0.27
  -8  -5   1    2.87    0.37
   8  -5  -1    1.60    0.50
  -8  -5   1    2.06    0.28
  -8  -5   1    2.32    0.33
   8  -5  -1    2.21    0.32
  -8  -5   1    2.74    0.32
  -8   5   1    2.02    0.30
  -8   5   1    2.12    0.27
  -8   5   1    2.06    0.29
  -8   5   1    2.57    0.31
  -7  -5   1    0.55    0.18
  -7  -5   1    1.08    0.45
   7  -5  -1    0.16    0.41
   7  -5  -1    0.22    0.20
  -7  -5   1    0.24    0.18
  -7  -5   1    0.44    0.20
   7  -5  -1    0.40    0.48
  -7  -5   1    0.22    0.18
  -7  -5   1    0.31    0.18
  -7   5   1    0.71    0.23
  -7   5   1    0.67    0.22
  -7   5   1    0.48    0.19
  -7   5   1    0.10    0.21
  -6  -5   1    2.25    0.27
  -6  -5   1    2.71    0.30
  -6  -5   1    2.38    0.52
   6  -5  -1    1.79    0.57
  -6  -5   1    1.98    0.27
  -6  -5   1    2.41    0.26
  -6  -5   1    2.50    0.28
   6  -5  -1    2.14    0.54
   6  -5  -1    2.34    0.31
  -6   5   1    2.46    0.32
   6   5  -1    2.32    0.72
  -6   5   1    3.22    0.32
  -6   5   1    2.67    0.32
   5  -5  -1    7.96    1.01
   5  -5  -1    7.94    1.28
  -5  -5   1    8.10    0.93
   5  -5  -1    7.91    0.66
  -5  -5   1    7.88    0.61
  -5  -5   1    8.27    0.61
  -5  -5   1    8.79    0.78
   5  -5  -1    8.90    0.94
  -5  -5   1    7.88    0.64
  -5  -5   1    8.80    0.63
  -5   5   1    8.93    0.65
  -5   5   1    9.79    0.72
  -5   5   1    8.39    0.65
   5   5  -1    8.78    1.09
  -4  -5   1   12.51    0.87
  -4  -5   1   12.42    0.86
  -4  -5   1   12.78    1.17
   4  -5  -1   12.28    0.92
   4  -5  -1   12.65    1.16
  -4  -5   1   12.78    0.90
   4  -5  -1   12.90    1.49
  -4  -5   1   12.84    0.89
   4  -5  -1   10.44    1.22
  -4  -5   1   12.01    0.87
   4   5  -1   13.05    1.31
  -4   5   1   13.63    0.91
  -4   5   1   13.25    0.89
  -4   5   1   12.79    0.89
  -4   5   1   12.12    0.89
  -3  -5   1    2.66    0.25
   3  -5  -1    1.91    0.73
  -3  -5   1    1.66    0.50
   3  -5  -1    2.02    0.53
  -3  -5   1    2.06    0.24
   3  -5  -1    2.16    0.46
   3  -5  -1    2.09    0.28
  -3  -5   1    2.29    0.51
  -3  -5   1    1.67    0.26
  -3   5   1    2.13    0.27
  -3   5   1    1.74    0.25
   3   5  -1    2.67    0.62
  -3   5   1    1.89    0.25
  -3   5   1    2.23    0.28
   2  -5  -1    4.23    0.58
   2  -5  -1    3.93    0.42
   2  -5  -1    4.54    0.70
   2  -5  -1    4.12    0.81
  -2  -5   1    4.64    0.37
  -2  -5   1    4.13    0.39
  -2  -5   1    3.67    0.59
  -2   5   1    3.37    0.50
  -2   5   1    4.69    0.39
  -2   5   1    3.63    0.39
   2   5  -1    4.63    0.68
   1  -5  -1    7.59    0.93
  -1  -5   1    6.29    0.58
  -1  -5   1    7.43    0.57
   1  -5  -1    7.35    0.89
   1  -5  -1    8.66    0.82
   1  -5  -1    7.20    0.59
  -1  -5   1    8.26    0.89
  -1  -5   1    7.45    0.89
  -1   5   1    7.42    0.57
  -1   5   1    6.13    0.56
  -1   5   1    8.45    0.87
   1   5  -1    7.77    0.95
   0  -5  -1   21.51    1.41
   0  -5   1   19.29    1.58
   0  -5   1   20.81    1.69
   0  -5  -1   20.14    1.68
   0  -5   1   20.80    1.89
   0  -5  -1   19.86    1.58
   0  -5   1   21.20    1.41
   0  -5  -1   20.65    1.71
   0   5   1   20.87    1.42
   0   5  -1   22.51    1.67
   0   5  -1   19.19    1.41
   0   5   1   22.37    1.66
   1  -5   1    3.59    0.69
   1  -5   1    4.34    0.59
  -1  -5  -1    4.11    0.41
   1  -5   1    4.40    0.74
  -1  -5  -1    4.58    0.70
  -1  -5  -1    4.37    0.41
  -1  -5  -1    4.47    0.65
   1  -5   1    4.09    0.42
   1   5   1    4.72    0.67
  -1   5  -1    3.90    0.40
  -1   5  -1    4.72    0.38
  -1   5  -1    4.54    0.61
   2  -5   1    1.74    0.55
  -2  -5  -1    2.30    0.26
   2  -5   1    2.27    0.47
  -2  -5  -1    1.85    0.46
   2  -5   1    2.12    0.69
   2  -5   1    2.16    0.27
  -2  -5  -1    2.23    0.27
  -2   5  -1    2.04    0.26
   2   5   1    1.84    0.49
  -2   5  -1    2.29    0.26
  -2   5  -1    2.28    0.42
   3  -5   1    2.76    0.51
   3  -5   1    2.97    0.65
  -3  -5  -1    2.91    0.31
  -3  -5  -1    2.28    0.28
  -3  -5  -1    3.37    0.31
   3  -5   1    2.29    0.78
   3  -5   1    3.20    0.34
  -3  -5  -1    2.96    0.31
  -3  -5  -1    3.46    0.58
  -3  -5  -1    4.29    0.61
  -3   5  -1    3.45    0.31
  -3   5  -1    3.36    0.33
   3   5   1    2.68    0.59
  -3   5  -1    3.17    0.36
  -3   5  -1    2.43    0.30
   4  -5   1    2.85    0.33
  -4  -5  -1    2.45    0.53
  -4  -5  -1    2.92    0.27
   4  -5   1    1.73    0.87
   4  -5   1    2.17    0.62
  -4  -5  -1    3.10    0.32
  -4  -5  -1    3.56    0.32
   4  -5   1    2.05    0.48
  -4  -5  -1    2.70    0.27
  -4  -5  -1    3.45    0.29
  -4   5  -1    2.64    0.31
  -4   5  -1    2.83    0.29
  -4   5  -1    2.44    0.29
  -4   5  -1    2.26    0.29
   4   5   1    2.67    0.64
   5  -5   1    1.24    0.56
  -5  -5  -1    1.14    0.30
   5  -5   1    1.39    0.24
   5  -5   1    1.00    0.95
  -5  -5  -1    0.63    0.38
   5  -5   1    2.01    0.46
  -5   5  -1    1.70    0.31
  -5   5  -1    1.97    0.25
   5   5   1    2.52    0.63
  -6  -5  -1   22.71    1.45
  -6  -5  -1   22.36    1.45
   6  -5   1   18.28    1.80
   6  -5   1   20.82    1.48
  -6  -5  -1   20.43    1.43
  -6  -5  -1   22.17    1.44
  -6  -5  -1   22.48    1.45
   6  -5   1   20.06    1.69
  -6   5  -1   21.27    1.46
  -6   5  -1   22.39    1.44
  -6   5  -1   23.16    1.47
   6   5   1   19.52    1.93
  -6   5  -1   20.52    1.46
  -7  -5  -1   15.57    1.00
   7  -5   1   15.24    1.28
  -7  -5  -1   13.31    0.97
  -7  -5  -1   13.82    0.98
  -7  -5  -1   14.46    1.00
   7  -5   1   11.69    1.37
  -7  -5  -1   14.76    0.99
  -7  -5  -1   14.43    0.98
   7  -5   1   12.99    1.02
  -7   5  -1   15.30    0.99
  -7   5  -1   14.56    1.02
  -7   5  -1   13.90    1.00
  -7   5  -1   13.94    1.02
   8  -5   1    0.14    0.43
  -8  -5  -1    0.21    0.22
  -8  -5  -1    0.54    0.19
  -8  -5  -1    0.62    0.21
   8  -5   1    0.24    0.21
  -8  -5  -1    0.23    0.18
  -8  -5  -1    0.53    0.18
  -8   5  -1    0.50    0.23
  -8   5  -1    0.93    0.26
  -8   5  -1    0.73    0.29
  -9  -5  -1   13.23    0.90
  -9  -5  -1   12.30    0.89
  -9  -5  -1   12.42    0.89
  -9  -5  -1   13.05    0.88
  -9  -5  -1   12.81    0.89
   9  -5   1   12.81    0.95
  -9   5  -1   12.45    0.92
  -9   5  -1   12.58    0.91
  -9   5  -1   12.77    0.90
 -10  -5  -1    8.95    0.63
 -10  -5  -1    8.31    0.61
 -10  -5  -1    8.15    0.61
 -10  -5  -1    8.74    0.62
 -10  -5  -1    8.28    0.62
 -10   5  -1    8.34    0.63
 -10   5  -1    8.28    0.65
 -10   5  -1    8.83    0.63
 -11  -5  -1    0.74    0.14
 -11  -5  -1    0.84    0.14
 -11  -5  -1    0.60    0.15
 -11  -5  -1    0.69    0.15
 -11  -5  -1    0.45    0.15
 -11   5  -1    0.56    0.17
 -11   5  -1    0.64    0.19
 -11   5  -1    0.67    0.16
 -12  -5  -1    1.18    0.14
 -12  -5  -1    1.05    0.13
 -12  -5  -1    1.14    0.14
 -12  -5  -1    1.29    0.14
 -12   5  -1    1.29    0.18
 -12   5  -1    1.42    0.16
 -11  -6   1    2.13    0.17
 -11  -6   1    1.78    0.18
 -11   6   1    1.88    0.18
 -11   6   1    2.08    0.20
 -10  -6   1    2.26    0.20
  10  -6  -1    1.62    0.23
 -10  -6   1    1.87    0.20
 -10  -6   1    2.02    0.19
 -10  -6   1    1.87    0.20
 -10  -6   1    1.92    0.19
 -10   6   1    2.06    0.22
 -10   6   1    1.92    0.21
 -10   6   1    1.72    0.23
  -9  -6   1    3.28    0.30
  -9  -6   1    3.62    0.31
  -9  -6   1    3.36    0.31
  -9  -6   1    3.49    0.32
   9  -6  -1    3.23    0.35
  -9   6   1    4.26    0.41
  -9   6   1    3.75    0.35
  -9   6   1    3.40    0.41
  -8  -6   1    9.44    0.66
  -8  -6   1    9.66    0.67
  -8  -6   1    9.77    0.66
  -8  -6   1    9.07    0.68
   8  -6  -1    9.00    0.72
  -8  -6   1    9.02    0.66
  -8  -6   1    8.97    0.66
  -8   6   1    9.83    0.69
  -8   6   1    8.91    0.70
  -8   6   1    8.65    0.70
  -7  -6   1    0.98    0.21
  -7  -6   1    0.81    0.21
  -7  -6   1    1.28    0.20
   7  -6  -1    1.27    0.26
  -7  -6   1    0.92    0.18
  -7  -6   1    1.00    0.20
  -7  -6   1    1.05    0.21
  -7   6   1    0.95    0.24
  -7   6   1    1.54    0.24
  -7   6   1    0.86    0.24
   6  -6  -1    0.31    0.63
  -6  -6   1   -0.31    0.20
  -6  -6   1    0.14    0.15
  -6  -6   1    0.10    0.19
  -6  -6   1    0.27    0.16
  -6  -6   1    0.23    0.21
   6  -6  -1    0.12    0.28
  -6   6   1   -0.04    0.22
  -6   6   1   -0.09    0.21
   6   6  -1    0.41    0.56
   5  -6  -1   12.90    1.41
  -5  -6   1   13.61    0.94
   5  -6  -1   14.47    1.01
  -5  -6   1   13.36    0.94
  -5  -6   1   13.88    1.32
   5  -6  -1   14.57    1.78
   5  -6  -1   11.32    1.28
  -5  -6   1   13.82    0.95
  -5  -6   1   14.50    0.98
  -5  -6   1   13.80    0.98
  -5   6   1   14.58    0.98
  -5   6   1   13.71    0.97
  -5   6   1   13.58    0.98
   5   6  -1   13.12    1.47
  -5   6   1   14.11    0.99
   4  -6  -1    2.97    0.85
  -4  -6   1    3.14    0.30
  -4  -6   1    3.69    0.38
  -4  -6   1    3.67    0.67
  -4  -6   1    3.30    0.32
  -4  -6   1    3.06    0.34
   4  -6  -1    2.88    0.60
   4  -6  -1    3.55    0.38
   4  -6  -1    2.72    0.71
  -4   6   1    3.37    0.37
  -4   6   1    3.39    0.37
  -4   6   1    3.58    0.35
   4   6  -1    3.63    0.76
  -4   6   1    3.79    0.35
   3  -6  -1    0.60    0.22
  -3  -6   1    0.25    0.44
   3  -6  -1   -0.13    0.69
   3  -6  -1    0.51    0.52
   3  -6  -1    0.26    0.44
  -3  -6   1    0.38    0.46
  -3  -6   1    0.39    0.14
  -3  -6   1    0.31    0.16
  -3  -6   1    0.45    0.21
  -3   6   1    0.60    0.20
  -3   6   1    0.51    0.22
  -3   6   1    0.67    0.20
   3   6  -1    0.43    0.52
  -3   6   1    0.45    0.22
   2  -6  -1    5.33    0.76
  -2  -6   1    5.06    0.47
   2  -6  -1    4.76    0.85
  -2  -6   1    5.50    0.47
  -2  -6   1    4.87    0.75
   2  -6  -1    5.50    0.96
   2  -6  -1    4.47    0.48
  -2  -6   1    5.05    0.81
   2   6  -1    4.44    0.74
   2   6  -1    4.47    0.47
  -2   6   1    5.35    0.47
  -2   6   1    4.49    0.46
  -2   6   1    3.72    0.55
  -1  -6   1    0.37    0.46
   1  -6  -1    0.33    0.19
  -1  -6   1    0.31    0.20
   1  -6  -1    0.80    0.53
   1  -6  -1    0.67    0.53
   1  -6  -1    0.34    0.24
  -1  -6   1    0.33    0.21
   1   6  -1    0.31    0.24
  -1   6   1    0.26    0.37
  -1   6   1    0.47    0.31
  -1   6   1    0.18    0.23
   1   6  -1    0.21    0.45
   0  -6   1    2.11    0.62
   0  -6  -1    2.38    0.33
   0  -6   1    2.18    0.33
   0  -6   1    2.51    0.64
   0  -6   1    2.61    0.32
   0  -6  -1    2.89    0.32
   0  -6  -1    3.02    0.67
   0  -6  -1    2.77    0.62
   0   6   1    2.17    0.32
   0   6   1    2.49    0.56
   0   6  -1    2.75    0.58
   0   6  -1    2.66    0.36
  -1  -6  -1    1.51    0.26
  -1  -6  -1    0.99    0.48
   1  -6   1    1.12    0.58
   1  -6   1    1.08    0.25
  -1  -6  -1    1.60    0.27
   1  -6   1    0.80    0.54
  -1   6  -1    0.90    0.45
  -1   6  -1    1.04    0.23
   1   6   1    1.83    0.30
  -1   6  -1    1.20    0.27
   1   6   1    1.18    0.53
  -2  -6  -1    9.82    0.75
  -2  -6  -1   10.22    0.74
   2  -6   1    8.91    1.17
   2  -6   1   10.12    0.76
  -2  -6  -1   10.89    1.12
   2  -6   1   11.19    1.18
   2  -6   1   11.29    1.30
   2   6   1    9.48    0.78
  -2   6  -1    8.19    0.85
  -2   6  -1    9.44    0.74
   2   6   1    9.60    1.19
  -2   6  -1    9.69    0.76
  -3  -6  -1    2.56    0.31
  -3  -6  -1    2.67    0.25
   3  -6   1    3.12    0.85
  -3  -6  -1    2.73    0.28
   3  -6   1    1.54    0.55
  -3  -6  -1    2.32    0.54
  -3  -6  -1    2.13    0.59
   3  -6   1    1.04    0.59
   3  -6   1    2.32    0.32
  -3   6  -1    2.47    0.29
  -3   6  -1    3.07    0.30
  -3   6  -1    2.49    0.32
   3   6   1    2.90    0.67
  -3   6  -1    2.24    0.32
   4  -6   1    5.93    0.55
  -4  -6  -1    5.98    0.81
   4  -6   1    6.74    1.14
   4  -6   1    5.59    0.79
  -4  -6  -1    5.92    0.52
  -4  -6  -1    6.02    0.51
  -4  -6  -1    6.00    0.48
   4  -6   1    5.57    0.93
  -4  -6  -1    5.81    0.45
  -4   6  -1    5.77    0.53
  -4   6  -1    5.45    0.50
   4   6   1    6.90    0.99
  -4   6  -1    6.07    0.50
  -4   6  -1    5.49    0.54
   5  -6   1    3.60    1.00
  -5  -6  -1    4.81    0.40
  -5  -6  -1    4.79    0.42
   5  -6   1    5.39    0.50
  -5  -6  -1    4.90    0.47
   5  -6   1    5.10    0.87
  -5  -6  -1    4.78    0.43
   5  -6   1    4.24    0.69
  -5  -6  -1    4.37    0.41
   5   6   1    4.26    0.86
  -5   6  -1    5.00    0.47
  -5   6  -1    4.83    0.43
  -5   6  -1    5.41    0.49
  -5   6  -1    5.28    0.45
  -6  -6  -1    0.85    0.20
  -6  -6  -1    1.12    0.18
   6  -6   1    0.71    0.25
  -6  -6  -1    0.99    0.25
  -6  -6  -1    0.58    0.23
  -6  -6  -1    0.40    0.18
   6  -6   1    0.72    0.90
  -6   6  -1    0.80    0.41
  -6   6  -1    0.56    0.33
  -6   6  -1    0.58    0.24
   6   6   1    1.09    0.65
  -7  -6  -1    2.99    0.30
   7  -6   1    2.12    0.32
  -7  -6  -1    2.61    0.27
  -7  -6  -1    2.31    0.28
  -7  -6  -1    2.71    0.30
  -7  -6  -1    2.85    0.28
  -7  -6  -1    2.90    0.30
  -7   6  -1    2.63    0.30
   7   6   1    1.71    1.23
  -7   6  -1    2.95    0.33
  -7   6  -1    2.94    0.33
  -8  -6  -1    1.46    0.21
   8  -6   1    1.55    0.27
  -8  -6  -1    1.82    0.21
  -8  -6  -1    1.22    0.21
  -8  -6  -1    1.74    0.24
  -8  -6  -1    1.66    0.22
  -8   6  -1    1.33    0.24
  -8   6  -1    1.82    0.26
  -8   6  -1    1.82    0.25
  -9  -6  -1    3.71    0.35
  -9  -6  -1    4.19    0.34
  -9  -6  -1    4.12    0.36
  -9  -6  -1    4.46    0.49
  -9  -6  -1    3.91    0.34
   9  -6   1    3.89    0.39
  -9   6  -1    4.21    0.38
  -9   6  -1    3.07    0.45
  -9   6  -1    4.17    0.39
 -10  -6  -1    0.46    0.13
 -10  -6  -1    0.57    0.13
 -10  -6  -1    0.39    0.12
 -10  -6  -1    0.53    0.20
 -10  -6  -1    0.48    0.14
 -10   6  -1    0.20    0.15
 -10   6  -1    0.38    0.16
 -10   6  -1    0.66    0.17
 -11  -6  -1    0.42    0.09
 -11  -6  -1    0.35    0.09
 -11   6  -1    0.56    0.12
 -11   6  -1    0.66    0.13
   9  -7  -1    2.71    0.28
  -9  -7   1    2.88    0.24
  -9  -7   1    3.13    0.25
  -9   7   1    2.52    0.26
  -9   7   1    3.23    0.25
  -8  -7   1    3.18    0.30
   8  -7  -1    3.14    0.33
  -8  -7   1    3.37    0.28
  -8   7   1    3.21    0.30
  -8   7   1    2.79    0.28
  -8   7   1    2.87    0.28
  -7  -7   1    7.36    0.56
  -7  -7   1    8.76    0.61
  -7  -7   1    8.19    0.56
  -7  -7   1    8.44    0.58
   7  -7  -1    7.78    0.62
  -7   7   1    8.24    0.60
  -7   7   1    7.99    0.62
  -7   7   1    7.46    0.58
  -6  -7   1    1.06    0.16
  -6  -7   1    0.78    0.21
   6  -7  -1    0.89    0.23
  -6  -7   1    0.69    0.18
  -6  -7   1    0.84    0.18
  -6   7   1    0.90    0.22
  -6   7   1    0.91    0.21
  -6   7   1    0.61    0.20
  -5  -7   1    2.21    0.23
  -5  -7   1    2.12    0.28
   5  -7  -1    3.03    1.41
   5  -7  -1    2.06    0.30
  -5   7   1    2.18    0.27
   5   7  -1    1.90    0.72
  -5   7   1    2.07    0.28
  -4  -7   1    1.40    0.26
   4  -7  -1    0.97    0.25
   4  -7  -1    1.56    0.83
  -4   7   1    1.20    0.22
  -4   7   1    1.19    0.25
   4   7  -1    1.10    0.60
  -4   7   1    1.24    0.25
  -3  -7   1    5.79    0.53
   3  -7  -1    6.72    1.10
   3  -7  -1    6.10    0.55
   3   7  -1    6.29    0.57
  -3   7   1    5.76    0.52
  -3   7   1    5.40    0.55
   3   7  -1    4.71    0.80
  -2  -7   1   27.67    2.16
  -2  -7   1   29.98    1.95
   2  -7  -1   27.13    2.37
   2   7  -1   31.15    1.97
  -2   7   1   29.16    2.01
   2   7  -1   26.76    2.23
  -1  -7   1    1.17    0.57
   1  -7  -1    1.46    0.60
   1  -7  -1    0.94    0.29
  -1  -7   1    0.58    0.93
   1  -7  -1    1.21    0.25
  -1   7   1    1.07    0.29
  -1   7   1    1.45    0.44
   1   7  -1    0.35    0.47
   1   7  -1    1.12    0.40
   0  -7   1   22.08    2.30
   0  -7  -1   28.96    1.83
   0  -7  -1   26.45    2.35
   0  -7   1   28.55    1.83
   0   7  -1   29.51    1.87
   0   7   1   30.63    1.90
   0   7   1   24.00    2.15
   0   7  -1   22.28    2.09
   1  -7   1    5.68    0.50
   1  -7   1    5.44    0.50
  -1  -7  -1    3.83    0.76
   1  -7   1    3.29    0.77
  -1   7  -1    5.15    0.58
   1   7   1    3.17    0.66
  -1   7  -1    5.83    0.52
   2  -7   1    2.40    0.77
  -2  -7  -1    2.95    0.34
  -2  -7  -1    1.53    0.53
  -2   7  -1    3.92    0.55
   2   7   1    1.02    0.49
   2   7   1    2.53    0.36
   3  -7   1    1.96    0.29
  -3  -7  -1    1.76    0.29
   3  -7   1    1.41    0.79
   3   7   1    1.34    0.57
  -3   7  -1    2.02    0.28
  -3   7  -1    1.84    0.29
   3   7   1    1.85    0.35
  -4  -7  -1    7.10    0.59
   4  -7   1    5.25    1.14
   4  -7   1    7.36    0.61
  -4   7  -1    7.15    0.58
   4   7   1    5.34    0.89
  -4   7  -1    7.01    0.56
  -4   7  -1    7.43    0.55
  -4   7  -1    7.05    0.59
  -5  -7  -1    0.65    0.19
  -5  -7  -1    0.95    0.22
  -5  -7  -1    0.87    0.17
   5  -7   1    0.93    0.24
  -5   7  -1    1.00    0.22
  -5   7  -1    1.02    0.21
   5   7   1    0.29    0.58
  -5   7  -1    0.60    0.22
  -6  -7  -1   -0.06    0.12
   6  -7   1   -0.13    0.18
  -6  -7  -1   -0.02    0.14
  -6  -7  -1    0.31    0.18
  -6  -7  -1    0.16    0.15
  -6   7  -1    0.05    0.17
  -6   7  -1    0.24    0.20
  -6   7  -1    0.06    0.18
  -7  -7  -1    0.14    0.16
  -7  -7  -1    0.18    0.12
  -7  -7  -1    0.22    0.15
   7  -7   1    0.21    0.18
  -7  -7  -1    0.06    0.12
  -7   7  -1    0.33    0.19
  -7   7  -1    0.38    0.17
  -7   7  -1    0.27    0.16
  -8  -7  -1    3.90    0.30
   8  -7   1    3.89    0.37
  -8  -7  -1    3.77    0.30
  -8  -7  -1    3.60    0.32
  -8   7  -1    3.68    0.35
  -8   7  -1    4.35    0.41
  -8   7  -1    4.43    0.38
   9  -7   1    7.82    0.55
  -9  -7  -1    7.70    0.50
  -9  -7  -1    7.04    0.49
  -9   7  -1    7.03    0.55
  -9   7  -1    7.08    0.51
  -7  -8   1    0.43    0.09
  -6  -8   1    9.66    0.64
  -6  -8   1    9.03    0.66
   5  -8  -1    1.39    0.21
  -5  -8   1    1.60    0.18
  -5  -8   1    1.68    0.20
   4  -8  -1   -0.01    0.17
  -4  -8   1    0.43    0.18
  -4  -8   1    0.13    0.13
  -3  -8   1    2.29    0.28
  -3  -8   1    2.02    0.22
   3  -8  -1    2.37    0.37
  -2  -8   1    4.24    0.39
   2  -8  -1    3.70    0.39
   2   8  -1    4.37    0.42
  -2   8   1    3.46    0.37
   1  -8  -1    0.70    0.23
  -1  -8   1    0.91    0.24
   1  -8  -1    1.19    0.27
  -1   8   1    1.29    0.26
   1   8  -1    1.20    0.26
   0  -8  -1    0.73    0.23
   0  -8  -1   -0.09    0.12
   0  -8   1    0.33    0.23
   0  -8  -1    0.21    0.15
   0  -8   1    0.14    0.15
   0   8  -1    0.10    0.22
   0   8   1    0.16    0.25
   1  -8   1    0.16    0.19
   1  -8   1    0.56    0.25
  -1  -8  -1    0.33    0.13
  -1  -8  -1    0.23    0.21
   1   8   1   -0.14    0.22
  -1   8  -1    0.06    0.21
  -2  -8  -1    1.49    0.26
  -2  -8  -1    1.32    0.18
   2  -8   1    1.57    0.24
   2   8   1    1.49    0.29
  -2   8  -1    1.92    0.27
  -3  -8  -1    2.41    0.28
  -3  -8  -1    1.87    0.21
   3  -8   1    1.87    0.34
   3   8   1    2.31    0.45
   4  -8   1    8.44    0.62
  -4  -8  -1    8.00    0.61
  -4  -8  -1    8.06    0.57
   5  -8   1    4.10    0.38
  -5  -8  -1    4.44    0.33
  -5  -8  -1    4.10    0.37
   6  -8   1    0.30    0.30
  -6  -8  -1    0.37    0.13
  -7  -8  -1    0.78    0.11
  -2  -9   1    1.03    0.16
  -1  -9  -1    0.33    0.18
  -2  -9  -1    0.39    0.14
 -14   0   2    0.38    0.10
 -14   0   2    0.38    0.13
 -14   0   2    0.09    0.11
 -13   0   2    0.04    0.16
 -13   0   2   -0.15    0.13
 -13   0   2   -0.20    0.13
 -12   0   2    2.08    0.24
 -12   0   2    1.48    0.24
 -12   0   2    1.73    0.24
 -12   0   2    1.98    0.23
 -11   0   2    0.02    0.19
 -11   0   2    0.19    0.17
 -11   0   2    0.05    0.16
 -11   0   2    0.10    0.42
 -11   0   2   -0.05    0.18
 -11   0   2    0.49    0.57
 -10   0   2    0.19    0.16
 -10   0   2    0.12    0.17
 -10   0   2    0.12    0.17
 -10   0   2    0.06    0.39
 -10   0   2    0.31    0.34
 -10   0   2    0.31    0.16
 -10   0   2    0.21    0.19
  -9   0   2    0.24    0.15
  -9   0   2    0.16    0.17
  -9   0   2   -0.30    0.34
  -9   0   2    0.10    0.16
  -9   0   2    0.27    0.14
  -9   0   2    0.29    0.16
  -9   0   2    0.12    0.16
  -9   0   2    0.12    0.29
  -8   0   2   60.52    3.90
  -8   0   2   57.74    3.69
  -8   0   2   60.34    3.89
  -8   0   2   54.78    3.68
  -8   0   2   58.31    3.74
  -8   0   2   51.75    3.70
  -8   0   2   57.99    3.71
   7   0  -2    4.46    0.42
  -7   0   2    4.51    0.57
  -7   0   2    4.22    0.50
  -6   0   2   70.71    4.65
   6   0  -2   78.86    4.62
  -6   0   2   62.94    4.66
   5   0  -2    0.66    0.86
   4   0  -2    8.07    0.62
  -4   0   2    9.40    0.71
   4   0  -2    9.26    0.59
   3   0  -2    0.22    0.05
  -3   0   2    0.25    0.15
  -3   0   2    0.41    0.16
   3   0  -2    0.26    0.09
   2   0  -2  538.78   38.75
   2   0  -2  671.49   38.67
  -1   0   2    0.01    0.05
   1   0  -2    0.05    0.06
  -1   0   2    0.07    0.06
  -1   0   2    0.01    0.03
   1   0  -2    0.04    0.04
   0   0   2    0.39    0.04
   0   0   2    0.31    0.04
   0   0   2    0.38    0.06
  -1   0  -2   -0.03    0.05
  -1   0  -2   -0.01    0.05
  -3   0  -2    0.40    0.14
  -3   0  -2    0.08    0.12
  -4   0  -2   97.32    6.48
  -4   0  -2  103.60    6.48
  -5   0  -2    0.40    0.18
  -5   0  -2    0.66    0.26
  -6   0  -2    0.19    0.19
  -6   0  -2    0.27    0.23
  -7   0  -2    0.52    0.24
  -7   0  -2    0.83    0.31
  -8   0  -2   30.64    1.98
  -8   0  -2   29.73    1.98
  -8   0  -2   29.03    1.98
  -8   0  -2   31.77    2.18
  -8   0  -2   30.59    1.98
  -8   0  -2   30.65    2.12
  -9   0  -2    0.46    0.15
  -9   0  -2    0.43    0.17
  -9   0  -2    0.07    0.32
  -9   0  -2    0.43    0.15
  -9   0  -2    0.27    0.30
  -9   0  -2    0.29    0.17
  -9   0  -2    0.13    0.13
  -9   0  -2    0.45    0.16
 -10   0  -2    1.66    0.23
 -10   0  -2    1.45    0.23
 -10   0  -2    1.78    0.23
 -10   0  -2    1.95    0.22
 -10   0  -2    1.90    0.47
 -10   0  -2    1.76    0.24
 -10   0  -2    1.34    0.46
 -11   0  -2    0.13    0.17
 -11   0  -2    0.43    0.45
 -11   0  -2   -0.10    0.16
 -11   0  -2    0.68    0.18
 -11   0  -2    0.30    0.18
 -12   0  -2    0.45    0.17
 -12   0  -2    0.58    0.17
 -12   0  -2    0.50    0.18
 -12   0  -2    0.58    0.17
 -13   0  -2   -0.14    0.14
 -13   0  -2    0.10    0.13
 -13   0  -2    0.21    0.14
 -14   0  -2    1.39    0.15
 -14  -1   2    0.36    0.14
 -14  -1   2    0.43    0.11
 -14  -1   2    0.19    0.19
 -14  -1   2    0.48    0.11
 -14   1   2    0.19    0.12
 -14   1   2    0.32    0.11
 -13  -1   2    1.08    0.23
 -13  -1   2    1.21    0.18
 -13  -1   2    1.13    0.19
 -13  -1   2    1.01    0.18
 -13   1   2    1.32    0.18
 -13   1   2    1.55    0.18
 -13   1   2    1.48    0.21
 -12  -1   2    1.12    0.21
 -12  -1   2    1.53    0.21
 -12  -1   2    1.55    0.22
 -12  -1   2    1.30    0.22
 -12   1   2    1.26    0.20
 -12   1   2    1.30    0.24
 -12   1   2    1.07    0.21
 -12   1   2    1.22    0.21
 -11  -1   2   10.45    1.12
 -11  -1   2   10.68    0.76
 -11  -1   2   11.25    0.78
 -11  -1   2   10.95    0.77
 -11  -1   2   10.54    0.74
 -11  -1   2   10.76    0.77
 -11   1   2   10.00    0.77
 -11   1   2    9.75    0.78
 -11   1   2    9.93    1.08
 -11   1   2    9.78    0.75
 -11   1   2   11.13    0.77
 -10  -1   2    3.99    0.37
 -10  -1   2    4.50    0.38
 -10  -1   2    3.19    0.36
 -10  -1   2    3.74    0.67
 -10  -1   2    4.14    0.39
 -10  -1   2    4.96    0.41
 -10   1   2    4.28    0.37
 -10   1   2    4.26    0.67
 -10   1   2    4.50    0.38
 -10   1   2    3.74    0.37
 -10   1   2    4.37    0.39
 -10   1   2    4.25    0.41
 -10   1   2    3.06    0.64
  -9  -1   2    7.94    0.60
  -9  -1   2    8.30    0.93
  -9  -1   2    8.19    0.63
  -9  -1   2    8.21    0.64
  -9  -1   2    8.37    0.63
  -9  -1   2    8.60    0.63
  -9   1   2    8.04    0.87
  -9   1   2    7.63    0.60
  -9   1   2    9.65    0.98
  -9   1   2    8.65    0.64
  -9   1   2    8.16    0.64
  -9   1   2    8.54    0.65
  -9   1   2    8.18    0.62
  -9   1   2    8.56    0.62
  -8  -1   2    1.97    0.21
  -8  -1   2    2.07    0.23
  -8  -1   2    1.74    0.36
  -8  -1   2    1.92    0.48
  -8  -1   2    1.68    0.22
  -8  -1   2    1.97    0.23
  -8  -1   2    1.97    0.22
  -8   1   2    2.07    0.28
  -8   1   2    1.70    0.23
  -8   1   2    1.98    0.23
  -8   1   2    1.65    0.38
  -8   1   2    1.67    0.44
  -7  -1   2   19.02    1.42
   7  -1  -2   16.75    1.30
  -7  -1   2   17.96    1.32
  -7   1   2   18.38    1.36
  -7   1   2   18.24    1.40
  -6  -1   2   46.45    3.07
   6  -1  -2   42.28    2.98
  -6  -1   2   47.27    3.01
  -6   1   2   46.10    3.04
   6   1  -2   44.13    2.98
  -6   1   2   45.97    3.06
   5  -1  -2   22.43    1.62
  -5  -1   2   25.73    1.72
   5  -1  -2   25.25    1.59
  -5   1   2   24.24    1.70
   5   1  -2   23.24    1.63
  -5   1   2   25.94    1.71
   4  -1  -2   23.47    1.54
  -4  -1   2   23.10    1.60
   4  -1  -2   23.46    1.50
  -4   1   2   22.96    1.59
   4   1  -2   21.29    1.53
  -4   1   2   24.43    1.59
  -3  -1   2   26.93    1.90
  -3  -1   2   28.30    1.86
   3  -1  -2   29.86    1.83
   3   1  -2   24.15    1.85
  -3   1   2   31.01    1.90
  -3   1   2   30.09    1.90
  -2  -1   2  177.28   11.95
  -2  -1   2  197.75   11.98
  -2  -1   2  191.94   11.93
  -2  -1   2  180.16   11.95
  -2  -1   2  187.45   11.95
   2  -1  -2  186.97   11.93
  -1  -1   2   99.92    6.03
  -1  -1   2   86.44    6.03
  -1   1   2  103.55    6.02
  -1   1   2   87.05    6.00
  -1   1   2   92.71    6.01
   0  -1   2   50.96    3.14
   0   1   2   46.86    3.12
   0   1   2   47.75    3.11
  -1  -1  -2  124.49    7.85
  -1  -1  -2  123.15    7.86
  -1  -1  -2  120.81    7.86
  -2  -1  -2   81.21    5.68
  -2  -1  -2   89.57    5.70
  -2   1  -2   91.30    5.70
   2   1   2   87.15    5.67
   2   1   2   89.28    5.68
   2   1   2   81.52    5.68
  -2   1  -2  101.38    5.71
  -3  -1  -2    8.49    0.52
  -3  -1  -2    6.97    0.56
   3   1   2    7.43    0.50
  -3   1  -2    6.48    0.56
  -3   1  -2    7.72    0.58
   3   1   2    5.91    0.52
   3   1   2    7.23    0.52
   3   1   2    7.68    0.58
  -4  -1  -2   17.23    1.07
  -4  -1  -2   15.65    1.10
  -4   1  -2   14.90    1.11
   4   1   2   16.33    1.03
   4   1   2   17.54    1.05
  -4   1  -2   13.71    1.10
   4   1   2   14.03    1.04
   4   1   2   14.77    1.10
  -5  -1  -2   56.28    3.64
  -5  -1  -2   53.47    3.59
  -5   1  -2   54.09    3.64
  -5   1  -2   51.52    3.63
   5   1   2   51.78    3.56
   5   1   2   54.18    3.61
   5   1   2   58.39    3.55
   5   1   2   60.69    3.56
  -6  -1  -2    6.90    0.68
  -6  -1  -2    6.97    0.59
   6   1   2    7.07    0.71
  -6   1  -2    7.06    0.67
   6   1   2    6.97    0.51
  -6   1  -2    7.29    0.65
  -7  -1  -2    2.14    0.39
  -7  -1  -2    1.97    0.31
  -7   1  -2    1.38    0.34
  -7   1  -2    1.97    0.38
   7   1   2    1.90    0.38
  -8  -1  -2    7.01    0.54
  -8  -1  -2    7.45    0.78
  -8  -1  -2    6.71    0.55
  -8  -1  -2    7.52    0.54
  -8  -1  -2    7.37    0.54
  -8  -1  -2    7.77    0.54
  -8   1  -2    7.34    0.53
  -8   1  -2    6.96    0.54
  -8   1  -2    6.98    0.76
  -8   1  -2    6.94    0.53
  -8   1  -2    7.20    0.74
  -8   1  -2    6.73    0.56
  -8   1  -2    6.90    0.55
  -8   1  -2    7.11    0.54
  -9  -1  -2    6.41    0.49
  -9  -1  -2    5.94    0.48
  -9  -1  -2    6.16    0.48
  -9  -1  -2    7.10    0.79
  -9  -1  -2    6.06    0.51
  -9  -1  -2    6.30    0.50
  -9  -1  -2    5.75    0.49
  -9   1  -2    5.99    0.48
  -9   1  -2    5.74    0.49
  -9   1  -2    5.91    0.48
  -9   1  -2    6.20    0.75
  -9   1  -2    5.68    0.50
  -9   1  -2    5.34    0.47
  -9   1  -2    6.40    0.49
  -9   1  -2    6.17    0.74
 -10  -1  -2   20.16    1.33
 -10  -1  -2   18.57    1.56
 -10  -1  -2   18.95    1.31
 -10  -1  -2   19.21    1.33
 -10  -1  -2   20.95    1.35
 -10  -1  -2   19.77    1.33
 -10  -1  -2   20.40    1.34
 -10   1  -2   18.93    1.32
 -10   1  -2   19.49    1.31
 -10   1  -2   19.71    1.32
 -10   1  -2   19.11    1.57
 -10   1  -2   19.39    1.34
 -10   1  -2   20.10    1.33
 -11  -1  -2   20.19    1.29
 -11  -1  -2   18.14    1.29
 -11  -1  -2   19.70    1.30
 -11  -1  -2   19.76    1.29
 -11  -1  -2   17.73    1.59
 -11  -1  -2   19.71    1.28
 -11   1  -2   18.34    1.31
 -11   1  -2   19.04    1.29
 -11   1  -2   18.57    1.30
 -11   1  -2   18.44    1.29
 -12  -1  -2    0.70    0.19
 -12  -1  -2    0.47    0.17
 -12  -1  -2    0.81    0.19
 -12  -1  -2    0.57    0.16
 -12  -1  -2    0.23    0.18
 -12   1  -2    0.71    0.21
 -12   1  -2    0.38    0.16
 -12   1  -2    0.61    0.17
 -13  -1  -2    1.04    0.18
 -13  -1  -2    1.31    0.19
 -13  -1  -2    1.60    0.19
 -13  -1  -2    1.34    0.18
 -13   1  -2    1.34    0.17
 -13   1  -2    1.32    0.17
 -14  -1  -2    3.03    0.24
 -14  -1  -2    2.88    0.25
 -14  -1  -2    2.73    0.26
 -14  -2   2    0.50    0.11
 -14  -2   2    0.76    0.11
 -14  -2   2    0.69    0.11
 -14  -2   2    0.60    0.11
 -13  -2   2    0.45    0.15
 -13  -2   2    0.34    0.15
 -13  -2   2    0.51    0.13
 -13  -2   2    0.50    0.14
 -13  -2   2    0.28    0.14
 -13   2   2    0.43    0.13
 -13   2   2    0.42    0.17
 -13   2   2    0.49    0.15
 -12  -2   2   20.40    1.39
 -12  -2   2   21.36    1.37
 -12  -2   2   20.79    1.39
 -12  -2   2   21.50    1.39
 -12  -2   2   21.00    1.39
 -12   2   2   20.35    1.37
 -12   2   2   19.90    1.38
 -12   2   2   20.49    1.38
 -12   2   2   20.86    1.40
 -11  -2   2    0.66    0.20
 -11  -2   2   -0.10    0.15
 -11  -2   2   -0.17    0.20
 -11  -2   2    0.07    0.18
 -11  -2   2   -0.07    0.17
 -11   2   2    0.16    0.16
 -11   2   2    0.15    0.17
 -11   2   2    0.35    0.21
 -11   2   2    0.24    0.18
 -10  -2   2    3.58    0.36
 -10  -2   2    4.56    0.38
 -10  -2   2    3.16    0.35
 -10  -2   2    3.59    0.66
 -10  -2   2    4.17    0.35
 -10  -2   2    3.14    0.33
 -10  -2   2    3.53    0.36
 -10   2   2    3.75    0.36
 -10   2   2    3.40    0.36
 -10   2   2    3.29    0.34
 -10   2   2    3.63    0.67
 -10   2   2    4.37    0.40
  -9  -2   2    2.23    0.27
  -9  -2   2    2.00    0.25
  -9  -2   2    2.18    0.24
  -9  -2   2    2.15    0.27
  -9  -2   2    1.59    0.25
  -9  -2   2    1.72    0.50
  -9   2   2    1.55    0.23
  -9   2   2    1.50    0.23
  -9   2   2    1.66    0.49
  -9   2   2    1.78    0.23
  -9   2   2    1.64    0.25
  -9   2   2    1.90    0.27
  -9   2   2    2.37    0.43
  -8  -2   2    1.16    0.17
  -8  -2   2    0.98    0.19
  -8  -2   2    0.54    0.17
  -8  -2   2    0.96    0.18
  -8  -2   2    0.82    0.18
  -8  -2   2    0.84    0.41
  -8  -2   2    1.22    0.20
  -8   2   2    0.87    0.17
  -8   2   2    0.92    0.24
  -8   2   2    0.97    0.19
  -8   2   2    0.61    0.17
  -8   2   2    0.82    0.39
  -8   2   2    0.65    0.37
  -8   2   2    1.11    0.19
  -8   2   2    1.11    0.20
  -7  -2   2    0.69    0.17
  -7  -2   2    0.74    0.16
  -7  -2   2    0.51    0.15
  -7  -2   2    0.72    0.35
  -7  -2   2    0.71    0.16
  -7  -2   2    0.83    0.14
  -7   2   2    0.65    0.15
  -7   2   2    0.71    0.33
  -7   2   2    0.74    0.18
  -7   2   2    0.75    0.31
  -6  -2   2   27.68    1.86
  -6  -2   2   26.13    1.92
  -6   2   2   27.81    1.91
  -6   2   2   25.60    1.91
   5  -2  -2   25.97    1.82
  -5  -2   2   27.91    1.88
  -5   2   2   27.42    1.86
  -5   2   2   25.13    1.85
  -4  -2   2    0.67    0.26
  -4  -2   2    0.76    0.18
  -4   2   2    0.32    0.22
  -4   2   2    0.73    0.24
  -3  -2   2    4.23    0.38
  -3  -2   2    4.67    0.52
  -3  -2   2    3.96    0.51
  -3  -2   2    4.79    0.50
   3   2  -2    4.95    0.50
  -3   2   2    4.45    0.44
  -3   2   2    4.58    0.46
  -2  -2   2    5.14    0.59
  -2  -2   2    6.29    0.51
  -2  -2   2    7.20    0.57
  -2   2   2    6.75    0.52
  -2   2   2    5.64    0.52
  -1  -2   2   79.11    5.37
  -1  -2   2   78.04    5.35
  -1  -2   2   82.12    5.37
  -1   2   2   87.17    5.34
   1   2  -2   87.81    5.38
   0  -2   2    0.46    0.23
   0  -2   2    0.03    0.15
   0  -2   2    0.13    0.19
   0  -2  -2    0.34    0.15
   0  -2  -2    0.28    0.20
   0  -2  -2    0.19    0.21
   0   2  -2    0.16    0.18
   0   2   2    0.13    0.17
   0   2   2    0.16    0.15
   1   2   2    9.70    0.66
   1   2   2    8.58    0.71
  -1   2  -2    9.17    0.71
   1   2   2    9.83    0.69
  -2  -2  -2   53.77    3.71
  -2  -2  -2   62.42    3.73
  -2  -2  -2   54.44    3.69
  -2   2  -2   54.33    3.68
   2   2   2   55.64    3.73
   2   2   2   58.65    3.69
  -2   2  -2   60.89    3.73
  -3  -2  -2   28.35    1.94
  -3  -2  -2   27.90    2.00
  -3  -2  -2   27.82    1.89
  -3   2  -2   26.40    1.93
   3   2   2   32.26    1.91
   3   2   2   28.93    1.89
  -4  -2  -2    5.06    0.51
  -4  -2  -2    4.92    0.37
   4   2   2    5.48    0.42
  -4   2  -2    4.48    0.50
   5  -2   2    2.61    0.27
  -5  -2  -2    2.79    0.41
  -5  -2  -2    2.56    0.28
  -5   2  -2    3.16    0.41
  -6  -2  -2    9.58    0.82
  -6   2  -2    9.14    0.82
  -6   2  -2    8.98    0.82
  -7  -2  -2   31.25    2.01
  -7  -2  -2   29.94    2.00
  -7  -2  -2   29.46    2.01
  -7  -2  -2   30.09    2.01
  -7  -2  -2   32.23    2.18
  -7  -2  -2   30.77    2.01
  -7  -2  -2   29.72    2.01
  -7   2  -2   30.20    2.02
  -7   2  -2   33.27    2.04
  -7   2  -2   30.85    2.01
  -7   2  -2   30.85    2.18
  -8  -2  -2    3.44    0.33
  -8  -2  -2    3.37    0.32
  -8  -2  -2    4.04    0.35
  -8  -2  -2    4.06    0.35
  -8  -2  -2    2.54    0.51
  -8  -2  -2    4.10    0.34
  -8  -2  -2    3.60    0.33
  -8  -2  -2    3.94    0.33
  -8   2  -2    3.86    0.41
  -8   2  -2    3.75    0.34
  -8   2  -2    3.70    0.34
  -8   2  -2    3.44    0.35
  -8   2  -2    3.03    0.32
  -8   2  -2    3.77    0.61
  -9  -2  -2    0.06    0.16
  -9  -2  -2    0.14    0.15
  -9  -2  -2    0.17    0.32
  -9  -2  -2    0.61    0.22
  -9  -2  -2    0.32    0.18
  -9  -2  -2    0.49    0.17
  -9  -2  -2    0.19    0.18
  -9   2  -2   -0.08    0.26
  -9   2  -2    0.22    0.16
  -9   2  -2    0.11    0.35
  -9   2  -2    0.09    0.15
  -9   2  -2    0.12    0.23
  -9   2  -2    0.27    0.17
 -10  -2  -2    8.69    0.70
 -10  -2  -2    9.79    0.72
 -10  -2  -2    9.43    0.72
 -10  -2  -2   10.37    0.71
 -10  -2  -2   11.74    0.73
 -10  -2  -2    9.73    0.73
 -10   2  -2    8.77    0.70
 -10   2  -2   10.01    0.72
 -10   2  -2    9.01    0.71
 -10   2  -2    9.67    0.70
 -10   2  -2    9.62    1.03
 -10   2  -2    9.49    0.74
 -11  -2  -2    2.87    0.33
 -11  -2  -2    3.32    0.33
 -11  -2  -2    3.57    0.36
 -11  -2  -2    3.85    0.36
 -11  -2  -2    4.13    0.34
 -11  -2  -2    3.95    0.37
 -11   2  -2    3.66    0.35
 -11   2  -2    3.67    0.38
 -11   2  -2    3.65    0.34
 -12  -2  -2    0.09    0.16
 -12  -2  -2    0.29    0.17
 -12  -2  -2    0.36    0.16
 -12  -2  -2    0.15    0.15
 -12  -2  -2    0.15    0.15
 -12   2  -2    0.55    0.21
 -12   2  -2    0.25    0.16
 -13  -2  -2    3.63    0.33
 -13  -2  -2    3.85    0.32
 -13  -2  -2    3.50    0.30
 -13  -2  -2    3.97    0.33
 -13  -2  -2    3.30    0.31
 -13   2  -2    3.70    0.35
 -14  -2  -2    0.23    0.08
 -14  -2  -2    0.39    0.11
 -14  -2  -2    0.20    0.09
 -13  -3   2    2.94    0.26
 -13  -3   2    2.57    0.24
 -13  -3   2    2.71    0.24
 -13  -3   2    2.84    0.25
 -13  -3   2    2.69    0.24
 -13   3   2    2.40    0.27
 -13   3   2    2.63    0.25
 -12  -3   2    4.71    0.42
 -12  -3   2    4.68    0.42
 -12  -3   2    5.28    0.41
 -12  -3   2    4.28    0.41
 -12   3   2    5.31    0.46
 -12   3   2    6.07    0.43
 -11  -3   2    0.11    0.16
 -11  -3   2    0.01    0.16
 -11  -3   2    0.13    0.15
 -11  -3   2    0.03    0.17
 -11  -3   2    0.01    0.16
 -11  -3   2    0.15    0.18
 -11   3   2    0.32    0.18
 -11   3   2    0.38    0.22
 -11   3   2    0.22    0.17
 -11   3   2    0.47    0.18
 -10  -3   2   44.72    2.87
 -10  -3   2   46.67    2.87
 -10  -3   2   45.17    2.85
 -10  -3   2   46.06    2.87
 -10  -3   2   44.83    2.87
  10  -3  -2   40.35    2.97
 -10  -3   2   37.69    3.09
 -10  -3   2   46.10    2.86
 -10   3   2   42.16    2.86
 -10   3   2   43.94    2.86
 -10   3   2   41.81    3.14
 -10   3   2   44.48    2.89
 -10   3   2   43.53    2.86
  -9  -3   2    2.01    0.25
  -9  -3   2    1.66    0.51
  -9  -3   2    1.60    0.24
  -9  -3   2    2.33    0.29
  -9  -3   2    2.02    0.24
   9  -3  -2    1.05    0.37
  -9  -3   2    1.46    0.24
  -9  -3   2    2.11    0.25
  -9   3   2    2.09    0.26
  -9   3   2    1.80    0.23
  -9   3   2    2.01    0.26
  -9   3   2    2.23    0.31
  -9   3   2    2.14    0.54
  -9   3   2    1.93    0.27
  -8  -3   2    0.50    0.17
  -8  -3   2    0.55    0.17
  -8  -3   2    0.74    0.20
  -8  -3   2    0.73    0.18
  -8  -3   2    0.84    0.42
  -8  -3   2    0.43    0.18
  -8  -3   2    0.34    0.13
  -8  -3   2    0.62    0.18
  -8   3   2    0.67    0.19
  -8   3   2    0.68    0.21
  -8   3   2    0.15    0.18
  -8   3   2    0.46    0.16
  -8   3   2    0.60    0.19
  -8   3   2    0.40    0.40
  -7  -3   2    4.24    0.36
  -7  -3   2    4.06    0.36
  -7  -3   2    4.60    0.62
  -7  -3   2    4.22    0.37
  -7  -3   2    4.67    0.38
  -7  -3   2    3.69    0.34
  -7  -3   2    4.26    0.36
  -7   3   2    3.83    0.36
  -7   3   2    4.27    0.38
  -7   3   2    2.94    0.50
  -7   3   2    4.11    0.36
  -7   3   2    3.88    0.35
  -7   3   2    4.44    0.39
  -6  -3   2   10.24    0.71
  -6  -3   2    9.56    0.70
  -6  -3   2    9.81    0.70
  -6  -3   2   11.15    0.95
  -6  -3   2   10.28    0.70
  -6  -3   2   10.49    0.72
  -6  -3   2    9.87    0.69
  -6   3   2   10.00    0.71
  -6   3   2    9.88    0.72
  -6   3   2   10.16    0.91
  -6   3   2    9.63    0.71
  -5  -3   2    4.05    0.55
  -5   3   2    3.84    0.50
   5   3  -2    4.45    0.65
  -4  -3   2    1.38    0.21
  -4  -3   2    1.34    0.33
   4  -3  -2   -0.15    0.42
  -4  -3   2    1.21    0.20
  -4   3   2    1.15    0.28
   4   3  -2    0.97    0.42
  -3  -3   2   22.84    1.51
  -3  -3   2   23.53    1.64
  -3  -3   2   21.61    1.58
  -3  -3   2   23.61    1.62
  -3   3   2   22.17    1.57
  -3   3   2   21.70    1.50
   2  -3  -2   -0.20    0.31
  -2  -3   2   -0.05    0.29
  -2  -3   2   -0.03    0.19
  -2  -3   2    0.26    0.25
   2   3  -2    0.13    0.32
  -2   3   2    0.04    0.20
  -1  -3   2    0.94    0.24
   1  -3  -2    0.55    0.36
  -1  -3   2    0.88    0.28
   1  -3  -2    1.11    0.23
  -1  -3   2    1.15    0.36
   1  -3  -2    1.27    0.31
  -1   3   2    1.33    0.23
  -1   3   2    1.01    0.28
   0  -3  -2    1.76    0.54
   0  -3   2    1.55    0.35
   0  -3  -2    1.61    0.35
   0  -3  -2    1.04    0.22
   0  -3   2    1.46    0.38
   0  -3   2    1.13    0.25
   0   3   2    1.36    0.32
   0   3  -2    1.33    0.31
  -1  -3  -2    7.51    0.70
  -1  -3  -2    8.27    0.74
   1  -3   2    7.97    0.77
   1  -3   2    7.31    0.75
   1  -3   2    6.58    0.65
  -1  -3  -2    6.24    0.61
   1   3   2    7.43    0.69
  -1   3  -2    7.11    0.67
   2  -3   2    1.16    0.26
  -2  -3  -2    1.14    0.33
   2  -3   2    0.41    0.37
   2  -3   2    0.73    0.35
  -2  -3  -2    0.91    0.27
  -2  -3  -2    1.17    0.24
  -2   3  -2    0.91    0.23
   2   3   2    1.40    0.35
  -2   3  -2    1.03    0.25
  -3  -3  -2   24.09    1.62
  -3  -3  -2   22.20    1.65
   3  -3   2   22.05    1.59
  -3  -3  -2   24.88    1.65
   3  -3   2   19.15    1.64
  -3   3  -2   22.56    1.62
   3   3   2   26.04    1.68
  -4  -3  -2    0.56    0.26
   4  -3   2    0.99    0.31
   4  -3   2   -1.37    0.63
  -4   3  -2    0.24    0.22
   4   3   2    0.49    0.32
  -5  -3  -2    7.47    0.73
  -5   3  -2    7.99    0.75
   5   3   2    8.08    0.85
  -6  -3  -2    0.71    0.31
  -6  -3  -2    0.98    0.15
  -6  -3  -2    0.97    0.17
   6  -3   2    1.25    0.38
  -6  -3  -2    1.07    0.17
  -6  -3  -2    1.04    0.17
  -6  -3  -2    1.26    0.19
  -6  -3  -2    1.08    0.17
  -6   3  -2    1.08    0.18
  -6   3  -2    0.99    0.18
  -6   3  -2    1.11    0.30
  -6   3  -2    0.80    0.17
   7  -3   2    0.45    0.33
  -7  -3  -2    0.64    0.18
  -7  -3  -2    0.81    0.16
  -7  -3  -2    0.28    0.14
  -7  -3  -2    0.55    0.17
  -7  -3  -2    0.50    0.32
  -7  -3  -2    0.30    0.16
  -7  -3  -2    0.61    0.13
  -7  -3  -2    0.64    0.17
  -7  -3  -2    0.36    0.15
  -7   3  -2    0.57    0.17
  -7   3  -2    0.57    0.17
  -7   3  -2    0.12    0.31
  -7   3  -2    0.35    0.28
  -7   3  -2    0.57    0.18
  -7   3  -2    0.20    0.16
  -8  -3  -2    3.08    0.56
  -8  -3  -2    3.45    0.33
  -8  -3  -2    3.22    0.30
  -8  -3  -2    3.56    0.33
  -8  -3  -2    3.40    0.32
  -8  -3  -2    3.53    0.33
   8  -3   2    2.28    0.50
   8  -3   2    2.82    0.44
  -8  -3  -2    3.84    0.32
  -8  -3  -2    3.32    0.32
  -8   3  -2    2.84    0.56
  -8   3  -2    2.94    0.31
  -8   3  -2    3.09    0.32
  -8   3  -2    2.83    0.31
  -8   3  -2    3.27    0.35
  -9  -3  -2    0.79    0.20
  -9  -3  -2    0.80    0.20
  -9  -3  -2    0.49    0.18
   9  -3   2    0.18    0.29
  -9  -3  -2    0.86    0.19
   9  -3   2    0.62    0.35
  -9  -3  -2    0.67    0.21
  -9  -3  -2    0.68    0.18
  -9   3  -2    1.03    0.44
  -9   3  -2    0.78    0.24
  -9   3  -2    0.71    0.19
  -9   3  -2    0.48    0.20
  -9   3  -2    0.70    0.20
 -10  -3  -2   15.44    1.06
 -10  -3  -2   14.80    1.06
 -10  -3  -2   15.88    1.06
 -10  -3  -2   16.23    1.07
  10  -3   2   13.52    1.16
 -10  -3  -2   16.36    1.08
 -10  -3  -2   15.54    1.07
 -10   3  -2   15.85    1.13
 -10   3  -2   14.72    1.07
 -10   3  -2   15.69    1.09
 -10   3  -2   15.11    1.07
 -11  -3  -2    4.79    0.40
 -11  -3  -2    4.37    0.37
 -11  -3  -2    3.96    0.38
 -11  -3  -2    3.36    0.35
 -11  -3  -2    4.40    0.37
 -11  -3  -2    3.54    0.36
 -11   3  -2    4.05    0.36
 -11   3  -2    3.72    0.38
 -11   3  -2    4.32    0.40
 -12  -3  -2    4.36    0.41
 -12  -3  -2    4.86    0.42
 -12  -3  -2    4.61    0.40
 -12  -3  -2    4.95    0.38
 -12   3  -2    5.31    0.45
 -12   3  -2    5.75    0.42
 -13  -3  -2    2.03    0.19
 -13  -3  -2    1.93    0.28
 -13  -3  -2    1.85    0.20
 -13  -3  -2    1.50    0.18
 -13   3  -2    1.77    0.18
 -13   3  -2    1.66    0.25
 -13  -4   2    0.66    0.11
 -13  -4   2    0.52    0.10
 -13  -4   2    0.52    0.10
 -13  -4   2    0.45    0.10
 -13   4   2    0.66    0.13
 -13   4   2    0.62    0.14
 -12  -4   2    4.20    0.33
 -12  -4   2    3.75    0.32
 -12  -4   2    3.54    0.32
 -12  -4   2    3.57    0.29
 -12  -4   2    3.58    0.31
 -12   4   2    3.92    0.35
 -12   4   2    3.61    0.33
 -11  -4   2    1.67    0.21
 -11  -4   2    1.60    0.23
 -11  -4   2    1.78    0.23
 -11  -4   2    1.27    0.20
 -11  -4   2    1.60    0.21
 -11   4   2    1.64    0.20
 -11   4   2    1.93    0.24
 -11   4   2    1.23    0.25
 -11   4   2    1.58    0.28
 -10  -4   2    4.71    0.42
 -10  -4   2    4.71    0.42
 -10  -4   2    4.35    0.41
 -10  -4   2    4.79    0.41
 -10  -4   2    4.20    0.40
 -10  -4   2    4.79    0.43
 -10   4   2    5.30    0.49
 -10   4   2    5.30    0.45
 -10   4   2    4.71    0.43
 -10   4   2    4.47    0.42
  -9  -4   2    1.30    0.23
  -9  -4   2    1.35    0.53
   9  -4  -2    1.04    0.39
  -9  -4   2    1.41    0.23
  -9  -4   2    1.96    0.25
   9  -4  -2    1.07    0.47
  -9  -4   2    1.75    0.25
  -9  -4   2    1.90    0.26
  -9  -4   2    1.93    0.24
  -9   4   2    1.19    0.26
  -9   4   2    1.14    0.48
  -9   4   2    2.09    0.25
  -9   4   2    1.63    0.26
  -9   4   2    1.28    0.24
   8  -4  -2   -0.16    0.41
  -8  -4   2   -0.08    0.14
  -8  -4   2   -0.13    0.16
  -8  -4   2   -0.14    0.16
  -8  -4   2    0.12    0.18
  -8  -4   2   -0.14    0.17
   8  -4  -2    0.16    0.33
  -8  -4   2   -0.17    0.16
  -8  -4   2    0.21    0.39
  -8  -4   2    0.18    0.16
  -8   4   2    0.17    0.20
  -8   4   2    0.59    0.22
  -8   4   2    0.06    0.18
  -8   4   2    0.22    0.39
  -8   4   2    0.22    0.19
  -7  -4   2    1.07    0.31
  -7  -4   2    1.28    0.33
  -7  -4   2    0.84    0.20
   7  -4  -2    0.97    0.37
  -7  -4   2    0.19    0.38
  -7  -4   2    0.98    0.21
  -7  -4   2    1.22    0.23
   7  -4  -2    1.24    0.47
  -7   4   2    0.60    0.37
  -7   4   2    0.91    0.20
  -7   4   2    1.15    0.32
  -6  -4   2    2.69    0.27
  -6  -4   2    2.17    0.26
  -6  -4   2    2.60    0.27
  -6  -4   2    2.40    0.25
  -6  -4   2    2.39    0.26
  -6  -4   2    2.31    0.27
   6  -4  -2    1.76    0.51
  -6  -4   2    2.46    0.51
   6   4  -2    2.27    0.66
  -6   4   2    2.81    0.29
  -6   4   2    2.20    0.48
  -6   4   2    2.37    0.29
  -6   4   2    2.47    0.29
  -5  -4   2    0.23    0.13
  -5  -4   2    0.29    0.13
  -5  -4   2   -0.11    0.13
  -5  -4   2   -0.10    0.14
   5  -4  -2    0.40    0.37
  -5  -4   2    0.37    0.35
  -5  -4   2   -0.05    0.14
  -5  -4   2    0.17    0.13
  -5   4   2    0.05    0.14
   5   4  -2    0.29    0.44
  -5   4   2    0.07    0.16
  -5   4   2    0.42    0.29
  -5   4   2    0.03    0.14
  -4  -4   2   12.78    1.14
  -4  -4   2   13.42    1.04
   4  -4  -2   13.95    1.07
  -4  -4   2   13.81    0.91
   4  -4  -2   11.60    1.30
  -4  -4   2   12.72    0.90
   4  -4  -2   13.45    1.17
  -4   4   2   12.40    0.90
   4   4  -2   12.89    1.23
  -4   4   2   13.73    1.07
  -4   4   2   13.50    0.92
  -3  -4   2   49.64    3.21
   3  -4  -2   43.17    3.19
  -3  -4   2   49.67    3.18
   3  -4  -2   47.82    3.14
   3  -4  -2   42.24    3.21
  -3   4   2   46.54    3.13
   3   4  -2   46.76    3.23
  -2  -4   2   13.06    1.25
   2  -4  -2   11.81    1.12
   2  -4  -2   12.37    1.00
  -2  -4   2   12.35    1.06
   2  -4  -2   11.04    1.11
   2   4  -2   11.88    1.10
  -2   4   2   13.25    1.05
   1  -4  -2   49.23    3.34
   1  -4  -2   50.28    3.42
   1  -4  -2   49.25    3.41
  -1  -4   2   52.23    3.36
  -1  -4   2   46.58    3.39
   1   4  -2   49.06    3.41
  -1   4   2   54.05    3.39
   0  -4   2   25.62    1.90
   0  -4  -2   26.07    1.86
   0  -4   2   23.82    1.77
   0  -4  -2   24.25    1.77
   0  -4  -2   28.15    1.87
   0  -4   2   24.61    1.87
   0   4  -2   24.73    1.84
   0   4   2   24.82    1.83
  -1  -4  -2    5.07    0.54
  -1  -4  -2    6.71    0.70
  -1  -4  -2    5.65    0.68
  -1   4  -2    6.33    0.68
   1   4   2    4.32    0.61
   2  -4   2   11.00    0.93
   2  -4   2   10.03    1.04
  -2  -4  -2   12.01    0.98
  -2  -4  -2   10.22    1.00
   2  -4   2    9.00    1.09
   2   4   2   12.49    1.03
  -3  -4  -2   58.76    3.84
   3  -4   2   58.06    3.83
   3  -4   2   54.61    3.90
   3  -4   2   55.99    3.95
  -3  -4  -2   58.30    3.86
   3   4   2   58.01    3.90
  -4  -4  -2    2.26    0.22
   4  -4   2    2.20    0.43
  -4  -4  -2    2.79    0.46
   4  -4   2    1.30    0.67
   4  -4   2    2.18    0.54
  -4  -4  -2    2.66    0.25
  -4   4  -2    1.98    0.23
   4   4   2    3.10    0.56
  -4   4  -2    1.97    0.24
  -5  -4  -2    2.33    0.26
  -5  -4  -2    3.06    0.50
  -5  -4  -2    2.74    0.27
  -5  -4  -2    3.01    0.29
   5  -4   2    2.50    0.60
  -5  -4  -2    2.81    0.28
  -5  -4  -2    2.52    0.26
  -5  -4  -2    2.83    0.31
   5  -4   2    2.04    0.45
   5   4   2    4.05    0.68
  -5   4  -2    3.33    0.32
  -5   4  -2    3.25    0.30
  -5   4  -2    2.66    0.27
  -5   4  -2    2.68    0.48
  -5   4  -2    3.05    0.28
  -6  -4  -2    0.50    0.17
  -6  -4  -2    0.45    0.17
  -6  -4  -2    0.19    0.32
  -6  -4  -2    0.38    0.17
  -6  -4  -2    0.58    0.16
   6  -4   2    0.30    0.45
  -6  -4  -2    0.62    0.15
   6  -4   2    0.56    0.35
  -6  -4  -2    0.52    0.15
  -6   4  -2    0.58    0.19
  -6   4  -2    0.73    0.19
  -6   4  -2    0.08    0.30
  -6   4  -2    0.63    0.19
  -6   4  -2    0.47    0.14
   7  -4   2   17.26    1.65
  -7  -4  -2   21.21    1.41
   7  -4   2   19.91    1.58
  -7  -4  -2   21.19    1.43
  -7  -4  -2   18.93    1.43
  -7  -4  -2   18.52    1.47
  -7  -4  -2   19.02    1.43
  -7   4  -2   21.69    1.45
  -7   4  -2   21.52    1.42
  -7   4  -2   23.23    1.44
  -7   4  -2   21.27    1.38
   8  -4   2    1.68    0.45
  -8  -4  -2    1.54    0.25
  -8  -4  -2    1.82    0.24
  -8  -4  -2    1.87    0.25
   8  -4   2    1.03    0.49
  -8  -4  -2    1.57    0.23
  -8  -4  -2    1.44    0.24
  -8  -4  -2    1.49    0.25
  -8  -4  -2    2.02    0.21
  -8  -4  -2    1.73    0.25
  -8   4  -2    1.27    0.27
  -8   4  -2    1.94    0.24
  -8   4  -2    1.43    0.25
  -8   4  -2    1.33    0.26
  -9  -4  -2    0.59    0.18
  -9  -4  -2    0.80    0.21
   9  -4   2    0.92    0.46
  -9  -4  -2    0.44    0.21
  -9  -4  -2    0.66    0.20
  -9  -4  -2    0.26    0.20
   9  -4   2    0.87    0.35
  -9  -4  -2    0.43    0.19
  -9   4  -2    1.03    0.23
  -9   4  -2    0.72    0.23
  -9   4  -2    0.86    0.25
 -10  -4  -2    3.74    0.36
 -10  -4  -2    3.71    0.37
 -10  -4  -2    3.70    0.36
 -10  -4  -2    4.50    0.39
 -10  -4  -2    3.99    0.36
 -10  -4  -2    3.75    0.36
 -10   4  -2    4.05    0.38
 -10   4  -2    4.10    0.41
 -10   4  -2    4.09    0.38
 -11  -4  -2    4.48    0.39
 -11  -4  -2    4.39    0.38
 -11  -4  -2    5.10    0.41
 -11  -4  -2    4.76    0.41
 -11  -4  -2    4.85    0.40
 -11  -4  -2    4.76    0.40
 -11   4  -2    4.09    0.41
 -11   4  -2    4.28    0.42
 -11   4  -2    4.70    0.41
 -12  -4  -2    0.77    0.15
 -12  -4  -2    0.24    0.13
 -12  -4  -2    0.73    0.18
 -12  -4  -2    0.50    0.14
 -12  -4  -2    0.30    0.13
 -12   4  -2    0.70    0.15
 -12   4  -2    0.42    0.18
 -12   4  -2    0.54    0.16
 -13  -4  -2    0.14    0.10
 -13  -4  -2    0.26    0.09
 -13  -4  -2    0.33    0.10
 -13  -4  -2    0.38    0.09
 -13   4  -2    0.32    0.13
 -13   4  -2    0.47    0.11
 -12  -5   2    0.83    0.12
 -12  -5   2    0.86    0.12
 -12  -5   2    0.81    0.12
 -12  -5   2    0.82    0.12
 -12   5   2    0.84    0.14
 -12   5   2    0.71    0.16
 -11  -5   2    1.72    0.17
 -11  -5   2    1.88    0.19
 -11  -5   2    1.49    0.18
 -11  -5   2    1.32    0.19
 -11  -5   2    1.53    0.19
 -11   5   2    1.40    0.23
 -11   5   2    1.37    0.20
 -11   5   2    1.15    0.18
 -10  -5   2   15.81    1.06
 -10  -5   2   15.86    1.06
 -10  -5   2   16.53    1.06
  10  -5  -2   14.65    1.11
 -10  -5   2   16.07    1.05
 -10  -5   2   15.38    1.06
 -10   5   2   15.87    1.07
 -10   5   2   15.11    1.09
 -10   5   2   15.58    1.07
  -9  -5   2    3.57    0.33
  -9  -5   2    3.73    0.34
  -9  -5   2    3.43    0.33
  -9  -5   2    3.55    0.33
  -9  -5   2    3.25    0.33
   9  -5  -2    3.49    0.40
  -9   5   2    3.34    0.36
  -9   5   2    3.47    0.35
  -9   5   2    3.34    0.35
  -9   5   2    3.37    0.32
  -8  -5   2    4.72    0.39
  -8  -5   2    4.96    0.43
   8  -5  -2    4.46    0.44
   8  -5  -2    3.76    0.96
  -8  -5   2    4.28    0.54
  -8  -5   2    2.95    0.51
   8  -5  -2    3.77    0.64
  -8  -5   2    3.43    0.36
  -8   5   2    4.36    0.40
  -8   5   2    3.92    0.40
  -8   5   2    4.43    0.39
  -8   5   2    3.87    0.40
  -7  -5   2   15.94    1.06
   7  -5  -2   12.81    1.38
   7  -5  -2   14.52    1.08
  -7  -5   2   16.10    1.05
  -7  -5   2   12.74    1.32
  -7  -5   2   15.02    1.04
  -7  -5   2   15.58    1.05
  -7  -5   2   14.23    1.04
   7  -5  -2   14.58    1.33
  -7  -5   2   14.58    1.04
  -7   5   2   15.02    1.06
  -7   5   2   16.49    1.06
  -7   5   2   16.65    1.08
  -7   5   2   15.58    1.07
  -6  -5   2   12.56    0.94
  -6  -5   2   15.22    0.96
   6  -5  -2   13.11    1.24
   6  -5  -2   13.07    1.00
   6  -5  -2   12.03    1.36
  -6  -5   2   14.20    0.94
  -6  -5   2   11.25    1.21
  -6  -5   2   13.20    0.96
  -6  -5   2   14.74    0.97
  -6   5   2   13.42    0.98
  -6   5   2   15.30    0.99
   6   5  -2   14.27    1.53
  -6   5   2   14.08    0.98
  -5  -5   2   21.94    1.51
  -5  -5   2   24.64    1.53
  -5  -5   2   23.42    1.51
  -5  -5   2   23.92    1.52
   5  -5  -2   22.02    1.55
   5  -5  -2   22.27    1.76
  -5  -5   2   25.16    1.64
  -5  -5   2   21.84    1.80
   5  -5  -2   19.71    1.85
   5   5  -2   22.14    1.96
  -5   5   2   22.80    1.53
  -5   5   2   22.93    1.53
  -5   5   2   20.35    1.67
  -4  -5   2    0.45    0.14
   4  -5  -2    0.20    0.43
   4  -5  -2    0.10    0.34
  -4  -5   2    0.56    0.41
  -4  -5   2    0.01    0.17
  -4  -5   2    0.38    0.14
  -4  -5   2    0.05    0.15
   4  -5  -2    0.19    0.18
   4  -5  -2    0.31    0.74
  -4  -5   2    0.33    0.15
  -4   5   2    0.18    0.17
  -4   5   2    0.30    0.17
  -4   5   2   -0.01    0.19
   4   5  -2    0.55    0.47
  -4   5   2    0.32    0.17
  -3  -5   2    2.96    0.29
  -3  -5   2    3.02    0.28
   3  -5  -2    2.28    0.57
   3  -5  -2    2.21    0.47
  -3  -5   2    2.75    0.54
  -3  -5   2    2.43    0.29
   3  -5  -2    2.93    0.32
  -3  -5   2    2.33    0.26
   3  -5  -2    2.50    0.77
  -3  -5   2    3.90    0.38
  -3  -5   2    2.57    0.57
  -3   5   2    2.60    0.30
  -3   5   2    2.62    0.29
  -3   5   2    1.85    0.30
   3   5  -2    1.67    0.54
  -3   5   2    2.84    0.30
  -3   5   2    2.54    0.30
   2  -5  -2    0.83    0.20
  -2  -5   2    0.70    0.40
  -2  -5   2    0.67    0.17
   2  -5  -2    0.72    0.36
   2  -5  -2    0.89    0.62
   2  -5  -2    0.53    0.42
  -2  -5   2    0.81    0.19
  -2   5   2    0.79    0.33
  -2   5   2    0.71    0.19
  -2   5   2    0.77    0.20
   2   5  -2    0.42    0.43
  -1  -5   2   12.51    0.98
  -1  -5   2   12.68    1.23
   1  -5  -2   14.15    1.15
   1  -5  -2   13.15    0.93
   1  -5  -2   11.89    1.26
   1  -5  -2   13.41    1.30
  -1  -5   2   11.61    1.27
  -1  -5   2   13.15    0.92
  -1   5   2   14.49    1.19
  -1   5   2   12.18    0.92
  -1   5   2   14.02    0.92
   1   5  -2   13.13    1.23
   0  -5  -2   27.65    1.96
   0  -5   2   27.25    1.78
   0  -5  -2   27.64    1.78
   0  -5  -2   26.59    2.04
   0  -5   2   26.65    2.06
   0  -5  -2   24.46    2.04
   0  -5   2   26.39    1.95
   0   5   2   26.30    1.77
   0   5  -2   25.99    1.78
   0   5   2   24.35    1.80
   0   5   2   29.27    2.03
   0   5  -2   28.16    2.02
  -1  -5  -2    5.59    0.49
   1  -5   2    5.57    0.51
   1  -5   2    5.73    0.83
   1  -5   2    7.26    0.79
   1  -5   2    7.89    0.95
  -1  -5  -2    6.17    0.50
  -1  -5  -2    5.72    0.74
  -1  -5  -2    6.08    0.79
  -1   5  -2    6.28    0.71
  -1   5  -2    5.53    0.50
  -1   5  -2    5.77    0.49
   1   5   2    6.59    0.79
  -2  -5  -2    0.49    0.36
   2  -5   2    0.63    0.19
   2  -5   2    0.55    0.37
   2  -5   2    0.41    0.56
   2  -5   2   -0.07    0.43
  -2  -5  -2    0.35    0.18
  -2  -5  -2    0.31    0.15
  -2  -5  -2    0.30    0.25
  -2  -5  -2    0.12    0.18
  -2   5  -2    0.37    0.18
   2   5   2    0.10    0.43
  -2   5  -2    0.55    0.31
  -2   5  -2    0.54    0.17
   3  -5   2    1.58    0.73
   3  -5   2    1.26    0.50
  -3  -5  -2    1.31    0.45
  -3  -5  -2    1.32    0.21
   3  -5   2    1.78    0.25
  -3  -5  -2    1.09    0.21
   3  -5   2    1.27    0.43
  -3  -5  -2    1.36    0.22
  -3  -5  -2    2.10    0.21
  -3  -5  -2    1.81    0.24
  -3  -5  -2    1.63    0.47
  -3   5  -2    1.67    0.25
  -3   5  -2    1.80    0.24
  -3   5  -2    1.55    0.23
  -3   5  -2    1.53    0.22
   3   5   2    1.82    0.57
  -4  -5  -2    0.81    0.17
   4  -5   2    0.97    0.21
   4  -5   2    0.58    0.37
  -4  -5  -2    0.58    0.38
   4  -5   2    1.08    0.79
  -4  -5  -2    0.67    0.15
  -4  -5  -2    0.88    0.18
  -4  -5  -2    0.74    0.20
   4  -5   2    0.39    0.48
  -4  -5  -2    1.42    0.19
  -4   5  -2    0.78    0.22
  -4   5  -2    0.84    0.19
  -4   5  -2    0.65    0.18
   4   5   2    0.50    0.50
  -4   5  -2    0.62    0.20
  -5  -5  -2    0.60    0.18
   5  -5   2    0.47    0.48
   5  -5   2    1.33    0.43
  -5  -5  -2    0.79    0.16
  -5  -5  -2    1.23    0.43
  -5  -5  -2    1.02    0.18
   5  -5   2    1.11    0.23
   5   5   2    1.30    0.55
  -5   5  -2    0.85    0.21
  -5   5  -2    1.25    0.23
   6  -5   2    8.99    0.90
  -6  -5  -2    7.12    0.58
  -6  -5  -2    6.97    0.57
  -6  -5  -2    6.86    0.58
  -6  -5  -2    6.98    0.56
   6  -5   2    6.44    0.61
  -6  -5  -2    6.52    0.55
   6  -5   2    9.75    1.09
  -6   5  -2    8.37    0.60
   6   5   2    7.06    1.05
  -6   5  -2    7.97    0.56
  -6   5  -2    7.99    0.62
  -6   5  -2    7.15    0.60
  -7  -5  -2    3.54    0.35
  -7  -5  -2    4.78    0.40
  -7  -5  -2    4.35    0.37
  -7  -5  -2    3.53    0.36
   7  -5   2    3.78    0.40
   7  -5   2    3.92    0.65
  -7  -5  -2    3.90    0.40
   7  -5   2    3.00    0.72
  -7  -5  -2    4.26    0.38
  -7   5  -2    3.32    0.38
  -7   5  -2    4.40    0.42
  -7   5  -2    4.98    0.42
   8  -5   2    1.17    0.56
   8  -5   2    1.06    0.25
  -8  -5  -2    1.97    0.27
  -8  -5  -2    1.66    0.28
  -8  -5  -2    1.28    0.25
  -8  -5  -2    1.26    0.28
  -8  -5  -2    1.54    0.25
  -8  -5  -2    0.70    0.30
  -8   5  -2    1.81    0.27
  -8   5  -2    1.94    0.34
  -8   5  -2    2.88    0.32
  -9  -5  -2    0.93    0.20
   9  -5   2    0.85    0.26
  -9  -5  -2    0.99    0.21
  -9  -5  -2    1.12    0.20
  -9  -5  -2    1.08    0.21
  -9  -5  -2    1.16    0.20
  -9   5  -2    1.16    0.26
  -9   5  -2    1.00    0.22
  -9   5  -2    1.28    0.24
 -10  -5  -2    9.24    0.66
 -10  -5  -2    8.89    0.66
 -10  -5  -2    8.89    0.65
 -10  -5  -2    9.52    0.65
 -10  -5  -2    9.11    0.65
 -10   5  -2    8.77    0.68
 -10   5  -2    9.42    0.68
 -10   5  -2    8.78    0.70
 -11  -5  -2    1.99    0.21
 -11  -5  -2    1.83    0.21
 -11  -5  -2    1.89    0.20
 -11  -5  -2    1.83    0.20
 -11  -5  -2    2.22    0.21
 -11   5  -2    1.86    0.24
 -11   5  -2    1.72    0.22
 -11   5  -2    2.00    0.22
 -12  -5  -2    0.56    0.11
 -12  -5  -2    0.29    0.10
 -12  -5  -2    0.45    0.10
 -12  -5  -2    0.39    0.10
 -12   5  -2    0.45    0.14
 -12   5  -2    0.55    0.12
 -11  -6   2    1.59    0.15
 -11   6   2    2.02    0.18
 -11   6   2    1.76    0.18
 -10  -6   2    0.15    0.11
 -10  -6   2    0.04    0.12
  10  -6  -2    0.01    0.16
 -10  -6   2    0.15    0.11
 -10  -6   2   -0.01    0.14
 -10  -6   2    0.11    0.11
 -10   6   2    0.31    0.15
 -10   6   2    0.02    0.14
 -10   6   2    0.67    0.15
  -9  -6   2    6.31    0.61
  -9  -6   2    5.76    0.44
   9  -6  -2    5.95    0.51
  -9  -6   2    5.78    0.45
  -9  -6   2    5.94    0.44
  -9  -6   2    5.51    0.44
  -9   6   2    5.67    0.49
  -9   6   2    6.17    0.50
  -9   6   2    5.99    0.53
  -8  -6   2    1.15    0.18
   8  -6  -2    1.31    0.26
  -8  -6   2    0.83    0.20
  -8  -6   2    1.39    0.20
  -8  -6   2    1.14    0.19
  -8  -6   2    0.88    0.19
  -8  -6   2    1.06    0.19
  -8   6   2    1.12    0.23
  -8   6   2    1.31    0.23
  -8   6   2    0.91    0.23
  -7  -6   2    7.25    0.56
  -7  -6   2    7.93    0.59
  -7  -6   2    7.35    0.58
   7  -6  -2    7.18    0.64
  -7  -6   2    7.56    0.60
  -7  -6   2    7.88    0.57
  -7  -6   2    7.89    0.57
  -7   6   2    7.89    0.61
  -7   6   2    7.71    0.58
  -7   6   2    7.65    0.62
  -7   6   2    7.04    0.60
  -6  -6   2    3.56    0.33
   6  -6  -2    2.19    0.71
   6  -6  -2    3.93    0.52
  -6  -6   2    3.29    0.40
  -6  -6   2    3.83    0.38
  -6  -6   2    3.78    0.33
  -6  -6   2    4.13    0.42
   6   6  -2    2.73    0.78
  -6   6   2    3.64    0.40
  -6   6   2    3.17    0.59
  -6   6   2    3.50    0.41
  -5  -6   2    2.14    0.25
   5  -6  -2    2.02    0.30
  -5  -6   2    2.58    0.29
  -5  -6   2    2.39    0.29
   5  -6  -2    4.03    1.04
  -5  -6   2    2.26    0.25
  -5  -6   2    1.12    0.52
   5  -6  -2    1.72    0.58
   5  -6  -2    0.82    0.49
  -5  -6   2    2.11    0.28
   5   6  -2    2.72    0.74
  -5   6   2    2.03    0.31
  -5   6   2    2.21    0.29
  -5   6   2    2.47    0.30
  -5   6   2    2.40    0.29
   4  -6  -2    2.11    0.86
   4  -6  -2    0.53    0.50
   4  -6  -2    1.29    0.25
  -4  -6   2    1.18    0.19
   4  -6  -2    0.74    0.45
  -4  -6   2    1.05    0.50
  -4  -6   2    1.48    0.24
  -4  -6   2    1.30    0.20
  -4  -6   2    1.28    0.24
  -4   6   2    1.40    0.26
   4   6  -2    1.07    0.57
  -4   6   2    1.38    0.24
  -4   6   2    1.06    0.26
  -4   6   2    1.50    0.24
   3  -6  -2    0.18    0.20
   3  -6  -2   -0.21    0.62
   3  -6  -2    0.27    0.44
  -3  -6   2    0.40    0.46
  -3  -6   2    0.07    0.19
   3  -6  -2    0.05    0.46
  -3  -6   2   -0.33    0.40
  -3  -6   2    0.34    0.13
   3   6  -2    0.17    0.49
  -3   6   2    0.17    0.21
  -3   6   2    0.27    0.18
  -3   6   2    0.44    0.22
  -3   6   2    0.07    0.19
  -2  -6   2    5.44    0.53
   2  -6  -2    4.85    0.89
   2  -6  -2    6.14    0.95
  -2  -6   2    6.24    0.53
  -2  -6   2    5.79    0.86
  -2  -6   2    5.06    0.80
   2  -6  -2    6.27    0.54
   2  -6  -2    5.58    0.77
  -2   6   2    7.03    0.54
  -2   6   2    6.84    0.55
  -2   6   2    6.45    0.73
   2   6  -2    5.60    0.83
   2   6  -2    6.07    0.58
   1  -6  -2    2.51    0.66
  -1  -6   2    2.03    0.57
  -1  -6   2    2.25    0.29
   1  -6  -2    2.36    0.30
  -1  -6   2    2.15    0.30
   1  -6  -2    2.27    0.64
   1  -6  -2    2.62    0.34
   1   6  -2    2.32    0.58
  -1   6   2    1.70    0.49
  -1   6   2    2.07    0.32
   1   6  -2    2.14    0.33
   0  -6   2    5.97    0.93
   0  -6  -2    6.10    0.94
   0  -6   2    7.84    0.62
   0  -6  -2    8.31    0.62
   0  -6  -2    6.92    0.94
   0  -6  -2    6.79    0.62
   0  -6   2    7.30    0.62
   0  -6   2    7.72    0.99
   0   6  -2    6.47    0.83
   0   6  -2    7.58    0.68
   0   6  -2    7.00    0.58
   0   6   2    8.35    0.99
   0   6   2    8.03    0.65
   1  -6   2    0.81    0.53
   1  -6   2    0.88    0.23
  -1  -6  -2    0.87    0.47
  -1  -6  -2    1.32    0.24
   1  -6   2    0.67    0.55
  -1  -6  -2    1.12    0.27
   1   6   2    0.75    0.24
  -1   6  -2    0.75    0.44
  -1   6  -2    0.81    0.25
  -1   6  -2    1.08    0.22
   1   6   2    0.99    0.52
  -2  -6  -2   15.24    1.65
  -2  -6  -2   16.53    1.47
  -2  -6  -2   18.17    1.17
  -2  -6  -2   17.24    1.18
   2  -6   2   16.80    1.70
   2  -6   2   14.79    1.59
  -2  -6  -2   16.24    1.14
   2  -6   2   16.82    1.19
   2  -6   2   20.93    1.73
   2   6   2   16.60    1.21
  -2   6  -2   14.57    1.24
  -2   6  -2   16.97    1.18
  -2   6  -2   17.37    1.17
   2   6   2   18.35    1.57
   3  -6   2    1.82    0.62
  -3  -6  -2    2.78    0.25
   3  -6   2    3.20    0.86
  -3  -6  -2    2.52    0.55
   3  -6   2    2.43    0.32
  -3  -6  -2    2.22    0.32
  -3  -6  -2    1.31    0.54
  -3  -6  -2    2.77    0.28
   3  -6   2    2.68    0.61
  -3   6  -2    3.05    0.31
   3   6   2    2.90    0.68
  -3   6  -2    2.34    0.29
  -3   6  -2    2.60    0.33
  -3   6  -2    2.89    0.32
  -4  -6  -2    6.06    0.51
  -4  -6  -2    5.62    0.47
   4  -6   2    5.14    0.81
   4  -6   2    5.99    0.54
  -4  -6  -2    5.70    0.51
   4  -6   2    6.25    1.14
   4  -6   2    4.50    0.85
  -4  -6  -2    5.68    0.45
  -4   6  -2    5.45    0.52
  -4   6  -2    6.03    0.53
  -4   6  -2    5.94    0.49
  -4   6  -2    5.81    0.51
   4   6   2    6.01    0.90
  -5  -6  -2    4.21    0.40
   5  -6   2    5.15    0.75
  -5  -6  -2    4.01    0.34
  -5  -6  -2    3.88    0.36
   5  -6   2    3.34    0.40
   5  -6   2    2.92    0.73
  -5  -6  -2    4.15    0.35
  -5  -6  -2    4.75    0.39
   5  -6   2    3.62    1.07
  -5   6  -2    3.72    0.39
  -5   6  -2    3.96    0.41
  -5   6  -2    3.93    0.38
   5   6   2    3.51    0.83
  -5   6  -2    4.37    0.39
  -6  -6  -2    0.84    0.18
   6  -6   2    0.08    0.68
  -6  -6  -2    1.36    0.34
  -6  -6  -2    1.52    0.38
  -6  -6  -2    1.22    0.24
  -6  -6  -2    1.51    0.22
   6  -6   2    1.09    0.26
  -6  -6  -2    1.00    0.20
  -6   6  -2    1.16    0.34
   6   6   2    1.08    0.68
  -6   6  -2    1.52    0.31
  -6   6  -2    1.37    0.27
  -7  -6  -2   17.68    1.26
  -7  -6  -2   19.01    1.26
  -7  -6  -2   18.96    1.28
  -7  -6  -2   19.06    1.26
  -7  -6  -2   19.64    1.28
   7  -6   2   18.52    1.31
  -7  -6  -2   18.87    1.28
  -7  -6  -2   19.85    1.28
  -7   6  -2   17.65    1.29
  -7   6  -2   19.64    1.30
  -7   6  -2   18.63    1.29
   7   6   2   19.71    1.99
  -8  -6  -2    1.05    0.18
   8  -6   2    0.66    0.22
  -8  -6  -2    1.23    0.18
  -8  -6  -2    1.00    0.21
  -8  -6  -2    1.13    0.20
  -8  -6  -2    0.85    0.18
  -8   6  -2    1.57    0.23
  -8   6  -2    1.35    0.23
  -8   6  -2    1.21    0.23
  -9  -6  -2    5.26    0.40
  -9  -6  -2    4.71    0.38
   9  -6   2    4.59    0.46
  -9  -6  -2    4.66    0.39
  -9  -6  -2    5.31    0.42
  -9   6  -2    5.18    0.50
  -9   6  -2    5.04    0.43
  -9   6  -2    4.28    0.43
 -10  -6  -2    0.15    0.11
 -10  -6  -2    0.14    0.12
 -10  -6  -2    0.47    0.16
 -10  -6  -2    0.03    0.11
  10  -6   2    0.06    0.20
 -10  -6  -2    0.13    0.12
 -10   6  -2    0.07    0.16
 -10   6  -2    0.07    0.14
 -10   6  -2    0.04    0.14
 -11   6  -2    0.88    0.13
  -9  -7   2    1.11    0.14
  -9  -7   2    1.41    0.15
   9  -7  -2    1.14    0.17
  -9   7   2    1.46    0.16
  -8  -7   2    3.58    0.32
  -8  -7   2    3.36    0.30
   8  -7  -2    3.77    0.36
  -8   7   2    3.95    0.33
  -8   7   2    3.27    0.30
  -7  -7   2    0.33    0.16
   7  -7  -2    0.19    0.18
  -7  -7   2    0.04    0.17
  -7  -7   2    0.12    0.11
  -7   7   2    0.09    0.17
  -7   7   2   -0.02    0.17
  -7   7   2    0.29    0.16
  -6  -7   2    0.13    0.15
   6  -7  -2    0.31    0.20
  -6  -7   2    0.13    0.18
  -6  -7   2    0.03    0.12
  -6   7   2    0.16    0.19
  -6   7   2    0.05    0.19
  -6   7   2    0.09    0.20
   5  -7  -2    2.14    1.42
  -5  -7   2    2.92    0.26
   5  -7  -2    2.85    0.34
  -5  -7   2    2.77    0.32
  -5   7   2    3.78    0.39
  -5   7   2    2.67    0.30
  -5   7   2    2.69    0.33
   5   7  -2    1.64    0.70
  -4  -7   2    0.64    0.16
   4  -7  -2    0.79    0.82
  -4  -7   2    0.59    0.22
   4  -7  -2    0.82    0.24
   4   7  -2    0.43    0.57
  -4   7   2    0.61    0.22
  -4   7   2    0.73    0.23
  -4   7   2    0.43    0.19
   3  -7  -2    1.54    0.77
  -3  -7   2    2.92    0.33
   3  -7  -2    2.43    0.32
  -3   7   2    2.15    0.32
   3   7  -2    1.87    0.62
   3   7  -2    2.09    0.37
   2  -7  -2   12.66    1.44
  -2  -7   2   10.87    1.20
  -2  -7   2   12.38    0.90
   2  -7  -2   11.94    1.03
   2   7  -2   10.87    1.25
  -2   7   2   13.00    1.06
   2   7  -2   11.99    0.93
   1  -7  -2    5.95    0.53
   1  -7  -2    5.47    0.88
   1  -7  -2    5.06    0.51
  -1  -7   2    3.69    1.10
  -1  -7   2    3.91    0.75
  -1   7   2    6.85    0.60
   1   7  -2    3.72    0.72
   1   7  -2    7.21    0.73
   0  -7   2    2.88    0.33
   0  -7  -2    3.04    0.57
   0  -7   2    2.53    0.48
   0  -7  -2    2.88    0.33
   0  -7  -2    2.20    0.76
   0  -7   2    1.70    0.67
   0  -7  -2    1.86    0.70
   0   7   2    2.96    0.40
   0   7  -2    2.10    0.37
   0   7   2    1.68    0.57
   0   7  -2    1.15    0.56
   1  -7   2    2.83    0.36
   1  -7   2    1.29    0.64
  -1  -7  -2    1.60    0.57
   1  -7   2    2.62    0.32
   1   7   2    3.28    0.57
  -1   7  -2    2.66    0.39
   1   7   2    1.76    0.55
   2  -7   2    2.36    0.42
   2  -7   2    1.37    0.72
  -2  -7  -2    1.48    0.54
  -2  -7  -2    2.41    0.32
   2   7   2    0.98    0.52
   2   7   2    2.98    0.37
  -2   7  -2    2.30    0.41
  -2   7  -2    2.40    0.28
   3  -7   2    3.33    0.91
   3  -7   2    3.10    0.35
  -3  -7  -2    3.60    0.37
   3   7   2    2.87    0.41
   3   7   2    3.15    0.69
  -3   7  -2    2.30    0.34
  -3   7  -2    3.05    0.34
   4  -7   2    0.18    0.22
   4  -7   2    0.31    0.80
  -4  -7  -2    0.44    0.22
  -4   7  -2    0.16    0.19
  -4   7  -2    0.18    0.20
  -4   7  -2    0.09    0.22
  -4   7  -2   -0.31    0.18
   4   7   2    0.01    0.52
  -5  -7  -2    1.82    0.26
   5  -7   2    1.92    0.28
  -5  -7  -2    1.88    0.23
  -5  -7  -2    1.62    0.25
  -5   7  -2    1.72    0.25
  -5   7  -2    1.48    0.26
  -5   7  -2    1.54    0.25
   5   7   2    0.90    0.64
   6  -7   2    2.67    0.32
  -6  -7  -2    3.46    0.28
  -6  -7  -2    3.05    0.26
  -6  -7  -2    2.48    0.27
  -6  -7  -2    2.98    0.30
  -6   7  -2    2.73    0.30
  -6   7  -2    3.02    0.30
  -6   7  -2    2.61    0.31
   7  -7   2    1.79    0.26
  -7  -7  -2    2.40    0.23
  -7  -7  -2    1.93    0.23
  -7  -7  -2    1.97    0.20
  -7  -7  -2    1.85    0.20
  -7  -7  -2    1.75    0.21
  -7   7  -2    1.71    0.25
  -7   7  -2    2.07    0.24
  -7   7  -2    2.18    0.24
   8  -7   2    9.22    0.74
  -8  -7  -2   10.17    0.68
  -8  -7  -2   10.15    0.66
  -8  -7  -2   10.04    0.67
  -8   7  -2    9.72    0.78
  -8   7  -2    9.74    0.70
  -9  -7  -2    0.93    0.13
  -9   7  -2    1.46    0.15
  -9   7  -2    0.95    0.19
  -7  -8   2    1.44    0.14
  -6  -8   2    1.21    0.17
  -6  -8   2    1.55    0.19
  -5  -8   2   12.78    0.84
  -5  -8   2   12.78    0.86
   5  -8  -2   12.11    0.87
  -4  -8   2    0.71    0.19
   4  -8  -2    0.52    0.19
  -4  -8   2    0.79    0.14
  -4   8   2    0.11    0.14
  -3  -8   2    0.28    0.19
   3  -8  -2    0.14    0.23
  -2  -8   2   19.48    1.33
   2  -8  -2   19.31    1.32
   2   8  -2   19.77    1.35
  -2   8   2   19.52    1.33
   1  -8  -2    5.56    0.63
   1  -8  -2    6.50    0.57
  -1  -8   2    6.37    0.55
   1   8  -2    6.57    0.57
  -1   8   2    7.03    0.56
   0  -8  -2    1.04    0.17
   0  -8   2    1.13    0.26
   0  -8  -2    1.25    0.25
   0  -8  -2    1.05    0.20
   0  -8   2    0.59    0.16
   0   8  -2    0.67    0.25
   0   8   2    1.35    0.30
   1  -8   2    4.43    0.45
  -1  -8  -2    4.38    0.45
   1  -8   2    4.31    0.41
  -1  -8  -2    4.44    0.36
  -1   8  -2    4.23    0.43
   1   8   2    5.16    0.46
  -2  -8  -2    9.34    0.67
   2  -8   2    8.91    0.71
  -2  -8  -2   10.18    0.73
   2   8   2   10.24    0.76
  -2   8  -2   10.10    0.73
   3  -8   2    9.21    0.78
  -3  -8  -2    9.05    0.68
  -3  -8  -2    9.08    0.63
   4  -8   2    0.58    0.19
  -4  -8  -2    0.42    0.13
  -4  -8  -2    0.57    0.18
  -5  -8  -2    6.82    0.49
   5  -8   2    6.10    0.50
  -5  -8  -2    6.17    0.46
   6  -8   2    4.37    0.44
  -6  -8  -2    3.32    0.29
  -6  -8  -2    3.83    0.32
  -2  -9   2    3.49    0.30
  -1  -9   2    0.87    0.22
   0  -9  -2    0.10    0.23
  -1  -9  -2    0.27    0.16
  -2  -9  -2    0.89    0.16
 -14   0   3    0.04    0.10
 -14   0   3   -0.01    0.09
 -14   0   3    0.13    0.11
 -13   0   3    4.96    0.41
 -13   0   3    4.95    0.40
 -13   0   3    5.39    0.49
 -12   0   3    0.21    0.17
 -12   0   3   -0.30    0.15
 -12   0   3    0.20    0.16
 -12   0   3    0.05    0.17
 -11   0   3    7.17    0.52
 -11   0   3    6.36    0.55
 -11   0   3    5.82    0.85
 -11   0   3    4.99    0.76
 -11   0   3    6.44    0.59
 -11   0   3    6.97    0.55
 -10   0   3    0.09    0.19
 -10   0   3    0.01    0.17
 -10   0   3   -0.23    0.17
 -10   0   3    0.15    0.35
 -10   0   3    0.15    0.17
 -10   0   3    0.28    0.17
 -10   0   3    0.17    0.43
  -9   0   3   26.03    1.96
  -9   0   3   25.42    1.68
  -9   0   3   24.24    1.67
  -9   0   3   26.44    1.69
  -9   0   3   24.83    1.87
  -9   0   3   26.26    1.69
  -9   0   3   24.93    1.69
  -9   0   3   25.35    1.69
  -8   0   3    0.77    0.36
  -8   0   3    0.76    0.30
  -7   0   3    3.82    0.52
  -7   0   3    3.36    0.47
  -6   0   3    0.03    0.25
   6   0  -3    0.02    0.13
   6   0  -3   -0.52    0.24
  -6   0   3    0.04    0.21
  -5   0   3    1.56    0.28
   5   0  -3    1.22    0.15
   5   0  -3    0.79    0.23
  -5   0   3    1.17    0.29
   4   0  -3    0.35    0.08
  -4   0   3    0.43    0.19
  -4   0   3    0.05    0.17
   3   0  -3  255.07   15.83
   3   0  -3  241.16   15.86
   2   0  -3    0.03    0.11
   2   0  -3    0.11    0.06
  -2   0   3    0.03    0.12
  -2   0   3    0.16    0.13
   1   0  -3  142.45    9.86
  -1   0   3  165.10    9.87
  -1   0   3  152.79    9.87
  -1   0   3  164.13    9.87
  -1   0   3  148.15    9.87
   0   0   3    0.01    0.04
   0   0   3    0.08    0.04
   0   0   3   -0.03    0.07
  -1   0  -3    1.75    0.15
  -2   0  -3   -0.07    0.10
  -2   0  -3    0.01    0.09
   3   0   3  539.82   34.70
  -4   0  -3    0.31    0.14
  -4   0  -3    0.33    0.16
  -5   0  -3    0.71    0.21
  -5   0  -3    1.19    0.26
  -6   0  -3    0.27    0.22
  -6   0  -3    0.34    0.20
  -7   0  -3   41.31    2.79
  -7   0  -3   41.42    2.82
  -8   0  -3    1.36    0.36
  -9   0  -3   60.24    3.86
  -9   0  -3   60.22    3.87
  -9   0  -3   59.29    3.86
  -9   0  -3   61.90    3.87
  -9   0  -3   58.15    3.87
  -9   0  -3   61.53    3.86
  -9   0  -3   55.61    4.04
  -9   0  -3   61.45    4.03
  -9   0  -3   59.54    3.86
 -10   0  -3   -0.04    0.37
 -10   0  -3    0.16    0.17
 -10   0  -3   -0.02    0.15
 -10   0  -3   -0.10    0.14
 -10   0  -3    0.07    0.16
 -10   0  -3   -0.01    0.15
 -11   0  -3   26.26    1.72
 -11   0  -3   24.55    1.72
 -11   0  -3   26.92    1.72
 -11   0  -3   26.47    1.73
 -12   0  -3    0.01    0.17
 -12   0  -3    0.02    0.16
 -12   0  -3    0.10    0.20
 -12   0  -3    0.20    0.16
 -13   0  -3    5.79    0.45
 -13   0  -3    6.18    0.45
 -13   0  -3    5.96    0.44
 -14  -1   3    1.72    0.20
 -14  -1   3    2.04    0.20
 -14  -1   3    2.02    0.18
 -14  -1   3    2.16    0.18
 -14   1   3    1.89    0.18
 -14   1   3    1.87    0.19
 -13  -1   3    1.61    0.20
 -13  -1   3    1.55    0.20
 -13  -1   3    1.76    0.21
 -13   1   3    1.53    0.19
 -13   1   3    1.53    0.18
 -13   1   3    1.62    0.20
 -13   1   3    1.62    0.22
 -12  -1   3    1.38    0.23
 -12  -1   3    1.75    0.23
 -12  -1   3    1.25    0.22
 -12  -1   3    1.39    0.22
 -12   1   3    1.76    0.21
 -12   1   3    1.18    0.25
 -12   1   3    1.59    0.22
 -12   1   3    1.58    0.22
 -11  -1   3    4.61    0.44
 -11  -1   3    4.33    0.73
 -11  -1   3    6.04    0.48
 -11  -1   3    5.43    0.44
 -11  -1   3    5.71    0.47
 -11  -1   3    5.31    0.48
 -11   1   3    5.87    0.49
 -11   1   3    4.85    0.45
 -11   1   3    5.36    0.47
 -11   1   3    5.46    0.45
 -11   1   3    4.93    0.80
 -11   1   3    5.57    0.78
 -10  -1   3   11.83    0.82
 -10  -1   3   10.72    1.13
 -10  -1   3   10.76    0.81
 -10  -1   3   11.84    0.79
 -10  -1   3   11.31    0.83
 -10  -1   3   12.03    0.82
 -10   1   3   10.47    0.83
 -10   1   3    9.96    1.12
 -10   1   3   10.80    0.82
 -10   1   3   10.75    0.82
 -10   1   3   12.06    1.09
 -10   1   3   11.29    0.80
 -10   1   3   11.62    0.81
  -9  -1   3    3.77    0.31
  -9  -1   3    2.81    0.48
  -9  -1   3    3.33    0.33
  -9  -1   3    2.60    0.57
  -9  -1   3    3.47    0.33
  -9  -1   3    3.00    0.31
  -9  -1   3    3.41    0.32
  -9   1   3    3.40    0.55
  -9   1   3    3.07    0.31
  -9   1   3    3.06    0.31
  -9   1   3    3.36    0.33
  -9   1   3    2.75    0.29
  -9   1   3    3.39    0.34
  -9   1   3    2.56    0.56
  -9   1   3    2.74    0.30
  -8  -1   3   19.92    1.40
  -8  -1   3   19.93    1.38
  -8  -1   3   21.03    1.40
  -8  -1   3   20.47    1.40
  -8  -1   3   21.13    1.54
  -8  -1   3   20.78    1.63
  -8  -1   3   21.78    1.40
  -8   1   3   22.84    1.66
  -8   1   3   21.82    1.43
  -8   1   3   20.54    1.40
  -8   1   3   22.57    1.41
  -8   1   3   20.05    1.39
  -8   1   3   20.60    1.42
  -8   1   3   21.76    1.60
  -7  -1   3    0.33    0.24
  -7  -1   3    0.35    0.32
  -7   1   3    0.67    0.35
  -7   1   3    0.52    0.26
  -6  -1   3    0.93    0.25
  -6  -1   3    0.87    0.31
   6  -1  -3    0.70    0.16
   6   1  -3    0.89    0.23
  -6   1   3    0.82    0.28
  -6   1   3    1.07    0.33
   5  -1  -3   10.35    0.69
   5  -1  -3    8.26    0.73
  -5  -1   3    8.23    0.81
  -5  -1   3   11.43    0.80
  -5   1   3   10.24    0.81
  -5   1   3   10.30    0.81
   5   1  -3   10.62    0.74
   4  -1  -3    0.51    0.11
  -4  -1   3    0.93    0.19
  -4  -1   3    0.93    0.25
   4  -1  -3    0.64    0.16
  -4   1   3    0.61    0.20
  -4   1   3    0.69    0.22
   4   1  -3    0.59    0.16
  -3  -1   3   45.55    3.06
  -3  -1   3   47.30    3.03
   3  -1  -3   43.62    3.01
   3   1  -3   44.00    3.02
  -3   1   3   52.33    3.05
  -2  -1   3   10.74    0.82
  -2  -1   3   11.38    0.81
  -2  -1   3   10.17    0.78
  -2   1   3   12.01    0.80
  -2   1   3   11.85    0.80
  -1  -1   3   32.66    2.08
  -1  -1   3   33.21    2.08
  -1   1   3   27.47    2.05
  -1   1   3   33.32    2.06
  -1   1   3   31.80    2.06
   0  -1   3  101.78    6.27
   0   1   3  100.83    6.24
   0   1   3   90.30    6.25
  -1  -1  -3   75.28    4.50
  -1  -1  -3   70.80    4.49
   1  -1   3   66.62    4.50
  -1  -1  -3   79.30    4.50
   1   1   3   62.47    4.49
   1   1   3   65.33    4.48
  -2  -1  -3   36.91    2.55
  -2  -1  -3   41.43    2.51
   2   1   3   38.65    2.53
  -2   1  -3   42.19    2.56
   2   1   3   36.76    2.52
  -3  -1  -3    0.77    0.17
  -3  -1  -3    0.76    0.12
  -3   1  -3    0.67    0.19
   3   1   3    0.62    0.13
   3   1   3    0.66    0.14
   3   1   3    0.77    0.11
   3   1   3    0.48    0.19
  -3   1  -3    0.79    0.20
  -4  -1  -3    0.96    0.21
  -4  -1  -3    0.86    0.15
   4   1   3    1.07    0.15
   4   1   3    1.19    0.12
   4   1   3    0.55    0.36
  -4   1  -3    0.90    0.21
  -4   1  -3    1.11    0.23
   4   1   3    1.05    0.15
  -5  -1  -3   65.00    4.14
  -5  -1  -3   63.35    4.09
   5   1   3   61.18    4.11
  -5   1  -3   63.30    4.14
   5   1   3   67.77    4.05
  -5   1  -3   58.44    4.13
   5   1   3   62.25    4.07
  -6  -1  -3    1.45    0.31
  -6  -1  -3    1.52    0.25
  -6   1  -3    1.49    0.31
  -6   1  -3    1.35    0.29
   6   1   3    1.59    0.18
   6   1   3    1.10    0.20
   6   1   3    1.29    0.32
  -7  -1  -3    7.80    0.69
  -7  -1  -3    8.98    0.79
  -7   1  -3    8.60    0.79
  -7   1  -3    8.20    0.77
   7   1   3    8.54    0.67
  -8  -1  -3    1.56    0.19
  -8  -1  -3    1.22    0.19
  -8  -1  -3    1.47    0.20
  -8  -1  -3    1.49    0.38
  -8  -1  -3    1.40    0.19
  -8  -1  -3    1.47    0.20
  -8  -1  -3    1.35    0.19
  -8   1  -3    1.53    0.19
  -8   1  -3    1.69    0.27
  -8   1  -3    1.25    0.19
  -8   1  -3    1.35    0.19
  -8   1  -3    1.19    0.37
  -8   1  -3    1.46    0.20
  -8   1  -3    1.31    0.35
  -8   1  -3    1.49    0.19
  -9  -1  -3    0.13    0.16
  -9  -1  -3    0.26    0.16
  -9  -1  -3    0.21    0.16
  -9  -1  -3    0.16    0.15
  -9  -1  -3    0.41    0.16
  -9  -1  -3    0.42    0.17
  -9  -1  -3    0.32    0.34
  -9   1  -3   -0.17    0.14
  -9   1  -3    0.44    0.32
  -9   1  -3    0.32    0.15
  -9   1  -3    0.14    0.18
  -9   1  -3    0.29    0.16
  -9   1  -3    0.25    0.16
  -9   1  -3    0.52    0.16
  -9   1  -3    0.38    0.15
  -9   1  -3   -0.02    0.35
 -10  -1  -3    2.53    0.29
 -10  -1  -3    1.83    0.47
 -10  -1  -3    2.82    0.29
 -10  -1  -3    3.22    0.29
 -10  -1  -3    2.14    0.27
 -10  -1  -3    2.51    0.27
 -10  -1  -3    2.32    0.27
 -10   1  -3    2.24    0.27
 -10   1  -3    2.35    0.30
 -10   1  -3    2.66    0.28
 -10   1  -3    1.93    0.25
 -10   1  -3    2.58    0.28
 -10   1  -3    1.70    0.50
 -11  -1  -3   11.16    0.82
 -11  -1  -3   11.60    0.80
 -11  -1  -3   11.68    0.82
 -11  -1  -3   11.72    0.82
 -11  -1  -3   12.61    0.83
 -11   1  -3   11.62    0.82
 -11   1  -3   10.06    0.82
 -11   1  -3   10.89    0.84
 -12  -1  -3    4.15    0.33
 -12  -1  -3    3.32    0.32
 -12  -1  -3    3.42    0.32
 -12  -1  -3    3.22    0.32
 -12  -1  -3    3.48    0.33
 -12   1  -3    3.38    0.31
 -12   1  -3    3.59    0.34
 -12   1  -3    3.20    0.31
 -13  -1  -3    3.26    0.28
 -13  -1  -3    3.06    0.27
 -13  -1  -3    2.87    0.28
 -13  -1  -3    3.06    0.27
 -13   1  -3    2.64    0.25
 -14  -2   3    4.20    0.30
 -14  -2   3    4.22    0.31
 -14  -2   3    3.95    0.30
 -14  -2   3    3.79    0.30
 -13  -2   3    0.19    0.14
 -13  -2   3    0.53    0.21
 -13  -2   3    0.14    0.14
 -13  -2   3    0.13    0.13
 -13  -2   3    0.36    0.13
 -13   2   3    0.10    0.17
 -13   2   3    0.12    0.12
 -13   2   3    0.11    0.15
 -12  -2   3    6.96    0.56
 -12  -2   3    7.03    0.55
 -12  -2   3    7.12    0.52
 -12  -2   3    7.10    0.55
 -12  -2   3    7.14    0.54
 -12   2   3    6.86    0.57
 -12   2   3    6.75    0.54
 -12   2   3    7.39    0.53
 -12   2   3    6.64    0.53
 -11  -2   3    3.90    0.37
 -11  -2   3    4.21    0.41
 -11  -2   3    5.25    0.42
 -11  -2   3    5.03    0.41
 -11  -2   3    4.35    0.39
 -11   2   3    3.82    0.37
 -11   2   3    3.69    0.40
 -11   2   3    4.05    0.38
 -11   2   3    4.79    0.41
 -10  -2   3   10.41    1.12
 -10  -2   3   11.92    0.80
 -10  -2   3   11.30    0.82
 -10  -2   3   11.91    0.84
 -10  -2   3   11.53    0.82
 -10  -2   3   10.97    0.82
 -10   2   3   11.34    0.84
 -10   2   3   11.38    0.81
 -10   2   3   10.82    0.81
 -10   2   3   11.30    0.82
 -10   2   3   10.60    0.79
 -10   2   3   11.00    1.12
  -9  -2   3    1.50    0.24
  -9  -2   3    1.80    0.32
  -9  -2   3    1.68    0.49
  -9  -2   3    1.43    0.23
  -9  -2   3    1.97    0.26
  -9  -2   3    1.18    0.21
  -9  -2   3    1.90    0.25
  -9   2   3    1.92    0.38
  -9   2   3    1.74    0.28
  -9   2   3    1.40    0.48
  -9   2   3    1.60    0.23
  -9   2   3    1.40    0.53
  -9   2   3    1.70    0.23
  -9   2   3    1.27    0.36
  -9   2   3    1.41    0.22
  -8  -2   3   10.65    0.78
  -8  -2   3   10.95    0.76
  -8  -2   3   11.28    0.78
  -8  -2   3   11.16    0.77
  -8  -2   3   11.42    0.78
  -8  -2   3   10.17    1.05
  -8  -2   3   11.28    0.78
  -8   2   3    9.45    0.76
  -8   2   3   10.48    0.79
  -8   2   3   10.94    0.77
  -8   2   3   11.71    0.79
  -8   2   3   11.76    1.04
  -8   2   3   11.11    0.78
  -8   2   3   10.81    0.78
  -8   2   3   10.30    1.05
  -7  -2   3    9.84    0.71
  -7  -2   3   10.27    0.71
  -7  -2   3    9.33    0.71
  -7  -2   3    9.88    1.05
  -7  -2   3    9.62    0.71
  -7  -2   3    9.92    0.70
  -7   2   3   10.76    0.73
  -7   2   3    9.84    0.94
  -7   2   3   10.09    0.71
  -7   2   3    9.86    0.91
  -7   2   3   10.52    0.72
  -6  -2   3    3.00    0.50
  -6  -2   3    2.58    0.35
  -6   2   3    2.11    0.38
  -6   2   3    2.76    0.44
  -5  -2   3    6.54    0.65
  -5  -2   3    5.88    0.53
  -5   2   3    5.54    0.59
  -5   2   3    5.33    0.59
  -4  -2   3    0.21    0.25
  -4  -2   3    0.26    0.15
  -4   2   3    0.01    0.21
  -4   2   3    0.00    0.18
   4   2  -3   -0.31    0.24
  -3  -2   3   13.90    1.09
  -3  -2   3   13.26    1.02
  -3  -2   3   16.72    1.08
  -3  -2   3   14.97    1.11
  -3   2   3   14.48    1.07
  -3   2   3   14.18    1.06
   3   2  -3   16.44    1.10
   2  -2  -3   19.87    1.41
  -2  -2   3   20.22    1.43
  -2  -2   3   19.61    1.38
  -2   2   3   19.66    1.38
  -2   2   3   23.37    1.40
  -1  -2   3   64.26    4.06
  -1  -2   3   64.72    4.03
  -1  -2   3   60.33    4.05
   1   2  -3   61.21    4.05
  -1   2   3   65.93    4.02
  -1   2   3   56.48    4.03
   0  -2   3    0.96    0.26
   0  -2   3    0.94    0.24
   0  -2   3    0.83    0.19
   0  -2  -3    1.08    0.25
   0   2   3    0.91    0.18
   0   2  -3    1.22    0.23
   0   2   3    1.04    0.22
   0   2   3    1.12    0.16
   0   2   3    1.06    0.15
   1  -2   3  164.54   10.14
  -1  -2  -3  154.88   10.11
   1  -2   3  162.43   10.12
   1   2   3  172.93   10.12
   1   2   3  149.81   10.10
  -1   2  -3  142.59   10.12
  -2  -2  -3    3.95    0.41
  -2  -2  -3    4.32    0.38
   2  -2   3    4.09    0.42
  -2  -2  -3    4.87    0.49
   2   2   3    3.49    0.35
  -2   2  -3    3.60    0.40
  -2   2  -3    4.20    0.35
   2   2   3    5.01    0.41
   2   2   3    3.72    0.44
  -3  -2  -3    0.65    0.14
  -3  -2  -3    1.15    0.23
   3   2   3    0.83    0.20
  -3   2  -3    1.20    0.24
   3   2   3    1.21    0.18
  -4  -2  -3    4.33    0.49
  -4   2  -3    4.75    0.50
   4   2   3    5.03    0.42
   4   2   3    5.51    0.47
  -5  -2  -3    5.17    0.54
   5   2   3    5.68    0.44
  -5   2  -3    3.88    0.48
  -6  -2  -3    6.24    0.63
  -6   2  -3    5.89    0.65
  -7  -2  -3    3.31    0.33
  -7  -2  -3    3.43    0.32
  -7  -2  -3    3.79    0.34
  -7  -2  -3    3.78    0.33
  -7  -2  -3    4.21    0.34
  -7  -2  -3    4.18    0.55
  -7  -2  -3    3.90    0.34
  -7   2  -3    4.22    0.34
  -7   2  -3    3.97    0.34
  -7   2  -3    3.40    0.50
  -7   2  -3    3.77    0.36
  -8  -2  -3    0.38    0.15
  -8  -2  -3    0.25    0.31
  -8  -2  -3    0.45    0.17
   8  -2   3    0.56    0.24
  -8  -2  -3    0.26    0.17
  -8  -2  -3    0.14    0.26
  -8  -2  -3    0.32    0.14
  -8  -2  -3   -0.12    0.13
  -8  -2  -3    0.21    0.15
  -8   2  -3    0.23    0.33
  -8   2  -3    0.34    0.17
  -8   2  -3    0.23    0.14
  -8   2  -3    0.06    0.15
  -8   2  -3    0.39    0.15
  -8   2  -3    0.44    0.16
  -9  -2  -3    1.82    0.24
  -9  -2  -3    1.72    0.44
  -9  -2  -3    1.25    0.21
  -9  -2  -3    1.38    0.27
  -9  -2  -3    1.31    0.22
  -9  -2  -3    1.59    0.23
  -9  -2  -3    0.84    0.22
  -9   2  -3    1.29    0.22
  -9   2  -3    1.51    0.28
  -9   2  -3    1.01    0.19
  -9   2  -3    0.99    0.43
  -9   2  -3    1.83    0.26
  -9   2  -3    1.13    0.21
  -9   2  -3    0.97    0.21
 -10  -2  -3    7.57    0.58
 -10  -2  -3    7.75    0.58
 -10  -2  -3    7.18    0.59
 -10  -2  -3    7.73    0.57
 -10  -2  -3    8.21    0.58
 -10  -2  -3    6.89    0.56
 -10   2  -3    6.58    0.56
 -10   2  -3    6.66    0.56
 -10   2  -3    6.89    0.60
 -10   2  -3    7.52    0.57
 -10   2  -3    6.89    0.87
 -11  -2  -3    0.00    0.18
 -11  -2  -3    0.26    0.16
 -11  -2  -3    0.25    0.19
 -11  -2  -3    0.21    0.17
 -11  -2  -3    0.11    0.18
 -11  -2  -3    0.12    0.16
 -11   2  -3    0.21    0.19
 -11   2  -3    0.04    0.18
 -11   2  -3    0.08    0.20
 -12  -2  -3    1.66    0.23
 -12  -2  -3    1.72    0.22
 -12  -2  -3    1.97    0.22
 -12  -2  -3    2.01    0.24
 -12  -2  -3    1.59    0.23
 -12   2  -3    1.89    0.23
 -12   2  -3    1.83    0.26
 -13  -2  -3    1.37    0.18
 -13  -2  -3    1.39    0.18
 -13  -2  -3    1.43    0.17
 -13  -2  -3    1.26    0.19
 -13  -2  -3    1.56    0.19
 -13   2  -3    1.86    0.23
 -14  -2  -3    3.44    0.29
 -14  -2  -3    3.48    0.27
 -13  -3   3    2.18    0.21
 -13  -3   3    1.92    0.21
 -13  -3   3    1.98    0.21
 -13  -3   3    1.92    0.21
 -13  -3   3    2.82    0.25
 -13   3   3    2.05    0.20
 -13   3   3    2.11    0.24
 -12  -3   3    5.17    0.42
 -12  -3   3    5.29    0.43
 -12  -3   3    4.70    0.42
 -12  -3   3    5.33    0.42
 -12  -3   3    5.52    0.42
 -12   3   3    4.44    0.40
 -12   3   3    4.62    0.42
 -12   3   3    5.32    0.46
 -11  -3   3    0.02    0.16
 -11  -3   3    0.19    0.15
 -11  -3   3    0.08    0.17
 -11  -3   3   -0.15    0.16
 -11  -3   3    0.26    0.18
 -11   3   3    0.22    0.22
 -11   3   3    0.17    0.18
 -11   3   3    0.03    0.17
 -10  -3   3    0.76    0.43
 -10  -3   3    0.62    0.18
 -10  -3   3    0.46    0.20
 -10  -3   3    0.62    0.20
  10  -3  -3    0.47    0.36
 -10  -3   3    1.07    0.22
 -10  -3   3    0.51    0.20
 -10  -3   3    0.86    0.18
 -10   3   3    0.66    0.21
 -10   3   3    1.29    0.25
 -10   3   3    0.63    0.18
 -10   3   3    1.11    0.21
 -10   3   3    0.42    0.41
 -10   3   3    0.29    0.19
  -9  -3   3    1.28    0.48
  -9  -3   3    1.23    0.23
  -9  -3   3    1.52    0.25
  -9  -3   3    1.77    0.22
  -9  -3   3    1.34    0.23
  -9  -3   3    1.13    0.23
  -9  -3   3    1.59    0.23
  -9   3   3    1.07    0.23
  -9   3   3    1.06    0.27
  -9   3   3    1.12    0.23
  -9   3   3    1.40    0.52
  -9   3   3    1.14    0.20
  -9   3   3    1.33    0.23
  -8  -3   3    6.64    0.54
  -8  -3   3    6.98    0.85
  -8  -3   3    6.78    0.55
  -8  -3   3    6.73    0.50
  -8  -3   3    6.93    0.55
  -8  -3   3    7.59    0.57
  -8  -3   3    7.04    0.54
  -8  -3   3    7.39    0.57
  -8   3   3    6.02    0.55
  -8   3   3    8.65    0.93
  -8   3   3    6.87    0.56
  -8   3   3    6.78    0.54
  -8   3   3    6.96    0.58
  -8   3   3    7.86    0.57
  -7  -3   3    0.66    0.16
  -7  -3   3    0.67    0.38
  -7  -3   3    0.82    0.17
  -7  -3   3    0.88    0.17
  -7  -3   3    0.73    0.15
  -7  -3   3    0.94    0.18
  -7  -3   3    0.52    0.18
  -7   3   3    0.81    0.20
  -7   3   3    0.60    0.17
  -7   3   3    0.74    0.18
  -7   3   3    0.70    0.19
  -7   3   3    0.39    0.34
  -6  -3   3    6.37    0.51
  -6  -3   3    7.09    0.53
  -6  -3   3    8.39    0.84
  -6  -3   3    7.25    0.52
  -6  -3   3    6.78    0.52
  -6  -3   3    6.89    0.53
  -6  -3   3    7.01    0.53
  -6   3   3    7.37    0.54
  -6   3   3    7.34    0.75
  -6   3   3    7.23    0.55
  -6   3   3    6.99    0.53
  -5  -3   3   22.07    1.63
  -5   3   3   21.09    1.58
   5   3  -3   22.03    1.71
  -4  -3   3   10.61    0.76
  -4  -3   3    9.22    0.73
  -4  -3   3   11.35    0.92
  -4  -3   3    9.26    0.77
  -4   3   3   10.66    0.86
   4   3  -3   11.90    1.02
  -3  -3   3   37.36    2.40
  -3  -3   3   34.45    2.26
  -3  -3   3   35.36    2.36
  -3  -3   3   31.78    2.27
  -3  -3   3   34.17    2.34
  -3   3   3   33.02    2.24
  -3   3   3   33.38    2.30
  -2  -3   3   34.44    2.36
  -2  -3   3   32.45    2.34
   2   3  -3   38.78    2.39
  -2   3   3   32.12    2.30
  -1  -3   3   43.61    3.02
   1  -3  -3   44.96    3.01
  -1  -3   3   41.95    2.97
   1  -3  -3   44.81    3.02
  -1  -3   3   50.39    3.05
   1   3  -3   45.89    3.05
  -1   3   3   43.73    2.95
   0  -3  -3    2.88    0.35
   0  -3   3    3.53    0.49
   0  -3   3    2.37    0.35
   0  -3  -3    3.39    0.46
   0  -3  -3    4.97    0.65
   0  -3   3    3.49    0.48
   0   3  -3    3.31    0.43
   0   3   3    3.27    0.45
  -1  -3  -3   33.32    2.41
   1  -3   3   34.61    2.47
   1  -3   3   32.29    2.42
  -1  -3  -3   41.69    2.47
   1  -3   3   40.12    2.50
   1   3   3   37.65    2.48
  -1   3  -3   33.85    2.43
   2  -3   3   -0.03    0.36
  -2  -3  -3    0.76    0.23
   2  -3   3    0.54    0.21
   2   3   3    0.67    0.28
   3  -3   3   18.48    1.32
  -3  -3  -3   15.67    1.35
   3  -3   3   16.71    1.40
  -3  -3  -3   19.49    1.34
  -3  -3  -3   18.27    1.39
   3   3   3   20.96    1.41
  -3   3  -3   18.96    1.34
  -4  -3  -3    2.23    0.36
   4  -3   3    2.72    0.41
   4   3   3    1.59    0.41
  -4   3  -3    1.86    0.36
  -5  -3  -3   89.22    5.66
   5  -3   3   81.85    5.66
   5   3   3   82.65    5.73
  -5   3  -3   91.34    5.68
  -6  -3  -3   10.74    0.75
  -6  -3  -3   11.04    0.75
  -6  -3  -3   10.79    0.92
  -6  -3  -3   10.60    0.74
  -6  -3  -3   10.53    0.74
  -6  -3  -3   10.03    0.73
   6  -3   3   10.90    0.97
  -6  -3  -3   10.73    0.74
  -6   3  -3   10.78    0.75
  -6   3  -3   10.72    0.75
  -6   3  -3   10.82    0.96
  -6   3  -3   10.28    0.75
  -7  -3  -3   11.09    0.77
  -7  -3  -3   10.46    0.77
  -7  -3  -3   10.81    0.77
  -7  -3  -3    9.98    0.96
  -7  -3  -3   11.79    0.80
   7  -3   3    9.86    1.01
  -7  -3  -3   10.56    0.78
  -7  -3  -3   11.22    0.78
  -7  -3  -3   10.53    0.74
  -7  -3  -3   11.51    0.78
  -7   3  -3   11.07    0.79
  -7   3  -3   12.16    1.03
  -7   3  -3   11.04    0.78
  -7   3  -3   11.29    0.78
  -7   3  -3   11.23    0.78
  -7   3  -3   10.46    0.77
   8  -3   3   11.23    0.97
  -8  -3  -3   11.30    0.82
  -8  -3  -3   11.72    0.83
  -8  -3  -3   12.34    0.82
  -8  -3  -3   12.00    0.83
  -8  -3  -3   11.42    0.81
  -8  -3  -3   11.50    0.82
  -8  -3  -3   11.97    0.82
   8  -3   3   10.35    1.04
  -8   3  -3   11.29    0.83
  -8   3  -3   11.45    0.85
  -8   3  -3   11.65    0.83
  -8   3  -3   11.51    0.83
  -8   3  -3   11.97    1.12
  -8   3  -3   11.57    0.83
  -9  -3  -3    0.48    0.18
  -9  -3  -3    0.05    0.17
   9  -3   3    0.33    0.33
  -9  -3  -3    0.42    0.20
   9  -3   3   -0.08    0.27
  -9  -3  -3    0.31    0.18
  -9  -3  -3    0.36    0.18
  -9  -3  -3    0.17    0.18
  -9   3  -3    0.01    0.35
  -9   3  -3    0.27    0.18
  -9   3  -3    0.43    0.17
  -9   3  -3    0.49    0.19
  -9   3  -3    0.08    0.21
 -10  -3  -3    0.25    0.18
 -10  -3  -3    0.23    0.17
  10  -3   3   -0.39    0.27
 -10  -3  -3    0.05    0.17
 -10  -3  -3   -0.12    0.17
 -10  -3  -3    0.25    0.17
 -10  -3  -3   -0.01    0.17
 -10   3  -3    0.12    0.21
 -10   3  -3    0.23    0.19
 -10   3  -3    0.22    0.19
 -11  -3  -3    4.53    0.44
 -11  -3  -3    4.81    0.43
 -11  -3  -3    5.37    0.44
 -11  -3  -3    5.23    0.45
 -11  -3  -3    5.05    0.43
 -11  -3  -3    5.07    0.45
 -11   3  -3    5.47    0.45
 -11   3  -3    4.89    0.46
 -11   3  -3    5.16    0.45
 -12  -3  -3    0.74    0.17
 -12  -3  -3    0.64    0.16
 -12  -3  -3    0.71    0.17
 -12  -3  -3    0.96    0.17
 -12  -3  -3    0.71    0.18
 -12  -3  -3    0.85    0.15
 -12   3  -3    0.91    0.23
 -12   3  -3    0.76    0.18
 -12   3  -3    0.56    0.17
 -13  -3  -3    1.59    0.17
 -13  -3  -3    1.42    0.17
 -13  -3  -3    1.40    0.19
 -13  -3  -3    1.04    0.19
 -13   3  -3    1.36    0.17
 -13   3  -3    1.34    0.23
 -13  -4   3    0.56    0.10
 -13  -4   3    0.45    0.10
 -13  -4   3    0.48    0.09
 -13  -4   3    0.46    0.10
 -13   4   3    0.55    0.11
 -13   4   3    0.25    0.13
 -12  -4   3    9.18    0.63
 -12  -4   3    9.44    0.63
 -12  -4   3    9.59    0.63
 -12  -4   3    8.89    0.63
 -12  -4   3    8.48    0.61
 -12   4   3    7.42    0.66
 -12   4   3    9.59    0.64
 -12   4   3    9.50    0.67
 -11  -4   3    0.69    0.16
 -11  -4   3    0.79    0.18
 -11  -4   3    0.84    0.20
 -11  -4   3    0.57    0.17
 -11  -4   3    0.67    0.18
 -11  -4   3    0.63    0.18
 -11   4   3    0.62    0.18
 -11   4   3    0.64    0.16
 -11   4   3    0.38    0.22
 -11   4   3    0.83    0.19
 -10  -4   3   22.90    1.55
 -10  -4   3   23.74    1.56
 -10  -4   3   23.40    1.54
 -10  -4   3   24.06    1.56
 -10  -4   3   24.21    1.55
 -10  -4   3   24.16    1.55
 -10   4   3   22.82    1.55
 -10   4   3   22.41    1.55
 -10   4   3   22.72    1.56
 -10   4   3   22.51    1.57
   9  -4  -3    0.11    0.44
  -9  -4   3    0.85    0.20
  -9  -4   3    0.99    0.51
  -9  -4   3    1.41    0.22
  -9  -4   3    0.76    0.20
  -9  -4   3    1.28    0.23
   9  -4  -3    1.35    0.41
  -9  -4   3    0.99    0.22
  -9  -4   3    1.15    0.21
  -9   4   3    0.96    0.22
  -9   4   3    0.81    0.46
  -9   4   3    0.67    0.23
  -9   4   3    1.15    0.24
  -9   4   3    1.55    0.25
  -8  -4   3    0.50    0.19
  -8  -4   3   -0.22    0.16
  -8  -4   3    0.02    0.16
  -8  -4   3    0.09    0.14
  -8  -4   3    0.01    0.17
   8  -4  -3   -0.20    0.41
  -8  -4   3    0.42    0.20
  -8  -4   3    0.29    0.18
  -8  -4   3    0.23    0.38
   8  -4  -3   -0.18    0.32
  -8   4   3    0.09    0.20
  -8   4   3    0.35    0.21
  -8   4   3    0.23    0.19
  -8   4   3    0.07    0.39
  -8   4   3   -0.01    0.18
  -7  -4   3    3.21    0.33
  -7  -4   3    2.63    0.58
  -7  -4   3    3.57    0.34
  -7  -4   3    3.35    0.34
  -7  -4   3    3.65    0.33
   7  -4  -3    3.10    0.60
  -7  -4   3    3.44    0.36
  -7   4   3    2.74    0.29
  -7   4   3    2.70    0.30
  -7   4   3    2.99    0.54
  -7   4   3    2.97    0.35
  -6  -4   3    1.23    0.20
  -6  -4   3    1.66    0.22
  -6  -4   3    1.39    0.20
  -6  -4   3    1.24    0.19
  -6  -4   3    1.46    0.22
   6  -4  -3    1.23    0.24
  -6  -4   3    1.24    0.21
  -6  -4   3    0.92    0.40
   6  -4  -3    1.07    0.43
  -6   4   3    1.39    0.23
  -6   4   3    1.48    0.24
   6   4  -3    1.24    0.59
  -6   4   3    1.64    0.24
  -6   4   3    1.39    0.42
  -5  -4   3    0.52    0.15
  -5  -4   3    0.52    0.14
  -5  -4   3    0.63    0.16
   5  -4  -3    0.94    0.37
  -5  -4   3    0.13    0.15
  -5  -4   3    0.58    0.38
  -5  -4   3    0.31    0.14
  -5  -4   3    0.72    0.16
  -5   4   3    0.76    0.18
   5   4  -3    0.64    0.62
  -5   4   3    0.76    0.32
  -5   4   3    0.70    0.31
  -5   4   3    0.84    0.19
  -5   4   3    0.50    0.15
  -4  -4   3    0.80    0.18
   4  -4  -3    0.56    0.60
   4  -4  -3    1.34    0.40
  -4  -4   3    1.36    0.39
  -4  -4   3    1.48    0.19
  -4   4   3    0.98    0.19
  -4   4   3    1.19    0.18
  -4   4   3    1.23    0.34
   4   4  -3    1.15    0.49
   3  -4  -3   30.72    2.34
  -3  -4   3   33.57    2.29
   3  -4  -3   32.93    2.24
   3  -4  -3   30.11    2.30
  -3  -4   3   32.18    2.31
  -3   4   3   33.00    2.22
   3   4  -3   32.95    2.34
   2  -4  -3    5.65    0.75
  -2  -4   3    5.12    0.64
   2  -4  -3    5.40    0.68
   2  -4  -3    5.43    0.60
  -2  -4   3    4.72    0.68
  -2   4   3    6.26    0.63
   2   4  -3    6.22    0.74
   1  -4  -3    0.14    0.33
   1  -4  -3    0.78    0.45
  -1  -4   3    0.41    0.37
  -1  -4   3    0.53    0.32
   1  -4  -3    0.57    0.25
  -1  -4   3    0.29    0.50
   1   4  -3    0.27    0.32
  -1   4   3    0.06    0.33
   0  -4  -3    7.65    0.88
   0  -4   3    9.25    0.81
   0  -4   3   10.79    1.00
   0  -4  -3    6.28    0.73
   0  -4   3   10.63    0.91
   0  -4  -3    8.15    0.90
   0   4   3    8.12    0.86
   0   4  -3   10.47    0.89
  -1  -4  -3    1.33    0.30
   1  -4   3    1.01    0.31
  -1  -4  -3    0.93    0.39
  -1  -4  -3    1.18    0.38
   1  -4   3    0.67    0.43
   1  -4   3    1.08    0.41
   1   4   3    1.33    0.39
  -1   4  -3    0.99    0.33
  -2  -4  -3    4.72    0.61
   2  -4   3    3.78    0.61
   2  -4   3    2.80    0.65
  -2  -4  -3    4.72    0.58
   2  -4   3    3.11    0.47
   2   4   3    5.60    0.67
  -3  -4  -3    3.00    0.44
   3  -4   3    1.77    0.68
   3  -4   3    1.95    0.46
   3  -4   3    2.33    0.41
  -3  -4  -3    2.42    0.43
   3   4   3    2.13    0.48
   4  -4   3    5.35    0.71
   4  -4   3    4.87    0.58
  -4  -4  -3    4.86    0.59
   4  -4   3    3.46    0.82
  -4  -4  -3    4.35    0.39
  -4  -4  -3    4.28    0.41
  -4  -4  -3    4.75    0.40
  -4   4  -3    5.53    0.42
   4   4   3    5.26    0.71
  -4   4  -3    4.12    0.38
   5   4   3    4.86    0.72
   6  -4   3    3.92    0.53
  -6  -4  -3    4.18    0.34
  -6  -4  -3    3.21    0.33
  -6  -4  -3    4.20    0.35
  -6  -4  -3    3.41    0.31
  -6  -4  -3    3.26    0.32
   6  -4   3    3.39    0.64
  -6  -4  -3    2.32    0.48
  -6  -4  -3    3.06    0.31
  -6   4  -3    3.42    0.31
  -6   4  -3    3.44    0.33
  -6   4  -3    3.02    0.33
  -6   4  -3    4.17    0.37
  -7  -4  -3    0.39    0.17
  -7  -4  -3    0.25    0.18
   7  -4   3    0.17    0.40
  -7  -4  -3    0.38    0.21
  -7  -4  -3    0.26    0.20
   7  -4   3   -0.04    0.34
  -7  -4  -3    0.28    0.18
  -7   4  -3    0.29    0.20
  -7   4  -3    0.24    0.19
  -7   4  -3    0.38    0.21
  -7   4  -3    0.40    0.18
   8  -4   3    0.85    0.38
  -8  -4  -3    0.54    0.19
  -8  -4  -3    0.54    0.17
  -8  -4  -3    0.95    0.21
  -8  -4  -3    0.69    0.21
   8  -4   3    0.32    0.43
  -8  -4  -3    0.81    0.20
  -8  -4  -3    0.77    0.16
  -8  -4  -3    0.69    0.22
  -8  -4  -3    0.61    0.18
  -8   4  -3    0.44    0.21
  -8   4  -3    0.84    0.23
  -8   4  -3    0.84    0.24
   9  -4   3    0.06    0.34
  -9  -4  -3    0.45    0.18
   9  -4   3    0.05    0.41
  -9  -4  -3    0.14    0.18
  -9  -4  -3    0.15    0.19
  -9  -4  -3    0.71    0.20
  -9  -4  -3    0.41    0.20
  -9  -4  -3    0.39    0.19
  -9   4  -3    0.62    0.23
  -9   4  -3    0.84    0.21
  -9   4  -3    0.53    0.22
 -10  -4  -3    3.14    0.32
 -10  -4  -3    2.96    0.32
 -10  -4  -3    2.84    0.32
 -10  -4  -3    2.99    0.32
 -10  -4  -3    2.87    0.32
 -10  -4  -3    3.10    0.32
 -10   4  -3    3.70    0.35
 -10   4  -3    3.72    0.35
 -10   4  -3    3.47    0.38
 -11  -4  -3    3.81    0.33
 -11  -4  -3    3.03    0.33
 -11  -4  -3    3.50    0.33
 -11  -4  -3    3.79    0.34
 -11  -4  -3    3.74    0.34
 -11  -4  -3    3.96    0.32
 -11   4  -3    4.19    0.36
 -11   4  -3    3.57    0.36
 -11   4  -3    3.50    0.33
 -12  -4  -3    1.13    0.17
 -12  -4  -3    1.38    0.18
 -12  -4  -3    1.34    0.18
 -12  -4  -3    0.95    0.16
 -12  -4  -3    1.11    0.17
 -12   4  -3    1.63    0.22
 -12   4  -3    1.53    0.21
 -12   4  -3    1.37    0.19
 -13  -4  -3    1.17    0.14
 -13  -4  -3    1.24    0.13
 -13  -4  -3    1.09    0.12
 -13  -4  -3    1.19    0.13
 -13   4  -3    1.13    0.16
 -13   4  -3    1.24    0.14
 -12  -5   3    3.84    0.29
 -12  -5   3    3.86    0.30
 -12  -5   3    3.94    0.29
 -12  -5   3    3.98    0.29
 -12   5   3    3.94    0.33
 -12   5   3    3.67    0.31
 -11  -5   3    1.68    0.17
 -11  -5   3    1.42    0.18
 -11  -5   3    1.69    0.19
 -11  -5   3    1.40    0.19
 -11  -5   3    1.54    0.18
 -11   5   3    1.42    0.22
 -11   5   3    1.40    0.21
 -11   5   3    1.50    0.19
 -10  -5   3    0.31    0.16
 -10  -5   3    0.37    0.15
  10  -5  -3    0.44    0.23
 -10  -5   3    0.74    0.17
 -10  -5   3    0.31    0.16
 -10  -5   3    0.61    0.17
 -10   5   3    0.30    0.18
 -10   5   3    0.65    0.22
 -10   5   3    0.78    0.16
 -10   5   3    0.48    0.18
  -9  -5   3    0.57    0.18
  -9  -5   3    0.02    0.17
  -9  -5   3    0.37    0.18
  -9  -5   3    0.47    0.17
   9  -5  -3    0.33    0.24
  -9  -5   3    0.40    0.17
  -9   5   3    0.44    0.19
  -9   5   3    0.23    0.19
  -9   5   3    0.48    0.22
  -9   5   3    0.21    0.17
   8  -5  -3   16.29    1.57
  -8  -5   3   19.37    1.30
   8  -5  -3   18.43    1.33
  -8  -5   3   17.88    1.34
  -8  -5   3   21.00    1.30
  -8   5   3   19.84    1.29
  -8   5   3   18.70    1.31
  -8   5   3   18.96    1.34
  -8   5   3   18.70    1.34
  -7  -5   3    0.64    0.18
  -7  -5   3    0.45    0.44
   7  -5  -3    0.64    0.42
   7  -5  -3    0.63    0.23
  -7  -5   3    0.50    0.19
  -7  -5   3    0.71    0.19
  -7  -5   3    0.95    0.20
   7  -5  -3    0.63    0.47
  -7  -5   3    0.70    0.20
  -7  -5   3    0.91    0.22
  -7   5   3    1.03    0.24
   7   5  -3    0.50    0.81
  -7   5   3    0.73    0.23
  -7   5   3    0.47    0.21
  -7   5   3    0.53    0.20
  -6  -5   3   51.98    3.29
   6  -5  -3   46.14    3.60
  -6  -5   3   52.46    3.29
   6  -5  -3   49.95    3.32
  -6  -5   3   50.79    3.29
  -6  -5   3   53.88    3.30
  -6  -5   3   48.01    3.54
  -6  -5   3   52.45    3.30
   6  -5  -3   47.43    3.51
  -6   5   3   50.43    3.31
  -6   5   3   51.59    3.31
  -6   5   3   51.66    3.30
   6   5  -3   48.21    3.71
  -5  -5   3    4.43    0.39
  -5  -5   3    4.34    0.40
   5  -5  -3    4.21    0.64
   5  -5  -3    4.33    0.46
   5  -5  -3    2.85    0.70
  -5  -5   3    5.69    0.44
  -5  -5   3    4.15    0.39
   5  -5  -3    4.55    1.02
  -5  -5   3    4.15    0.71
  -5   5   3    4.93    0.44
   5   5  -3    4.77    0.86
  -5   5   3    5.18    0.43
   4  -5  -3    4.73    0.47
  -4  -5   3    4.72    0.40
   4  -5  -3    5.64    0.81
   4  -5  -3    5.74    1.03
  -4  -5   3    4.99    0.41
  -4  -5   3    5.09    0.42
  -4  -5   3    5.33    0.44
   4  -5  -3    4.88    0.64
  -4  -5   3    5.43    0.74
  -4  -5   3    4.74    0.46
   4   5  -3    7.63    0.95
  -4   5   3    5.08    0.46
  -4   5   3    4.87    0.45
  -4   5   3    5.44    0.47
  -4   5   3    4.37    0.44
  -3  -5   3   15.35    1.08
   3  -5  -3   13.50    1.41
   3  -5  -3   16.24    1.10
   3  -5  -3   13.13    1.50
  -3  -5   3   16.89    1.39
   3  -5  -3   17.10    1.32
  -3  -5   3   15.45    1.33
  -3  -5   3   15.61    1.05
  -3  -5   3   14.72    1.06
  -3  -5   3   16.51    1.08
  -3  -5   3   16.34    1.08
  -3   5   3   15.30    1.12
  -3   5   3   16.82    1.09
   3   5  -3   15.97    1.45
  -3   5   3   15.07    1.08
  -3   5   3   16.13    1.08
  -3   5   3   15.03    1.07
   2  -5  -3   32.19    2.68
   2  -5  -3   38.28    2.45
  -2  -5   3   37.68    2.43
  -2  -5   3   36.62    2.68
   2  -5  -3   33.48    2.71
  -2  -5   3   38.17    2.44
   2  -5  -3   34.67    2.61
  -2   5   3   37.45    2.45
   2   5  -3   39.87    2.74
  -2   5   3   39.13    2.59
  -2   5   3   38.72    2.44
   1  -5  -3    7.74    0.94
   1  -5  -3    8.19    0.63
   1  -5  -3    9.21    0.86
  -1  -5   3    7.49    0.92
  -1  -5   3    8.43    0.63
   1  -5  -3   10.73    1.08
  -1  -5   3    8.51    0.93
  -1  -5   3    7.81    0.64
  -1   5   3    7.13    0.62
  -1   5   3    9.20    0.91
   1   5  -3    8.89    0.98
  -1   5   3    7.32    0.61
   0  -5   3    0.11    0.42
   0  -5  -3    0.57    0.18
   0  -5  -3    0.97    0.44
   0  -5  -3    0.51    0.44
   0  -5   3    0.41    0.19
   0  -5   3    0.54    0.82
   0  -5   3   -0.11    0.32
   0   5   3    0.31    0.19
   0   5  -3    0.15    0.35
   0   5  -3    0.23    0.18
   0   5   3    0.90    0.18
   0   5   3    0.48    0.39
  -1  -5  -3    9.01    0.66
  -1  -5  -3    7.66    0.65
   1  -5   3    9.26    0.68
  -1  -5  -3    8.54    0.96
   1  -5   3   10.04    1.05
   1  -5   3   10.73    1.11
  -1  -5  -3    9.36    0.96
   1   5   3    8.62    1.04
  -1   5  -3    8.73    0.88
  -1   5  -3    8.06    0.65
  -1   5  -3    8.15    0.71
  -2  -5  -3    0.45    0.15
   2  -5   3    0.53    0.53
   2  -5   3    1.37    0.36
  -2  -5  -3    1.29    0.39
   2  -5   3    0.47    0.45
  -2   5  -3    0.42    0.16
   2   5   3    1.02    0.46
  -2   5  -3    2.38    0.38
  -3  -5  -3    0.16    0.36
  -3  -5  -3    0.53    0.18
   3  -5   3    0.04    0.43
  -3  -5  -3    0.24    0.14
  -3  -5  -3    0.58    0.40
  -3  -5  -3    0.23    0.16
  -3  -5  -3    0.00    0.12
   3  -5   3    0.36    0.60
  -3  -5  -3    0.18    0.16
   3  -5   3    0.38    0.19
   3  -5   3    0.88    0.41
  -3   5  -3    0.38    0.18
  -3   5  -3    0.39    0.18
  -3   5  -3    0.63    0.17
  -3   5  -3    0.42    0.17
   3   5   3    0.31    0.47
  -4  -5  -3    0.28    0.13
  -4  -5  -3    0.36    0.18
  -4  -5  -3    0.74    0.17
  -4  -5  -3    0.64    0.16
   4  -5   3    0.51    0.20
  -4  -5  -3    0.38    0.17
   4  -5   3    0.37    0.37
  -4  -5  -3   -0.14    0.31
   4  -5   3    0.52    0.78
   4  -5   3   -0.07    0.46
  -4   5  -3    0.37    0.20
   4   5   3    0.98    0.52
  -4   5  -3    0.42    0.17
  -4   5  -3    0.41    0.18
  -4   5  -3    0.25    0.17
  -5  -5  -3   24.07    1.60
  -5  -5  -3   25.44    1.62
  -5  -5  -3   26.34    1.69
  -5  -5  -3   24.42    1.61
   5  -5   3   20.66    2.00
   5  -5   3   24.22    1.65
   5  -5   3   23.56    1.86
   5   5   3   21.68    2.02
  -5   5  -3   23.59    1.63
  -5   5  -3   26.16    1.63
  -6  -5  -3   26.30    1.66
  -6  -5  -3   25.30    1.66
   6  -5   3   23.33    1.69
   6  -5   3   24.33    1.92
  -6  -5  -3   26.45    1.66
  -6  -5  -3   25.57    1.67
   6  -5   3   22.25    2.03
  -6  -5  -3   24.05    1.65
  -6   5  -3   25.13    1.67
  -6   5  -3   26.23    1.69
  -6   5  -3   24.71    1.68
  -6   5  -3   24.80    1.65
   6   5   3   23.39    2.10
   7  -5   3   11.18    1.26
  -7  -5  -3   11.24    0.82
  -7  -5  -3   11.46    0.83
  -7  -5  -3   12.01    0.82
   7  -5   3    9.97    0.85
   7  -5   3   12.11    1.16
  -7  -5  -3   11.94    0.83
  -7  -5  -3   11.63    0.83
  -7  -5  -3   11.74    0.81
  -7   5  -3   11.43    0.85
  -7   5  -3   12.66    0.87
  -7   5  -3   11.51    0.84
  -8  -5  -3    4.75    0.46
  -8  -5  -3    3.61    0.38
  -8  -5  -3    3.38    0.39
  -8  -5  -3    4.08    0.51
  -8  -5  -3    3.88    0.37
   8  -5   3    3.88    0.41
  -8  -5  -3    4.58    0.47
  -8   5  -3    4.25    0.48
  -8   5  -3    5.46    0.57
  -8   5  -3    5.30    0.60
  -9  -5  -3    1.86    0.25
  -9  -5  -3    1.96    0.25
   9  -5   3    2.19    0.33
  -9  -5  -3    1.63    0.24
  -9  -5  -3    2.46    0.26
  -9  -5  -3    1.32    0.23
  -9   5  -3    2.44    0.28
  -9   5  -3    1.82    0.28
  -9   5  -3    1.85    0.28
 -10  -5  -3    5.11    0.40
 -10  -5  -3    4.72    0.41
 -10  -5  -3    4.30    0.40
 -10  -5  -3    4.83    0.41
 -10  -5  -3    4.69    0.41
 -10   5  -3    5.09    0.46
 -10   5  -3    5.08    0.43
 -10   5  -3    5.18    0.43
 -11  -5  -3    2.29    0.22
 -11  -5  -3    2.53    0.23
 -11  -5  -3    2.02    0.22
 -11  -5  -3    2.22    0.22
 -11  -5  -3    2.43    0.23
 -11   5  -3    2.24    0.24
 -11   5  -3    2.35    0.25
 -11   5  -3    1.96    0.26
 -12  -5  -3    0.28    0.09
 -12  -5  -3    0.39    0.10
 -12  -5  -3    0.34    0.10
 -12  -5  -3    0.22    0.09
 -12   5  -3    0.21    0.13
 -12   5  -3    0.41    0.12
 -11  -6   3    1.47    0.13
 -11   6   3    1.25    0.16
 -11   6   3    1.49    0.15
 -10  -6   3    0.98    0.14
 -10  -6   3    0.98    0.14
 -10  -6   3    0.69    0.13
  10  -6  -3    0.86    0.20
 -10  -6   3    0.82    0.15
 -10  -6   3    0.67    0.13
 -10   6   3    0.63    0.16
 -10   6   3    0.59    0.15
 -10   6   3    1.01    0.18
  -9  -6   3    0.77    0.22
  -9  -6   3    1.34    0.18
  -9  -6   3    1.15    0.17
  -9  -6   3    1.05    0.16
  -9  -6   3    0.97    0.16
   9  -6  -3    0.85    0.22
  -9   6   3    1.23    0.22
  -9   6   3    1.10    0.21
  -9   6   3    0.96    0.21
  -8  -6   3   10.21    0.71
   8  -6  -3   10.53    0.77
  -8  -6   3   10.19    0.71
  -8  -6   3    9.56    0.71
  -8  -6   3   10.54    0.71
  -8  -6   3   10.57    0.73
  -8  -6   3   10.00    0.72
  -8   6   3   10.18    0.75
  -8   6   3    9.18    0.74
  -8   6   3    9.64    0.74
  -7  -6   3   15.71    1.02
  -7  -6   3   14.82    1.02
  -7  -6   3   14.08    1.01
  -7  -6   3   14.75    1.03
   7  -6  -3   15.33    1.08
  -7  -6   3   15.53    1.04
  -7  -6   3   15.77    1.04
  -7   6   3   14.22    1.05
  -7   6   3   14.64    1.03
  -7   6   3   15.24    1.06
  -7   6   3   14.83    1.05
  -6  -6   3    0.77    0.20
  -6  -6   3    0.86    0.18
   6  -6  -3    0.92    0.27
  -6  -6   3    0.61    0.39
  -6  -6   3    1.04    0.18
   6  -6  -3    0.52    0.87
  -6  -6   3    0.95    0.35
  -6   6   3    0.30    0.27
  -6   6   3    0.80    0.24
  -6   6   3    0.65    0.32
   6   6  -3    0.09    0.57
  -5  -6   3    0.34    0.16
  -5  -6   3    0.67    0.47
  -5  -6   3    0.03    0.18
   5  -6  -3    0.28    0.78
  -5  -6   3    0.42    0.15
   5  -6  -3    0.85    0.52
   5  -6  -3    0.06    0.42
  -5  -6   3    0.43    0.21
   5  -6  -3    0.28    0.22
   5   6  -3   -0.04    0.53
  -5   6   3    0.58    0.21
  -5   6   3    0.47    0.23
  -5   6   3    0.26    0.20
  -4  -6   3    5.64    0.47
  -4  -6   3    4.96    0.42
   4  -6  -3    5.41    0.51
   4  -6  -3    6.27    1.11
   4  -6  -3    6.33    0.92
  -4  -6   3    4.76    0.41
  -4  -6   3    4.94    0.80
  -4  -6   3    4.55    0.48
   4  -6  -3    5.26    0.80
  -4   6   3    5.72    0.51
   4   6  -3    5.09    0.90
  -4   6   3    4.95    0.47
  -4   6   3    5.43    0.50
  -4   6   3    4.98    0.46
  -3  -6   3   17.12    1.56
  -3  -6   3   17.64    1.18
  -3  -6   3   16.41    1.49
   3  -6  -3   14.75    1.57
   3  -6  -3   18.47    1.55
   3  -6  -3   17.34    1.24
   3  -6  -3   18.81    1.79
  -3  -6   3   17.74    1.23
  -3   6   3   19.08    1.23
   3   6  -3   16.59    1.61
  -3   6   3   18.32    1.24
  -3   6   3   18.55    1.20
  -3   6   3   17.21    1.20
   2  -6  -3   10.54    1.33
   2  -6  -3   13.79    1.52
  -2  -6   3   15.78    1.41
   2  -6  -3   14.95    1.04
  -2  -6   3   14.35    1.03
  -2  -6   3   14.89    1.02
   2  -6  -3   12.80    1.33
  -2  -6   3   14.33    1.37
  -2   6   3   15.35    1.03
   2   6  -3   14.56    1.13
   2   6  -3   13.95    1.41
  -2   6   3   13.87    1.17
  -2   6   3   14.85    1.04
   1  -6  -3    1.61    0.60
   1  -6  -3    1.75    0.58
   1  -6  -3    1.36    0.30
   1  -6  -3    1.87    0.28
  -1  -6   3    1.50    0.57
  -1  -6   3    2.49    0.32
  -1  -6   3    2.20    0.28
   1   6  -3    1.56    0.52
  -1   6   3    2.02    0.51
  -1   6   3    2.02    0.43
  -1   6   3    2.30    0.32
   1   6  -3    1.90    0.32
   0  -6   3    1.29    0.25
   0  -6   3    1.45    0.55
   0  -6   3    0.97    0.27
   0  -6  -3    1.45    0.27
   0  -6  -3    1.19    0.53
   0  -6  -3    1.63    0.26
   0  -6   3    1.00    0.55
   0   6  -3    1.27    0.41
   0   6  -3    1.33    0.22
   0   6  -3    1.26    0.50
   0   6   3    1.75    0.55
   0   6   3    0.90    0.28
   1  -6   3   -0.26    0.48
   1  -6   3   -0.41    0.47
   1  -6   3    0.56    0.21
  -1  -6  -3    0.67    0.30
  -1  -6  -3    0.63    0.22
  -1  -6  -3    0.43    0.45
  -1   6  -3    0.73    0.43
  -1   6  -3    0.06    0.21
  -1   6  -3    0.10    0.18
   1   6   3    0.35    0.46
   1   6   3    0.09    0.23
  -2  -6  -3    3.23    0.89
   2  -6   3    2.21    0.66
   2  -6   3    2.30    0.32
   2  -6   3    3.70    0.82
  -2  -6  -3    1.86    0.26
  -2  -6  -3    2.59    0.30
  -2  -6  -3    2.83    0.32
  -2  -6  -3    2.84    0.58
   2   6   3    2.26    0.59
   2   6   3    2.84    0.37
  -2   6  -3    2.65    0.33
  -2   6  -3    2.58    0.30
  -2   6  -3    3.35    0.32
  -3  -6  -3    1.62    0.20
  -3  -6  -3    1.70    0.54
   3  -6   3    1.81    0.29
   3  -6   3    1.57    0.52
   3  -6   3    1.76    0.76
  -3  -6  -3    1.30    0.46
  -3  -6  -3    1.16    0.21
  -3  -6  -3    1.97    0.28
   3  -6   3    1.54    0.61
  -3   6  -3    2.03    0.25
  -3   6  -3    1.54    0.27
  -3   6  -3    2.14    0.28
   3   6   3    1.76    0.60
  -3   6  -3    1.75    0.25
   4  -6   3    0.20    0.45
   4  -6   3    0.77    0.82
  -4  -6  -3    0.50    0.21
  -4  -6  -3    0.40    0.19
   4  -6   3    0.48    0.23
  -4  -6  -3    0.30    0.14
  -4  -6  -3    0.31    0.17
   4  -6   3   -0.15    0.48
  -4   6  -3    0.48    0.21
  -4   6  -3    0.49    0.20
   4   6   3    0.22    0.56
  -4   6  -3    0.29    0.19
  -4   6  -3    0.67    0.22
  -5  -6  -3    3.65    0.33
   5  -6   3    2.07    0.72
  -5  -6  -3    3.91    0.33
  -5  -6  -3    3.16    0.35
   5  -6   3    3.22    0.66
  -5  -6  -3    4.50    0.39
  -5  -6  -3    3.26    0.31
   5  -6   3    3.32    0.38
   5  -6   3    4.49    1.08
  -5   6  -3    3.36    0.36
  -5   6  -3    3.20    0.37
   5   6   3    3.30    0.78
  -5   6  -3    3.05    0.37
  -5   6  -3    3.70    0.36
  -6  -6  -3    2.57    0.47
  -6  -6  -3    2.26    0.26
  -6  -6  -3    2.07    0.24
  -6  -6  -3    2.25    0.25
   6  -6   3    1.97    0.31
  -6  -6  -3    1.73    0.45
  -6   6  -3    2.15    0.48
  -6   6  -3    2.49    0.32
   6   6   3    1.28    0.70
  -6   6  -3    1.97    0.30
  -7  -6  -3    3.21    0.31
  -7  -6  -3    2.74    0.29
  -7  -6  -3    2.61    0.29
  -7  -6  -3    3.45    0.32
  -7  -6  -3    3.13    0.31
  -7  -6  -3    3.01    0.32
   7  -6   3    3.10    0.34
  -7  -6  -3    3.25    0.30
  -7   6  -3    2.77    0.32
  -7   6  -3    2.99    0.34
  -7   6  -3    2.88    0.33
  -8  -6  -3    1.97    0.23
   8  -6   3    1.63    0.29
  -8  -6  -3    1.54    0.24
  -8   6  -3    2.39    0.26
  -8   6  -3    1.89    0.28
  -8   6  -3    2.67    0.29
  -9  -6  -3    8.08    0.56
  -9  -6  -3    7.16    0.64
  -9  -6  -3    7.82    0.57
  -9  -6  -3    7.63    0.56
   9  -6   3    7.04    0.62
  -9  -6  -3    8.30    0.58
  -9   6  -3    8.81    0.63
  -9   6  -3    7.85    0.60
  -9   6  -3    8.17    0.59
 -10  -6  -3    2.05    0.21
 -10  -6  -3    1.50    0.18
  10  -6   3    1.31    0.22
 -10  -6  -3    1.93    0.19
 -10  -6  -3    2.05    0.19
 -10  -6  -3    2.12    0.20
 -10   6  -3    2.03    0.22
 -10   6  -3    2.10    0.22
 -10   6  -3    1.75    0.23
  -9  -7   3    3.57    0.27
  -9  -7   3    3.34    0.27
   9  -7  -3    3.31    0.31
  -9   7   3    3.66    0.28
  -8  -7   3    1.44    0.18
  -8  -7   3    1.26    0.16
   8  -7  -3    1.10    0.20
  -8   7   3    1.10    0.18
  -8   7   3    1.39    0.21
  -7  -7   3    6.23    0.45
  -7  -7   3    5.90    0.42
   7  -7  -3    6.11    0.50
  -7  -7   3    5.97    0.45
  -7   7   3    5.15    0.47
  -7   7   3    5.69    0.48
  -7   7   3    5.11    0.45
  -6  -7   3    0.57    0.14
  -6  -7   3    0.19    0.19
  -6  -7   3    0.16    0.16
   6  -7  -3    0.45    0.21
  -6   7   3    0.44    0.20
  -6   7   3    0.21    0.19
  -6   7   3    0.31    0.16
  -6   7   3    0.48    0.18
  -5  -7   3    1.46    0.19
  -5  -7   3    1.84    0.26
   5  -7  -3    2.52    1.33
   5  -7  -3    1.73    0.29
  -5   7   3    1.51    0.23
  -5   7   3    1.37    0.26
  -5   7   3    1.58    0.24
   5   7  -3    1.13    0.68
  -4  -7   3    1.37    0.26
   4  -7  -3    1.52    0.27
   4  -7  -3    1.10    0.82
  -4  -7   3    1.58    0.19
  -4   7   3    1.60    0.23
   4   7  -3    1.19    0.59
  -4   7   3    1.27    0.26
   3  -7  -3    4.53    0.47
   3  -7  -3    3.75    0.91
  -3  -7   3    3.85    0.39
  -3   7   3    3.84    0.41
   3   7  -3    4.69    0.48
   3   7  -3    2.61    0.67
   2  -7  -3    3.83    0.83
  -2  -7   3    4.63    0.73
  -2  -7   3    3.92    0.40
   2  -7  -3    4.24    0.52
  -2   7   3    3.34    0.44
   2   7  -3    2.88    0.69
   2   7  -3    3.56    0.43
  -1  -7   3    0.00    0.48
  -1  -7   3    0.55    0.91
   1  -7  -3    0.70    0.56
   1  -7  -3    0.39    0.23
   1  -7  -3    0.21    0.24
  -1  -7   3    0.49    0.25
  -1   7   3   -0.12    0.39
   1   7  -3    0.43    0.48
  -1   7   3    0.27    0.32
   1   7  -3    0.21    0.44
   0  -7  -3   11.86    1.28
   0  -7   3   10.99    0.90
   0  -7  -3   13.39    1.00
   0  -7   3   11.50    0.85
   0  -7   3    8.71    1.16
   0  -7   3    8.54    1.20
   0  -7  -3   12.50    0.86
   0   7  -3   12.07    0.97
   0   7  -3    9.64    1.10
   0   7   3   11.65    1.16
   1  -7   3   -0.62    0.51
  -1  -7  -3    0.32    0.24
   1  -7   3    0.01    0.25
  -1  -7  -3    0.61    0.33
   1  -7   3    0.24    0.21
  -1  -7  -3    0.53    0.51
   1   7   3   -0.04    0.43
   1   7   3    0.37    0.28
  -1   7  -3    0.33    0.27
  -2  -7  -3    9.62    0.74
  -2  -7  -3    7.89    1.01
   2  -7   3    9.91    0.76
   2   7   3    9.78    0.78
  -2   7  -3    9.19    0.76
   2   7   3    7.06    1.01
  -2   7  -3    9.57    0.70
   3  -7   3    0.58    0.75
   3  -7   3    0.17    0.21
  -3  -7  -3    0.26    0.22
   3   7   3    0.62    0.30
  -3   7  -3    0.09    0.22
   3   7   3    0.48    0.52
  -3   7  -3    0.14    0.19
  -4  -7  -3    0.68    0.22
   4  -7   3   -0.12    0.79
   4  -7   3    0.60    0.22
   4   7   3    0.46    0.56
  -4   7  -3    0.28    0.21
  -4   7  -3    0.14    0.19
  -4   7  -3    0.68    0.23
  -4   7  -3    0.74    0.20
  -5  -7  -3    0.48    0.21
  -5  -7  -3    0.14    0.18
  -5  -7  -3    0.38    0.14
   5  -7   3    0.33    0.21
  -5  -7  -3    0.45    0.17
   5   7   3    0.51    0.62
  -5   7  -3    0.56    0.20
  -5   7  -3    0.40    0.21
  -5   7  -3    0.36    0.20
  -6  -7  -3    1.18    0.18
  -6  -7  -3    1.24    0.17
  -6  -7  -3    1.07    0.22
  -6  -7  -3    1.11    0.19
   6  -7   3    0.92    0.23
  -6   7  -3    0.79    0.20
  -6   7  -3    1.53    0.23
  -6   7  -3    0.96    0.20
   7  -7   3    3.58    0.40
  -7  -7  -3    4.17    0.35
  -7  -7  -3    4.21    0.34
  -7  -7  -3    4.51    0.35
  -7  -7  -3    3.74    0.33
  -7  -7  -3    4.19    0.37
  -7   7  -3    4.44    0.39
  -7   7  -3    3.79    0.37
  -7   7  -3    3.91    0.36
  -8  -7  -3    0.29    0.12
  -8  -7  -3    0.36    0.11
  -8  -7  -3    0.29    0.11
  -8   7  -3    0.05    0.15
  -8   7  -3    0.14    0.27
  -8   7  -3    0.47    0.21
   9  -7   3    0.01    0.13
  -9  -7  -3   -0.07    0.09
  -9   7  -3    0.19    0.11
  -9   7  -3    0.26    0.16
  -6  -8   3    0.80    0.14
   6  -8  -3    0.64    0.24
  -5  -8   3    1.12    0.15
  -5  -8   3    1.27    0.19
   5  -8  -3    0.85    0.18
  -4  -8   3    5.84    0.41
  -4  -8   3    4.85    0.45
   4  -8  -3    5.52    0.46
   3  -8  -3    0.91    0.21
  -3  -8   3    0.81    0.22
   2  -8  -3    7.59    0.67
  -2  -8   3    7.92    0.63
   2   8  -3    7.95    0.65
  -1  -8   3    5.28    0.49
   1  -8  -3    5.39    0.51
  -1   8   3    5.45    0.50
   1   8  -3    5.02    0.51
   0  -8  -3   10.24    0.80
   0  -8   3   11.10    0.82
   0   8  -3   10.97    0.82
  -1  -8  -3    0.81    0.23
   1  -8   3    0.31    0.25
  -1  -8  -3    0.68    0.15
   1  -8   3    0.54    0.22
   1   8   3    0.81    0.25
  -1   8  -3    0.77    0.24
  -2  -8  -3    7.14    0.53
   2  -8   3    6.83    0.58
  -2  -8  -3    8.09    0.60
  -2   8  -3    7.84    0.61
   2   8   3    7.89    0.64
  -3  -8  -3    3.39    0.29
  -3  -8  -3    3.14    0.33
   3  -8   3    3.12    0.36
   3   8   3    2.95    0.40
   4  -8   3    0.26    0.17
  -4  -8  -3    0.16    0.12
  -4  -8  -3    0.46    0.18
  -5  -8  -3    0.85    0.18
  -5  -8  -3    0.79    0.14
   5  -8   3    0.92    0.19
  -6  -8  -3   22.33    1.46
   6  -8   3   21.99    1.48
  -6  -8  -3   22.34    1.44
  -2  -9   3    1.37    0.18
  -1  -9   3    0.70    0.16
   0  -9  -3    1.29    0.27
  -1  -9  -3    2.04    0.23
  -2  -9  -3    0.23    0.13
 -14   0   4    1.67    0.15
 -14   0   4    1.41    0.16
 -14   0   4    1.34    0.18
 -13   0   4   -0.16    0.22
 -13   0   4   -0.01    0.16
 -13   0   4   -0.16    0.13
 -12   0   4    0.10    0.16
 -12   0   4    0.24    0.16
 -12   0   4    0.07    0.16
 -12   0   4    0.08    0.17
 -11   0   4    0.47    0.20
 -11   0   4    0.44    0.42
 -11   0   4    0.19    0.18
 -11   0   4    0.05    0.18
 -11   0   4    0.21    0.21
 -11   0   4   -0.28    0.41
 -11   0   4    0.04    0.16
 -10   0   4   12.32    1.13
 -10   0   4   12.83    0.89
 -10   0   4   12.79    0.91
 -10   0   4   12.22    0.91
 -10   0   4   12.31    1.24
 -10   0   4   12.65    0.91
 -10   0   4   13.35    0.91
  -9   0   4    0.31    0.17
  -9   0   4    0.32    0.17
  -9   0   4    0.34    0.14
  -9   0   4    0.35    0.15
  -9   0   4    0.17    0.17
  -9   0   4    0.51    0.41
  -9   0   4    0.04    0.31
  -8   0   4   39.19    2.75
  -8   0   4   40.96    2.56
  -8   0   4   40.93    2.70
  -8   0   4   37.10    2.54
  -8   0   4   38.05    2.53
  -8   0   4   38.03    2.53
  -7   0   4    4.64    0.58
  -7   0   4    6.04    0.68
  -6   0   4    2.78    0.38
   6   0  -4    2.15    0.27
  -6   0   4    4.10    0.51
   5   0  -4    0.15    0.20
   5   0  -4    0.01    0.10
  -5   0   4    0.51    0.27
  -5   0   4    0.12    0.21
   4   0  -4   30.18    1.95
   4   0  -4   27.77    1.98
  -4   0   4   32.25    2.03
  -3   0   4    0.70    0.19
  -3   0   4    0.31    0.15
   3   0  -4    0.34    0.09
   3   0  -4    0.65    0.16
   2   0  -4    6.96    0.53
  -2   0   4    8.50    0.53
  -1   0   4    0.10    0.06
  -1   0   4    0.17    0.09
  -1   0   4    0.10    0.10
  -1   0   4    0.15    0.10
   0   0   4  301.35   21.70
   0   0  -4  364.31   21.66
   0   0   4  350.59   21.63
   0   0  -4  344.53   21.64
   0   0  -4  327.29   21.71
   1   0   4    0.07    0.08
  -1   0  -4    0.06    0.05
   1   0   4    0.14    0.05
  -2   0  -4    1.58    0.18
  -2   0  -4    1.67    0.17
  -3   0  -4    0.43    0.14
  -3   0  -4    0.14    0.12
  -4   0  -4   11.19    0.85
  -4   0  -4   12.49    0.85
  -6   0  -4   31.34    2.10
  -6   0  -4   30.64    2.12
  -7   0  -4    1.34    0.29
  -7   0  -4    1.18    0.32
  -8   0  -4   52.95    3.54
  -8   0  -4   52.24    3.39
  -8   0  -4   53.06    3.39
  -8   0  -4   50.61    3.39
  -8   0  -4   51.14    3.38
  -8   0  -4   55.93    3.53
  -8   0  -4   51.74    3.38
  -9   0  -4    0.12    0.28
  -9   0  -4    0.14    0.15
  -9   0  -4    0.08    0.15
  -9   0  -4   -0.05    0.14
  -9   0  -4    0.29    0.15
  -9   0  -4    0.09    0.13
  -9   0  -4   -0.27    0.16
  -9   0  -4    0.12    0.32
  -9   0  -4    0.11    0.14
  -9   0  -4   -0.17    0.14
 -10   0  -4    0.85    0.18
 -10   0  -4    0.71    0.18
 -10   0  -4    0.83    0.20
 -10   0  -4    0.57    0.17
 -10   0  -4    0.34    0.37
 -10   0  -4    0.55    0.18
 -11   0  -4    0.32    0.17
 -11   0  -4    0.17    0.18
 -11   0  -4    0.09    0.17
 -11   0  -4    0.31    0.18
 -12   0  -4    0.41    0.16
 -12   0  -4    0.23    0.16
 -12   0  -4    0.31    0.17
 -13   0  -4    0.00    0.12
 -13   0  -4   -0.21    0.13
 -13   0  -4    0.05    0.12
 -14  -1   4    0.11    0.11
 -14  -1   4    0.12    0.10
 -14  -1   4    0.51    0.13
 -14  -1   4    0.29    0.10
 -14   1   4    0.23    0.10
 -14   1   4    0.27    0.10
 -13  -1   4    2.45    0.24
 -13  -1   4    2.59    0.26
 -13  -1   4    2.35    0.24
 -13   1   4    2.13    0.24
 -13   1   4    2.51    0.23
 -13   1   4    2.20    0.24
 -13   1   4    2.41    0.26
 -12  -1   4    1.61    0.24
 -12  -1   4    1.66    0.23
 -12  -1   4    1.85    0.23
 -12  -1   4    1.97    0.24
 -12   1   4    1.71    0.26
 -12   1   4    1.74    0.23
 -12   1   4    1.45    0.23
 -12   1   4    1.60    0.22
 -11  -1   4   24.88    1.59
 -11  -1   4   22.71    1.91
 -11  -1   4   23.82    1.60
 -11  -1   4   24.76    1.60
 -11  -1   4   23.14    1.61
 -11  -1   4   24.75    1.61
 -11   1   4   24.66    1.60
 -11   1   4   24.49    1.61
 -11   1   4   22.74    1.61
 -11   1   4   22.70    1.92
 -11   1   4   22.97    1.89
 -11   1   4   24.37    1.61
 -10  -1   4    9.09    0.69
 -10  -1   4    9.24    1.04
 -10  -1   4    9.79    0.68
 -10  -1   4    9.26    0.65
 -10  -1   4    9.30    0.69
 -10  -1   4    8.15    0.69
 -10   1   4    8.82    0.67
 -10   1   4    8.96    0.70
 -10   1   4    8.81    1.01
 -10   1   4    7.73    0.68
 -10   1   4    8.74    0.68
 -10   1   4    9.46    0.67
 -10   1   4    8.97    0.96
  -9  -1   4    3.52    0.30
  -9  -1   4    3.23    0.32
  -9  -1   4    3.07    0.60
  -9  -1   4    2.94    0.31
  -9  -1   4    3.11    0.31
  -9  -1   4    3.32    0.51
  -9  -1   4    3.38    0.34
  -9   1   4    2.97    0.32
  -9   1   4    3.54    0.32
  -9   1   4    3.09    0.52
  -9   1   4    3.05    0.31
  -9   1   4    3.37    0.30
  -9   1   4    2.89    0.33
  -9   1   4    2.94    0.59
  -9   1   4    3.06    0.32
  -8  -1   4    3.98    0.37
  -8  -1   4    4.15    0.37
  -8  -1   4    4.53    0.39
  -8  -1   4    4.55    0.40
  -8  -1   4    4.06    0.36
  -8  -1   4    4.91    0.56
  -8  -1   4    4.71    0.63
  -8   1   4    4.98    0.41
  -8   1   4    4.27    0.65
  -8   1   4    4.11    0.38
  -8   1   4    4.43    0.58
  -8   1   4    4.34    0.40
  -8   1   4    4.47    0.39
  -8   1   4    4.46    0.40
  -7  -1   4   46.33    3.15
  -7  -1   4   47.31    3.08
  -7   1   4   45.10    3.11
  -7   1   4   43.88    3.13
  -6  -1   4    1.57    0.36
   6  -1  -4    1.39    0.21
  -6  -1   4    1.87    0.33
  -6   1   4    1.31    0.32
  -6   1   4    1.31    0.33
  -5  -1   4   13.12    0.91
   5  -1  -4   11.63    0.81
  -5  -1   4   10.15    0.93
  -5   1   4   11.73    0.91
  -5   1   4   11.54    0.93
   5   1  -4   11.54    0.85
  -4  -1   4    1.15    0.28
   4  -1  -4    0.95    0.15
  -4  -1   4    1.23    0.22
   4   1  -4    1.22    0.20
  -4   1   4    0.86    0.22
  -4   1   4    1.64    0.27
  -3  -1   4    2.08    0.25
   3  -1  -4    2.10    0.20
  -3  -1   4    2.48    0.33
  -3   1   4    2.82    0.31
  -3   1   4    1.83    0.26
  -2  -1   4   28.37    2.00
  -2  -1   4   30.70    2.03
  -2  -1   4   29.64    2.05
  -2  -1   4   31.48    2.04
  -2   1   4   33.26    1.99
  -1  -1   4  223.47   14.00
  -1  -1   4  211.25   14.02
  -1  -1   4  207.62   14.01
  -1   1   4  248.87   14.01
  -1   1   4  215.75   13.99
  -1   1   4  211.53   13.99
  -1   1   4  215.72   14.00
   0  -1   4    1.45    0.23
   0  -1   4    1.43    0.16
   0  -1  -4    1.26    0.17
   0   1  -4    0.95    0.15
   0   1   4    1.41    0.14
   0   1   4    1.17    0.16
   0   1   4    1.00    0.13
  -1  -1  -4  142.56    9.34
  -1  -1  -4  152.64    9.34
   1  -1   4  142.85    9.35
  -2  -1  -4    0.79    0.14
   2   1   4    0.61    0.11
   2   1   4    0.67    0.14
  -2   1  -4    0.66    0.16
  -3  -1  -4   22.66    1.55
  -3  -1  -4   22.20    1.51
   3   1   4   26.27    1.56
  -3   1  -4   24.15    1.57
   3   1   4   23.51    1.51
   3   1   4   21.48    1.52
  -3   1  -4   22.44    1.56
   3   1   4   23.56    1.52
  -4  -1  -4    2.65    0.25
  -4  -1  -4    2.32    0.29
  -4   1  -4    2.34    0.31
   4   1   4    2.48    0.24
  -4   1  -4    2.59    0.31
   4   1   4    1.26    0.36
   4   1   4    2.20    0.21
   4   1   4    2.21    0.25
  -5  -1  -4   38.30    2.49
  -5  -1  -4   36.17    2.45
  -5   1  -4   39.03    2.51
  -5   1  -4   34.87    2.49
   5   1   4   37.58    2.43
   5   1   4   36.70    2.43
   5   1   4   38.35    2.41
  -6  -1  -4   50.53    3.33
  -6  -1  -4   50.26    3.28
   6   1   4   55.02    3.22
  -6   1  -4   49.08    3.33
   6   1   4   52.50    3.24
   6   1   4   44.68    3.25
   6   1   4   48.82    3.31
  -6   1  -4   47.61    3.32
  -7  -1  -4   56.47    3.76
  -7  -1  -4   56.83    3.72
  -7   1  -4   58.37    3.79
  -7   1  -4   57.07    3.78
   7   1   4   54.24    3.69
  -8  -1  -4    0.47    0.42
  -8  -1  -4   -0.14    0.11
  -8  -1  -4    0.26    0.14
  -8  -1  -4    0.19    0.14
  -8  -1  -4    0.08    0.14
  -8  -1  -4   -0.02    0.13
  -8  -1  -4    0.03    0.15
  -8  -1  -4   -0.03    0.12
  -8   1  -4    0.08    0.13
  -8   1  -4    0.09    0.13
  -8   1  -4    0.14    0.26
  -8   1  -4    0.22    0.14
  -8   1  -4   -0.24    0.26
  -8   1  -4    0.11    0.14
  -8   1  -4    0.21    0.15
  -8   1  -4    0.05    0.13
  -9  -1  -4    4.96    0.67
  -9  -1  -4    5.25    0.43
  -9  -1  -4    5.13    0.45
  -9  -1  -4    4.87    0.43
  -9  -1  -4    5.57    0.43
  -9  -1  -4    5.75    0.44
  -9  -1  -4    4.98    0.43
  -9  -1  -4    4.41    0.43
  -9   1  -4    5.48    0.45
  -9   1  -4    4.46    0.42
  -9   1  -4    5.26    0.68
  -9   1  -4    4.91    0.42
  -9   1  -4    5.25    0.43
  -9   1  -4    4.74    0.44
  -9   1  -4    5.50    0.68
  -9   1  -4    4.95    0.42
  -9   1  -4    4.77    0.43
 -10  -1  -4   15.17    1.02
 -10  -1  -4   15.57    1.03
 -10  -1  -4   14.98    1.01
 -10  -1  -4   14.10    1.03
 -10  -1  -4   14.76    1.29
 -10  -1  -4   15.37    1.02
 -10  -1  -4   14.98    1.02
 -10   1  -4   14.78    1.03
 -10   1  -4   13.93    1.01
 -10   1  -4   14.81    1.02
 -10   1  -4   15.01    1.02
 -10   1  -4   13.00    1.26
 -10   1  -4   14.55    1.01
 -11  -1  -4    4.92    0.44
 -11  -1  -4    4.54    0.42
 -11  -1  -4    4.54    0.43
 -11  -1  -4    5.17    0.44
 -11  -1  -4    4.65    0.42
 -11   1  -4    5.74    0.57
 -11   1  -4    5.23    0.50
 -11   1  -4    4.83    0.50
 -12  -1  -4    1.20    0.20
 -12  -1  -4    1.23    0.19
 -12  -1  -4    0.79    0.20
 -12  -1  -4    1.02    0.20
 -12  -1  -4    1.01    0.21
 -12   1  -4    1.07    0.19
 -12   1  -4    1.19    0.19
 -13  -1  -4   18.19    1.20
 -13  -1  -4   17.98    1.20
 -13  -1  -4   18.42    1.21
 -13  -1  -4   17.85    1.20
 -14  -2   4    1.44    0.15
 -14  -2   4    1.38    0.14
 -14  -2   4    1.23    0.15
 -14  -2   4    1.44    0.15
 -13  -2   4    0.82    0.15
 -13  -2   4    0.51    0.14
 -13  -2   4    0.50    0.15
 -13  -2   4    0.58    0.16
 -13  -2   4    0.53    0.14
 -13   2   4    0.58    0.18
 -13   2   4    0.71    0.23
 -13   2   4    0.24    0.13
 -12  -2   4    0.56    0.18
 -12  -2   4    0.65    0.20
 -12  -2   4    0.76    0.19
 -12  -2   4    0.68    0.20
 -12  -2   4    1.11    0.18
 -12   2   4    0.75    0.18
 -12   2   4    1.10    0.19
 -12   2   4    0.78    0.23
 -12   2   4    0.94    0.18
 -11  -2   4    0.38    0.19
 -11  -2   4    0.17    0.19
 -11  -2   4    0.42    0.16
 -11  -2   4    0.31    0.19
 -11  -2   4    0.57    0.19
 -11   2   4    0.49    0.19
 -11   2   4    0.29    0.22
 -11   2   4    0.27    0.17
 -11   2   4    0.54    0.19
 -10  -2   4   28.49    1.88
 -10  -2   4   29.22    1.87
 -10  -2   4   30.23    1.89
 -10  -2   4   27.97    1.89
 -10  -2   4   29.22    1.89
 -10  -2   4   25.20    2.13
 -10   2   4   28.84    1.91
 -10   2   4   27.37    1.88
 -10   2   4   26.41    2.15
 -10   2   4   27.83    1.87
 -10   2   4   30.02    1.89
 -10   2   4   28.06    1.88
  -9  -2   4    4.40    0.41
  -9  -2   4    4.27    0.39
  -9  -2   4    4.22    0.39
  -9  -2   4    5.43    0.48
  -9  -2   4    4.64    0.72
  -9  -2   4    4.34    0.41
  -9  -2   4    5.15    0.43
  -9   2   4    4.84    0.41
  -9   2   4    5.05    0.45
  -9   2   4    4.97    0.42
  -9   2   4    5.29    1.21
  -9   2   4    4.66    0.79
  -9   2   4    4.30    0.40
  -8  -2   4    4.93    0.44
  -8  -2   4    4.26    0.40
  -8  -2   4    4.80    0.43
  -8  -2   4    4.82    0.70
  -8  -2   4    4.70    0.42
  -8  -2   4    4.31    0.39
  -8  -2   4    4.71    0.42
  -8   2   4    4.60    0.42
  -8   2   4    4.71    0.41
  -8   2   4    4.11    0.41
  -8   2   4    5.21    0.43
  -8   2   4    4.58    0.69
  -8   2   4    4.84    0.42
  -8   2   4    5.66    0.69
  -8   2   4    5.24    0.44
  -7  -2   4    2.62    0.25
  -7  -2   4    2.53    0.27
  -7  -2   4    2.67    0.40
  -7  -2   4    3.10    0.57
  -7  -2   4    2.00    0.23
  -7  -2   4    2.56    0.24
  -7  -2   4    2.11    0.25
  -7   2   4    2.27    0.44
  -7   2   4    2.35    0.45
  -7   2   4    1.95    0.26
  -7   2   4    2.71    0.26
  -7   2   4    2.38    0.25
  -6  -2   4    3.98    0.56
  -6  -2   4    5.06    0.49
  -6   2   4    4.52    0.54
  -6   2   4    3.20    0.46
  -5  -2   4    2.83    0.34
  -5  -2   4    2.29    0.54
   5   2  -4    2.85    0.52
  -5   2   4    2.16    0.37
  -5   2   4    2.66    0.43
  -4  -2   4    4.13    0.52
  -4  -2   4    3.85    0.39
   4   2  -4    4.06    0.50
  -4   2   4    3.64    0.43
  -4   2   4    4.43    0.49
  -3  -2   4    7.47    0.69
  -3  -2   4    7.52    0.60
  -3  -2   4    7.64    0.62
  -3  -2   4    8.00    0.59
  -3  -2   4    7.64    0.68
  -3   2   4    7.98    0.63
  -3   2   4    7.51    0.63
  -3   2   4    7.53    0.54
  -3   2   4    6.98    0.52
  -2  -2   4   21.91    1.60
  -2  -2   4   21.67    1.55
  -2  -2   4   27.17    1.63
   2  -2  -4   24.34    1.58
  -2   2   4   20.61    1.55
  -2   2   4   24.24    1.56
  -1  -2   4   77.86    4.56
  -1  -2   4   68.82    4.55
   1  -2  -4   64.13    4.53
  -1   2   4   69.51    4.51
  -1   2   4   62.08    4.52
   1   2  -4   77.39    4.56
   0  -2  -4    8.68    0.70
   0  -2   4    9.14    0.69
   0  -2   4   10.44    0.74
   0  -2   4    9.69    0.76
   0   2   4    8.39    0.67
   0   2  -4    7.89    0.71
   0   2   4    9.77    0.72
   0   2   4   10.66    0.64
   0   2   4    8.36    0.65
   1   2   4    6.19    0.49
   1   2   4    5.53    0.52
  -1   2  -4    6.14    0.50
  -2  -2  -4    2.92    0.35
  -2  -2  -4    3.80    0.39
   2  -2   4    2.98    0.31
  -2  -2  -4    3.33    0.31
   2  -2   4    3.25    0.37
   2   2   4    3.16    0.29
  -2   2  -4    3.10    0.29
   2   2   4    3.40    0.35
   2   2   4    2.61    0.35
  -2   2  -4    2.48    0.32
  -3  -2  -4   31.05    2.08
   3  -2   4   34.41    2.10
   3   2   4   28.10    2.07
  -4  -2  -4   13.35    1.01
   4   2   4   14.30    1.00
  -4   2  -4   13.37    1.04
   4   2   4   14.76    0.97
  -5  -2  -4   46.00    3.22
   5   2   4   48.77    3.18
   5   2   4   50.93    3.17
  -5   2  -4   48.35    3.25
  -6  -2  -4   25.47    1.87
   6   2   4   28.60    1.80
  -6   2  -4   26.12    1.91
  -7  -2  -4    6.74    0.71
  -7  -2  -4    7.27    0.53
  -7  -2  -4    7.34    0.54
  -7  -2  -4    6.89    0.52
  -7  -2  -4    7.40    0.53
  -7  -2  -4    7.24    0.53
  -7  -2  -4    6.86    0.53
  -7   2  -4    6.95    0.53
  -7   2  -4    7.35    0.53
  -7   2  -4    7.99    0.76
  -7   2  -4    6.88    0.55
  -8  -2  -4    9.39    0.67
  -8  -2  -4    9.94    0.68
  -8  -2  -4    9.05    0.86
   8  -2   4    8.48    0.78
  -8  -2  -4    9.65    0.68
  -8  -2  -4    9.42    0.67
  -8  -2  -4    8.95    0.67
  -8  -2  -4    9.54    0.67
  -8  -2  -4    9.11    0.66
  -8   2  -4    9.57    0.67
  -8   2  -4    8.62    0.67
  -8   2  -4    8.49    0.67
  -8   2  -4    8.74    0.91
  -8   2  -4    9.47    0.69
  -8   2  -4    9.03    0.67
  -8   2  -4    8.85    0.67
  -9  -2  -4   11.81    0.91
   9  -2   4   10.08    0.88
  -9  -2  -4   11.47    0.85
  -9  -2  -4   12.31    0.84
  -9  -2  -4   12.10    0.84
  -9  -2  -4   12.56    0.83
  -9  -2  -4   12.14    0.84
  -9   2  -4   11.39    0.83
  -9   2  -4    9.95    0.82
  -9   2  -4   12.27    0.84
  -9   2  -4   12.49    0.86
  -9   2  -4   11.80    1.29
  -9   2  -4   12.32    0.86
 -10  -2  -4   13.01    0.92
 -10  -2  -4   13.15    0.93
 -10  -2  -4   13.27    0.92
 -10  -2  -4   13.61    0.92
 -10  -2  -4   13.27    0.94
 -10  -2  -4   13.36    0.93
 -10   2  -4   12.58    0.92
 -10   2  -4   13.03    0.92
 -10   2  -4   13.13    0.92
 -10   2  -4   13.17    0.95
 -11  -2  -4    5.66    0.48
 -11  -2  -4    5.54    0.48
 -11  -2  -4    5.72    0.49
 -11  -2  -4    5.32    0.46
 -11  -2  -4    5.43    0.47
 -11  -2  -4    5.87    0.46
 -11   2  -4    4.87    0.50
 -11   2  -4    5.66    0.53
 -11   2  -4    6.34    0.48
 -12  -2  -4    0.88    0.18
 -12  -2  -4    1.32    0.21
 -12  -2  -4    0.73    0.18
 -12  -2  -4    1.21    0.21
 -12  -2  -4    0.88    0.20
 -12   2  -4    1.01    0.19
 -12   2  -4    1.20    0.23
 -13  -2  -4    1.03    0.15
 -13  -2  -4    0.79    0.15
 -13  -2  -4    1.03    0.16
 -13  -2  -4    0.90    0.17
 -13  -2  -4    1.00    0.16
 -14  -2  -4    4.59    0.37
 -14  -2  -4    6.09    0.40
 -13  -3   4    1.18    0.16
 -13  -3   4    1.27    0.18
 -13  -3   4    1.19    0.15
 -13  -3   4    0.71    0.15
 -13  -3   4    1.14    0.16
 -13   3   4    0.90    0.14
 -13   3   4    1.26    0.19
 -13   3   4    0.98    0.15
 -12  -3   4   37.69    2.43
 -12  -3   4   40.47    2.47
 -12  -3   4   37.37    2.42
 -12  -3   4   37.93    2.43
 -12  -3   4   38.61    2.43
 -12   3   4   35.29    2.44
 -12   3   4   35.10    2.42
 -12   3   4   36.52    2.42
 -11  -3   4    5.62    0.48
 -11  -3   4    5.57    0.48
 -11  -3   4    6.15    0.46
 -11  -3   4    5.64    0.48
 -11  -3   4    5.41    0.47
 -11   3   4    5.56    0.47
 -11   3   4    5.89    0.51
 -11   3   4    5.23    0.45
 -11   3   4    5.83    0.48
 -10  -3   4    1.05    0.23
 -10  -3   4    1.50    0.25
 -10  -3   4    1.51    0.21
 -10  -3   4    1.88    0.25
 -10  -3   4    2.28    0.52
 -10  -3   4    1.39    0.22
  10  -3  -4    1.24    0.37
 -10  -3   4    1.66    0.25
 -10   3   4    0.96    0.50
 -10   3   4    1.83    0.28
 -10   3   4    1.15    0.23
 -10   3   4    1.80    0.25
 -10   3   4    1.58    0.23
 -10   3   4    1.33    0.23
  -9  -3   4    0.04    0.18
  -9  -3   4    0.24    0.18
  -9  -3   4    0.08    0.18
  -9  -3   4    0.03    0.16
  -9  -3   4    0.37    0.43
  -9  -3   4    0.57    0.20
  -9  -3   4    0.02    0.16
  -9   3   4    0.08    0.38
  -9   3   4    0.35    0.19
  -9   3   4   -0.18    0.18
  -9   3   4    0.02    0.16
  -9   3   4   -0.10    0.17
  -9   3   4   -0.13    0.22
  -8  -3   4    7.79    0.58
  -8  -3   4    7.63    0.59
  -8  -3   4    7.74    0.61
  -8  -3   4    6.37    0.85
  -8  -3   4    7.69    0.60
  -8  -3   4    8.07    0.61
  -8  -3   4    8.38    0.58
  -8  -3   4    7.53    0.54
  -8   3   4    7.00    0.59
  -8   3   4    7.67    0.91
  -8   3   4    7.50    0.60
  -8   3   4    7.93    0.60
  -8   3   4    7.98    0.62
  -8   3   4    7.75    0.61
  -7  -3   4    2.74    0.26
  -7  -3   4    2.63    0.27
  -7  -3   4    2.74    0.29
  -7  -3   4    2.78    0.28
  -7  -3   4    2.82    0.27
  -7  -3   4    2.81    0.55
  -7  -3   4    2.86    0.28
  -7   3   4    2.62    0.30
  -7   3   4    2.22    0.26
  -7   3   4    2.91    0.51
  -7   3   4    2.12    0.27
  -7   3   4    3.02    0.29
  -7   3   4    2.82    0.29
  -7   3   4    2.56    0.27
  -6  -3   4    8.99    0.65
  -6  -3   4    9.06    0.65
  -6  -3   4    9.45    0.66
  -6  -3   4    9.11    0.65
  -6  -3   4    8.53    0.64
  -6   3   4    9.02    0.66
  -6   3   4    9.17    0.65
  -6   3   4    9.21    0.67
  -6   3   4    8.81    0.86
   5  -3  -4    9.45    1.66
   5  -3  -4    6.45    1.31
  -4  -3   4   42.22    2.85
  -4  -3   4   43.66    2.86
  -4  -3   4   44.60    2.97
  -4   3   4   43.55    2.92
  -3  -3   4   49.79    3.21
  -3  -3   4   44.78    3.15
  -3  -3   4   50.83    3.25
  -3  -3   4   44.12    3.28
  -3  -3   4   49.94    3.15
  -3   3   4   47.65    3.17
  -3   3   4   47.44    3.13
  -2  -3   4    3.14    0.37
  -2  -3   4    3.09    0.42
  -2   3   4    2.49    0.38
   2   3  -4    3.18    0.46
  -1  -3   4   16.92    1.14
  -1  -3   4   17.68    1.23
  -1  -3   4   15.39    1.18
   1   3  -4   13.92    1.17
  -1   3   4   15.11    1.09
  -1   3   4   15.29    1.16
   0  -3  -4   16.53    1.27
   0  -3   4   20.52    1.36
   0  -3  -4   20.03    1.33
   0  -3  -4   21.45    1.35
   0  -3   4   15.79    1.27
   0   3   4   16.46    1.30
   0   3  -4   16.27    1.30
   1  -3   4    2.52    0.34
   1  -3   4    2.02    0.46
  -1  -3  -4    3.99    0.46
  -1  -3  -4    3.33    0.44
  -1  -3  -4    3.06    0.34
   1  -3   4    3.55    0.46
   1   3   4    3.33    0.43
  -1   3  -4    2.35    0.35
  -2  -3  -4   25.07    1.75
   2  -3   4   28.16    1.86
   2  -3   4   25.87    1.77
   2  -3   4   25.32    1.83
  -2  -3  -4   24.13    1.78
   2   3   4   26.80    1.82
  -2   3  -4   25.00    1.74
   3  -3   4    1.90    0.43
  -3  -3  -4    2.25    0.40
  -3  -3  -4    2.64    0.35
   3  -3   4    2.24    0.34
  -3  -3  -4    2.24    0.35
   3   3   4    2.42    0.42
  -3   3  -4    1.60    0.31
   4  -3   4    0.24    0.22
   4  -3   4    0.04    0.31
  -4  -3  -4    0.58    0.25
  -4   3  -4    0.27    0.25
   4   3   4    0.08    0.30
   5  -3   4    4.54    0.46
   5  -3   4    4.84    0.59
  -5  -3  -4    4.17    0.49
  -5   3  -4    2.92    0.44
  -6  -3  -4    1.56    0.21
  -6  -3  -4    1.84    0.21
  -6  -3  -4    1.53    0.20
   6  -3   4    1.88    0.34
  -6  -3  -4    1.83    0.19
  -6  -3  -4    1.59    0.19
   6  -3   4    2.20    0.45
  -6  -3  -4    1.33    0.20
  -6  -3  -4    1.56    0.34
  -6   3  -4    1.79    0.41
  -6   3  -4    1.39    0.20
  -6   3  -4    1.43    0.20
  -6   3  -4    1.48    0.19
  -6   3  -4    1.87    0.23
   7  -3   4    2.23    0.37
  -7  -3  -4    1.95    0.23
  -7  -3  -4    2.04    0.23
  -7  -3  -4    2.32    0.25
  -7  -3  -4    2.18    0.23
  -7  -3  -4    2.09    0.24
  -7  -3  -4    2.57    0.25
   7  -3   4    3.32    0.53
  -7  -3  -4    1.86    0.24
  -7  -3  -4    2.53    0.26
  -7   3  -4    2.60    0.27
  -7   3  -4    2.82    0.27
  -7   3  -4    2.27    0.27
  -7   3  -4    2.56    0.28
  -7   3  -4    2.57    0.49
  -7   3  -4    1.24    0.24
  -8  -3  -4    0.94    0.20
  -8  -3  -4    1.16    0.22
  -8  -3  -4    1.02    0.19
  -8  -3  -4    1.66    0.25
  -8  -3  -4    1.44    0.24
  -8  -3  -4    0.92    0.21
  -8  -3  -4    0.96    0.23
   8  -3   4    0.99    0.34
   8  -3   4    1.33    0.40
  -8   3  -4    1.35    0.22
  -8   3  -4    1.32    0.23
  -8   3  -4    1.06    0.21
  -8   3  -4    1.10    0.25
  -8   3  -4    1.62    0.23
  -8   3  -4    0.88    0.42
   9  -3   4    0.95    0.31
  -9  -3  -4    0.86    0.20
  -9  -3  -4    0.74    0.19
  -9  -3  -4    0.92    0.21
  -9  -3  -4    0.69    0.18
  -9  -3  -4    0.98    0.20
  -9  -3  -4    0.71    0.21
   9  -3   4    0.91    0.36
  -9   3  -4    1.08    0.22
  -9   3  -4    0.98    0.22
  -9   3  -4    0.94    0.25
 -10  -3  -4    2.98    0.31
 -10  -3  -4    2.49    0.30
 -10  -3  -4    3.22    0.31
 -10  -3  -4    2.86    0.32
 -10  -3  -4    2.61    0.30
 -10  -3  -4    3.06    0.31
  10  -3   4    2.09    0.39
 -10   3  -4    3.38    0.35
 -10   3  -4    2.79    0.31
 -10   3  -4    2.93    0.32
 -11  -3  -4    0.53    0.18
 -11  -3  -4    0.72    0.18
 -11  -3  -4    0.63    0.20
 -11  -3  -4    0.57    0.17
 -11  -3  -4    0.38    0.19
 -11  -3  -4    0.57    0.18
 -11   3  -4    0.93    0.21
 -11   3  -4    0.63    0.20
 -11   3  -4    0.48    0.22
 -12  -3  -4    0.75    0.17
 -12  -3  -4    0.29    0.16
 -12  -3  -4    0.65    0.26
 -12  -3  -4    0.40    0.14
 -12  -3  -4    0.33    0.16
 -12  -3  -4    0.58    0.18
 -12   3  -4    0.71    0.17
 -12   3  -4    0.52    0.15
 -13  -3  -4    1.97    0.20
 -13  -3  -4    2.28    0.24
 -13  -3  -4    2.05    0.21
 -13  -3  -4    2.25    0.21
 -13   3  -4    2.15    0.26
 -13   3  -4    1.76    0.19
 -13  -4   4    0.13    0.09
 -13  -4   4    0.24    0.09
 -13  -4   4    0.19    0.09
 -13  -4   4    0.22    0.08
 -13   4   4    0.13    0.10
 -13   4   4    0.22    0.13
 -12  -4   4    3.07    0.29
 -12  -4   4    3.38    0.28
 -12  -4   4    3.43    0.30
 -12  -4   4    3.15    0.28
 -12  -4   4    3.25    0.29
 -12   4   4    3.32    0.29
 -12   4   4    2.72    0.27
 -12   4   4    3.40    0.32
 -11  -4   4    2.14    0.26
 -11  -4   4    2.76    0.24
 -11  -4   4    2.22    0.26
 -11  -4   4    2.36    0.26
 -11  -4   4    2.05    0.25
 -11  -4   4    2.19    0.24
 -11   4   4    2.62    0.26
 -11   4   4    2.18    0.24
 -11   4   4    2.69    0.27
 -11   4   4    2.04    0.28
 -10  -4   4    3.70    0.33
 -10  -4   4    3.43    0.34
 -10  -4   4    4.08    0.33
 -10  -4   4    3.06    0.32
 -10  -4   4    3.39    0.32
 -10  -4   4    3.34    0.33
 -10   4   4    3.41    0.37
 -10   4   4    3.41    0.36
 -10   4   4    3.03    0.33
 -10   4   4    3.20    0.32
  -9  -4   4   10.59    0.79
  -9  -4   4   10.95    0.79
  -9  -4   4   11.98    0.80
  -9  -4   4   10.99    0.78
  -9  -4   4   10.02    1.13
   9  -4  -4    8.57    1.07
   9  -4  -4   10.69    1.03
  -9  -4   4   10.75    0.80
  -9  -4   4   12.03    0.79
  -9   4   4   11.16    0.81
  -9   4   4   10.65    0.83
  -9   4   4   11.82    0.80
  -9   4   4   10.46    1.12
  -9   4   4   10.51    0.80
  -8  -4   4    4.76    0.73
  -8  -4   4    4.12    0.39
  -8  -4   4    4.98    0.41
  -8  -4   4    4.61    0.43
  -8  -4   4    4.13    0.39
  -8  -4   4    5.15    0.43
   8  -4  -4    4.06    0.69
  -8  -4   4    4.30    0.41
  -8  -4   4    4.57    0.38
  -8   4   4    5.10    0.45
  -8   4   4    4.34    0.41
  -8   4   4    4.92    0.42
  -8   4   4    3.34    0.62
  -8   4   4    4.61    0.41
   7  -4  -4    0.89    0.45
  -7  -4   4    0.38    0.22
  -7  -4   4    0.30    0.24
  -7  -4   4    0.22    0.23
  -7  -4   4    0.28    0.41
  -7  -4   4    0.31    0.17
  -7  -4   4    0.51    0.19
  -7  -4   4    0.34    0.21
  -7   4   4    0.62    0.19
  -7   4   4    1.46    0.36
  -7   4   4   -0.07    0.15
  -7   4   4    0.61    0.27
  -7   4   4    0.14    0.39
  -7   4   4    0.58    0.21
  -6  -4   4   29.29    1.87
  -6  -4   4   27.73    1.86
  -6  -4   4   27.88    2.11
  -6  -4   4   28.40    1.87
  -6  -4   4   27.12    1.86
  -6  -4   4   29.46    1.86
  -6  -4   4   28.22    1.86
  -6   4   4   27.97    1.88
   6   4  -4   29.55    2.28
  -6   4   4   28.25    1.87
  -6   4   4   28.43    1.88
  -6   4   4   27.38    2.07
  -5  -4   4   57.79    3.70
  -5  -4   4   55.20    3.46
  -5  -4   4   52.45    3.46
  -5  -4   4   50.73    3.45
  -5  -4   4   50.81    3.45
  -5  -4   4   52.93    3.46
  -5   4   4   49.81    3.45
  -5   4   4   54.31    3.46
  -5   4   4   57.54    3.50
  -5   4   4   53.04    3.47
  -5   4   4   52.34    3.62
   5   4  -4   58.89    3.91
  -4  -4   4   18.72    1.46
  -4  -4   4   17.77    1.21
  -4  -4   4   17.67    1.21
   4   4  -4   17.88    1.50
  -4   4   4   18.54    1.22
  -4   4   4   16.78    1.20
  -4   4   4   18.32    1.36
  -4   4   4   19.05    1.26
   3  -4  -4   17.81    1.49
   3  -4  -4   17.81    1.55
  -3  -4   4   19.65    1.51
  -3  -4   4   19.44    1.49
   3   4  -4   19.59    1.54
  -3   4   4   19.46    1.35
  -3   4   4   19.97    1.41
   2  -4  -4   20.42    1.70
   2  -4  -4   21.70    1.73
  -2  -4   4   22.52    1.71
  -2  -4   4   25.91    1.75
   2  -4  -4   22.82    1.64
  -2   4   4   23.36    1.61
  -2   4   4   23.48    1.65
   2   4  -4   21.98    1.73
  -1  -4   4   13.60    1.01
   1  -4  -4   14.15    1.01
   1  -4  -4   15.47    1.15
  -1  -4   4   13.04    1.16
   1  -4  -4   13.50    1.11
  -1  -4   4    9.64    1.05
   1   4  -4   10.76    1.06
  -1   4   4   10.90    1.25
   0  -4  -4    0.39    0.42
   0  -4  -4    0.45    0.35
   0  -4   4    0.88    0.41
   0  -4   4    0.88    0.30
   0  -4   4    0.67    0.33
   0  -4  -4    0.60    0.26
   0   4   4    0.95    0.37
   0   4  -4    0.80    0.34
  -1  -4  -4   70.85    4.79
   1  -4   4   70.35    4.88
  -1  -4  -4   73.45    4.89
   1  -4   4   75.21    4.81
   1  -4   4   71.46    4.88
  -1   4  -4   67.32    4.99
   1   4   4   81.35    4.88
  -2  -4  -4   10.97    0.94
  -2  -4  -4   12.10    1.00
   2  -4   4    8.19    1.05
   2  -4   4   10.60    0.90
   2  -4   4   10.26    1.03
   2   4   4   10.56    0.97
  -3  -4  -4    6.86    0.73
   3  -4   4    7.47    0.82
   3  -4   4    5.38    0.88
   3  -4   4    6.45    0.68
  -3  -4  -4    7.18    0.72
   3   4   4    6.54    0.79
  -4  -4  -4    6.18    0.47
  -4  -4  -4    5.81    0.48
  -4  -4  -4    5.85    0.47
   4  -4   4    4.93    0.92
  -4  -4  -4    6.27    0.51
  -4  -4  -4    7.03    0.69
   4  -4   4    6.78    0.79
   4  -4   4    7.70    0.72
   4   4   4    7.38    0.82
  -4   4  -4    6.49    0.49
  -4   4  -4    5.67    0.46
  -4   4  -4    6.03    0.49
  -4   4  -4    5.69    0.47
  -5  -4  -4   47.38    3.00
   5  -4   4   43.21    3.23
  -5  -4  -4   48.29    3.00
  -5  -4  -4   46.95    3.00
   5  -4   4   50.25    3.18
  -5  -4  -4   45.76    2.99
  -5  -4  -4   44.17    3.00
  -5  -4  -4   45.92    3.15
  -5   4  -4   47.29    3.00
  -5   4  -4   47.08    3.01
  -5   4  -4   43.79    2.99
   5   4   4   46.31    3.30
  -5   4  -4   45.65    3.01
   6  -4   4    0.43    0.34
  -6  -4  -4    0.33    0.15
   6  -4   4   -0.06    0.40
  -6  -4  -4   -0.01    0.13
  -6  -4  -4    0.53    0.16
  -6  -4  -4    0.31    0.17
  -6  -4  -4    0.45    0.15
  -6  -4  -4    0.33    0.15
  -6   4  -4    0.08    0.15
  -6   4  -4    0.15    0.17
  -6   4  -4    0.36    0.19
  -6   4  -4    0.48    0.16
  -6   4  -4    0.23    0.13
  -7  -4  -4    0.77    0.19
  -7  -4  -4    0.89    0.21
   7  -4   4    0.81    0.49
  -7  -4  -4    0.77    0.18
  -7  -4  -4    0.98    0.32
  -7  -4  -4    0.96    0.20
  -7  -4  -4    0.67    0.19
  -7  -4  -4    1.14    0.31
  -7   4  -4    1.06    0.23
  -7   4  -4    0.97    0.23
  -7   4  -4    0.84    0.22
  -8  -4  -4    7.45    0.56
   8  -4   4    7.89    0.91
  -8  -4  -4    8.04    0.62
  -8  -4  -4    8.09    0.61
  -8  -4  -4    8.35    0.61
  -8  -4  -4    8.14    0.62
   8  -4   4    7.37    0.81
  -8  -4  -4    7.88    0.59
  -8  -4  -4    7.50    0.56
  -8  -4  -4    7.95    0.59
  -8  -4  -4    7.71    0.60
  -8   4  -4    7.34    0.63
  -8   4  -4    7.70    0.64
  -8   4  -4    7.53    0.62
  -9  -4  -4    4.52    0.41
  -9  -4  -4    4.34    0.41
   9  -4   4    3.49    0.57
  -9  -4  -4    4.04    0.40
  -9  -4  -4    5.11    0.43
  -9  -4  -4    4.29    0.40
   9  -4   4    3.64    0.63
  -9  -4  -4    5.15    0.42
  -9   4  -4    5.03    0.43
  -9   4  -4    4.70    0.45
  -9   4  -4    4.06    0.41
 -10  -4  -4    0.40    0.18
 -10  -4  -4    0.53    0.19
 -10  -4  -4    0.55    0.19
 -10  -4  -4    0.70    0.20
 -10  -4  -4    0.31    0.18
 -10  -4  -4    0.71    0.19
 -10   4  -4    0.34    0.21
 -10   4  -4    0.41    0.22
 -10   4  -4    0.32    0.21
 -11  -4  -4    1.16    0.19
 -11  -4  -4    0.52    0.17
 -11  -4  -4    0.67    0.16
 -11  -4  -4    0.27    0.14
 -11  -4  -4    0.53    0.16
 -11   4  -4    0.57    0.20
 -11   4  -4    0.78    0.18
 -11   4  -4    0.77    0.21
 -12  -4  -4    0.53    0.15
 -12  -4  -4    0.71    0.15
 -12  -4  -4    0.42    0.13
 -12  -4  -4    0.55    0.14
 -12  -4  -4    0.62    0.15
 -12   4  -4    0.65    0.16
 -12   4  -4    0.44    0.24
 -12   4  -4    0.50    0.19
 -13  -4  -4    2.73    0.25
 -13  -4  -4    2.95    0.23
 -13  -4  -4    3.04    0.24
 -13  -4  -4    3.04    0.24
 -13   4  -4    3.28    0.27
 -13   4  -4    2.87    0.25
 -12  -5   4    3.48    0.26
 -12  -5   4    3.05    0.25
 -12  -5   4    3.39    0.26
 -12  -5   4    3.26    0.26
 -12   5   4    3.44    0.30
 -12   5   4    3.36    0.28
 -11  -5   4    1.76    0.24
 -11  -5   4    1.69    0.19
 -11  -5   4    1.64    0.20
 -11  -5   4    1.66    0.19
 -11  -5   4    1.60    0.19
 -11   5   4    1.63    0.19
 -11   5   4    1.68    0.22
 -11   5   4    1.74    0.23
 -10  -5   4    0.69    0.17
 -10  -5   4    0.57    0.17
 -10  -5   4    0.36    0.16
  10  -5  -4    0.66    0.24
 -10  -5   4    0.66    0.17
 -10  -5   4    0.59    0.16
 -10   5   4    0.45    0.18
 -10   5   4    0.38    0.15
 -10   5   4    0.71    0.20
 -10   5   4    0.75    0.22
  -9  -5   4    0.80    0.19
  -9  -5   4    0.99    0.19
  -9  -5   4    0.83    0.19
  -9  -5   4    0.64    0.19
  -9  -5   4    1.15    0.20
   9  -5  -4    1.06    0.27
  -9   5   4    0.80    0.20
  -9   5   4    0.95    0.22
  -9   5   4    0.78    0.21
  -9   5   4    1.29    0.25
   8  -5  -4    6.60    0.92
   8  -5  -4    5.73    0.57
  -8  -5   4    7.12    0.59
  -8  -5   4    6.29    0.55
  -8  -5   4    5.90    0.57
  -8  -5   4    6.18    0.57
  -8  -5   4    6.79    0.60
  -8   5   4    6.60    0.53
  -8   5   4    8.15    0.83
  -8   5   4    6.81    0.59
  -8   5   4    6.38    0.73
  -7  -5   4   36.54    2.26
  -7  -5   4   34.33    2.25
  -7  -5   4   31.42    2.52
  -7  -5   4   33.73    2.25
  -7  -5   4   35.94    2.25
  -7  -5   4   36.20    2.26
   7  -5  -4   34.75    2.29
   7  -5  -4   30.45    2.48
   7  -5  -4   30.41    2.57
  -7  -5   4   35.57    2.26
  -7   5   4   34.13    2.27
   7   5  -4   31.55    2.69
  -7   5   4   35.95    2.26
  -7   5   4   34.38    2.27
  -7   5   4   33.67    2.27
  -6  -5   4    6.58    0.50
   6  -5  -4    7.80    0.98
  -6  -5   4    6.61    0.53
  -6  -5   4    5.90    0.53
   6  -5  -4    7.47    0.83
  -6  -5   4    6.32    0.53
   6  -5  -4    5.64    0.55
  -6  -5   4    6.32    0.82
  -6  -5   4    5.99    0.51
  -6  -5   4    6.20    0.50
  -6   5   4    6.72    0.54
  -6   5   4    6.51    0.55
  -6   5   4    6.82    0.57
   6   5  -4    6.88    1.05
   5  -5  -4   11.12    1.13
   5  -5  -4   11.38    1.43
   5  -5  -4   11.78    0.90
  -5  -5   4   12.24    0.84
  -5  -5   4   11.22    0.84
  -5  -5   4   11.82    0.85
   5  -5  -4   12.08    1.29
  -5  -5   4   13.26    0.90
  -5  -5   4   11.33    1.20
  -5   5   4   12.92    0.88
   5   5  -4   13.17    1.40
  -5   5   4   12.68    0.98
  -5   5   4   13.06    0.88
  -4  -5   4    7.18    0.53
  -4  -5   4    7.03    0.57
  -4  -5   4    7.34    0.56
   4  -5  -4    6.94    0.60
   4  -5  -4    6.68    0.79
  -4  -5   4    6.56    0.53
   4  -5  -4    7.52    1.08
  -4  -5   4    6.55    0.85
   4  -5  -4    6.83    0.91
  -4  -5   4    7.25    0.53
  -4   5   4    6.98    0.57
  -4   5   4    7.95    0.59
  -4   5   4    7.15    0.56
  -4   5   4    6.79    0.56
   4   5  -4    7.45    0.97
   3  -5  -4   12.39    1.33
  -3  -5   4   11.87    0.83
  -3  -5   4   11.68    0.83
  -3  -5   4   11.57    1.12
  -3  -5   4   11.00    0.81
   3  -5  -4   10.99    1.06
  -3  -5   4   11.53    0.84
   3  -5  -4   11.40    0.85
   3  -5  -4   12.80    1.25
  -3  -5   4   14.37    1.20
  -3   5   4   11.50    0.90
  -3   5   4   11.55    0.83
  -3   5   4   11.06    0.83
   3   5  -4   12.44    1.25
  -3   5   4   11.56    0.84
  -3   5   4   12.29    0.85
  -2  -5   4    0.83    0.46
   2  -5  -4    0.53    0.43
  -2  -5   4    0.74    0.17
   2  -5  -4    0.65    0.59
   2  -5  -4    0.60    0.37
   2  -5  -4    1.12    0.21
  -2  -5   4    1.00    0.20
  -2   5   4    1.25    0.21
  -2   5   4    1.07    0.37
  -2   5   4    0.95    0.21
   2   5  -4    1.01    0.47
  -2   5   4    1.03    0.21
   1  -5  -4    6.17    0.80
   1  -5  -4    5.66    0.68
  -1  -5   4    6.03    0.77
  -1  -5   4    7.17    0.86
  -1  -5   4    5.89    0.50
   1  -5  -4    6.83    0.91
   1  -5  -4    5.82    0.51
  -1  -5   4    5.13    0.50
  -1   5   4    6.49    0.56
  -1   5   4    5.54    0.50
   1   5  -4    5.98    0.76
  -1   5   4    6.79    0.75
   0  -5   4    0.21    0.40
   0  -5   4    0.20    0.17
   0  -5  -4   -0.16    0.39
   0  -5   4    0.31    0.33
   0  -5  -4    0.45    0.44
   0  -5   4   -0.02    0.41
   0  -5  -4    0.22    0.16
   0   5  -4    0.36    0.18
   0   5   4    0.66    0.21
   0   5   4    0.81    0.42
   0   5   4    0.19    0.16
   0   5  -4    0.13    0.35
   1  -5   4    2.36    0.29
  -1  -5  -4    2.36    0.27
   1  -5   4    2.33    0.59
  -1  -5  -4    2.61    0.60
  -1  -5  -4    1.98    0.27
  -1  -5  -4    2.33    0.51
   1  -5   4    2.43    0.57
   1  -5   4    2.28    0.49
  -1   5  -4    1.68    0.24
   1   5   4    2.07    0.53
  -1   5  -4    1.83    0.43
  -2  -5  -4    2.22    0.25
   2  -5   4    1.97    0.27
  -2  -5  -4    1.94    0.49
   2  -5   4    2.01    0.64
  -2  -5  -4    1.69    0.22
   2  -5   4    2.38    0.46
  -2  -5  -4    1.99    0.47
  -2  -5  -4    2.11    0.26
   2  -5   4    2.03    0.58
  -2  -5  -4    1.95    0.26
  -2   5  -4    1.61    0.38
  -2   5  -4    1.81    0.25
  -2   5  -4    1.69    0.22
   2   5   4    2.55    0.59
  -2   5  -4    1.64    0.25
   3  -5   4    0.67    0.49
   3  -5   4    0.61    0.20
   3  -5   4    0.87    0.65
  -3  -5  -4    0.68    0.17
  -3  -5  -4    0.92    0.20
  -3  -5  -4    0.55    0.41
   3  -5   4    0.43    0.37
  -3  -5  -4    0.64    0.18
  -3  -5  -4    0.79    0.16
  -3  -5  -4    1.20    0.39
  -3   5  -4    0.54    0.17
  -3   5  -4    0.76    0.18
  -3   5  -4    0.31    0.18
  -3   5  -4    0.74    0.20
   3   5   4    0.65    0.48
   4  -5   4    4.02    0.43
  -4  -5  -4    4.14    0.40
   4  -5   4    3.75    0.60
  -4  -5  -4    3.49    0.36
  -4  -5  -4    4.51    0.38
  -4  -5  -4    4.87    0.35
   4  -5   4    3.60    0.70
   4  -5   4    4.88    0.95
  -4  -5  -4    3.19    0.35
  -4  -5  -4    3.68    0.61
   4   5   4    4.54    0.76
  -4   5  -4    5.25    0.41
  -4   5  -4    3.83    0.39
  -4   5  -4    4.26    0.40
  -4   5  -4    4.70    0.40
  -5  -5  -4    0.36    0.17
   5  -5   4    0.04    0.38
   5  -5   4    0.34    0.20
  -5  -5  -4    0.17    0.15
  -5  -5  -4    0.56    0.15
  -5  -5  -4    0.23    0.17
   5  -5   4    0.29    0.52
  -5  -5  -4    0.25    0.23
   5   5   4   -0.05    0.52
  -5   5  -4    0.33    0.18
  -5   5  -4    0.41    0.21
  -5   5  -4    0.35    0.19
  -5   5  -4    0.29    0.27
   6  -5   4    3.93    0.79
   6  -5   4    4.02    0.41
  -6  -5  -4    4.07    0.36
  -6  -5  -4    3.90    0.37
   6  -5   4    3.96    0.67
  -6  -5  -4    3.33    0.36
  -6  -5  -4    4.32    0.39
  -6  -5  -4    4.82    0.40
  -6   5  -4    4.15    0.39
  -6   5  -4    4.63    0.42
  -6   5  -4    3.92    0.37
  -6   5  -4    4.09    0.39
   6   5   4    2.40    0.72
  -7  -5  -4    0.18    0.17
   7  -5   4    0.75    0.50
  -7  -5  -4    0.69    0.20
  -7  -5  -4    0.54    0.20
   7  -5   4    0.43    0.41
  -7  -5  -4    0.41    0.19
  -7  -5  -4    0.64    0.19
   7  -5   4    0.29    0.21
  -7  -5  -4    0.57    0.18
  -7   5  -4    0.43    0.21
  -7   5  -4    0.54    0.23
  -7   5  -4    0.53    0.23
  -8  -5  -4    0.89    0.19
  -8  -5  -4    1.22    0.20
   8  -5   4    0.89    0.24
  -8  -5  -4    0.92    0.22
  -8  -5  -4    0.69    0.23
  -9  -5  -4    1.13    0.22
  -9  -5  -4    1.62    0.22
  -9  -5  -4    1.53    0.22
  -9  -5  -4    1.33    0.23
  -9  -5  -4    1.00    0.21
  -9   5  -4    1.28    0.25
  -9   5  -4    1.26    0.24
  -9   5  -4    0.71    0.24
 -10  -5  -4    1.90    0.22
 -10  -5  -4    1.79    0.22
 -10  -5  -4    1.37    0.20
 -10  -5  -4    1.54    0.21
 -10  -5  -4    1.58    0.21
 -10   5  -4    1.77    0.27
 -10   5  -4    1.73    0.23
 -10   5  -4    1.61    0.23
 -11  -5  -4    0.49    0.14
 -11  -5  -4    0.54    0.14
 -11  -5  -4    0.73    0.16
 -11  -5  -4    0.63    0.13
 -11  -5  -4    0.45    0.13
 -11   5  -4    0.60    0.19
 -11   5  -4    0.48    0.16
 -11   5  -4    0.58    0.16
 -12  -5  -4    1.44    0.15
 -12  -5  -4    1.51    0.14
 -12  -5  -4    1.36    0.14
 -12  -5  -4    1.42    0.15
 -12   5  -4    1.25    0.17
 -12   5  -4    1.40    0.16
 -10  -6   4    0.84    0.13
 -10  -6   4    0.61    0.13
 -10  -6   4    0.79    0.14
 -10  -6   4    0.57    0.13
  10  -6  -4    0.78    0.18
 -10  -6   4    0.79    0.13
 -10   6   4    0.64    0.16
 -10   6   4    0.74    0.17
  -9  -6   4    0.40    0.13
  -9  -6   4    0.47    0.14
  -9  -6   4    0.53    0.15
   9  -6  -4    0.37    0.20
  -9  -6   4    0.20    0.15
  -9  -6   4    0.29    0.14
  -9   6   4    0.48    0.18
  -9   6   4    0.50    0.19
  -9   6   4    0.41    0.18
  -9   6   4    0.12    0.18
  -8  -6   4   23.31    1.53
  -8  -6   4   22.92    1.53
   8  -6  -4   22.30    1.57
  -8  -6   4   24.10    1.52
  -8  -6   4   22.83    1.53
  -8  -6   4   22.53    1.52
  -8  -6   4   24.46    1.53
  -8   6   4   22.60    1.54
  -8   6   4   22.79    1.55
  -8   6   4   23.24    1.55
  -8   6   4   22.43    1.55
   7  -6  -4    0.81    0.24
  -7  -6   4    0.56    0.19
  -7  -6   4    0.63    0.17
  -7  -6   4    0.72    0.17
  -7  -6   4    0.31    0.17
  -7  -6   4    0.80    0.20
  -7   6   4    0.48    0.22
  -7   6   4    0.65    0.22
  -7   6   4    0.60    0.20
  -7   6   4    0.20    0.21
  -6  -6   4    2.85    0.41
   6  -6  -4    3.43    0.40
  -6  -6   4    3.57    0.33
  -6  -6   4    3.44    0.32
  -6  -6   4    3.62    0.33
  -6   6   4    4.83    0.56
  -6   6   4    4.50    0.44
  -6   6   4    3.40    0.37
   6   6  -4    3.43    0.78
  -5  -6   4    0.29    0.20
   5  -6  -4   -1.71    0.68
   5  -6  -4    0.51    0.51
   5  -6  -4    0.45    0.23
  -5  -6   4    0.56    0.16
   5  -6  -4    0.23    0.44
  -5  -6   4    0.17    0.15
  -5  -6   4    0.73    0.50
  -5  -6   4    0.32    0.18
  -5   6   4    0.43    0.22
  -5   6   4    0.49    0.21
   5   6  -4    0.09    0.55
  -5   6   4    0.57    0.21
   4  -6  -4    0.80    0.23
   4  -6  -4    0.53    0.43
  -4  -6   4    0.68    0.16
  -4  -6   4    0.85    0.18
  -4  -6   4    0.69    0.21
   4  -6  -4    0.66    0.52
  -4  -6   4    0.52    0.20
  -4  -6   4   -0.21    0.41
   4  -6  -4    0.02    0.74
  -4   6   4    0.31    0.20
   4   6  -4    0.14    0.51
  -4   6   4    0.62    0.21
  -4   6   4    0.58    0.22
  -4   6   4    0.56    0.23
   3  -6  -4    1.46    0.26
  -3  -6   4    0.72    0.23
  -3  -6   4    1.29    0.50
  -3  -6   4    1.28    0.53
   3  -6  -4    1.22    0.71
  -3  -6   4    1.21    0.18
   3  -6  -4    1.38    0.53
   3  -6  -4    0.63    0.51
  -3   6   4    1.40    0.26
  -3   6   4    1.33    0.25
   3   6  -4    0.44    0.50
  -3   6   4    1.39    0.23
   2  -6  -4    6.42    0.98
  -2  -6   4    6.72    0.56
  -2  -6   4    6.82    0.58
   2  -6  -4    6.20    0.86
   2  -6  -4    6.79    0.58
  -2  -6   4    6.85    0.89
  -2  -6   4    6.55    0.52
   2  -6  -4    6.84    0.96
  -2  -6   4    6.52    0.91
  -2   6   4    6.64    0.76
  -2   6   4    6.28    0.56
  -2   6   4    7.05    0.65
   2   6  -4    5.98    0.86
  -2   6   4    6.44    0.58
   1  -6  -4    7.26    0.58
  -1  -6   4    6.83    0.59
   1  -6  -4    6.89    0.94
  -1  -6   4    7.05    0.56
   1  -6  -4    5.89    0.90
  -1  -6   4    5.98    0.87
   1  -6  -4    5.34    0.58
   1   6  -4    5.43    0.81
   1   6  -4    6.94    0.64
  -1   6   4    6.41    0.58
  -1   6   4    6.77    0.55
  -1   6   4    6.90    0.82
   0  -6  -4   15.83    1.51
   0  -6  -4   15.64    1.15
   0  -6   4   15.52    1.53
   0  -6  -4   17.44    1.14
   0  -6   4   14.27    1.14
   0  -6   4   17.18    1.14
   0  -6   4   13.39    1.52
   0   6  -4   16.23    1.43
   0   6  -4   15.86    1.11
   0   6   4   18.18    1.24
   0   6   4   16.94    1.48
   1  -6   4    0.40    0.61
   1  -6   4    0.34    0.55
  -1  -6  -4    0.76    0.46
   1  -6   4    0.63    0.22
  -1  -6  -4    0.76    0.23
  -1   6  -4    0.81    0.23
   1   6   4    0.18    0.46
  -1   6  -4    0.51    0.24
  -1   6  -4    0.75    0.45
   1   6   4    0.82    0.26
   2  -6   4    1.44    0.67
  -2  -6  -4    0.31    0.44
  -2  -6  -4    0.68    0.20
  -2  -6  -4    0.60    0.44
   2  -6   4    0.11    0.74
   2  -6   4    0.67    0.23
   2  -6   4    0.88    0.56
  -2  -6  -4    0.34    0.22
  -2   6  -4    0.79    0.22
   2   6   4    0.49    0.49
   2   6   4    0.84    0.28
  -2   6  -4    0.66    0.19
  -2   6  -4    0.44    0.23
   3  -6   4    3.32    0.78
   3  -6   4    5.27    0.50
  -3  -6  -4    5.16    0.41
   3  -6   4    5.79    0.81
  -3  -6  -4    5.41    0.67
  -3  -6  -4    4.62    0.48
  -3  -6  -4    5.10    0.43
   3  -6   4    5.26    1.00
  -3   6  -4    4.97    0.44
  -3   6  -4    5.92    0.48
  -3   6  -4    4.66    0.46
   3   6   4    4.87    0.83
  -3   6  -4    5.14    0.49
   4  -6   4    1.17    0.57
  -4  -6  -4    0.39    0.20
   4  -6   4   -0.88    0.71
  -4  -6  -4    0.43    0.15
  -4  -6  -4    0.77    0.23
   4  -6   4    0.70    0.45
  -4  -6  -4    0.28    0.17
   4  -6   4    0.62    0.23
  -4   6  -4    0.43    0.21
   4   6   4    0.49    0.57
  -4   6  -4    0.63    0.20
  -4   6  -4    0.64    0.21
  -4   6  -4    0.70    0.23
   5  -6   4   11.59    1.57
  -5  -6  -4   12.26    0.88
   5  -6   4   13.83    1.53
   5  -6   4   11.72    1.42
  -5  -6  -4   11.87    0.87
  -5  -6  -4   11.70    0.83
   5  -6   4   11.46    0.90
  -5  -6  -4   12.09    0.84
  -5  -6  -4   12.36    0.86
  -5   6  -4   12.64    0.90
  -5   6  -4   11.75    0.87
  -5   6  -4   12.76    0.88
  -5   6  -4   12.74    0.88
   5   6   4   10.77    1.29
  -6  -6  -4    1.08    0.19
  -6  -6  -4    0.50    0.30
  -6  -6  -4    1.09    0.19
  -6  -6  -4    1.29    0.22
   6  -6   4    1.00    0.25
  -6   6  -4    1.71    0.34
   6   6   4    0.38    0.68
  -6   6  -4    0.90    0.24
  -6   6  -4    0.96    0.25
  -7  -6  -4   -0.05    0.16
  -7  -6  -4   -0.11    0.18
  -7  -6  -4    0.49    0.18
   7  -6   4    0.27    0.20
  -7  -6  -4    0.25    0.16
  -7  -6  -4    0.34    0.16
  -7  -6  -4    0.43    0.17
  -7  -6  -4    0.38    0.19
  -7   6  -4    0.38    0.22
  -7   6  -4    0.44    0.21
  -7   6  -4    0.42    0.21
  -8  -6  -4   12.28    0.84
  -8  -6  -4   12.43    0.87
  -8  -6  -4   12.49    0.86
  -8  -6  -4   12.67    0.85
  -8  -6  -4   12.28    0.86
  -8  -6  -4   11.54    0.89
  -8   6  -4   12.37    0.88
  -8   6  -4   12.69    0.88
  -8   6  -4   12.11    0.89
  -9  -6  -4    6.70    0.53
  -9  -6  -4    6.58    0.49
  -9  -6  -4    6.37    0.50
  -9  -6  -4    6.54    0.48
  -9  -6  -4    6.62    0.48
   9  -6   4    6.17    0.54
  -9   6  -4    6.85    0.51
  -9   6  -4    6.19    0.52
  -9   6  -4    6.84    0.53
 -10  -6  -4    0.36    0.12
 -10  -6  -4    0.39    0.12
 -10  -6  -4    0.54    0.14
  10  -6   4    0.19    0.19
 -10  -6  -4    0.34    0.12
 -10   6  -4    0.50    0.17
 -10   6  -4    0.79    0.16
 -10   6  -4    0.20    0.15
  -9  -7   4    1.37    0.15
   9  -7  -4    1.74    0.19
  -9  -7   4    1.68    0.18
  -9   7   4    1.60    0.17
  -8  -7   4    0.79    0.15
  -8  -7   4    0.63    0.13
   8  -7  -4    0.32    0.16
  -8   7   4    0.78    0.17
  -8   7   4    0.94    0.21
   7  -7  -4    3.17    0.33
  -7  -7   4    3.30    0.31
  -7  -7   4    3.17    0.28
  -7  -7   4    3.25    0.29
  -7   7   4    3.17    0.30
  -7   7   4    3.07    0.33
  -6  -7   4    1.85    0.25
  -6  -7   4    1.68    0.22
   6  -7  -4    1.72    0.27
  -6  -7   4    1.54    0.19
  -6   7   4    1.75    0.22
  -6   7   4    1.95    0.26
  -6   7   4    1.63    0.24
  -6   7   4    1.50    0.24
  -5  -7   4    5.59    0.48
  -5  -7   4    5.28    0.41
   5  -7  -4    5.43    0.51
   5  -7  -4    6.70    1.61
  -5   7   4    5.21    0.48
   5   7  -4    4.01    0.85
  -5   7   4    5.30    0.45
  -4  -7   4   13.64    0.93
   4  -7  -4   12.90    0.95
   4  -7  -4   11.11    1.45
  -4  -7   4   12.69    0.86
  -4   7   4   12.93    0.89
   4   7  -4   11.89    1.37
   3  -7  -4    7.07    0.60
  -3  -7   4    6.01    0.57
   3  -7  -4    7.11    1.11
  -3   7   4    6.91    0.59
   3   7  -4    6.91    0.64
   2  -7  -4    2.81    0.74
  -2  -7   4    2.60    0.62
  -2  -7   4    3.41    0.38
   2  -7  -4    3.15    0.37
   2   7  -4    3.40    0.42
   2   7  -4    1.95    0.62
  -2   7   4    3.45    0.39
  -1  -7   4    0.53    0.25
   1  -7  -4    0.41    0.24
   1  -7  -4    0.86    0.59
  -1  -7   4    0.96    0.36
  -1  -7   4    0.09    0.84
  -1  -7   4    0.35    0.48
   1  -7  -4    0.65    0.28
  -1   7   4    1.02    0.43
   1   7  -4    0.32    0.50
   1   7  -4    0.64    0.28
   0  -7  -4   19.86    1.34
   0  -7  -4   17.54    1.65
   0  -7   4   16.17    1.70
   0  -7   4   14.54    1.68
   0  -7   4   20.11    1.31
   0  -7   4   19.19    1.32
   0  -7  -4   19.66    1.33
   0   7  -4   21.96    1.55
   0   7  -4   17.60    1.52
   0   7   4   16.88    1.54
   1  -7   4    2.60    0.74
  -1  -7  -4    2.57    0.31
  -1  -7  -4    2.52    0.64
   1  -7   4    3.17    0.37
  -1  -7  -4    4.43    0.46
   1  -7   4    3.27    0.40
   1   7   4    3.51    0.41
  -1   7  -4    4.30    0.52
   1   7   4    3.39    0.66
  -2  -7  -4    0.78    0.25
  -2  -7  -4   -0.03    0.43
   2  -7   4    0.30    0.69
   2  -7   4    0.29    0.21
  -2   7  -4    0.21    0.24
  -2   7  -4    0.43    0.20
   2   7   4    0.07    0.47
   2   7   4    0.49    0.29
   3  -7   4    0.85    0.75
   3  -7   4    1.95    0.29
  -3  -7  -4    2.42    0.31
   3   7   4    2.89    0.45
   3   7   4    2.20    0.64
  -3   7  -4    2.06    0.30
  -3   7  -4    2.14    0.29
  -4  -7  -4    4.08    0.38
   4  -7   4    3.92    0.45
   4  -7   4    3.68    1.04
  -4  -7  -4    4.85    0.45
  -4   7  -4    4.30    0.40
  -4   7  -4    4.00    0.41
  -4   7  -4    4.52    0.41
  -4   7  -4    4.79    0.40
   4   7   4    3.43    0.79
  -5  -7  -4    2.29    0.27
   5  -7   4    2.61    0.32
  -5  -7  -4    2.74    0.27
  -5  -7  -4    2.43    0.24
  -5  -7  -4    2.56    0.31
  -5   7  -4    2.84    0.29
  -5   7  -4    2.86    0.30
  -5   7  -4    2.58    0.30
   5   7   4    1.35    0.70
   6  -7   4    2.84    0.33
  -6  -7  -4    3.10    0.27
  -6  -7  -4    3.37    0.32
  -6  -7  -4    3.23    0.29
  -6  -7  -4    2.82    0.29
  -6   7  -4    3.30    0.30
  -6   7  -4    3.30    0.33
  -6   7  -4    3.30    0.31
  -7  -7  -4    9.55    0.65
   7  -7   4    9.85    0.70
  -7  -7  -4    8.43    0.64
  -7  -7  -4    9.23    0.65
  -7  -7  -4    9.43    0.64
  -7   7  -4    8.78    0.66
  -7   7  -4    9.28    0.67
  -7   7  -4    9.71    0.68
  -8  -7  -4    3.77    0.31
   8  -7   4    3.98    0.39
  -8  -7  -4    3.39    0.30
  -8  -7  -4    3.50    0.29
  -8   7  -4    4.51    0.40
  -8   7  -4    3.74    0.34
  -8   7  -4    3.57    0.33
  -9  -7  -4    7.10    0.48
  -9   7  -4    6.99    0.49
  -9   7  -4    6.96    0.54
  -6  -8   4    5.35    0.42
   6  -8  -4    5.08    0.44
  -6  -8   4    5.29    0.38
  -5  -8   4    0.09    0.15
  -5  -8   4    0.05    0.12
   5  -8  -4    0.04    0.14
  -4  -8   4    2.76    0.24
  -4  -8   4    3.06    0.29
   4  -8  -4    2.05    0.27
   3  -8  -4    0.99    0.20
  -3  -8   4    0.98    0.22
  -2  -8   4   16.62    1.15
   2   8  -4   16.50    1.16
   1  -8  -4    6.39    0.58
   1  -8  -4    6.70    0.50
  -1  -8   4    6.41    0.56
   1   8  -4    6.40    0.58
  -1   8   4    6.59    0.57
   0  -8   4   15.07    1.07
   0  -8  -4   14.72    1.06
   0   8  -4   15.38    1.08
   1  -8   4    3.84    0.42
  -1  -8  -4    4.87    0.42
   1  -8   4    4.00    0.45
  -1  -8  -4    4.01    0.33
   1   8   4    4.30    0.41
  -1   8  -4    3.88    0.40
   2  -8   4    3.40    0.36
  -2  -8  -4    4.22    0.40
  -2  -8  -4    3.89    0.31
   2   8   4    3.39    0.40
  -2   8  -4    3.59    0.37
   3  -8   4    0.73    0.21
  -3  -8  -4    0.78    0.20
  -3  -8  -4    0.52    0.14
  -3   8  -4    0.65    0.21
   3   8   4    0.84    0.25
  -4  -8  -4    0.31    0.12
  -4  -8  -4    0.43    0.18
   4  -8   4    0.28    0.17
   5  -8   4    5.26    0.45
  -5  -8  -4    5.77    0.44
  -5  -8  -4    5.57    0.40
  -6  -8  -4    0.75    0.14
  -6  -8  -4    0.74    0.13
  -6  -8  -4    0.75    0.12
   6  -8   4    0.84    0.17
  -1  -9   4    5.01    0.40
   0  -9  -4    1.04    0.26
  -1  -9  -4    0.31    0.17
  -2  -9  -4    0.61    0.14
 -14   0   5    0.03    0.11
 -14   0   5    0.02    0.09
 -13   0   5    6.48    0.49
 -13   0   5    6.71    0.54
 -12   0   5   -0.02    0.16
 -12   0   5   -0.07    0.17
 -12   0   5   -0.07    0.15
 -12   0   5   -0.02    0.16
 -11   0   5   52.94    3.79
 -11   0   5   54.41    3.55
 -11   0   5   58.61    3.56
 -11   0   5   57.74    3.57
 -11   0   5   49.68    3.82
 -11   0   5   55.28    3.56
 -11   0   5   53.29    3.56
 -10   0   5   -0.14    0.17
 -10   0   5   -0.19    0.19
 -10   0   5    0.11    0.44
 -10   0   5   -0.07    0.17
 -10   0   5    0.14    0.34
 -10   0   5   -0.05    0.15
 -10   0   5   -0.10    0.18
  -9   0   5    7.71    0.58
  -9   0   5    7.56    0.58
  -9   0   5    6.88    0.54
  -9   0   5    7.84    0.56
  -9   0   5    7.44    0.59
  -9   0   5    7.97    0.81
  -9   0   5    7.61    0.89
  -9   0   5    6.16    0.58
  -7   0   5   11.89    0.98
  -7   0   5   11.59    1.03
  -6   0   5    4.42    0.55
   6   0  -5    3.83    0.37
  -6   0   5    2.99    0.41
  -5   0   5  177.48   10.76
   5   0  -5  148.54   10.67
  -5   0   5  175.34   10.77
  -4   0   5    0.20    0.18
  -4   0   5    0.27    0.22
   4   0  -5    0.19    0.10
   3   0  -5  260.23   16.61
  -2   0   5    0.10    0.13
  -2   0   5    0.10    0.14
  -2   0   5    0.06    0.10
  -2   0   5    0.01    0.07
  -2   0   5    0.01    0.10
  -1   0   5   22.66    1.49
   0   0   5    0.06    0.07
   0   0   5    0.05    0.06
   0   0   5    0.16    0.12
   1   0   5   79.18    5.26
   1   0   5   84.80    5.24
  -2   0  -5    0.02    0.09
  -2   0  -5    0.04    0.09
  -3   0  -5   28.45    2.04
  -3   0  -5   33.96    2.05
  -4   0  -5    0.22    0.14
  -4   0  -5    0.20    0.15
  -5   0  -5   96.96    6.15
  -5   0  -5   93.18    6.16
  -6   0  -5    5.46    0.55
  -6   0  -5    5.08    0.51
  -7   0  -5    3.32    0.44
  -7   0  -5    3.69    0.47
  -8   0  -5    0.93    0.18
  -8   0  -5    0.69    0.16
  -8   0  -5    1.20    0.34
  -9   0  -5   18.28    1.21
  -9   0  -5   17.80    1.20
  -9   0  -5   17.39    1.37
  -9   0  -5   18.19    1.19
  -9   0  -5   18.14    1.20
  -9   0  -5   17.93    1.20
  -9   0  -5   17.06    1.20
  -9   0  -5   17.63    1.20
  -9   0  -5   17.47    1.21
  -9   0  -5   17.68    1.41
 -10   0  -5   -0.10    0.15
 -10   0  -5    0.09    0.39
 -10   0  -5    0.13    0.15
 -10   0  -5    0.12    0.17
 -10   0  -5    0.18    0.17
 -10   0  -5   -0.22    0.14
 -11   0  -5   22.44    1.53
 -11   0  -5   23.56    1.54
 -11   0  -5   22.95    1.54
 -11   0  -5   23.38    1.54
 -12   0  -5   -0.20    0.15
 -12   0  -5   -0.07    0.15
 -12   0  -5   -0.08    0.15
 -13   0  -5    0.78    0.16
 -13   0  -5    0.94    0.15
 -14  -1   5    2.37    0.21
 -14  -1   5    2.13    0.20
 -14  -1   5    2.08    0.20
 -14  -1   5    2.39    0.21
 -14   1   5    2.18    0.20
 -14   1   5    1.88    0.19
 -13  -1   5    3.39    0.30
 -13  -1   5    3.05    0.29
 -13  -1   5    3.35    0.29
 -13  -1   5    3.62    0.45
 -13   1   5    2.89    0.28
 -13   1   5    2.87    0.28
 -13   1   5    3.19    0.29
 -13   1   5    3.48    0.30
 -12  -1   5    9.46    0.69
 -12  -1   5    9.12    0.68
 -12  -1   5    9.71    0.69
 -12  -1   5    9.28    0.68
 -12   1   5    8.64    0.68
 -12   1   5    9.21    0.68
 -12   1   5    9.22    0.67
 -12   1   5    9.69    0.71
 -11  -1   5    1.02    0.22
 -11  -1   5    1.65    0.55
 -11  -1   5    1.04    0.21
 -11  -1   5    1.73    0.23
 -11  -1   5    1.03    0.21
 -11  -1   5    1.06    0.20
 -11   1   5    0.75    0.45
 -11   1   5    1.53    0.25
 -11   1   5    0.82    0.21
 -11   1   5    1.08    0.23
 -11   1   5    1.54    0.49
 -11   1   5    0.81    0.20
 -10  -1   5   17.56    1.18
 -10  -1   5   17.76    1.16
 -10  -1   5   15.79    1.48
 -10  -1   5   16.36    1.16
 -10  -1   5   17.58    1.14
 -10  -1   5   16.62    1.16
 -10   1   5   17.02    1.17
 -10   1   5   16.03    1.41
 -10   1   5   17.01    1.16
 -10   1   5   15.55    1.48
 -10   1   5   18.03    1.17
 -10   1   5   16.46    1.18
 -10   1   5   16.33    1.15
  -9  -1   5    6.79    0.53
  -9  -1   5    7.26    0.58
  -9  -1   5    6.86    0.58
  -9  -1   5    7.35    0.57
  -9  -1   5    8.15    0.92
  -9  -1   5    7.10    0.76
  -9  -1   5    7.66    0.58
  -9  -1   5    7.47    0.56
  -9   1   5    6.89    0.55
  -9   1   5    7.87    0.57
  -9   1   5    6.71    0.57
  -9   1   5    6.67    0.85
  -9   1   5    7.73    0.58
  -9   1   5    6.64    0.59
  -9   1   5    6.27    0.54
  -9   1   5    8.67    0.88
  -8  -1   5    1.42    0.20
  -8  -1   5    0.98    0.17
  -8  -1   5    1.26    0.20
  -8  -1   5    1.92    0.49
  -8  -1   5    1.41    0.21
  -8  -1   5    1.03    0.52
  -8  -1   5    1.70    0.22
  -8   1   5    1.45    0.23
  -8   1   5    0.96    0.19
  -8   1   5    1.38    0.19
  -8   1   5    1.22    0.29
  -8   1   5    1.48    0.48
  -8   1   5    1.17    0.19
  -8   1   5    1.02    0.36
  -7  -1   5   14.63    1.25
  -7  -1   5   15.74    1.15
  -7   1   5   15.01    1.23
  -7   1   5   13.94    1.18
  -6  -1   5   45.03    3.14
   6  -1  -5   43.23    3.03
  -6  -1   5   51.80    3.12
  -6   1   5   46.61    3.13
  -6   1   5   45.05    3.13
   5  -1  -5    3.26    0.89
   5   1  -5    3.38    0.82
   5   1  -5    2.85    0.67
  -4  -1   5    1.90    0.32
  -4  -1   5    3.13    0.34
   4  -1  -5    2.37    0.25
  -4   1   5    3.46    0.51
  -4   1   5    3.03    0.41
  -3  -1   5    5.73    0.47
  -3  -1   5    4.52    0.40
  -3  -1   5    6.08    0.53
  -3   1   5    5.85    0.49
  -3   1   5    6.43    0.51
  -2  -1   5    4.43    0.41
  -2  -1   5    4.54    0.48
  -2  -1   5    5.75    0.50
  -2   1   5    4.66    0.39
  -2   1   5    5.61    0.41
  -2   1   5    6.44    0.47
  -2   1   5    5.67    0.44
  -1  -1   5   49.05    3.21
  -1  -1   5   48.64    3.30
  -1   1   5   49.54    3.20
  -1   1   5   49.46    3.23
  -1   1   5   55.48    3.26
  -1   1   5   46.63    3.21
   0  -1  -5   18.28    1.24
   0  -1   5   20.64    1.27
   0   1   5   21.66    1.36
   0   1   5   17.51    1.21
   0   1   5   18.39    1.22
   0   1  -5   16.57    1.24
   1  -1   5   17.95    1.33
   1  -1   5   22.50    1.28
   1   1   5   18.29    1.29
   1   1   5   18.75    1.27
  -2  -1  -5    5.46    0.45
   2  -1   5    7.48    0.49
   2   1   5    6.25    0.44
  -2   1  -5    6.58    0.50
   2   1   5    5.75    0.47
  -3  -1  -5    3.51    0.32
  -3  -1  -5    3.26    0.28
   3   1   5    3.67    0.31
   3   1   5    3.65    0.33
   3   1   5    3.72    0.28
  -3   1  -5    3.77    0.37
  -3   1  -5    3.61    0.36
  -4  -1  -5   12.82    0.94
  -4  -1  -5   12.69    0.91
   4   1   5   13.67    0.86
   4   1   5   12.31    0.87
   4   1   5   12.85    0.88
  -4   1  -5   12.16    0.93
  -4   1  -5   13.22    0.94
   5  -1   5    4.21    0.93
   5   1   5    5.41    1.40
  -6  -1  -5    6.31    0.51
  -6  -1  -5    5.67    0.57
   6   1   5    6.03    0.47
  -6   1  -5    5.30    0.58
   6   1   5    4.90    0.64
   6   1   5    6.06    0.43
  -6   1  -5    5.55    0.59
  -7  -1  -5    6.37    0.65
  -7  -1  -5    6.02    0.59
   7   1   5    7.87    0.52
   7   1   5    6.06    0.57
  -7   1  -5    6.88    0.69
  -7   1  -5    7.44    0.70
  -8  -1  -5   29.52    1.85
  -8  -1  -5   26.71    2.22
  -8  -1  -5   28.53    1.86
  -8  -1  -5   28.02    1.86
  -8  -1  -5   29.30    1.86
  -8  -1  -5   29.18    1.86
  -8  -1  -5   28.39    1.86
  -8   1  -5   27.72    1.86
  -8   1  -5   27.45    1.86
  -8   1  -5   26.99    1.86
  -8   1  -5   28.42    1.89
  -8   1  -5   30.44    2.05
  -8   1  -5   27.01    2.04
  -8   1  -5   28.13    1.86
  -9  -1  -5    0.87    0.18
  -9  -1  -5    0.91    0.19
  -9  -1  -5    0.80    0.19
  -9  -1  -5    0.40    0.17
  -9  -1  -5    0.75    0.17
  -9  -1  -5    0.32    0.34
  -9  -1  -5    1.17    0.18
  -9   1  -5    1.03    0.18
  -9   1  -5    0.84    0.16
  -9   1  -5    0.70    0.19
  -9   1  -5    0.70    0.18
  -9   1  -5    0.49    0.16
  -9   1  -5    0.65    0.34
  -9   1  -5    0.81    0.20
  -9   1  -5    0.84    0.18
 -10  -1  -5    2.50    0.29
 -10  -1  -5    2.62    0.31
 -10  -1  -5    3.21    0.31
 -10  -1  -5    3.48    0.33
 -10  -1  -5    3.06    0.32
 -10  -1  -5    3.51    0.33
 -10   1  -5    2.72    0.30
 -10   1  -5    2.99    0.30
 -10   1  -5    3.07    0.30
 -10   1  -5    3.18    0.33
 -11  -1  -5    0.82    0.26
 -11  -1  -5    0.45    0.21
 -11  -1  -5    0.77    0.20
 -11  -1  -5    0.70    0.19
 -11  -1  -5    1.18    0.21
 -11   1  -5    0.57    0.23
 -11   1  -5    1.19    0.26
 -12  -1  -5   10.59    0.78
 -12  -1  -5   11.88    0.79
 -12  -1  -5   10.85    0.78
 -12  -1  -5   11.47    0.79
 -12  -1  -5   11.06    0.79
 -13  -1  -5    2.77    0.26
 -13  -1  -5    2.62    0.25
 -13  -1  -5    2.81    0.25
 -13  -1  -5    2.46    0.24
 -14  -2   5    0.87    0.13
 -14  -2   5    1.05    0.12
 -14  -2   5    1.27    0.13
 -14  -2   5    0.75    0.12
 -13  -2   5    4.53    0.37
 -13  -2   5    4.65    0.37
 -13  -2   5    4.49    0.37
 -13  -2   5    5.29    0.38
 -13   2   5    4.61    0.39
 -13   2   5    4.13    0.36
 -13   2   5    4.39    0.37
 -12  -2   5    6.64    0.53
 -12  -2   5    6.85    0.52
 -12  -2   5    6.46    0.52
 -12  -2   5    6.54    0.49
 -12  -2   5    6.69    0.52
 -12   2   5    6.76    0.51
 -12   2   5    6.15    0.52
 -12   2   5    7.11    0.56
 -12   2   5    6.45    0.51
 -11  -2   5    1.70    0.22
 -11  -2   5    1.21    0.24
 -11  -2   5    1.46    0.24
 -11  -2   5    1.27    0.23
 -11  -2   5    1.20    0.23
 -11   2   5    1.27    0.22
 -11   2   5    1.21    0.27
 -11   2   5    1.05    0.23
 -11   2   5    1.66    0.24
 -11   2   5    1.33    0.21
 -10  -2   5   13.60    0.90
 -10  -2   5   12.48    0.91
 -10  -2   5   12.04    0.90
 -10  -2   5   12.39    0.87
 -10  -2   5   11.05    1.19
 -10  -2   5   12.68    0.90
 -10   2   5   12.12    0.89
 -10   2   5   13.01    0.93
 -10   2   5   12.18    0.87
 -10   2   5   13.10    0.90
 -10   2   5   12.88    0.90
 -10   2   5   11.41    1.17
  -9  -2   5   11.98    0.83
  -9  -2   5   10.84    0.80
  -9  -2   5   12.05    0.81
  -9  -2   5   10.24    1.13
  -9  -2   5   11.48    0.83
  -9  -2   5   11.35    0.84
  -9  -2   5   12.32    0.83
  -9   2   5   11.16    0.81
  -9   2   5   11.80    0.96
  -9   2   5   11.89    0.84
  -9   2   5   12.24    0.85
  -9   2   5   10.07    1.46
  -9   2   5   10.44    0.81
  -8  -2   5    3.80    0.34
  -8  -2   5    3.28    0.30
  -8  -2   5    3.31    0.33
  -8  -2   5    2.94    0.60
  -8  -2   5    3.25    0.31
  -8  -2   5    3.33    0.31
  -8  -2   5    3.24    0.32
  -8   2   5    3.21    0.31
  -8   2   5    3.61    0.32
  -8   2   5    3.49    0.59
  -8   2   5    2.91    0.55
  -8   2   5    3.28    0.32
  -8   2   5    3.84    0.35
  -8   2   5    3.34    0.31
  -8   2   5    3.08    0.32
  -7  -2   5    7.46    0.51
  -7  -2   5    6.43    0.52
  -7  -2   5    6.79    0.52
  -7  -2   5    7.23    0.80
  -7  -2   5    7.19    0.52
  -7  -2   5    6.20    0.52
  -7  -2   5    6.45    0.48
  -7  -2   5    7.47    0.67
  -7   2   5    6.58    0.53
  -7   2   5    6.99    0.77
  -7   2   5    6.39    0.52
  -7   2   5    7.08    0.55
  -7   2   5    7.39    0.76
  -7   2   5    7.17    0.53
  -6  -2   5    3.99    0.56
  -6  -2   5    3.40    0.42
  -6   2   5    3.52    0.50
  -6   2   5    2.83    0.43
  -5  -2   5   12.56    1.03
  -5  -2   5   12.85    0.95
  -5   2   5   13.06    1.01
   5   2  -5   11.46    1.05
  -5   2   5   13.32    1.01
  -4  -2   5   18.66    1.28
  -4  -2   5   18.39    1.36
   4   2  -5   18.92    1.39
  -4   2   5   17.96    1.32
  -4   2   5   17.58    1.32
  -3  -2   5   40.33    2.99
  -3  -2   5   47.10    3.05
  -3  -2   5   45.36    2.97
  -3   2   5   50.22    3.00
  -3   2   5   46.44    2.99
  -3   2   5   42.69    2.92
   2  -2  -5   -0.01    0.19
  -2  -2   5    0.50    0.22
  -2   2   5    0.00    0.14
  -2   2   5    0.54    0.18
   2   2  -5    0.08    0.19
   1  -2  -5   14.96    1.10
  -1  -2   5   16.69    1.16
  -1  -2   5   17.81    1.10
  -1   2   5   17.73    1.07
  -1   2   5   15.72    1.08
   1   2  -5   14.01    1.11
  -1   2   5   13.46    1.08
   0  -2  -5   13.50    0.95
   0  -2   5   12.99    0.94
   0  -2   5   13.74    1.01
   0  -2   5   13.61    0.98
   0   2   5   13.69    0.96
   0   2   5   11.53    0.90
   0   2   5   11.96    0.92
   0   2   5   14.89    0.90
  -1  -2  -5    4.81    0.40
   1  -2   5    4.51    0.42
  -1  -2  -5    5.08    0.46
   1  -2   5    4.92    0.50
   1  -2   5    5.23    0.51
   1   2   5    4.91    0.42
  -1   2  -5    3.93    0.41
   1   2   5    3.56    0.44
   1   2   5    4.24    0.38
  -2  -2  -5   30.98    1.95
  -2  -2  -5   29.31    1.95
   2  -2   5   30.77    1.94
  -2  -2  -5   27.42    1.93
  -2   2  -5   30.90    1.96
  -2   2  -5   28.17    1.91
   2   2   5   29.79    1.91
   2   2   5   26.58    1.93
  -3  -2  -5    2.27    0.30
   3  -2   5    2.92    0.37
   3   2   5    2.91    0.27
  -3   2  -5    2.33    0.30
  -4  -2  -5   16.01    1.22
   4  -2   5   16.41    1.25
   4   2   5   17.24    1.18
  -4   2  -5   17.58    1.27
   4   2   5   20.08    1.23
  -5  -2  -5    5.26    0.58
  -5   2  -5    5.96    0.60
   5   2   5    6.23    0.49
   5   2   5    5.66    0.52
  -6  -2  -5   32.46    2.29
   6  -2   5   31.57    2.26
  -6   2  -5   34.69    2.34
   6   2   5   35.62    2.22
  -7  -2  -5    0.78    0.15
  -7  -2  -5    0.67    0.15
  -7  -2  -5    1.01    0.17
  -7  -2  -5    0.73    0.30
  -7  -2  -5    0.69    0.16
  -7  -2  -5    1.19    0.17
  -7  -2  -5    0.97    0.15
   7  -2   5    0.77    0.28
  -7   2  -5    0.88    0.17
  -7   2  -5    0.82    0.16
  -7   2  -5    1.02    0.32
  -7   2  -5    0.75    0.17
  -7   2  -5    1.04    0.24
   8  -2   5   11.46    0.86
  -8  -2  -5   11.02    0.79
  -8  -2  -5   11.21    0.80
  -8  -2  -5   11.46    0.79
  -8  -2  -5   12.03    0.80
  -8  -2  -5   11.08    0.80
  -8  -2  -5   11.53    0.80
   8  -2   5    9.93    0.91
  -8  -2  -5   11.67    0.80
  -8   2  -5   11.20    1.04
  -8   2  -5   11.19    0.80
  -8   2  -5   10.81    0.80
  -8   2  -5   12.01    0.80
  -8   2  -5   11.43    0.80
  -8   2  -5   11.91    0.82
  -8   2  -5   10.43    0.79
  -9  -2  -5   10.60    0.77
  -9  -2  -5   10.07    0.77
  -9  -2  -5   10.25    0.76
  -9  -2  -5   10.24    0.78
  -9  -2  -5   10.17    0.76
  -9  -2  -5   10.25    0.76
   9  -2   5   10.43    0.82
  -9  -2  -5   10.91    0.76
  -9   2  -5   11.34    0.77
  -9   2  -5   11.87    0.80
  -9   2  -5   10.85    0.80
  -9   2  -5   10.51    0.76
  -9   2  -5   10.84    0.77
 -10  -2  -5    0.52    0.18
 -10  -2  -5    0.80    0.19
 -10  -2  -5    0.63    0.21
 -10  -2  -5    0.22    0.18
 -10  -2  -5    0.78    0.19
 -10  -2  -5    0.61    0.19
 -10   2  -5    0.89    0.20
 -10   2  -5    1.02    0.23
 -10   2  -5    0.99    0.20
 -11  -2  -5    0.92    0.19
 -11  -2  -5    0.74    0.21
 -11  -2  -5    0.48    0.17
 -11  -2  -5    0.21    0.18
 -11  -2  -5    0.44    0.18
 -11  -2  -5    0.41    0.18
 -11   2  -5    0.61    0.19
 -11   2  -5    0.64    0.19
 -11   2  -5    0.47    0.21
 -12  -2  -5    1.23    0.20
 -12  -2  -5    1.18    0.21
 -12  -2  -5    1.23    0.21
 -12  -2  -5    1.39    0.20
 -12  -2  -5    0.95    0.19
 -12   2  -5    1.22    0.20
 -12   2  -5    1.23    0.23
 -13  -2  -5    1.59    0.18
 -13  -2  -5    1.80    0.19
 -13  -2  -5    1.39    0.20
 -13  -2  -5    1.84    0.20
 -13  -2  -5    1.48    0.19
 -13   2  -5    1.68    0.29
 -14  -2  -5    2.14    0.20
 -14  -2  -5    2.11    0.23
 -13  -3   5    3.95    0.33
 -13  -3   5    4.54    0.33
 -13  -3   5    3.99    0.33
 -13  -3   5    3.90    0.31
 -13  -3   5    4.22    0.33
 -13   3   5    4.03    0.32
 -13   3   5    3.90    0.31
 -13   3   5    4.12    0.36
 -12  -3   5    1.53    0.21
 -12  -3   5    1.72    0.29
 -12  -3   5    1.23    0.19
 -12  -3   5    1.43    0.20
 -12  -3   5    1.06    0.20
 -12   3   5    1.36    0.18
 -12   3   5    1.50    0.24
 -12   3   5    1.62    0.20
 -12   3   5    1.43    0.21
 -11  -3   5   10.54    0.75
 -11  -3   5   11.13    0.76
 -11  -3   5   10.94    0.76
 -11  -3   5   10.84    0.74
 -11  -3   5   10.47    0.76
 -11   3   5   10.02    0.76
 -11   3   5   10.05    0.76
 -11   3   5   10.41    0.78
 -11   3   5    9.76    0.74
 -10  -3   5    0.77    0.22
 -10  -3   5    0.95    0.23
  10  -3  -5    0.12    0.31
 -10  -3   5    0.60    0.18
 -10  -3   5    0.50    0.20
 -10  -3   5    0.94    0.21
 -10  -3   5    0.40    0.45
 -10  -3   5    0.49    0.20
 -10   3   5    0.81    0.25
 -10   3   5    0.95    0.22
 -10   3   5    0.81    0.22
 -10   3   5    0.53    0.21
 -10   3   5    0.60    0.42
 -10   3   5    0.66    0.18
  -9  -3   5    3.61    0.34
  -9  -3   5    3.61    0.32
  -9  -3   5    1.96    0.58
  -9  -3   5    3.14    0.33
  -9  -3   5    3.78    0.35
  -9  -3   5    3.21    0.33
  -9  -3   5    3.27    0.32
  -9   3   5    3.37    0.34
  -9   3   5    2.84    0.32
  -9   3   5    3.17    0.32
  -9   3   5    3.35    0.38
  -9   3   5    3.54    0.33
  -9   3   5    2.27    0.54
  -8  -3   5    0.35    0.16
  -8  -3   5    0.63    0.14
  -8  -3   5    0.66    0.43
  -8  -3   5    0.44    0.18
  -8  -3   5    0.39    0.19
  -8  -3   5    0.63    0.19
  -8  -3   5    0.56    0.18
  -8  -3   5    0.49    0.20
  -8   3   5    0.52    0.20
  -8   3   5    0.96    0.41
  -8   3   5    0.46    0.19
  -8   3   5    0.73    0.20
  -8   3   5    0.35    0.18
  -8   3   5    0.54    0.18
  -7  -3   5   17.70    1.51
  -7  -3   5   18.01    1.23
  -7  -3   5   18.69    1.24
  -7  -3   5   19.35    1.25
  -7  -3   5   18.81    1.25
  -7  -3   5   17.78    1.22
  -7  -3   5   18.48    1.24
  -7   3   5   19.52    1.25
  -7   3   5   19.22    1.47
  -7   3   5   18.87    1.25
  -7   3   5   18.56    1.25
  -7   3   5   18.47    1.26
  -7   3   5   16.97    1.23
  -7   3   5   17.59    1.24
  -6  -3   5    5.64    0.69
  -6  -3   5    5.12    0.41
  -6  -3   5    4.19    0.41
  -6  -3   5    5.01    0.40
  -6  -3   5    5.02    0.42
  -6  -3   5    5.05    0.41
  -6   3   5    5.66    0.65
  -6   3   5    4.83    0.42
  -6   3   5    4.95    0.43
  -6   3   5    5.45    0.44
  -5  -3   5   19.09    1.49
   5   3  -5   20.28    1.57
  -5   3   5   18.11    1.42
   4  -3  -5   -0.47    0.37
  -4  -3   5    0.47    0.18
  -4  -3   5    0.67    0.32
  -4  -3   5    0.16    0.19
   4   3  -5    0.63    0.35
  -4   3   5    0.11    0.21
  -3  -3   5    1.85    0.28
  -3  -3   5    1.98    0.39
  -3  -3   5    2.08    0.31
  -3  -3   5    1.30    0.37
  -3  -3   5    1.83    0.39
  -3   3   5    1.97    0.29
   3   3  -5    1.23    0.37
  -3   3   5    1.73    0.30
  -2  -3   5    0.29    0.28
  -2  -3   5    0.09    0.19
   2  -3  -5    0.33    0.33
  -2  -3   5    0.41    0.29
  -2   3   5    0.29    0.23
   2   3  -5    0.03    0.27
  -1  -3   5   71.65    4.56
   1  -3  -5   66.92    4.57
  -1  -3   5   78.13    4.63
  -1  -3   5   70.65    4.61
   1   3  -5   65.76    4.60
  -1   3   5   65.69    4.53
  -1   3   5   71.39    4.58
   0  -3  -5    6.26    0.58
   0  -3   5    5.29    0.56
   0  -3  -5    6.84    0.69
   0  -3   5    6.96    0.67
   0  -3  -5    7.13    0.65
   0  -3   5    6.88    0.73
   0   3  -5    5.63    0.61
   0   3   5    6.43    0.64
  -1  -3  -5   75.09    5.27
   1  -3   5   77.23    5.32
  -1  -3  -5   92.47    5.32
  -1   3  -5   74.77    5.28
   1   3   5   79.93    5.25
   1   3   5   87.85    5.35
   2  -3   5    3.62    0.58
  -2  -3  -5    4.85    0.47
   2  -3   5    4.58    0.56
  -2  -3  -5    5.58    0.57
  -2  -3  -5    4.39    0.54
   2  -3   5    5.05    0.50
  -2   3  -5    4.53    0.46
   2   3   5    5.43    0.58
   2   3   5    4.48    0.44
  -3  -3  -5   20.22    1.39
   3  -3   5   16.99    1.45
  -3  -3  -5   19.16    1.37
   3  -3   5   18.81    1.37
  -3  -3  -5   16.20    1.40
   3   3   5   22.77    1.45
   3   3   5   20.55    1.34
  -4  -3  -5   39.18    2.66
   4  -3   5   41.32    2.66
   4  -3   5   39.73    2.72
   4   3   5   40.27    2.61
  -4   3  -5   39.85    2.69
   4   3   5   36.60    2.71
   5  -3   5   15.56    1.06
  -5  -3  -5   11.63    1.02
   5  -3   5   12.89    1.16
  -5   3  -5   14.14    1.10
  -6  -3  -5   21.53    1.41
  -6  -3  -5   20.12    1.54
  -6  -3  -5   19.94    1.40
  -6  -3  -5   21.06    1.41
  -6  -3  -5   20.83    1.39
  -6  -3  -5   21.91    1.40
  -6  -3  -5   21.89    1.41
  -6  -3  -5   20.62    1.41
   6  -3   5   23.64    1.55
   6  -3   5   21.09    1.61
  -6   3  -5   21.11    1.41
  -6   3  -5   21.85    1.61
  -6   3  -5   20.73    1.42
  -6   3  -5   20.62    1.42
  -6   3  -5   22.27    1.42
  -7  -3  -5    8.50    0.62
   7  -3   5    7.37    0.86
  -7  -3  -5    8.69    0.62
  -7  -3  -5    8.71    0.61
  -7  -3  -5    8.77    0.62
  -7  -3  -5    8.06    0.63
   7  -3   5    8.73    0.78
  -7  -3  -5    9.28    0.63
  -7  -3  -5    8.39    0.59
  -7  -3  -5    8.26    0.62
  -7   3  -5    7.81    0.62
  -7   3  -5    8.04    0.63
  -7   3  -5    8.03    0.63
  -7   3  -5    8.40    0.63
  -7   3  -5    8.55    0.64
  -7   3  -5    7.59    0.86
  -8  -3  -5    3.84    0.35
  -8  -3  -5    4.87    0.41
   8  -3   5    3.72    0.50
   8  -3   5    3.47    0.55
  -8  -3  -5    3.62    0.36
  -8   3  -5    4.31    0.53
  -8   3  -5    3.56    0.37
  -8   3  -5    3.92    0.38
   9  -3   5    0.46    0.35
  -9  -3  -5    0.77    0.19
  -9  -3  -5    0.98    0.20
  -9  -3  -5    0.57    0.19
  -9  -3  -5    0.68    0.18
   9  -3   5    0.49    0.29
  -9  -3  -5    0.71    0.20
  -9  -3  -5    1.01    0.20
  -9  -3  -5    0.87    0.19
  -9   3  -5    0.65    0.20
  -9   3  -5    0.81    0.24
  -9   3  -5    0.70    0.21
 -10  -3  -5    0.68    0.21
 -10  -3  -5    0.35    0.19
  10  -3   5    0.03    0.29
 -10  -3  -5    0.12    0.18
 -10  -3  -5    0.11    0.17
 -10  -3  -5    0.28    0.19
 -10  -3  -5    0.06    0.18
 -10   3  -5    0.80    0.21
 -10   3  -5    0.57    0.20
 -10   3  -5    0.84    0.23
 -11  -3  -5    0.97    0.21
 -11  -3  -5    1.49    0.22
 -11  -3  -5    0.91    0.19
 -11  -3  -5    1.37    0.21
 -11  -3  -5    1.39    0.21
 -11  -3  -5    0.90    0.19
 -11   3  -5    0.98    0.21
 -11   3  -5    0.98    0.24
 -11   3  -5    1.27    0.23
 -12  -3  -5    0.46    0.17
 -12  -3  -5    0.35    0.14
 -12  -3  -5    0.47    0.15
 -12  -3  -5    0.45    0.16
 -12  -3  -5    0.19    0.14
 -12  -3  -5    0.66    0.18
 -12   3  -5    0.47    0.17
 -12   3  -5    0.25    0.15
 -12   3  -5    0.31    0.21
 -13  -3  -5    1.38    0.17
 -13  -3  -5    1.33    0.16
 -13  -3  -5    1.23    0.17
 -13  -3  -5    1.56    0.18
 -13   3  -5    1.73    0.20
 -13   3  -5    1.64    0.17
 -13  -4   5    0.61    0.10
 -13  -4   5    0.72    0.11
 -13  -4   5    0.59    0.09
 -13  -4   5    0.52    0.10
 -13   4   5    0.62    0.14
 -12  -4   5   10.63    0.75
 -12  -4   5   10.97    0.75
 -12  -4   5   10.89    0.74
 -12  -4   5   11.44    0.75
 -12  -4   5   11.27    0.75
 -12   4   5   10.93    0.76
 -12   4   5   10.56    0.74
 -12   4   5   10.98    0.78
 -11  -4   5    0.16    0.16
 -11  -4   5    0.11    0.13
 -11  -4   5   -0.03    0.14
 -11  -4   5    0.03    0.14
 -11  -4   5    0.13    0.16
 -11  -4   5    0.13    0.16
 -11   4   5    0.42    0.20
 -11   4   5    0.14    0.16
 -11   4   5    0.17    0.15
 -11   4   5    0.46    0.19
 -10  -4   5    2.31    0.28
 -10  -4   5    2.16    0.26
 -10  -4   5    2.00    0.24
 -10  -4   5    1.89    0.25
 -10  -4   5    2.30    0.27
 -10  -4   5    1.99    0.26
 -10   4   5    2.06    0.26
 -10   4   5    1.97    0.27
 -10   4   5    1.94    0.26
 -10   4   5    2.37    0.31
  -9  -4   5    8.53    0.63
  -9  -4   5    6.49    0.92
  -9  -4   5    8.34    0.63
  -9  -4   5    8.18    0.63
   9  -4  -5    7.45    0.92
  -9  -4   5    8.42    0.61
  -9  -4   5    8.29    0.64
   9  -4  -5    6.50    0.82
  -9  -4   5    9.19    0.63
  -9   4   5    8.68    0.65
  -9   4   5    8.62    0.99
  -9   4   5    8.73    0.64
  -9   4   5    7.38    0.63
  -9   4   5    7.82    0.67
  -8  -4   5    0.54    0.20
   8  -4  -5    0.90    0.45
  -8  -4   5    0.28    0.41
  -8  -4   5    0.86    0.19
  -8  -4   5    0.56    0.19
  -8  -4   5    0.87    0.19
  -8  -4   5    0.45    0.17
  -8  -4   5    0.52    0.20
  -8  -4   5    0.58    0.16
  -8   4   5    0.80    0.21
  -8   4   5    0.19    0.37
  -8   4   5    0.50    0.21
  -8   4   5    0.21    0.16
  -8   4   5    0.49    0.20
  -8   4   5    0.37    0.21
  -7  -4   5    3.74    0.34
  -7  -4   5    4.02    0.35
  -7  -4   5    3.25    0.64
  -7  -4   5    3.95    0.36
   7  -4  -5    3.51    0.39
  -7   4   5    4.26    0.45
  -7   4   5    3.04    0.34
  -7   4   5    3.15    0.33
  -7   4   5    3.74    0.37
  -7   4   5    3.80    0.39
  -7   4   5    3.04    0.72
  -6  -4   5    0.30    0.15
  -6  -4   5    0.36    0.17
  -6  -4   5   -0.11    0.34
  -6  -4   5    0.42    0.17
  -6  -4   5    0.27    0.15
  -6  -4   5    0.12    0.15
  -6  -4   5    0.67    0.16
  -6   4   5    0.07    0.31
   6   4  -5    0.79    0.55
  -6   4   5    0.09    0.17
  -6   4   5    0.27    0.18
  -6   4   5    0.38    0.18
  -5  -4   5    3.61    0.63
  -5  -4   5    5.71    0.45
  -5  -4   5    5.05    0.43
   5   4  -5    6.37    0.81
  -4  -4   5    4.92    0.43
  -4  -4   5    7.31    0.92
  -4  -4   5    4.81    0.43
   4   4  -5    6.82    0.85
  -4   4   5    5.44    0.46
  -4   4   5    5.62    0.44
  -4   4   5    5.11    0.43
  -4   4   5    5.01    0.57
   3  -4  -5    2.04    0.43
  -3  -4   5    1.83    0.46
  -3  -4   5    2.14    0.46
   3  -4  -5    1.08    0.53
   3   4  -5    2.45    0.50
  -3   4   5    2.25    0.33
  -3   4   5    2.03    0.36
   2  -4  -5   18.53    1.53
   2  -4  -5   18.42    1.45
  -2  -4   5   21.26    1.56
   2  -4  -5   18.16    1.55
  -2  -4   5   19.71    1.55
   2   4  -5   21.24    1.56
  -2   4   5   20.48    1.48
  -2   4   5   20.42    1.42
  -1  -4   5    9.18    0.93
   1  -4  -5    9.93    0.84
   1  -4  -5    9.54    0.94
   1  -4  -5    9.91    0.96
  -1  -4   5    8.42    0.83
  -1  -4   5   11.70    1.01
   1   4  -5    9.21    0.91
   0  -4   5   24.07    1.70
   0  -4  -5   26.48    1.78
   0  -4   5   25.07    1.83
   0  -4  -5   22.23    1.76
   0  -4   5   22.60    1.78
   0  -4  -5   24.01    1.69
   0   4  -5   23.69    1.74
   0   4   5   23.58    1.75
   1  -4   5    1.28    0.43
   1  -4   5    1.05    0.43
  -1  -4  -5    1.32    0.39
   1  -4   5    1.04    0.30
  -1  -4  -5    0.66    0.28
  -1   4  -5    0.67    0.37
   1   4   5    1.19    0.37
   2  -4   5   14.13    1.10
  -2  -4  -5   12.93    1.11
  -2  -4  -5   12.46    1.21
   2  -4   5   12.69    1.22
   2  -4   5   12.84    1.22
   2   4   5   13.22    1.17
  -2   4  -5   15.48    1.12
  -3  -4  -5   34.56    2.27
   3  -4   5   30.26    2.37
   3  -4   5   32.53    2.28
   3  -4   5   31.07    2.44
  -3  -4  -5   34.67    2.30
   3   4   5   32.32    2.36
   4  -4   5    2.36    0.53
  -4  -4  -5    2.18    0.23
   4  -4   5    2.24    0.73
  -4  -4  -5    2.21    0.41
  -4  -4  -5    1.61    0.21
   4  -4   5    2.10    0.42
  -4  -4  -5    1.99    0.23
  -4  -4  -5    2.35    0.24
  -4   4  -5    1.72    0.23
   4   4   5    2.78    0.55
  -4   4  -5    2.47    0.25
  -4   4  -5    1.86    0.22
  -4   4  -5    1.72    0.21
  -5  -4  -5    5.05    0.40
  -5  -4  -5    4.50    0.39
  -5  -4  -5    4.99    0.41
  -5  -4  -5    4.28    0.40
   5  -4   5    4.85    0.62
  -5  -4  -5    4.49    0.40
  -5  -4  -5    4.26    0.37
  -5  -4  -5    4.12    0.75
   5  -4   5    4.75    0.71
  -5   4  -5    4.90    0.40
   5   4   5    5.23    0.78
  -5   4  -5    4.54    0.41
  -5   4  -5    4.20    0.38
  -5   4  -5    5.33    0.43
   6  -4   5   69.94    4.50
  -6  -4  -5   66.99    4.32
  -6  -4  -5   69.45    4.33
  -6  -4  -5   70.50    4.33
  -6  -4  -5   69.13    4.32
   6  -4   5   62.92    4.55
  -6  -4  -5   66.43    4.32
  -6  -4  -5   64.87    4.31
  -6   4  -5   67.47    4.33
  -6   4  -5   65.91    4.33
  -6   4  -5   66.34    4.32
  -6   4  -5   63.82    4.30
  -7  -4  -5    5.09    0.45
  -7  -4  -5    5.51    0.45
  -7  -4  -5    4.33    0.42
  -7  -4  -5    4.62    0.44
  -7  -4  -5    4.67    0.43
  -7  -4  -5    5.56    0.44
   7  -4   5    5.87    0.95
  -7   4  -5    5.40    0.49
  -7   4  -5    5.12    0.46
  -7   4  -5    5.32    0.49
  -8  -4  -5    1.53    0.23
   8  -4   5    1.81    0.53
  -8  -4  -5    1.73    0.24
  -8  -4  -5    1.88    0.26
  -8  -4  -5    1.58    0.23
  -8  -4  -5    1.63    0.25
   8  -4   5    1.46    0.43
  -8  -4  -5    1.73    0.25
  -8  -4  -5    1.88    0.25
  -8   4  -5    1.52    0.27
  -8   4  -5    1.66    0.27
  -8   4  -5    1.72    0.28
   9  -4   5    9.24    1.06
  -9  -4  -5   12.01    0.81
  -9  -4  -5   11.29    0.80
  -9  -4  -5   10.78    0.80
  -9  -4  -5   10.92    0.80
   9  -4   5   10.90    1.01
  -9  -4  -5   11.17    0.80
  -9  -4  -5   11.54    0.80
  -9   4  -5   11.11    0.82
  -9   4  -5   11.04    0.81
  -9   4  -5   10.60    0.84
 -10  -4  -5    4.91    0.45
 -10  -4  -5    5.36    0.45
 -10  -4  -5    5.37    0.45
 -10  -4  -5    4.79    0.45
 -10  -4  -5    5.15    0.44
 -10  -4  -5    5.45    0.45
 -10   4  -5    5.06    0.47
 -10   4  -5    5.40    0.49
 -10   4  -5    5.60    0.48
 -11  -4  -5    0.20    0.16
 -11  -4  -5    0.44    0.17
 -11  -4  -5    0.34    0.16
 -11  -4  -5    0.14    0.17
 -11  -4  -5    0.21    0.15
 -11   4  -5    0.17    0.17
 -11   4  -5    0.35    0.21
 -11   4  -5    0.65    0.19
 -12  -4  -5    0.89    0.15
 -12  -4  -5    0.75    0.14
 -12  -4  -5    1.00    0.19
 -12  -4  -5    0.75    0.15
 -12  -4  -5    0.87    0.15
 -12   4  -5    0.66    0.24
 -12   4  -5    0.54    0.18
 -12   4  -5    0.69    0.16
 -13  -4  -5    1.78    0.17
 -13  -4  -5    1.58    0.15
 -13  -4  -5    1.64    0.16
 -13  -4  -5    1.77    0.16
 -13   4  -5    1.67    0.20
 -12  -5   5    0.75    0.11
 -12  -5   5    0.89    0.11
 -12  -5   5    0.63    0.11
 -12  -5   5    0.74    0.11
 -12   5   5    0.85    0.13
 -12   5   5    1.00    0.16
 -11  -5   5    5.27    0.43
 -11  -5   5    6.05    0.43
 -11  -5   5    5.84    0.42
 -11  -5   5    4.98    0.42
 -11  -5   5    6.41    0.42
 -11   5   5    5.61    0.44
 -11   5   5    5.23    0.41
 -11   5   5    5.49    0.46
 -10  -5   5   14.06    0.94
 -10  -5   5   14.75    0.94
  10  -5  -5   13.81    1.00
 -10  -5   5   14.05    0.94
 -10  -5   5   13.90    0.97
 -10  -5   5   14.04    0.94
 -10   5   5   13.70    0.96
 -10   5   5   13.37    0.94
 -10   5   5   12.79    0.97
 -10   5   5   13.33    0.95
   9  -5  -5    2.42    0.34
  -9  -5   5    2.12    0.25
  -9  -5   5    2.23    0.28
  -9  -5   5    2.39    0.27
  -9  -5   5    2.43    0.26
  -9  -5   5    2.39    0.26
  -9   5   5    2.35    0.27
  -9   5   5    2.32    0.29
  -9   5   5    2.42    0.32
  -9   5   5    2.04    0.28
  -8  -5   5   11.54    0.80
  -8  -5   5   10.99    0.78
  -8  -5   5   11.24    0.78
  -8  -5   5   11.33    0.83
   8  -5  -5   11.58    0.84
  -8   5   5    9.56    0.90
  -8   5   5   11.21    0.80
  -8   5   5   10.43    0.95
  -8   5   5    8.33    0.87
  -7  -5   5    1.47    0.51
  -7  -5   5    1.97    0.24
  -7  -5   5    1.17    0.23
   7  -5  -5    2.61    0.63
  -7  -5   5    2.34    0.26
   7  -5  -5    1.41    0.50
  -7  -5   5    2.04    0.26
  -7  -5   5    1.68    0.25
  -7  -5   5    2.00    0.25
   7  -5  -5    1.69    0.29
   7   5  -5    1.09    0.69
  -7   5   5    1.84    0.28
  -7   5   5    2.32    0.27
  -7   5   5    2.07    0.29
  -7   5   5    1.79    0.28
  -6  -5   5    6.88    0.57
  -6  -5   5    7.44    0.59
  -6  -5   5    7.55    0.60
   6  -5  -5    7.78    0.91
   6  -5  -5    7.62    0.64
  -6  -5   5    7.99    0.60
  -6  -5   5    6.94    0.90
  -6  -5   5    8.30    0.57
   6  -5  -5    7.25    0.99
  -6  -5   5    8.16    0.58
  -6   5   5    7.38    0.61
  -6   5   5    7.13    0.61
   6   5  -5    7.38    1.05
  -6   5   5    7.69    0.63
  -5  -5   5    3.67    0.38
   5  -5  -5    2.88    0.92
  -5  -5   5    3.29    0.34
  -5  -5   5    4.03    0.34
   5  -5  -5    3.24    0.71
  -5  -5   5    3.74    0.33
   5  -5  -5    3.41    0.37
  -5  -5   5    3.27    0.66
   5  -5  -5    2.62    0.56
   5   5  -5    4.31    0.80
  -5   5   5    4.56    0.39
  -5   5   5    3.33    0.37
  -5   5   5    4.31    0.40
  -5   5   5    3.98    0.38
   4  -5  -5   26.14    1.75
   4  -5  -5   22.97    2.03
   4  -5  -5   26.08    1.95
  -4  -5   5   26.00    1.71
   4  -5  -5   21.09    2.11
  -4  -5   5   27.43    2.03
  -4  -5   5   24.00    1.70
  -4  -5   5   28.04    1.72
  -4  -5   5   26.30    1.73
  -4   5   5   25.15    1.73
   4   5  -5   27.93    2.13
  -4   5   5   27.38    1.73
  -4   5   5   26.01    1.73
  -4   5   5   27.37    1.74
  -3  -5   5    3.61    0.37
  -3  -5   5    3.79    0.37
  -3  -5   5    3.88    0.62
   3  -5  -5    3.36    0.36
  -3  -5   5    3.95    0.68
   3  -5  -5    3.33    0.81
  -3  -5   5    4.12    0.36
   3  -5  -5    2.42    0.50
   3  -5  -5    3.61    0.69
  -3   5   5    4.46    0.51
  -3   5   5    3.61    0.36
  -3   5   5    4.06    0.39
  -3   5   5    3.64    0.35
   3   5  -5    3.30    0.66
  -3   5   5    3.41    0.34
   2  -5  -5    1.22    0.22
  -2  -5   5    1.35    0.48
   2  -5  -5    1.61    0.63
  -2  -5   5    1.27    0.24
  -2  -5   5    1.50    0.22
   2  -5  -5    1.20    0.38
   2  -5  -5    1.17    0.47
  -2  -5   5    0.87    0.18
  -2  -5   5    1.43    0.48
  -2   5   5    1.61    0.22
  -2   5   5    1.31    0.39
   2   5  -5    1.09    0.44
  -2   5   5    1.37    0.22
  -2   5   5    1.11    0.22
   1  -5  -5    5.84    0.48
   1  -5  -5    6.53    0.84
  -1  -5   5    4.06    0.71
  -1  -5   5    4.78    0.70
   1  -5  -5    5.33    0.75
  -1  -5   5    4.81    0.47
   1  -5  -5    5.93    0.68
  -1  -5   5    5.50    0.48
  -1   5   5    5.92    0.49
   1   5  -5    4.93    0.48
  -1   5   5    5.56    0.58
  -1   5   5    5.96    0.72
   1   5  -5    5.38    0.72
   0  -5   5   20.72    1.36
   0  -5   5   21.57    1.55
   0  -5  -5   20.60    1.35
   0  -5   5   19.19    1.66
   0  -5  -5   20.49    1.66
   0  -5   5   17.39    1.69
   0  -5  -5   17.18    1.62
   0   5  -5   18.19    1.35
   0   5  -5   20.19    1.58
   0   5   5   19.33    1.36
   0   5   5   20.83    1.34
   0   5   5   21.27    1.64
   1  -5   5    4.01    0.54
  -1  -5  -5    3.06    0.56
   1  -5   5    3.25    0.65
  -1  -5  -5    3.41    0.34
   1  -5   5    2.73    0.62
   1  -5   5    3.15    0.34
  -1  -5  -5    2.74    0.32
  -1   5  -5    2.97    0.31
  -1   5  -5    3.90    0.55
   1   5   5    3.36    0.61
  -1   5  -5    2.79    0.34
   2  -5   5   12.91    0.93
   2  -5   5   13.79    1.17
  -2  -5  -5   13.27    0.92
  -2  -5  -5   13.50    1.17
  -2  -5  -5   12.46    1.16
   2  -5   5   13.30    1.36
  -2  -5  -5   12.13    0.91
   2  -5   5   11.37    1.30
  -2  -5  -5   12.37    0.89
  -2  -5  -5   13.33    0.90
  -2   5  -5   14.14    0.93
  -2   5  -5   11.94    0.89
  -2   5  -5   12.95    0.91
   2   5   5   13.27    1.26
  -2   5  -5   13.12    1.04
  -2   5  -5   13.20    0.91
  -3  -5  -5   26.64    1.81
   3  -5   5   26.45    1.99
   3  -5   5   29.94    2.24
  -3  -5  -5   25.45    1.77
  -3  -5  -5   24.75    1.80
   3  -5   5   26.95    1.79
  -3  -5  -5   26.97    1.96
  -3  -5  -5   28.82    1.99
   3  -5   5   24.07    2.11
  -3  -5  -5   28.20    1.77
  -3  -5  -5   26.28    1.76
  -3   5  -5   24.97    1.77
  -3   5  -5   26.87    1.76
  -3   5  -5   28.52    1.78
   3   5   5   27.14    2.11
  -3   5  -5   25.53    1.76
   4  -5   5   22.64    1.87
  -4  -5  -5   21.33    1.46
  -4  -5  -5   20.45    1.45
   4  -5   5   23.86    2.10
  -4  -5  -5   21.45    1.45
  -4  -5  -5   22.24    1.44
  -4  -5  -5   21.38    1.46
   4  -5   5   24.68    1.74
   4  -5   5   20.60    1.49
  -4   5  -5   21.76    1.46
   4   5   5   20.74    1.83
  -4   5  -5   23.15    1.48
  -4   5  -5   22.10    1.46
  -4   5  -5   21.75    1.46
   5  -5   5    2.83    0.67
  -5  -5  -5    1.91    0.31
   5   5   5    3.50    0.68
  -5   5  -5    2.38    0.43
  -6  -5  -5    1.42    0.24
  -6  -5  -5    1.14    0.20
   6  -5   5    1.48    0.26
  -6  -5  -5    1.49    0.22
  -6  -5  -5    1.46    0.23
   6  -5   5    1.10    0.59
  -6  -5  -5    1.40    0.23
   6  -5   5    1.88    0.51
  -6  -5  -5    1.77    0.25
   6   5   5    1.33    0.66
  -6   5  -5    1.31    0.26
  -6   5  -5    1.17    0.25
  -6   5  -5    1.24    0.24
  -6   5  -5    1.37    0.21
   7  -5   5   13.12    1.25
   7  -5   5   11.43    1.37
  -7  -5  -5   14.50    0.98
  -7  -5  -5   13.94    0.98
  -7  -5  -5   14.01    0.97
  -7  -5  -5   14.20    0.98
  -7  -5  -5   14.22    0.97
  -7  -5  -5   13.10    0.96
   7  -5   5   13.86    1.01
  -7   5  -5   14.67    1.01
  -7   5  -5   14.03    0.99
  -7   5  -5   13.98    1.00
  -8  -5  -5   15.92    1.12
  -8  -5  -5   18.50    1.16
  -8  -5  -5   14.39    1.11
  -8  -5  -5   19.46    1.21
  -8  -5  -5   17.47    1.16
  -8  -5  -5   14.73    1.12
  -8   5  -5   17.74    1.24
  -8   5  -5   15.86    1.19
  -8   5  -5   15.89    1.17
  -9  -5  -5    1.67    0.24
  -9  -5  -5    1.42    0.23
  -9  -5  -5    1.84    0.23
  -9  -5  -5    0.81    0.21
  -9  -5  -5    1.28    0.21
  -9   5  -5    1.83    0.26
  -9   5  -5    1.69    0.28
  -9   5  -5    1.98    0.27
 -10  -5  -5    0.38    0.16
 -10  -5  -5    0.19    0.15
 -10  -5  -5    0.16    0.14
 -10  -5  -5    0.08    0.15
 -10  -5  -5    0.31    0.16
 -10   5  -5    0.30    0.20
 -10   5  -5    0.08    0.18
 -10   5  -5    0.31    0.18
 -11  -5  -5    0.88    0.15
 -11  -5  -5    0.88    0.15
 -11  -5  -5    0.82    0.14
 -11  -5  -5    0.77    0.14
 -11  -5  -5    0.79    0.16
 -11   5  -5    0.84    0.17
 -11   5  -5    0.54    0.19
 -11   5  -5    0.74    0.17
 -12  -5  -5    0.97    0.13
 -12  -5  -5    1.25    0.13
 -12  -5  -5    1.13    0.13
 -12  -5  -5    1.29    0.15
 -12   5  -5    1.03    0.15
 -12   5  -5    1.12    0.16
  10  -6  -5   13.63    0.98
 -10  -6   5   14.52    0.94
 -10  -6   5   14.76    0.95
 -10  -6   5   14.49    0.94
 -10  -6   5   13.86    0.94
 -10   6   5   14.34    0.97
 -10   6   5   14.18    0.96
  -9  -6   5   16.42    1.07
  -9  -6   5   16.04    1.07
  -9  -6   5   16.29    1.07
  -9  -6   5   16.13    1.08
   9  -6  -5   16.18    1.12
  -9  -6   5   16.29    1.07
  -9   6   5   15.02    1.09
  -9   6   5   15.99    1.10
  -9   6   5   16.27    1.09
  -9   6   5   16.19    1.07
  -8  -6   5    4.83    0.43
  -8  -6   5    5.50    0.42
  -8  -6   5    4.65    0.43
  -8  -6   5    4.39    0.40
  -8  -6   5    4.90    0.40
   8  -6  -5    4.86    0.48
  -8  -6   5    4.57    0.40
  -8   6   5    4.76    0.42
  -8   6   5    5.64    0.46
  -8   6   5    4.98    0.46
  -8   6   5    5.08    0.45
  -7  -6   5    1.72    0.22
  -7  -6   5    1.60    0.21
  -7  -6   5    1.42    0.20
   7  -6  -5    1.65    0.28
  -7  -6   5    1.46    0.23
  -7  -6   5    1.39    0.23
  -7   6   5    0.98    0.24
  -7   6   5    1.71    0.25
  -7   6   5    1.43    0.25
  -7   6   5    1.36    0.25
   6  -6  -5    1.16    0.26
  -6  -6   5    0.98    0.18
  -6  -6   5    1.15    0.24
  -6  -6   5    0.66    0.17
  -6  -6   5    1.13    0.19
  -6   6   5    0.68    0.38
   6   6  -5    0.71    0.65
  -6   6   5    1.00    0.23
  -6   6   5    0.89    0.24
  -5  -6   5   13.16    0.95
  -5  -6   5   13.83    0.99
   5  -6  -5   11.86    1.44
   5  -6  -5   13.22    1.64
   5  -6  -5   15.38    1.03
   5  -6  -5   15.89    1.98
  -5  -6   5   15.07    0.98
  -5  -6   5   14.00    0.95
  -5   6   5   14.22    0.99
  -5   6   5   14.01    1.01
   5   6  -5   11.65    1.42
  -5   6   5   13.66    0.98
  -4  -6   5    1.48    0.55
  -4  -6   5    1.70    0.28
   4  -6  -5    2.02    0.30
   4  -6  -5    1.62    0.60
   4  -6  -5    1.24    0.78
   4  -6  -5    1.94    0.56
  -4  -6   5    2.13    0.26
  -4  -6   5    2.21    0.23
   4   6  -5    1.68    0.62
  -4   6   5    1.82    0.27
  -4   6   5    2.38    0.28
  -4   6   5    2.12    0.29
  -4   6   5    1.87    0.29
   3  -6  -5    3.35    0.38
   3  -6  -5    3.88    0.68
  -3  -6   5    3.57    0.30
  -3  -6   5    2.90    0.65
  -3  -6   5    3.19    0.36
  -3  -6   5    4.29    0.66
   3  -6  -5    2.67    0.66
   3  -6  -5    3.02    0.79
  -3   6   5    3.78    0.35
   3   6  -5    3.04    0.41
   3   6  -5    3.16    0.70
  -3   6   5    3.17    0.37
  -3   6   5    3.71    0.37
   2  -6  -5   11.31    0.83
  -2  -6   5   10.58    1.20
  -2  -6   5   10.80    0.82
   2  -6  -5    7.28    1.10
  -2  -6   5   10.72    1.16
   2  -6  -5   14.35    1.58
   2  -6  -5   12.21    1.33
  -2  -6   5   11.18    0.80
  -2  -6   5   10.31    0.74
   2   6  -5   11.30    0.98
   2   6  -5    9.73    1.16
  -2   6   5   10.88    0.82
  -2   6   5   10.66    0.99
  -2   6   5   10.89    0.78
  -2   6   5   11.55    0.81
  -1  -6   5    0.62    0.53
  -1  -6   5   -0.03    0.19
   1  -6  -5   -0.09    0.46
   1  -6  -5   -0.08    0.19
   1  -6  -5   -0.17    0.44
   1  -6  -5    0.14    0.23
   1   6  -5   -0.21    0.42
  -1   6   5    0.03    0.22
  -1   6   5    0.28    0.40
   0  -6  -5    0.86    0.50
   0  -6   5    1.09    0.55
   0  -6  -5    1.31    0.27
   0  -6  -5    2.02    0.28
   0  -6   5    1.15    0.26
   0  -6   5    0.96    0.56
   0  -6   5    1.55    0.26
   0   6  -5    1.01    0.49
   0   6   5    1.22    0.42
   0   6   5    1.12    0.52
   0   6  -5    1.87    0.38
   0   6  -5    1.68    0.23
   1  -6   5    0.57    0.22
  -1  -6  -5    0.25    0.22
   1  -6   5    1.08    0.64
   1  -6   5    0.80    0.53
  -1  -6  -5    0.53    0.25
  -1  -6  -5    0.37    0.43
  -1   6  -5    0.28    0.21
   1   6   5    0.19    0.45
  -1   6  -5    0.36    0.23
   1   6   5    0.36    0.25
  -1   6  -5    0.41    0.41
  -2  -6  -5    0.94    0.24
   2  -6   5    0.41    0.55
   2  -6   5    0.10    0.41
  -2  -6  -5    0.61    0.19
  -2  -6  -5    1.12    0.47
   2  -6   5    0.58    0.62
   2  -6   5    0.52    0.23
  -2  -6  -5    0.73    0.20
   2   6   5    1.06    0.51
  -2   6  -5    0.64    0.23
  -2   6  -5    0.64    0.21
   2   6   5    1.76    0.37
  -3  -6  -5    2.26    0.27
  -3  -6  -5    2.72    0.33
   3  -6   5    2.60    0.59
   3  -6   5    1.58    0.67
  -3  -6  -5    2.92    0.52
   3  -6   5    3.25    0.87
   3  -6   5    2.33    0.33
  -3   6  -5    2.80    0.33
   3   6   5    1.91    0.60
  -3   6  -5    2.36    0.29
  -3   6  -5    3.20    0.33
  -3   6  -5    1.91    0.28
   4  -6   5    0.26    0.54
   4  -6   5   -0.26    0.73
   4  -6   5    0.16    0.21
  -4  -6  -5    0.08    0.17
  -4  -6  -5    0.19    0.21
   4  -6   5    0.45    0.41
  -4  -6  -5    0.14    0.14
   4   6   5    0.34    0.56
  -4   6  -5    0.06    0.20
  -4   6  -5    0.27    0.19
  -4   6  -5   -0.11    0.18
  -4   6  -5    0.39    0.23
  -5  -6  -5    7.65    0.59
  -5  -6  -5    7.52    0.58
  -5  -6  -5    7.98    0.63
   5  -6   5    9.97    1.85
   5  -6   5    7.62    0.65
  -5  -6  -5    8.27    0.62
  -5  -6  -5    7.44    0.57
  -5   6  -5    7.64    0.61
  -5   6  -5    8.63    0.65
  -5   6  -5    7.42    0.62
  -5   6  -5    8.40    0.62
   5   6   5    5.87    0.97
  -6  -6  -5    0.51    0.18
  -6  -6  -5    0.65    0.19
   6  -6   5    0.50    0.22
  -6  -6  -5    0.62    0.26
  -6  -6  -5    0.65    0.24
  -6  -6  -5    0.54    0.23
  -6  -6  -5    0.57    0.16
  -6   6  -5    0.43    0.21
  -6   6  -5    0.62    0.21
  -6   6  -5    0.64    0.27
   6   6   5   -0.08    0.66
  -7  -6  -5    1.35    0.21
  -7  -6  -5    1.35    0.23
  -7  -6  -5    1.53    0.21
   7  -6   5    1.00    0.24
  -7  -6  -5    1.09    0.21
  -7  -6  -5    1.02    0.19
  -7  -6  -5    1.39    0.20
  -7  -6  -5    1.34    0.22
  -7   6  -5    1.77    0.27
  -7   6  -5    1.13    0.24
  -7   6  -5    1.09    0.23
   8  -6   5    0.32    0.22
  -8  -6  -5    0.54    0.16
  -8  -6  -5    0.24    0.16
  -8  -6  -5    0.20    0.16
  -8  -6  -5    0.38    0.15
  -8  -6  -5    0.43    0.18
  -8   6  -5    0.70    0.22
  -8   6  -5    0.35    0.20
  -8   6  -5    0.24    0.20
  -9  -6  -5    4.98    0.41
  -9  -6  -5    4.92    0.38
  -9  -6  -5    5.08    0.40
  -9  -6  -5    5.12    0.39
  -9  -6  -5    5.24    0.40
   9  -6   5    5.01    0.50
  -9   6  -5    4.52    0.44
  -9   6  -5    4.70    0.43
  -9   6  -5    5.02    0.43
 -10  -6  -5    6.17    0.45
 -10  -6  -5    6.08    0.43
 -10  -6  -5    5.95    0.43
 -10  -6  -5    5.88    0.42
 -10   6  -5    5.84    0.45
 -10   6  -5    6.18    0.47
 -10   6  -5    5.39    0.45
   9  -7  -5    0.20    0.13
  -9  -7   5    0.16    0.09
  -9  -7   5    0.41    0.11
  -9   7   5    0.35    0.11
   8  -7  -5    0.72    0.18
  -8  -7   5    0.96    0.14
  -8  -7   5    0.95    0.18
  -8   7   5    0.82    0.17
  -8   7   5    0.94    0.22
  -7  -7   5    0.94    0.15
   7  -7  -5    0.99    0.22
  -7  -7   5    1.28    0.18
  -7  -7   5    1.06    0.17
  -7   7   5    1.32    0.19
  -7   7   5    0.91    0.17
   6  -7  -5   15.23    1.05
  -6  -7   5   14.45    0.98
  -6  -7   5   15.36    1.02
  -6   7   5   14.45    1.00
  -6   7   5   14.68    1.00
  -6   7   5   14.15    1.01
  -5  -7   5    0.10    0.18
  -5  -7   5    0.30    0.14
   5  -7  -5    0.04    0.21
  -5   7   5    0.26    0.18
   5   7  -5    0.48    0.63
  -4  -7   5    1.68    0.27
   4  -7  -5    3.23    0.89
   4  -7  -5    1.91    0.30
  -4  -7   5    1.75    0.20
  -4   7   5    1.97    0.25
   4   7  -5    1.44    0.62
   3  -7  -5   14.38    1.60
  -3  -7   5   14.28    1.04
   3  -7  -5   15.00    1.05
   3   7  -5   14.18    1.07
   3   7  -5   14.20    1.42
  -3   7   5   14.68    1.04
  -2  -7   5    4.04    0.42
   2  -7  -5    3.75    0.83
   2  -7  -5    5.02    0.48
  -2  -7   5    4.52    0.72
   2   7  -5    3.43    0.70
   2   7  -5    4.30    0.45
  -2   7   5    4.38    0.44
  -1  -7   5    1.25    0.53
  -1  -7   5    1.70    0.32
  -1  -7   5    2.25    0.31
   1  -7  -5    1.65    0.62
   1  -7  -5    2.01    0.33
   1   7  -5    1.93    0.32
  -1   7   5    1.70    0.48
  -1   7   5    1.04    0.44
   1   7  -5    1.36    0.54
   0  -7   5    1.74    0.32
   0  -7  -5    1.91    0.30
   0  -7   5    1.16    0.63
   0  -7   5    1.41    0.29
   0  -7  -5    0.88    0.51
   0  -7   5    1.02    0.70
   0   7   5    2.53    0.39
   0   7  -5    0.96    0.49
   0   7   5    0.69    0.46
   1  -7   5    4.20    0.45
  -1  -7  -5    4.61    0.45
   1  -7   5    4.70    0.52
  -1  -7  -5    2.88    0.67
   1  -7   5    3.29    0.80
  -1  -7  -5    4.18    0.41
   1   7   5    4.29    0.47
   1   7   5    3.61    0.70
  -2  -7  -5    2.84    0.33
  -2  -7  -5    1.13    0.50
   2  -7   5    0.58    0.71
   2  -7   5    2.38    0.31
   2   7   5    1.88    0.59
   2   7   5    2.18    0.36
  -2   7  -5    2.58    0.29
  -2   7  -5    2.25    0.33
   3  -7   5    0.68    0.76
   3  -7   5    0.65    0.22
  -3  -7  -5    0.50    0.22
   3   7   5    0.20    0.51
  -3   7  -5    0.74    0.24
  -3   7  -5    0.18    0.20
   4  -7   5    0.89    0.87
  -4  -7  -5    0.84    0.18
  -4  -7  -5    1.40    0.25
   4  -7   5    0.70    0.23
  -4   7  -5    0.79    0.22
  -4   7  -5    1.14    0.22
  -4   7  -5    0.59    0.20
   4   7   5    1.02    0.62
  -4   7  -5    0.88    0.22
   5  -7   5    6.67    0.56
  -5  -7  -5    6.38    0.50
  -5  -7  -5    6.74    0.50
  -5  -7  -5    6.44    0.54
  -5   7  -5    6.44    0.52
  -5   7  -5    6.72    0.53
  -5   7  -5    6.22    0.51
  -5   7  -5    6.28    0.54
   5   7   5    5.04    0.97
   6  -7   5    0.72    0.21
  -6  -7  -5    0.86    0.20
  -6  -7  -5    1.08    0.17
  -6  -7  -5    1.08    0.15
  -6  -7  -5    0.79    0.17
  -6   7  -5    0.98    0.21
  -6   7  -5    0.64    0.21
  -6   7  -5    0.88    0.19
  -7  -7  -5    2.59    0.23
   7  -7   5    2.24    0.27
  -7  -7  -5    2.77    0.31
  -7  -7  -5    2.01    0.24
  -7  -7  -5    2.38    0.23
  -7  -7  -5    2.46    0.24
  -7   7  -5    2.09    0.25
  -7   7  -5    2.39    0.25
  -7   7  -5    2.63    0.27
   8  -7   5    3.61    0.39
  -8  -7  -5    3.81    0.29
  -8  -7  -5    3.90    0.31
  -8  -7  -5    3.85    0.30
  -8  -7  -5    3.22    0.31
  -8   7  -5    3.58    0.38
  -8   7  -5    4.21    0.35
  -8   7  -5    3.95    0.34
  -9  -7  -5    1.71    0.16
   9  -7   5    1.22    0.18
  -9   7  -5    1.66    0.17
  -9   7  -5    1.82    0.17
  -6  -8   5    0.88    0.13
   6  -8  -5    0.85    0.17
   5  -8  -5    5.31    0.41
  -5  -8   5    4.96    0.41
  -5  -8   5    5.56    0.38
  -5  -8   5    3.90    0.39
  -5   8   5    4.71    0.37
  -4  -8   5    3.52    0.34
  -4  -8   5    3.55    0.31
   4   8  -5    3.96    0.46
  -3  -8   5    7.59    0.60
   3   8  -5    7.96    0.75
  -2  -8   5   10.06    0.75
   2  -8  -5   10.06    0.76
   2   8  -5   10.33    0.78
   1  -8  -5   -0.21    0.22
  -1  -8   5    0.07    0.21
   1  -8  -5    0.48    0.17
   1   8  -5    0.45    0.23
   0  -8  -5    4.26    0.44
   0  -8   5    4.47    0.43
   0  -8   5    4.44    0.39
   0   8  -5    5.45    0.49
   0   8   5    3.85    0.42
  -1  -8  -5    0.72    0.23
  -1  -8  -5    0.73    0.22
   1  -8   5    0.24    0.29
  -1   8  -5    0.73    0.23
   1   8   5    0.93    0.24
  -2  -8  -5    5.78    0.50
  -2  -8  -5    5.58    0.43
   2  -8   5    5.84    0.53
   2   8   5    5.98    0.54
  -2   8  -5    5.46    0.51
  -3  -8  -5    1.90    0.19
  -3  -8  -5    1.76    0.25
   3  -8   5    1.80    0.25
  -3   8  -5    1.75    0.25
  -4  -8  -5    5.18    0.43
  -4  -8  -5    4.55    0.36
   4  -8   5    4.77    0.43
  -5  -8  -5    4.99    0.38
   5  -8   5    4.23    0.39
  -5  -8  -5    4.26    0.38
  -6  -8  -5    2.28    0.20
  -6  -8  -5    2.50    0.21
   6  -8   5    2.16    0.30
  -1  -9   5    0.62    0.16
  -1  -9  -5    2.17    0.28
 -14   0   6    9.77    0.67
 -14   0   6    8.97    0.62
 -14   0   6    9.30    0.66
 -13   0   6    0.40    0.21
 -13   0   6   -0.17    0.21
 -13   0   6    0.03    0.13
 -12   0   6    3.93    0.35
 -12   0   6    4.01    0.35
 -12   0   6    4.00    0.36
 -12   0   6    3.52    0.35
 -11   0   6    0.02    0.19
 -11   0   6    0.03    0.18
 -11   0   6    0.01    0.17
 -11   0   6   -0.09    0.37
 -11   0   6   -0.02    0.20
 -11   0   6    0.04    0.18
 -11   0   6   -0.10    0.42
 -10   0   6    0.40    0.35
 -10   0   6    0.50    0.43
 -10   0   6    0.29    0.19
 -10   0   6    0.55    0.18
 -10   0   6    0.22    0.19
 -10   0   6   -0.01    0.20
 -10   0   6    0.20    0.17
  -9   0   6    0.23    0.19
  -9   0   6    0.18    0.17
  -9   0   6    0.25    0.15
  -9   0   6    0.07    0.30
  -9   0   6    0.46    0.18
  -9   0   6   -0.07    0.19
  -9   0   6    0.08    0.15
  -9   0   6    0.02    0.41
  -8   0   6   28.61    2.13
  -8   0   6   29.65    1.89
  -8   0   6   28.62    1.91
  -8   0   6   27.90    1.90
  -8   0   6   29.83    1.90
  -8   0   6   27.43    1.89
  -8   0   6   30.11    2.09
  -7   0   6    0.49    0.34
  -7   0   6    0.41    0.28
  -6   0   6   48.71    2.98
  -6   0   6   44.72    2.99
   6   0  -6   38.77    2.88
   5   0  -6    1.29    1.01
   4   0  -6   34.54    2.36
  -4   0   6   38.01    2.43
   3   0  -6   -0.09    0.10
  -3   0   6   -0.02    0.16
  -3   0   6    0.21    0.18
  -2   0   6    8.71    0.63
  -2   0   6    9.56    0.66
  -2   0   6    8.29    0.64
  -2   0   6    8.66    0.65
  -1   0   6    0.06    0.12
  -1   0   6    0.18    0.10
  -1   0   6    0.15    0.14
  -1   0   6    0.09    0.11
   0   0   6   -0.07    0.13
   0   0   6    0.13    0.07
   0   0   6    0.09    0.09
  -1   0  -6   -0.02    0.06
   1   0   6    0.07    0.13
   2   0   6    9.13    0.68
   2   0   6    9.95    0.63
  -3   0  -6   -0.07    0.11
  -4   0  -6   91.17    5.84
  -4   0  -6   89.80    5.84
  -5   0  -6    0.11    0.16
  -5   0  -6    0.13    0.18
  -6   0  -6   64.45    4.22
  -6   0  -6   64.32    4.23
  -7   0  -6    5.58    0.60
  -7   0  -6    5.30    0.56
  -8   0  -6   18.72    1.27
  -8   0  -6   19.43    1.29
  -8   0  -6   20.29    1.74
  -8   0  -6   18.22    1.28
  -8   0  -6   20.81    1.28
  -8   0  -6   18.62    1.27
  -8   0  -6   18.69    1.28
  -8   0  -6   19.98    1.28
  -8   0  -6   18.38    1.41
  -9   0  -6    0.39    0.29
  -9   0  -6    0.17    0.32
  -9   0  -6    0.53    0.18
  -9   0  -6    0.23    0.16
  -9   0  -6    0.49    0.15
  -9   0  -6    0.46    0.16
  -9   0  -6    0.24    0.15
 -10   0  -6   11.01    0.82
 -10   0  -6   11.45    0.81
 -10   0  -6   11.44    0.83
 -10   0  -6   11.70    0.81
 -10   0  -6   12.03    0.82
 -11   0  -6   -0.28    0.16
 -11   0  -6    0.10    0.19
 -11   0  -6   -0.16    0.17
 -11   0  -6   -0.15    0.16
 -12   0  -6    5.76    0.47
 -12   0  -6    5.54    0.46
 -12   0  -6    6.28    0.46
 -13   0  -6    0.17    0.13
 -14  -1   6    0.53    0.11
 -14  -1   6    0.54    0.12
 -14  -1   6    0.50    0.12
 -14  -1   6    0.22    0.15
 -14   1   6    0.23    0.10
 -14   1   6    0.47    0.11
 -13  -1   6   12.47    0.83
 -13  -1   6   12.64    0.83
 -13  -1   6   12.20    0.83
 -13  -1   6   11.25    0.88
 -13   1   6   12.04    0.82
 -13   1   6   12.09    0.83
 -13   1   6   11.44    0.83
 -13   1   6   12.45    0.84
 -12  -1   6    0.16    0.16
 -12  -1   6    0.07    0.18
 -12  -1   6    0.02    0.16
 -12  -1   6    0.26    0.19
 -12   1   6    0.19    0.20
 -12   1   6    0.28    0.18
 -12   1   6    0.07    0.17
 -12   1   6   -0.14    0.14
 -11  -1   6    0.41    0.19
 -11  -1   6    0.16    0.45
 -11  -1   6    0.56    0.19
 -11  -1   6    0.41    0.19
 -11  -1   6    0.52    0.19
 -11   1   6    0.36    0.18
 -11   1   6    0.52    0.20
 -11   1   6    0.49    0.48
 -11   1   6    0.54    0.20
 -11   1   6    0.31    0.41
 -11   1   6    0.38    0.22
 -10  -1   6    0.33    0.21
 -10  -1   6    0.00    0.19
 -10  -1   6    0.44    0.15
 -10  -1   6    0.65    0.20
 -10  -1   6    0.40    0.44
 -10  -1   6    0.32    0.18
 -10   1   6    1.00    0.48
 -10   1   6    0.47    0.19
 -10   1   6    0.43    0.18
 -10   1   6    0.79    0.22
 -10   1   6    0.39    0.19
 -10   1   6    1.02    0.42
 -10   1   6    0.45    0.19
  -9  -1   6   23.92    1.60
  -9  -1   6   24.43    1.59
  -9  -1   6   22.66    1.57
  -9  -1   6   25.12    1.60
  -9  -1   6   23.93    1.77
  -9  -1   6   24.69    1.60
  -9  -1   6   23.45    1.59
  -9  -1   6   23.80    1.87
  -9   1   6   23.11    1.59
  -9   1   6   22.85    1.57
  -9   1   6   24.25    1.59
  -9   1   6   22.49    1.86
  -9   1   6   22.86    1.58
  -9   1   6   24.63    1.83
  -9   1   6   23.93    1.59
  -9   1   6   24.99    1.61
  -8  -1   6    2.35    0.52
  -8  -1   6    2.13    0.42
  -8   1   6    1.94    0.47
  -8   1   6    2.44    0.45
  -7  -1   6    3.06    0.54
  -7  -1   6    3.26    0.46
  -7   1   6    2.61    0.57
  -7   1   6    3.04    0.50
  -6  -1   6   10.18    0.80
  -6  -1   6    8.44    0.83
  -6   1   6    8.78    0.81
  -6   1   6    8.20    0.82
   5  -1  -6   95.50    6.29
  -5  -1   6   98.23    6.38
  -5   1   6  103.59    6.37
  -5   1   6   93.27    6.35
  -4  -1   6    0.58    0.20
   4  -1  -6    0.77    0.16
  -4   1   6    0.68    0.21
  -4   1   6    0.94    0.28
  -3  -1   6    1.67    0.25
  -3  -1   6    1.24    0.25
  -3  -1   6    1.59    0.29
  -3  -1   6    1.77    0.21
  -3   1   6    1.55    0.25
  -3   1   6    1.72    0.26
  -2  -1   6   92.32    5.39
  -2  -1   6   78.45    5.35
  -2  -1   6   78.72    5.38
  -2   1   6   76.60    5.34
  -2   1   6   86.12    5.35
  -2   1   6   90.41    5.37
  -2   1   6   81.02    5.35
  -1  -1   6   93.41    5.77
  -1  -1   6   90.02    5.73
  -1   1   6   84.90    5.74
  -1   1   6   84.58    5.73
  -1   1   6   90.92    5.72
   1   1  -6   86.96    5.75
  -1   1   6   94.26    5.74
   0  -1  -6    1.78    0.22
   0  -1   6    1.41    0.18
   0   1   6    1.75    0.19
   0   1   6    1.77    0.25
   0   1   6    1.62    0.17
   0   1   6    1.76    0.23
  -1  -1  -6   38.08    2.20
  -1   1  -6   32.14    2.19
   1   1   6   31.59    2.20
   1   1   6   32.83    2.18
  -2  -1  -6   97.04    6.80
   2  -1   6  119.21    6.83
   2   1   6  107.44    6.81
   2   1   6   99.10    6.82
  -2   1  -6  109.38    6.84
  -3  -1  -6    5.47    0.45
   3  -1   6    6.46    0.47
  -3   1  -6    6.12    0.50
   3   1   6    5.62    0.46
   3   1   6    6.23    0.43
  -4  -1  -6   15.57    1.08
   4   1   6   13.55    1.05
  -4   1  -6   15.40    1.12
   4   1   6   16.56    1.07
   4   1   6   16.58    1.04
  -4   1  -6   16.22    1.11
  -5  -1  -6    3.17    0.33
  -5  -1  -6    3.72    0.39
   5   1   6    3.06    0.28
  -5   1  -6    4.37    0.44
   5   1   6    3.29    0.32
  -5   1  -6    3.63    0.41
  -6  -1  -6    4.75    0.50
  -6  -1  -6    4.69    0.44
  -6   1  -6    5.28    0.54
   6   1   6    4.40    0.41
  -6   1  -6    5.42    0.54
   6   1   6    4.87    0.37
  -7  -1  -6    2.26    0.38
  -7   1  -6    2.45    0.42
  -7   1  -6    2.88    0.43
   7   1   6    2.70    0.25
  -8  -1  -6   26.67    1.92
  -8  -1  -6   26.24    1.75
  -8  -1  -6   25.81    1.74
  -8  -1  -6   27.02    1.75
  -8  -1  -6   27.50    1.75
  -8  -1  -6   26.73    1.75
  -8  -1  -6   26.82    1.74
  -8  -1  -6   25.98    1.75
  -8   1  -6   25.12    1.74
  -8   1  -6   27.42    1.77
  -8   1  -6   25.80    1.75
  -8   1  -6   28.44    1.77
  -8   1  -6   26.74    1.92
  -8   1  -6   27.27    1.77
  -8   1  -6   25.84    1.75
  -8   1  -6   25.72    1.92
  -9  -1  -6    0.57    0.18
  -9  -1  -6    0.71    0.19
  -9  -1  -6    0.52    0.18
  -9  -1  -6    0.61    0.17
  -9  -1  -6    0.56    0.17
  -9  -1  -6    0.53    0.16
  -9  -1  -6    0.69    0.18
  -9   1  -6    0.70    0.18
  -9   1  -6    1.00    0.37
  -9   1  -6    0.44    0.16
  -9   1  -6    0.66    0.16
  -9   1  -6    0.56    0.19
  -9   1  -6    0.49    0.16
  -9   1  -6    0.60    0.17
  -9   1  -6    0.75    0.17
 -10  -1  -6    7.43    0.53
 -10  -1  -6    7.16    0.53
 -10  -1  -6    7.30    0.55
 -10  -1  -6    6.64    0.53
 -10  -1  -6    7.08    0.51
 -10  -1  -6    6.32    0.53
 -10   1  -6    5.52    0.52
 -10   1  -6    6.04    0.52
 -10   1  -6    6.12    0.52
 -10   1  -6    6.26    0.51
 -10   1  -6    6.53    0.54
 -10   1  -6    6.13    0.51
 -11  -1  -6    3.84    0.39
 -11  -1  -6    2.94    0.34
 -11  -1  -6    2.38    0.34
 -11  -1  -6    2.57    0.40
 -11  -1  -6    4.25    0.34
 -11   1  -6    2.60    0.29
 -11   1  -6    2.92    0.33
 -12  -1  -6    1.89    0.24
 -12  -1  -6    2.19    0.24
 -12  -1  -6    1.87    0.23
 -12  -1  -6    1.80    0.23
 -12  -1  -6    2.39    0.26
 -13  -1  -6    1.69    0.18
 -13  -1  -6    1.76    0.20
 -13  -1  -6    1.61    0.20
 -13  -1  -6    1.69    0.20
 -14  -2   6    3.22    0.25
 -14  -2   6    2.95    0.25
 -14  -2   6    3.14    0.25
 -14  -2   6    3.13    0.24
 -13  -2   6    1.49    0.19
 -13  -2   6    1.53    0.18
 -13  -2   6    1.40    0.19
 -13  -2   6    1.37    0.19
 -13  -2   6    1.60    0.19
 -13   2   6    1.37    0.17
 -13   2   6    1.96    0.23
 -13   2   6    1.36    0.17
 -12  -2   6    2.06    0.25
 -12  -2   6    1.93    0.22
 -12  -2   6    1.95    0.26
 -12  -2   6    2.15    0.25
 -12  -2   6    1.95    0.24
 -12   2   6    2.12    0.29
 -12   2   6    2.08    0.25
 -12   2   6    2.16    0.25
 -12   2   6    1.56    0.23
 -11  -2   6   11.59    0.84
 -11  -2   6   12.13    0.84
 -11  -2   6   11.63    0.84
 -11  -2   6   11.89    0.81
 -11  -2   6   12.52    0.83
 -11   2   6   11.67    0.86
 -11   2   6   11.00    0.83
 -11   2   6   10.90    0.82
 -11   2   6   10.99    0.82
 -11   2   6   11.39    0.81
 -10  -2   6    0.66    0.46
 -10  -2   6    0.55    0.17
 -10  -2   6    1.08    0.22
 -10  -2   6    0.88    0.22
 -10  -2   6    0.54    0.22
 -10  -2   6    0.43    0.20
 -10   2   6    1.35    0.26
 -10   2   6    0.43    0.37
 -10   2   6    0.53    0.19
 -10   2   6    0.48    0.20
 -10   2   6    0.86    0.22
 -10   2   6    0.95    0.21
  -9  -2   6    0.39    0.17
  -9  -2   6   -0.17    0.17
  -9  -2   6   -0.04    0.39
  -9  -2   6    0.19    0.15
  -9  -2   6    0.17    0.17
  -9  -2   6    0.39    0.17
  -9  -2   6    0.38    0.19
  -9   2   6    0.00    0.15
  -9   2   6   -0.20    0.42
  -9   2   6    0.35    0.37
  -9   2   6    0.00    0.16
  -9   2   6    0.13    0.19
  -9   2   6    0.10    0.18
  -9   2   6    0.27    0.18
  -9   2   6    0.37    0.20
  -8  -2   6    1.10    0.20
  -8  -2   6    1.45    0.18
  -8  -2   6    0.97    0.46
  -8  -2   6    0.86    0.18
  -8  -2   6    0.90    0.18
  -8  -2   6    1.19    0.14
  -8  -2   6    1.16    0.21
  -8  -2   6    1.69    0.22
  -8   2   6    1.01    0.20
  -8   2   6    0.98    0.19
  -8   2   6    0.51    0.38
  -8   2   6    1.85    0.21
  -8   2   6    1.12    0.20
  -8   2   6    1.17    0.19
  -8   2   6    1.06    0.23
  -8   2   6    0.86    0.38
  -7  -2   6    0.56    0.13
  -7  -2   6    1.04    0.18
  -7  -2   6    0.86    0.40
  -7  -2   6    0.40    0.27
  -7  -2   6    0.95    0.18
  -7  -2   6    0.67    0.16
  -7  -2   6    0.68    0.15
  -7  -2   6    0.73    0.16
  -7   2   6    0.95    0.39
  -7   2   6    0.68    0.18
  -7   2   6    0.61    0.16
  -7   2   6    0.84    0.18
  -7   2   6    0.34    0.30
  -7   2   6    0.74    0.16
  -6  -2   6   17.24    1.32
  -6  -2   6   16.74    1.21
  -6   2   6   14.84    1.26
  -6   2   6   15.74    1.25
  -5  -2   6   13.06    1.04
  -5  -2   6   13.25    0.94
  -5   2   6   12.24    0.99
  -5   2   6   11.99    0.99
   5   2  -6    8.68    1.39
  -4  -2   6   15.83    1.10
  -4  -2   6   18.15    1.27
  -4  -2   6   17.10    1.17
  -4  -2   6   15.07    1.13
  -4   2   6   17.27    1.21
  -4   2   6   17.21    1.21
   3  -2  -6    4.18    0.54
  -3  -2   6    5.71    0.57
  -3  -2   6    5.86    0.59
  -3  -2   6    4.83    0.48
  -3   2   6    5.16    0.48
   3   2  -6    5.42    0.55
  -3   2   6    5.61    0.60
  -3   2   6    4.43    0.48
  -2  -2   6   63.18    4.07
  -2  -2   6   56.50    4.11
  -2  -2   6   65.77    4.12
  -2   2   6   67.25    4.08
  -2   2   6   63.63    4.12
  -2   2   6   59.50    4.07
  -1  -2   6   45.23    2.73
  -1  -2   6   45.38    2.77
  -1  -2   6   40.18    2.76
   1  -2  -6   37.27    2.73
  -1   2   6   40.91    2.71
  -1   2   6   40.16    2.73
  -1   2   6   41.89    2.71
   0  -2   6    0.06    0.18
   0  -2   6    0.12    0.16
   0  -2   6    0.19    0.24
   0  -2  -6    0.25    0.20
   0   2   6    0.35    0.19
   0   2   6    0.18    0.12
   0   2   6    0.21    0.10
   0   2   6    0.34    0.16
   0   2  -6    0.14    0.16
  -1  -2  -6    4.32    0.45
   2  -2   6    0.90    0.19
   2  -2   6    1.02    0.27
   2   2   6    0.99    0.24
   2   2   6    1.21    0.17
  -3  -2  -6   30.02    2.06
   3  -2   6   29.60    2.05
   3   2   6   31.16    2.06
  -3   2  -6   31.84    2.10
   3   2   6   32.48    2.04
   4  -2   6   19.26    1.46
  -4  -2  -6   20.62    1.43
   4   2   6   22.08    1.40
  -4   2  -6   21.25    1.47
   4   2   6   20.61    1.42
   5  -2   6   12.00    0.95
  -5  -2  -6   11.60    0.91
   5   2   6   11.97    0.90
   5   2   6   13.24    0.87
  -5   2  -6   12.22    0.98
  -6  -2  -6   36.98    2.44
   6  -2   6   35.37    2.42
   6   2   6   39.13    2.38
   6   2   6   32.28    2.38
  -6   2  -6   36.53    2.49
  -7  -2  -6   10.32    0.73
  -7  -2  -6    9.06    0.80
   7  -2   6    9.49    0.85
   7  -2   6   11.98    0.82
  -7  -2  -6   10.19    0.71
  -7  -2  -6    9.29    0.71
  -7  -2  -6   10.72    0.75
  -7  -2  -6   10.87    0.73
  -7  -2  -6   11.02    0.82
  -7  -2  -6    9.01    0.85
  -7   2  -6    9.62    0.71
  -7   2  -6    9.92    0.72
  -7   2  -6    9.84    0.71
  -7   2  -6   10.14    0.73
  -7   2  -6   10.74    0.92
  -8  -2  -6   37.72    2.42
  -8  -2  -6   37.90    2.43
  -8  -2  -6   36.87    2.42
  -8  -2  -6   37.38    2.43
   8  -2   6   38.32    2.47
  -8  -2  -6   36.66    2.42
  -8  -2  -6   37.06    2.42
  -8  -2  -6   37.36    2.42
  -8   2  -6   35.22    2.42
  -8   2  -6   35.32    2.42
  -8   2  -6   38.12    2.43
  -8   2  -6   37.11    2.63
  -8   2  -6   37.79    2.44
  -9  -2  -6    4.85    0.44
  -9  -2  -6    5.26    0.44
  -9  -2  -6    4.22    0.40
  -9  -2  -6    5.39    0.45
  -9  -2  -6    5.07    0.42
   9  -2   6    5.02    0.48
  -9  -2  -6    4.32    0.40
  -9  -2  -6    4.90    0.43
  -9   2  -6    5.21    0.45
  -9   2  -6    4.56    0.42
  -9   2  -6    5.26    0.44
 -10  -2  -6   -0.03    0.17
 -10  -2  -6    0.22    0.20
 -10  -2  -6   -0.07    0.17
 -10  -2  -6    0.19    0.18
 -10  -2  -6    0.17    0.17
 -10  -2  -6    0.18    0.19
 -10   2  -6    0.16    0.18
 -10   2  -6    0.17    0.18
 -10   2  -6    0.26    0.18
 -10   2  -6    0.16    0.21
 -11  -2  -6    0.92    0.20
 -11  -2  -6    0.86    0.20
 -11  -2  -6    0.60    0.19
 -11  -2  -6    0.79    0.22
 -11  -2  -6    0.69    0.18
 -11  -2  -6    0.74    0.19
 -11   2  -6    1.04    0.22
 -11   2  -6    0.87    0.23
 -11   2  -6    0.94    0.20
 -12  -2  -6    3.89    0.37
 -12  -2  -6    3.80    0.34
 -12  -2  -6    4.03    0.38
 -12  -2  -6    4.12    0.36
 -12  -2  -6    4.23    0.39
 -12  -2  -6    4.22    0.36
 -12   2  -6    4.36    0.39
 -12   2  -6    4.16    0.38
 -13  -2  -6    0.48    0.15
 -13  -2  -6    0.40    0.14
 -13  -2  -6    0.54    0.13
 -13  -2  -6    0.42    0.14
 -13  -2  -6    0.57    0.14
 -13   2  -6    0.41    0.16
 -13  -3   6    0.41    0.11
 -13  -3   6    0.22    0.13
 -13  -3   6    0.46    0.13
 -13  -3   6    0.72    0.14
 -13  -3   6    0.55    0.13
 -13   3   6    0.56    0.13
 -13   3   6    0.60    0.17
 -13   3   6    0.50    0.11
 -12  -3   6    0.96    0.18
 -12  -3   6    1.01    0.18
 -12  -3   6    0.89    0.17
 -12  -3   6    1.17    0.19
 -12  -3   6    0.73    0.18
 -12   3   6    0.95    0.19
 -12   3   6    0.96    0.16
 -12   3   6    1.11    0.18
 -12   3   6    0.88    0.22
 -11  -3   6   -0.05    0.17
 -11  -3   6   -0.07    0.17
 -11  -3   6    0.11    0.15
 -11  -3   6   -0.11    0.17
 -11  -3   6    0.29    0.18
 -11   3   6    0.22    0.16
 -11   3   6   -0.12    0.17
 -11   3   6   -0.16    0.19
 -11   3   6   -0.07    0.16
 -10  -3   6    1.74    0.24
 -10  -3   6    1.57    0.25
 -10  -3   6    1.53    0.24
 -10  -3   6    1.56    0.25
  10  -3  -6    0.52    0.36
 -10  -3   6    0.70    0.46
 -10  -3   6    2.07    0.23
 -10   3   6    1.36    0.24
 -10   3   6    1.75    0.24
 -10   3   6    1.88    0.30
 -10   3   6    1.86    0.25
 -10   3   6    2.63    0.63
  -9  -3   6    1.73    0.24
  -9  -3   6    1.97    0.26
  -9  -3   6    1.35    0.24
  -9  -3   6    1.47    0.25
  -9  -3   6    1.96    0.55
  -9  -3   6    2.06    0.28
  -9  -3   6    2.20    0.26
  -9   3   6    1.57    0.52
  -9   3   6    2.11    0.26
  -9   3   6    2.80    0.29
  -9   3   6    1.31    0.28
  -9   3   6    1.98    0.25
  -9   3   6    1.99    0.27
  -8  -3   6    7.06    0.87
  -8  -3   6    7.66    0.62
  -8  -3   6    7.99    0.68
  -8  -3   6    7.50    0.65
  -8  -3   6    7.40    0.55
  -8  -3   6    6.94    0.51
  -8  -3   6    7.48    0.58
  -8  -3   6    8.07    0.68
  -8   3   6    6.65    0.60
  -8   3   6    6.35    0.57
  -8   3   6    5.98    0.77
  -8   3   6    8.14    0.59
  -8   3   6    6.38    0.54
  -8   3   6    6.55    0.56
  -8   3   6    7.38    0.68
  -7  -3   6    2.55    0.27
  -7  -3   6    2.30    0.26
  -7  -3   6    1.73    0.54
  -7  -3   6    2.14    0.23
  -7  -3   6    2.16    0.24
  -7  -3   6    1.94    0.25
  -7  -3   6    2.50    0.26
  -7   3   6    2.12    0.26
  -7   3   6    1.57    0.44
  -7   3   6    2.44    0.26
  -7   3   6    2.34    0.25
  -7   3   6    1.83    0.25
  -7   3   6    2.35    0.29
  -7   3   6    1.85    0.24
  -6  -3   6    7.92    0.57
  -6  -3   6    8.41    0.59
  -6  -3   6    8.21    0.58
  -6  -3   6    8.33    0.88
  -6  -3   6    7.63    0.59
  -6  -3   6    7.93    0.59
  -6   3   6    7.62    0.60
  -6   3   6    7.83    0.59
  -6   3   6    7.57    0.59
  -6   3   6    8.54    0.80
  -5  -3   6   44.35    3.00
  -5  -3   6   45.68    3.13
  -5   3   6   45.39    3.07
   5   3  -6   45.98    3.19
  -4  -3   6   76.32    5.22
  -4  -3   6   80.12    5.32
   4  -3  -6   88.94    5.32
  -4  -3   6   77.51    5.22
   4   3  -6   79.35    5.56
  -4   3   6   80.22    5.27
  -3  -3   6    3.49    0.53
  -3  -3   6    4.73    0.58
  -3  -3   6    4.92    0.58
  -3  -3   6    5.01    0.49
   3   3  -6    4.67    0.60
  -3   3   6    4.22    0.47
  -3   3   6    5.05    0.48
  -2  -3   6    6.86    0.73
  -2  -3   6    6.32    0.68
  -2  -3   6    6.83    0.60
   2   3  -6    6.45    0.67
  -2   3   6    5.36    0.59
  -1  -3   6   10.50    0.93
  -1  -3   6   10.82    0.87
  -1  -3   6   10.57    0.80
   1   3  -6    9.27    0.84
  -1   3   6    8.94    0.81
  -1   3   6    9.81    0.73
   0  -3  -6    2.76    0.42
   0  -3   6    2.66    0.37
   0  -3   6    3.02    0.46
   0  -3  -6    3.11    0.37
   0  -3  -6    3.85    0.48
   0   3   6    2.80    0.30
   0   3  -6    2.47    0.39
   0   3   6    3.38    0.45
  -1  -3  -6    0.86    0.21
   1  -3   6    0.89    0.24
   1  -3   6    0.87    0.33
   1  -3   6    0.27    0.29
  -1  -3  -6    0.95    0.30
  -1  -3  -6    1.03    0.31
   1   3   6    0.59    0.22
  -1   3  -6    0.70    0.22
   2  -3   6    0.37    0.31
   2  -3   6    0.48    0.22
  -2  -3  -6    0.75    0.30
  -2  -3  -6    0.66    0.20
   2  -3   6    0.09    0.38
  -2  -3  -6    0.53    0.27
  -2   3  -6    0.36    0.20
   2   3   6    0.76    0.19
   2   3   6    0.45    0.39
   2   3   6    0.33    0.22
   3  -3   6   -0.11    0.30
   3  -3   6    0.07    0.21
  -3  -3  -6    0.15    0.22
  -3  -3  -6    0.26    0.21
   3  -3   6    0.66    0.45
  -3  -3  -6    0.04    0.29
   3   3   6    0.34    0.22
   3   3   6    0.09    0.17
   3   3   6    0.48    0.28
   4  -3   6  102.60    7.11
   4  -3   6  112.17    7.07
  -4  -3  -6  106.72    7.10
   4   3   6  115.14    7.04
   4   3   6  108.09    7.13
   5  -3   6    8.99    0.89
  -5  -3  -6    7.65    0.73
   5  -3   6    9.42    0.78
   5   3   6    9.32    0.71
  -5   3  -6    9.06    0.82
  -6  -3  -6   53.07    3.24
   6  -3   6   51.66    3.29
  -6  -3  -6   48.23    3.18
  -6  -3  -6   47.93    3.16
  -6  -3  -6   52.56    3.19
  -6  -3  -6   47.68    3.17
   6  -3   6   45.50    3.33
  -6  -3  -6   43.89    3.21
  -6  -3  -6   52.49    3.21
  -6   3  -6   44.83    3.20
  -6   3  -6   50.46    3.19
  -6   3  -6   51.05    3.36
  -6   3  -6   49.82    3.28
  -7  -3  -6    0.53    0.17
   7  -3   6    0.49    0.28
  -7  -3  -6    0.73    0.16
   7  -3   6    0.70    0.38
  -7  -3  -6    0.73    0.15
  -7  -3  -6    0.85    0.17
  -7  -3  -6    0.74    0.17
  -7  -3  -6    0.80    0.18
  -7  -3  -6    0.59    0.16
  -7  -3  -6    0.29    0.16
  -7   3  -6    0.82    0.18
  -7   3  -6    0.77    0.19
  -7   3  -6    0.65    0.19
  -7   3  -6    0.95    0.20
   8  -3   6    0.89    0.32
   8  -3   6    0.51    0.37
  -8  -3  -6    1.11    0.24
  -8  -3  -6    0.85    0.18
  -8  -3  -6    1.00    0.20
  -8  -3  -6    0.87    0.21
  -8  -3  -6    1.05    0.20
  -8   3  -6    0.47    0.33
  -8   3  -6    0.80    0.26
  -8   3  -6    0.90    0.21
  -8   3  -6    0.55    0.22
  -9  -3  -6    0.39    0.18
  -9  -3  -6    0.53    0.20
   9  -3   6    0.47    0.30
   9  -3   6    0.91    0.37
  -9  -3  -6    0.41    0.18
  -9  -3  -6    0.32    0.18
  -9  -3  -6    0.51    0.19
  -9  -3  -6    0.50    0.19
  -9  -3  -6    0.59    0.19
  -9   3  -6    0.44    0.19
  -9   3  -6    0.52    0.22
  -9   3  -6    0.54    0.20
  -9   3  -6    0.54    0.21
 -10  -3  -6    0.36    0.17
 -10  -3  -6    0.63    0.20
 -10  -3  -6    0.68    0.20
 -10  -3  -6    0.71    0.19
 -10  -3  -6    0.44    0.20
 -10  -3  -6    0.93    0.22
 -10   3  -6    0.60    0.22
 -10   3  -6    0.52    0.20
 -10   3  -6    0.87    0.24
 -11  -3  -6    5.60    0.48
 -11  -3  -6    5.56    0.46
 -11  -3  -6    5.53    0.47
 -11  -3  -6    5.54    0.45
 -11  -3  -6    5.47    0.46
 -11  -3  -6    5.38    0.46
 -11   3  -6    5.66    0.48
 -11   3  -6    5.89    0.49
 -11   3  -6    5.41    0.50
 -12  -3  -6   -0.08    0.15
 -12  -3  -6    0.12    0.16
 -12  -3  -6    0.15    0.16
 -12  -3  -6   -0.07    0.13
 -12  -3  -6   -0.02    0.13
 -12  -3  -6    0.31    0.28
 -12   3  -6   -0.07    0.14
 -12   3  -6    0.15    0.15
 -12   3  -6   -0.10    0.18
 -13  -3  -6    0.67    0.14
 -13  -3  -6    0.70    0.14
 -13  -3  -6    0.94    0.14
 -13  -3  -6    0.70    0.12
 -13   3  -6    0.78    0.13
 -13   3  -6    0.68    0.16
 -13  -4   6    9.06    0.62
 -13  -4   6    9.00    0.62
 -13  -4   6    9.67    0.62
 -13  -4   6    8.92    0.62
 -13   4   6    9.51    0.63
 -12  -4   6    1.48    0.18
 -12  -4   6    1.55    0.17
 -12  -4   6    1.20    0.17
 -12  -4   6    1.54    0.18
 -12  -4   6    1.38    0.18
 -12   4   6    1.29    0.19
 -12   4   6    1.47    0.22
 -12   4   6    1.28    0.16
 -11  -4   6    9.82    0.73
 -11  -4   6   10.61    0.73
 -11  -4   6   10.83    0.73
 -11  -4   6    9.89    0.73
 -11  -4   6   10.30    0.70
 -11  -4   6   10.45    0.72
 -11   4   6    9.31    0.73
 -11   4   6   10.07    0.76
 -11   4   6    9.63    0.71
 -11   4   6   11.11    0.75
 -10  -4   6    1.75    0.23
 -10  -4   6    1.76    0.25
 -10  -4   6    2.11    0.24
 -10  -4   6    1.92    0.25
 -10  -4   6    1.89    0.25
 -10  -4   6    2.16    0.26
 -10   4   6    1.55    0.24
 -10   4   6    1.82    0.26
 -10   4   6    1.79    0.26
 -10   4   6    2.04    0.30
  -9  -4   6    0.54    0.19
  -9  -4   6    0.05    0.17
  -9  -4   6    0.15    0.17
  -9  -4   6    0.38    0.19
   9  -4  -6   -0.16    0.32
  -9  -4   6    0.03    0.16
   9  -4  -6    0.06    0.42
  -9  -4   6   -0.09    0.46
  -9  -4   6    0.08    0.17
  -9   4   6    0.23    0.20
  -9   4   6    0.54    0.20
  -9   4   6    0.19    0.41
  -9   4   6    0.18    0.18
  -9   4   6    0.04    0.19
  -9   4   6    0.20    0.22
   8  -4  -6    0.85    0.45
  -8  -4   6    0.73    0.20
  -8  -4   6    0.56    0.19
  -8  -4   6    0.57    0.19
  -8  -4   6    0.80    0.17
  -8  -4   6    0.36    0.19
  -8  -4   6    0.57    0.21
  -8  -4   6    1.34    0.50
  -8   4   6    0.40    0.18
  -8   4   6    0.45    0.23
  -8   4   6    0.19    0.36
  -8   4   6    0.37    0.20
  -8   4   6    0.62    0.22
  -8   4   6   -0.04    0.19
  -7  -4   6   33.98    2.10
  -7  -4   6   33.03    2.08
   7  -4  -6   29.00    2.12
  -7  -4   6   32.79    2.08
  -7  -4   6   34.75    2.12
  -7  -4   6   27.83    2.14
  -7  -4   6   30.46    2.37
  -7   4   6   30.48    2.09
  -7   4   6   30.97    2.09
  -7   4   6   31.15    2.10
  -7   4   6   31.35    2.09
  -7   4   6   34.10    2.13
  -6  -4   6    7.57    0.59
  -6  -4   6    7.46    0.91
  -6  -4   6    8.04    0.60
  -6  -4   6    8.89    0.60
  -6  -4   6    7.44    0.58
  -6  -4   6    7.95    0.59
   6  -4  -6    6.09    0.62
  -6   4   6    9.11    0.62
   6   4  -6    9.93    1.11
  -6   4   6    6.33    0.77
  -6   4   6    7.88    0.61
  -6   4   6    8.57    0.62
  -5  -4   6    0.62    0.16
  -5  -4   6    0.33    0.14
  -5  -4   6    0.51    0.15
   5  -4  -6   -0.26    0.60
  -5  -4   6    0.85    0.18
   5  -4  -6    0.68    0.20
  -5  -4   6    0.32    0.38
  -5  -4   6    0.31    0.16
  -5   4   6    0.50    0.17
  -5   4   6    0.97    0.20
  -5   4   6    0.71    0.18
   5   4  -6    0.93    0.50
  -5   4   6    0.73    0.31
  -4  -4   6   13.88    0.93
  -4  -4   6   14.13    1.21
  -4  -4   6   13.15    0.93
  -4   4   6   12.70    0.93
  -4   4   6   13.88    1.10
  -4   4   6   13.57    0.94
  -4   4   6   13.78    0.94
   4   4  -6   14.51    1.69
  -3  -4   6   15.29    1.27
  -3  -4   6   13.69    1.28
  -3   4   6   15.33    1.17
   3   4  -6   15.79    1.33
  -3   4   6   16.13    1.16
   2  -4  -6   14.37    1.20
  -2  -4   6   19.44    1.35
   2  -4  -6   13.20    1.26
   2  -4  -6   15.52    1.33
  -2  -4   6   15.95    1.31
  -2   4   6   15.43    1.16
  -2   4   6   15.72    1.25
   2   4  -6   17.57    1.33
   1  -4  -6   60.68    4.08
  -1  -4   6   56.37    4.12
   1  -4  -6   61.68    4.04
  -1  -4   6   57.04    4.03
   1  -4  -6   60.65    4.08
   1   4  -6   61.25    4.10
  -1   4   6   67.24    4.08
   0  -4   6   12.53    1.14
   0  -4  -6   10.73    1.07
   0  -4   6   13.24    1.00
   0  -4   6   11.57    1.07
   0  -4  -6    9.89    0.94
   0  -4  -6   13.76    1.10
   0   4   6   12.77    1.06
  -1  -4  -6    8.82    0.93
  -1  -4  -6   10.98    0.87
   1  -4   6    9.13    0.99
   1  -4   6   10.08    0.89
  -1  -4  -6   12.02    0.99
   1  -4   6   11.67    1.07
   1   4   6    9.29    0.94
  -1   4  -6   10.07    0.88
   2  -4   6    6.21    0.64
   2  -4   6    5.68    0.78
   2  -4   6    5.46    0.71
  -2  -4  -6    5.67    0.69
   2   4   6    6.22    0.73
  -2   4  -6    6.23    0.60
  -3  -4  -6   27.42    1.84
   3  -4   6   27.05    1.86
   3  -4   6   24.00    1.96
   3  -4   6   25.98    2.04
  -3  -4  -6   26.15    1.83
   3   4   6   23.41    1.90
  -4  -4  -6    0.43    0.27
  -4  -4  -6    0.77    0.15
   4  -4   6   -0.11    0.67
   4  -4   6    1.29    0.45
   4  -4   6    1.15    0.32
  -4  -4  -6    0.74    0.15
  -4   4  -6    0.68    0.17
   4   4   6    1.23    0.44
  -5  -4  -6    7.17    0.56
   5  -4   6    8.62    0.94
  -5  -4  -6    7.52    0.57
  -5  -4  -6    7.80    0.58
  -5  -4  -6    7.48    0.57
  -5  -4  -6    7.31    0.55
  -5  -4  -6    8.16    0.57
   5  -4   6    7.73    0.78
  -5   4  -6    8.24    0.60
  -5   4  -6    6.97    0.57
  -5   4  -6    7.14    0.57
   5   4   6    9.18    1.03
  -5   4  -6    7.41    0.55
  -6  -4  -6    7.36    0.57
  -6  -4  -6    6.67    0.55
  -6  -4  -6    7.57    0.56
  -6  -4  -6    7.41    0.56
  -6  -4  -6    6.50    0.55
  -6  -4  -6    6.55    0.54
   6  -4   6    8.79    0.81
   6  -4   6    7.75    0.92
  -6   4  -6    7.28    0.58
  -6   4  -6    7.19    0.58
  -6   4  -6    7.62    0.52
  -6   4  -6    7.19    0.57
  -7  -4  -6   12.99    0.93
  -7  -4  -6   13.47    0.95
  -7  -4  -6   13.90    0.95
   7  -4   6   13.21    1.16
  -7  -4  -6   13.67    0.94
  -7  -4  -6   14.13    0.95
  -7  -4  -6   13.05    0.93
  -7  -4  -6   13.62    0.95
  -7   4  -6   13.05    0.97
  -7   4  -6   14.51    0.97
  -7   4  -6   13.37    0.96
  -8  -4  -6    3.62    0.33
  -8  -4  -6    3.21    0.33
   8  -4   6    3.53    0.63
  -8  -4  -6    3.27    0.35
  -8  -4  -6    3.65    0.34
   8  -4   6    3.48    0.54
  -8  -4  -6    3.08    0.32
  -8  -4  -6    3.55    0.35
  -8  -4  -6    3.95    0.36
  -8   4  -6    3.29    0.36
  -8   4  -6    2.92    0.34
  -8   4  -6    3.60    0.37
  -9  -4  -6   -0.08    0.18
  -9  -4  -6    0.02    0.17
  -9  -4  -6   -0.03    0.18
  -9  -4  -6    0.11    0.19
   9  -4   6   -0.16    0.34
   9  -4   6    0.96    0.49
  -9  -4  -6    0.22    0.18
  -9  -4  -6    0.19    0.18
  -9   4  -6    0.26    0.20
  -9   4  -6    0.08    0.20
  -9   4  -6   -0.03    0.23
 -10  -4  -6    2.10    0.26
 -10  -4  -6    2.13    0.27
 -10  -4  -6    1.90    0.25
 -10  -4  -6    1.83    0.25
 -10  -4  -6    2.30    0.26
 -10  -4  -6    2.04    0.25
 -10   4  -6    1.99    0.31
 -10   4  -6    1.99    0.27
 -10   4  -6    2.17    0.28
 -11  -4  -6    8.04    0.61
 -11  -4  -6    8.15    0.63
 -11  -4  -6    8.82    0.62
 -11  -4  -6    9.19    0.63
 -11  -4  -6    8.68    0.61
 -11   4  -6    8.77    0.66
 -11   4  -6    8.28    0.63
 -11   4  -6    8.32    0.65
 -12  -4  -6    1.46    0.21
 -12  -4  -6    1.37    0.19
 -12  -4  -6    1.16    0.18
 -12  -4  -6    1.51    0.17
 -12  -4  -6    1.43    0.18
 -12   4  -6    1.54    0.24
 -12   4  -6    1.85    0.23
 -12   4  -6    1.65    0.20
 -13  -4  -6    7.34    0.49
 -13   4  -6    7.24    0.51
 -12  -5   6    3.78    0.30
 -12  -5   6    4.28    0.30
 -12  -5   6    3.96    0.30
 -12  -5   6    4.12    0.29
 -12   5   6    4.05    0.33
 -12   5   6    4.04    0.31
 -11  -5   6    1.30    0.17
 -11  -5   6    0.99    0.15
 -11  -5   6    1.15    0.16
 -11  -5   6    1.05    0.15
 -11  -5   6    1.28    0.16
 -11   5   6    1.04    0.18
 -11   5   6    0.99    0.20
 -11   5   6    1.07    0.15
  10  -5  -6    0.06    0.22
 -10  -5   6    0.13    0.15
 -10  -5   6    0.08    0.16
 -10  -5   6   -0.10    0.14
 -10  -5   6    0.00    0.15
 -10  -5   6   -0.05    0.14
 -10   5   6    0.12    0.15
 -10   5   6    0.32    0.19
 -10   5   6    0.05    0.27
 -10   5   6    0.07    0.18
  -9  -5   6   15.91    1.06
  -9  -5   6   15.54    1.06
   9  -5  -6   15.49    1.12
  -9  -5   6   16.33    1.06
  -9  -5   6   15.79    1.06
  -9  -5   6   15.45    1.06
  -9  -5   6   15.52    1.07
  -9   5   6   15.11    1.08
  -9   5   6   14.37    1.07
  -9   5   6   15.05    1.10
  -9   5   6   16.59    1.07
  -8  -5   6    2.18    0.25
  -8  -5   6    3.09    0.37
  -8  -5   6    1.96    0.26
  -8  -5   6    2.00    0.26
   8  -5  -6    2.45    0.33
  -8  -5   6    1.48    0.26
  -8  -5   6    2.33    0.27
  -8  -5   6    2.85    0.28
  -8   5   6    2.51    0.32
  -8   5   6    2.75    0.33
  -8   5   6    2.56    0.30
  -8   5   6    3.51    0.50
   7  -5  -6    1.66    0.29
  -7  -5   6    1.65    0.23
   7  -5  -6    1.61    0.59
  -7  -5   6    2.23    0.26
  -7  -5   6    2.09    0.26
   7  -5  -6    2.09    0.53
  -7  -5   6    1.47    0.52
  -7  -5   6    1.83    0.25
  -7  -5   6    1.83    0.27
  -7  -5   6    2.01    0.24
  -7   5   6    1.88    0.28
  -7   5   6    1.74    0.27
  -7   5   6    2.18    0.29
   7   5  -6    1.83    0.67
  -7   5   6    1.91    0.28
  -6  -5   6    2.06    0.24
  -6  -5   6    2.07    0.23
   6  -5  -6    1.67    0.28
  -6  -5   6    2.35    0.56
  -6  -5   6    1.96    0.24
   6  -5  -6    1.12    0.48
  -6  -5   6    1.78    0.24
  -6  -5   6    1.43    0.23
  -6  -5   6    2.11    0.27
   6  -5  -6    1.69    0.59
   6   5  -6    2.40    0.68
  -6   5   6    1.81    0.29
  -6   5   6    1.65    0.27
  -6   5   6    1.26    0.43
  -6   5   6    1.87    0.28
  -5  -5   6   43.09    2.89
   5  -5  -6   45.10    3.17
  -5  -5   6   45.52    2.91
  -5  -5   6   45.30    2.89
   5  -5  -6   44.99    2.93
  -5  -5   6   43.14    3.18
   5   5  -6   39.53    3.53
  -5   5   6   47.00    2.92
  -5   5   6   44.33    2.91
  -4  -5   6   54.32    3.29
  -4  -5   6   51.06    3.30
  -4  -5   6   48.71    3.28
   4  -5  -6   48.47    3.57
  -4  -5   6   49.51    3.56
  -4  -5   6   47.84    3.28
  -4  -5   6   51.59    3.42
   4  -5  -6   49.18    3.50
   4  -5  -6   50.46    3.32
   4  -5  -6   44.84    3.60
   4   5  -6   53.57    3.64
  -4   5   6   54.24    3.30
  -4   5   6   51.03    3.30
  -4   5   6   50.84    3.30
  -4   5   6   53.16    3.30
   3  -5  -6    0.51    0.34
   3  -5  -6    0.96    0.62
  -3  -5   6    0.02    0.16
  -3  -5   6    0.33    0.17
  -3  -5   6    0.26    0.42
  -3  -5   6    0.67    0.19
  -3  -5   6    0.01    0.43
   3  -5  -6    0.19    0.42
   3  -5  -6    0.44    0.18
  -3   5   6    0.55    0.19
  -3   5   6    0.37    0.18
  -3   5   6    0.23    0.17
  -3   5   6    0.75    0.18
   3   5  -6    0.46    0.44
  -3   5   6    0.40    0.26
   2  -5  -6    0.16    0.58
  -2  -5   6    0.27    0.17
  -2  -5   6    0.58    0.46
  -2  -5   6    0.28    0.40
  -2  -5   6    0.35    0.17
   2  -5  -6    0.55    0.44
   2  -5  -6    0.62    0.33
  -2  -5   6    0.49    0.16
   2  -5  -6    0.48    0.17
  -2   5   6    0.49    0.36
   2   5  -6    0.31    0.41
  -2   5   6    0.48    0.19
  -2   5   6    0.33    0.18
  -2   5   6    0.50    0.19
   1  -5  -6    3.75    0.62
  -1  -5   6    4.85    0.71
  -1  -5   6    4.21    0.41
   1  -5  -6    4.57    0.58
  -1  -5   6    3.68    0.65
   1  -5  -6    4.51    0.79
   1  -5  -6    4.36    0.42
  -1  -5   6    4.04    0.41
   1   5  -6    4.22    0.42
  -1   5   6    4.45    0.41
   1   5  -6    3.95    0.62
  -1   5   6    3.74    0.59
  -1   5   6    3.82    0.45
   0  -5   6   -0.05    0.32
   0  -5   6    0.82    0.47
   0  -5  -6    0.48    0.42
   0  -5  -6    0.57    0.19
   0  -5   6    0.38    0.18
   0  -5  -6    0.52    0.46
   0  -5   6    0.63    0.44
   0   5   6    0.55    0.20
   0   5  -6    0.26    0.18
   0   5   6    0.55    0.43
   0   5  -6    0.28    0.35
  -1  -5  -6   18.32    1.26
   1  -5   6   17.23    1.45
  -1  -5  -6   19.33    1.26
   1  -5   6   19.38    1.27
  -1  -5  -6   19.05    1.52
   1  -5   6   18.20    1.61
   1  -5   6   17.65    1.60
  -1  -5  -6   18.74    1.24
  -1   5  -6   17.88    1.43
  -1   5  -6   17.53    1.24
   1   5   6   18.68    1.57
  -1   5  -6   17.72    1.26
  -2  -5  -6    2.80    0.29
  -2  -5  -6    2.74    0.32
   2  -5   6    2.43    0.61
  -2  -5  -6    2.96    0.31
   2  -5   6    3.46    0.57
  -2  -5  -6    3.25    0.55
   2  -5   6    3.50    0.74
   2  -5   6    3.61    0.35
  -2   5  -6    2.71    0.29
   2   5   6    3.30    0.63
  -2   5  -6    3.15    0.32
  -2   5  -6    2.91    0.44
  -2   5  -6    2.96    0.30
  -2   5  -6    3.04    0.32
  -3  -5  -6    2.11    0.27
   3  -5   6    1.97    0.27
  -3  -5  -6    2.07    0.47
  -3  -5  -6    2.60    0.27
  -3  -5  -6    1.76    0.23
   3  -5   6    1.83    0.49
   3  -5   6    3.28    0.83
  -3  -5  -6    1.95    0.23
   3  -5   6    1.90    0.61
  -3   5  -6    1.54    0.25
  -3   5  -6    1.90    0.25
   3   5   6    2.04    0.59
  -3   5  -6    1.87    0.23
  -3   5  -6    2.19    0.27
  -4  -5  -6   31.88    2.23
  -4  -5  -6   32.84    2.25
  -4  -5  -6   35.68    2.26
  -4  -5  -6   33.06    2.26
   4  -5   6   33.31    2.28
   4  -5   6   37.41    2.51
  -4  -5  -6   36.63    2.27
   4  -5   6   32.62    2.62
   4  -5   6   38.38    2.87
  -4   5  -6   35.42    2.26
  -4   5  -6   35.64    2.26
  -4   5  -6   35.32    2.27
  -4   5  -6   32.69    2.26
   4   5   6   34.77    2.59
  -5  -5  -6    2.09    0.29
  -5  -5  -6    3.45    0.30
   5  -5   6    2.64    0.33
   5  -5   6    3.42    0.97
  -5  -5  -6    3.05    0.32
   5  -5   6    2.90    1.11
  -5  -5  -6    2.76    0.42
  -5  -5  -6    2.74    0.28
  -5   5  -6    3.18    0.31
  -5   5  -6    2.97    0.35
  -5   5  -6    3.19    0.34
  -5   5  -6    3.46    0.50
   5   5   6    3.20    0.73
   6  -5   6    6.32    0.81
   6  -5   6    5.83    0.92
  -6  -5  -6    6.24    0.52
  -6  -5  -6    6.49    0.50
  -6  -5  -6    6.58    0.52
  -6  -5  -6    7.03    0.55
  -6  -5  -6    7.08    0.53
   6  -5   6    5.70    0.55
  -6  -5  -6    6.36    0.53
  -6   5  -6    6.81    0.51
  -6   5  -6    6.45    0.57
  -6   5  -6    5.92    0.54
   6   5   6    3.73    0.85
  -6   5  -6    6.79    0.55
  -7  -5  -6    4.05    0.39
  -7  -5  -6    4.25    0.39
  -7  -5  -6    4.17    0.38
  -7  -5  -6    4.14    0.37
   7  -5   6    2.15    0.66
   7  -5   6    3.46    0.62
   7  -5   6    3.83    0.40
  -7  -5  -6    3.99    0.38
  -7  -5  -6    3.76    0.35
  -7   5  -6    3.56    0.37
  -7   5  -6    4.03    0.40
  -7   5  -6    3.48    0.40
  -8  -5  -6    0.60    0.19
  -8  -5  -6    0.60    0.18
  -8  -5  -6    0.88    0.19
  -8  -5  -6    0.39    0.19
  -8  -5  -6    0.76    0.20
   8  -5   6    0.58    0.23
  -8  -5  -6    0.64    0.20
  -8   5  -6    0.88    0.25
  -8   5  -6    0.81    0.23
  -8   5  -6    0.91    0.24
  -9  -5  -6   11.63    0.83
  -9  -5  -6   11.24    0.81
  -9  -5  -6   11.68    0.82
  -9  -5  -6   11.87    0.82
  -9  -5  -6   11.32    0.82
  -9  -5  -6   11.78    0.82
  -9   5  -6   12.10    0.85
  -9   5  -6   11.47    0.86
  -9   5  -6   11.86    0.85
 -10  -5  -6    0.79    0.17
 -10  -5  -6    0.56    0.15
 -10  -5  -6    0.41    0.17
 -10  -5  -6    0.16    0.16
 -10  -5  -6    0.46    0.16
 -10   5  -6    0.55    0.19
 -10   5  -6    0.55    0.18
 -10   5  -6    0.33    0.20
 -11  -5  -6    4.15    0.35
 -11  -5  -6    4.76    0.35
 -11  -5  -6    4.55    0.36
 -11  -5  -6    4.56    0.34
 -11  -5  -6    4.40    0.36
 -11   5  -6    4.30    0.37
 -11   5  -6    4.10    0.37
 -11   5  -6    3.97    0.39
 -12  -5  -6    0.31    0.09
 -12  -5  -6    0.28    0.09
 -12  -5  -6    0.22    0.09
 -12  -5  -6    0.28    0.10
 -12   5  -6    0.25    0.11
 -12   5  -6    0.35    0.13
 -10  -6   6    2.74    0.24
 -10  -6   6    3.05    0.24
 -10  -6   6    2.73    0.24
 -10  -6   6    2.82    0.23
 -10  -6   6    2.71    0.24
  10  -6  -6    2.60    0.28
 -10   6   6    2.46    0.29
 -10   6   6    2.66    0.26
   9  -6  -6    0.70    0.20
  -9  -6   6    0.35    0.15
  -9  -6   6    0.37    0.13
  -9  -6   6    0.52    0.14
  -9  -6   6    0.30    0.14
  -9  -6   6    0.69    0.15
  -9   6   6    0.69    0.19
  -9   6   6    0.42    0.14
  -9   6   6    0.90    0.19
  -9   6   6    0.55    0.17
  -8  -6   6    3.19    0.28
  -8  -6   6    2.93    0.28
   8  -6  -6    2.80    0.33
  -8  -6   6    3.04    0.29
  -8  -6   6    2.68    0.27
  -8   6   6    2.94    0.29
  -8   6   6    2.44    0.31
  -8   6   6    3.02    0.33
  -8   6   6    2.83    0.31
  -7  -6   6    6.94    0.53
  -7  -6   6    7.07    0.54
  -7  -6   6    7.28    0.53
  -7  -6   6    7.14    0.55
   7  -6  -6    7.39    0.62
  -7  -6   6    6.95    0.56
  -7   6   6    7.04    0.56
  -7   6   6    7.18    0.59
  -7   6   6    7.22    0.58
   7   6  -6    3.93    1.50
  -7   6   6    6.61    0.59
   6  -6  -6    0.35    0.22
  -6  -6   6    0.07    0.15
  -6  -6   6   -0.03    0.14
  -6  -6   6   -0.23    0.14
  -6  -6   6    0.27    0.18
  -6  -6   6    0.06    0.23
  -6   6   6   -0.14    0.19
   6   6  -6    0.95    0.63
  -6   6   6    0.23    0.25
  -6   6   6   -0.03    0.19
   5  -6  -6   15.64    1.11
  -5  -6   6   16.34    1.07
   5  -6  -6   11.10    1.55
  -5  -6   6   15.49    1.08
  -5  -6   6   14.75    1.04
  -5  -6   6   16.45    1.05
  -5   6   6   15.88    1.10
   5   6  -6   15.77    1.58
  -5   6   6   15.40    1.08
  -5   6   6   15.13    1.08
   4  -6  -6    2.87    0.64
  -4  -6   6    1.95    0.63
   4  -6  -6    1.84    0.62
   4  -6  -6    2.20    0.81
  -4  -6   6    3.04    0.31
   4  -6  -6    2.36    0.33
  -4  -6   6    2.69    0.32
  -4  -6   6    2.61    0.26
  -4   6   6    2.75    0.32
   4   6  -6    2.80    0.70
  -4   6   6    2.72    0.33
  -4   6   6    2.47    0.30
  -4   6   6    2.61    0.32
  -3  -6   6    5.25    0.84
   3  -6  -6    6.66    0.89
   3  -6  -6    4.95    0.86
   3  -6  -6    7.16    1.13
  -3  -6   6    6.18    0.51
   3  -6  -6    7.58    0.61
  -3  -6   6    7.89    0.60
  -3  -6   6    7.09    0.85
   3   6  -6    6.60    0.62
  -3   6   6    7.62    0.61
  -3   6   6    7.28    0.59
   3   6  -6    7.30    0.95
  -3   6   6    6.69    0.55
  -2  -6   6    3.01    0.69
   2  -6  -6    3.24    0.36
  -2  -6   6    3.28    0.65
  -2  -6   6    3.69    0.38
   2  -6  -6    1.94    0.61
   2  -6  -6    3.20    0.78
  -2  -6   6    3.37    0.34
  -2   6   6    2.59    0.48
  -2   6   6    3.34    0.38
   2   6  -6    2.86    0.38
   2   6  -6    2.98    0.64
  -2   6   6    3.22    0.44
  -2   6   6    3.45    0.36
  -1  -6   6    2.00    0.62
   1  -6  -6    2.76    0.68
   1  -6  -6    2.86    0.33
   1  -6  -6    2.44    0.69
   1  -6  -6    2.50    0.35
  -1  -6   6    3.06    0.33
  -1  -6   6    1.84    0.41
   1   6  -6    3.21    0.40
  -1   6   6    2.84    0.59
   1   6  -6    2.55    0.62
  -1   6   6    2.89    0.35
   0  -6   6   12.87    1.41
   0  -6   6   12.97    0.97
   0  -6   6   11.98    1.34
   0  -6  -6   13.26    1.35
   0  -6   6   13.27    0.97
   0  -6  -6   13.58    1.03
   0  -6  -6   14.12    0.98
   0   6  -6   13.23    1.27
   0   6  -6   14.15    0.99
   0   6  -6   13.52    0.94
   0   6   6   13.10    1.31
  -1  -6  -6    6.74    0.57
   1  -6   6    6.72    0.96
  -1  -6  -6    6.60    0.58
   1  -6   6    6.24    0.92
   1  -6   6    6.68    0.57
  -1  -6  -6    6.21    0.83
  -1   6  -6    5.32    0.72
   1   6   6    5.45    0.82
  -1   6  -6    5.83    0.57
   1   6   6    8.47    0.74
  -2  -6  -6    0.88    0.24
   2  -6   6    0.54    0.66
  -2  -6  -6    0.63    0.19
   2  -6   6    0.18    0.51
  -2  -6  -6    0.49    0.41
  -2  -6  -6    0.52    0.17
   2  -6   6    0.63    0.43
   2  -6   6    0.80    0.23
   2   6   6    0.40    0.47
  -2   6  -6    0.94    0.24
   2   6   6    0.37    0.43
  -2   6  -6    1.12    0.23
  -2   6  -6    0.55    0.20
  -3  -6  -6    6.55    0.58
  -3  -6  -6    7.01    0.53
   3  -6   6    4.99    0.93
   3  -6   6    7.26    1.16
   3  -6   6    5.97    0.86
   3  -6   6    7.39    0.60
  -3  -6  -6    5.69    0.68
  -3   6  -6    6.30    0.52
   3   6   6    5.56    0.87
  -3   6  -6    7.46    0.58
  -3   6  -6    6.88    0.57
  -3   6  -6    6.33    0.54
   4  -6   6    3.61    0.41
  -4  -6  -6    3.64    0.34
  -4  -6  -6    3.76    0.36
   4  -6   6    3.36    0.82
   4  -6   6    3.87    0.69
  -4  -6  -6    3.97    0.40
   4  -6   6    3.20    0.97
  -4   6  -6    3.52    0.36
  -4   6  -6    4.00    0.38
   4   6   6    3.09    0.75
  -4   6  -6    4.52    0.40
  -4   6  -6    4.20    0.40
   5  -6   6    1.04    0.95
  -5  -6  -6    3.75    0.35
   5  -6   6    2.19    0.77
  -5  -6  -6    3.99    0.33
  -5  -6  -6    3.68    0.33
  -5  -6  -6    4.02    0.37
  -5  -6  -6    4.24    0.37
   5  -6   6    3.59    0.39
  -5  -6  -6    3.55    0.38
  -5   6  -6    3.73    0.37
  -5   6  -6    3.43    0.38
  -5   6  -6    3.49    0.37
   5   6   6    2.95    0.75
  -5   6  -6    4.10    0.39
  -6  -6  -6    5.47    0.45
  -6  -6  -6    5.77    0.49
  -6  -6  -6    5.69    0.47
   6  -6   6    5.34    0.52
  -6  -6  -6    5.67    0.49
  -6  -6  -6    5.77    0.47
  -6  -6  -6    5.47    0.44
  -6   6  -6    5.21    0.51
  -6   6  -6    5.15    0.49
   6   6   6    4.52    0.94
  -6   6  -6    6.13    0.53
  -7  -6  -6    5.40    0.47
  -7  -6  -6    5.63    0.47
   7  -6   6    5.36    0.51
  -7  -6  -6    5.74    0.46
  -7  -6  -6    4.91    0.45
  -7  -6  -6    5.75    0.45
  -7  -6  -6    5.43    0.44
  -7  -6  -6    5.33    0.43
  -7   6  -6    5.29    0.50
  -7   6  -6    5.19    0.47
  -7   6  -6    5.45    0.48
  -8  -6  -6   14.49    0.94
  -8  -6  -6   12.54    0.91
  -8  -6  -6   13.60    0.92
  -8  -6  -6   12.45    1.00
   8  -6   6   13.15    0.96
  -8  -6  -6   13.73    0.93
  -8  -6  -6   14.07    0.94
  -8   6  -6   13.42    0.95
  -8   6  -6   14.14    0.95
  -8   6  -6   13.34    0.96
  -9  -6  -6    3.45    0.32
  -9  -6  -6    3.97    0.35
  -9  -6  -6    3.79    0.33
  -9  -6  -6    4.06    0.35
  -9  -6  -6    4.16    0.33
  -9   6  -6    3.95    0.37
  -9   6  -6    4.02    0.37
  -9   6  -6    4.40    0.38
 -10  -6  -6    0.03    0.11
 -10  -6  -6    0.24    0.11
 -10  -6  -6    0.34    0.15
 -10  -6  -6    0.23    0.14
 -10   6  -6    0.24    0.14
 -10   6  -6    0.37    0.14
 -10   6  -6    0.32    0.17
  -9  -7   6    2.81    0.25
  -9  -7   6    2.74    0.23
   9  -7  -6    2.97    0.28
  -9   7   6    2.97    0.24
  -8  -7   6    0.80    0.14
   8  -7  -6    0.64    0.18
  -8  -7   6    0.36    0.14
  -8   7   6    1.09    0.16
  -8   7   6    0.60    0.18
  -8   7   6    0.76    0.27
   7  -7  -6    0.30    0.19
  -7  -7   6    0.09    0.14
  -7  -7   6    0.38    0.15
  -7  -7   6    0.17    0.12
  -7   7   6    0.45    0.28
  -7   7   6    0.61    0.17
  -7   7   6    0.26    0.15
   6  -7  -6    1.94    0.30
  -6  -7   6    2.57    0.28
  -6  -7   6    2.51    0.22
  -6   7   6    2.44    0.27
  -6   7   6    2.22    0.26
  -6   7   6    2.42    0.26
  -5  -7   6    1.45    0.25
   5  -7  -6    1.87    0.29
  -5  -7   6    2.04    0.20
   5   7  -6    0.70    0.64
  -5   7   6    1.86    0.25
  -4  -7   6    0.56    0.21
  -4  -7   6    0.55    0.14
   4  -7  -6    0.60    0.23
   4  -7  -6    0.83    0.76
   4   7  -6   -0.23    0.52
  -4   7   6    0.70    0.20
  -3  -7   6    3.44    0.38
   3  -7  -6    3.70    0.38
   3  -7  -6    3.40    0.88
   3   7  -6    2.65    0.68
  -3   7   6    3.07    0.37
   3   7  -6    3.36    0.41
  -2  -7   6    8.12    0.94
   2  -7  -6    8.66    0.68
   2  -7  -6    7.89    1.10
  -2  -7   6    7.67    0.66
   2   7  -6    7.22    0.94
  -2   7   6    8.13    0.68
   2   7  -6    8.38    0.70
  -1  -7   6    2.60    0.34
  -1  -7   6    2.64    0.31
   1  -7  -6    2.51    0.35
   1  -7  -6    2.16    0.67
   1  -7  -6    3.21    0.44
  -1  -7   6    1.91    0.61
   1   7  -6    2.58    0.37
  -1   7   6    2.77    0.37
   1   7  -6    1.33    0.52
   0  -7  -6   -0.04    0.23
   0  -7  -6    0.03    0.44
   0  -7   6    1.05    0.58
   0  -7   6   -0.04    0.22
   0  -7  -6   -0.12    0.25
   0  -7   6   -0.23    0.87
   0   7   6    0.25    0.27
   0   7  -6   -0.35    0.41
   0   7  -6   -0.10    0.31
   0   7   6    0.25    0.44
   1  -7   6    2.51    0.40
  -1  -7  -6    2.61    0.29
   1  -7   6    2.18    0.74
  -1  -7  -6    1.78    0.59
  -1  -7  -6    2.36    0.34
  -1   7  -6    2.97    0.54
   1   7   6    3.15    0.39
   1   7   6    1.97    0.59
   2  -7   6    3.41    0.92
   2  -7   6    5.98    0.54
  -2  -7  -6    6.78    0.55
  -2   7  -6    5.85    0.50
  -2   7  -6    6.04    0.56
   2   7   6    4.73    0.82
   2   7   6    6.45    0.59
  -3  -7  -6    3.50    0.38
  -3  -7  -6    3.08    0.32
   3  -7   6    1.51    0.85
   3  -7   6    4.05    0.43
  -3   7  -6    4.00    0.35
   3   7   6    3.22    0.74
  -3   7  -6    3.46    0.37
  -3   7  -6    3.28    0.35
   4  -7   6    3.40    0.39
  -4  -7  -6    3.68    0.38
  -4  -7  -6    3.33    0.33
  -4   7  -6    4.00    0.34
  -4   7  -6    3.96    0.37
  -4   7  -6    3.81    0.37
   4   7   6    1.93    0.71
  -4   7  -6    4.09    0.36
  -5  -7  -6    0.30    0.20
   5  -7   6    0.28    0.19
  -5  -7  -6    0.32    0.16
  -5  -7  -6    0.11    0.15
  -5   7  -6    0.21    0.18
  -5   7  -6    0.14    0.17
  -5   7  -6    0.49    0.20
  -5   7  -6   -0.02    0.22
   5   7   6    1.24    0.68
  -6  -7  -6    0.45    0.15
  -6  -7  -6    0.37    0.13
  -6  -7  -6    0.55    0.20
  -6  -7  -6    0.44    0.15
   6  -7   6    0.28    0.19
  -6   7  -6    0.43    0.18
  -6   7  -6    0.50    0.19
  -6   7  -6    0.22    0.16
  -7  -7  -6    0.61    0.14
  -7  -7  -6    0.49    0.15
  -7  -7  -6    0.84    0.15
   7  -7   6    0.53    0.19
  -7  -7  -6    0.80    0.16
  -7   7  -6    0.61    0.18
  -7   7  -6    0.57    0.17
  -7   7  -6    0.57    0.19
  -8  -7  -6    1.41    0.14
  -8  -7  -6    0.75    0.15
  -8  -7  -6    0.82    0.13
  -8  -7  -6    1.07    0.15
  -8   7  -6    1.31    0.22
  -8   7  -6    1.09    0.18
  -9  -7  -6    0.20    0.09
  -9   7  -6   -0.13    0.15
  -9   7  -6   -0.05    0.11
  -9   7  -6    0.38    0.21
  -6  -8   6    4.90    0.37
   6  -8  -6    4.72    0.40
  -5  -8   6    0.92    0.17
  -5  -8   6    0.63    0.14
   5  -8  -6    0.92    0.17
  -5   8   6    0.83    0.13
   4  -8  -6    0.33    0.16
  -4  -8   6    0.50    0.18
   4   8  -6    0.72    0.25
  -3  -8   6    3.32    0.34
   3  -8  -6    3.41    0.34
   2  -8  -6    0.66    0.29
  -2  -8   6    0.85    0.21
   2  -8  -6    0.61    0.18
   2   8  -6    0.83    0.24
  -1  -8   6    7.41    0.57
   1  -8  -6    6.74    0.52
   1  -8  -6    6.20    0.59
   1   8  -6    6.88    0.59
   0  -8  -6    4.32    0.41
   0  -8   6    3.80    0.37
   0  -8   6    4.45    0.42
   0   8  -6    4.71    0.52
  -1  -8  -6    5.74    0.50
   1  -8   6    6.19    0.59
  -1   8  -6    5.05    0.50
  -2  -8  -6    1.70    0.19
  -2  -8  -6    1.67    0.26
  -2   8  -6    1.90    0.29
   3  -8   6    8.53    0.65
  -3  -8  -6    8.42    0.66
  -3  -8  -6    8.83    0.60
  -3   8  -6    9.17    0.66
  -4  -8  -6    2.80    0.28
   4  -8   6    2.28    0.27
  -4  -8  -6    2.21    0.22
  -5  -8  -6    3.35    0.28
   5  -8   6    3.65    0.34
  -5  -8  -6    3.40    0.32
  -5  -8  -6    3.15    0.30
  -6  -8  -6    1.05    0.13
   6  -8   6    1.02    0.24
  -6  -8  -6    1.28    0.13
 -14   0   7    0.00    0.13
 -14   0   7    0.08    0.12
 -14   0   7    0.05    0.09
 -13   0   7    1.03    0.25
 -13   0   7    0.52    0.22
 -13   0   7    0.57    0.15
 -13   0   7    0.40    0.16
 -12   0   7    0.32    0.16
 -12   0   7   -0.24    0.16
 -12   0   7   -0.10    0.17
 -12   0   7    0.00    0.16
 -11   0   7   16.02    1.11
 -11   0   7   13.66    1.40
 -11   0   7   16.50    1.10
 -11   0   7   16.94    1.11
 -11   0   7   16.59    1.36
 -11   0   7   14.99    1.10
 -11   0   7   15.59    1.09
 -10   0   7   -0.07    0.15
 -10   0   7    0.01    0.20
 -10   0   7   -0.11    0.17
 -10   0   7   -0.05    0.34
 -10   0   7   -0.50    0.45
 -10   0   7    0.14    0.19
 -10   0   7   -0.18    0.16
  -9   0   7   76.69    4.91
  -9   0   7   75.28    5.09
  -9   0   7   73.39    4.91
  -9   0   7   78.83    4.91
  -9   0   7   73.87    5.15
  -9   0   7   78.07    4.91
  -9   0   7   75.48    4.90
  -8   0   7    0.52    0.16
  -8   0   7    0.90    0.19
  -8   0   7    0.90    0.19
  -8   0   7    0.30    0.23
  -8   0   7    0.60    0.15
  -8   0   7    0.60    0.35
  -8   0   7    0.65    0.32
  -7   0   7   51.36    3.64
  -7   0   7   55.98    3.63
  -6   0   7    7.97    0.76
  -6   0   7    8.23    0.81
  -5   0   7    3.19    0.42
   5   0  -7    1.80    0.26
  -5   0   7    1.96    0.36
  -4   0   7    0.34    0.19
  -4   0   7    0.54    0.20
  -3   0   7   12.42    0.86
  -3   0   7   11.35    0.80
  -3   0   7   11.51    0.78
  -3   0   7   12.14    0.87
  -2   0   7    0.06    0.15
  -2   0   7    0.01    0.12
  -2   0   7    0.02    0.15
  -2   0   7    0.03    0.09
  -2   0   7    0.00    0.14
  -1   0   7    4.62    0.38
  -1   0   7    3.39    0.32
  -1   0   7    3.66    0.33
  -1   0   7    3.21    0.35
   0   0   7   -0.06    0.09
   0   0  -7   -0.02    0.11
   0   0   7   -0.18    0.09
   1   0   7    0.70    0.17
   1   0   7    0.69    0.13
  -1   0  -7    0.50    0.10
   2   0   7   -0.03    0.07
   2   0   7   -0.03    0.14
  -3   0  -7    0.47    0.14
  -3   0  -7    0.40    0.13
   3   0   7    0.30    0.13
  -4   0  -7    0.24    0.15
  -4   0  -7    0.28    0.14
  -5   0  -7    6.19    0.54
  -5   0  -7    6.46    0.55
  -6   0  -7    5.34    0.54
  -6   0  -7    5.38    0.52
  -7   0  -7    8.91    0.78
  -7   0  -7    9.24    0.77
  -8   0  -7   -0.26    0.22
  -8   0  -7    0.06    0.14
  -8   0  -7    0.30    0.14
  -8   0  -7   -0.07    0.11
  -8   0  -7    0.15    0.14
  -8   0  -7    0.33    0.13
  -8   0  -7   -0.03    0.13
  -8   0  -7    0.01    0.13
  -8   0  -7    0.32    0.13
  -9   0  -7    0.17    0.15
  -9   0  -7    0.12    0.15
  -9   0  -7   -0.03    0.13
  -9   0  -7    0.13    0.16
  -9   0  -7   -0.25    0.30
  -9   0  -7   -0.09    0.15
  -9   0  -7    0.10    0.14
  -9   0  -7    0.07    0.14
  -9   0  -7    0.22    0.15
 -10   0  -7    0.17    0.15
 -10   0  -7    0.18    0.17
 -10   0  -7   -0.01    0.14
 -10   0  -7   -0.04    0.16
 -10   0  -7    0.23    0.16
 -10   0  -7    0.09    0.16
 -10   0  -7   -0.11    0.16
 -11   0  -7    6.45    0.64
 -11   0  -7    8.31    0.66
 -12   0  -7   -0.08    0.15
 -12   0  -7   -0.29    0.21
 -13   0  -7    1.34    0.17
 -14  -1   7    8.73    0.59
 -14  -1   7    8.93    0.58
 -14  -1   7    8.31    0.60
 -14  -1   7    8.72    0.61
 -14   1   7    8.56    0.58
 -14   1   7    8.32    0.58
 -13  -1   7    0.62    0.16
 -13  -1   7    0.51    0.15
 -13  -1   7    0.31    0.18
 -13  -1   7    0.52    0.15
 -13   1   7    0.45    0.15
 -13   1   7    0.72    0.18
 -13   1   7    0.33    0.15
 -13   1   7    0.52    0.14
 -12  -1   7    1.97    0.25
 -12  -1   7    1.71    0.24
 -12  -1   7    1.89    0.24
 -12  -1   7    1.78    0.25
 -12   1   7    1.66    0.24
 -12   1   7    2.10    0.28
 -12   1   7    1.91    0.23
 -12   1   7    1.80    0.24
 -11  -1   7    6.86    0.56
 -11  -1   7    6.39    0.90
 -11  -1   7    6.98    0.56
 -11  -1   7    6.47    0.55
 -11  -1   7    6.59    0.54
 -11  -1   7    7.05    0.53
 -11   1   7    7.34    0.56
 -11   1   7    7.13    0.57
 -11   1   7    6.11    0.89
 -11   1   7    6.48    0.56
 -11   1   7    5.81    0.80
 -11   1   7    6.78    0.59
 -10  -1   7    2.97    0.31
 -10  -1   7    2.21    0.58
 -10  -1   7    2.54    0.30
 -10  -1   7    2.60    0.59
 -10  -1   7    2.10    0.29
 -10  -1   7    2.83    0.32
 -10  -1   7    2.74    0.28
 -10   1   7    3.30    0.59
 -10   1   7    2.69    0.30
 -10   1   7    2.30    0.29
 -10   1   7    2.60    0.62
 -10   1   7    2.89    0.30
 -10   1   7    2.51    0.32
 -10   1   7    2.87    0.30
  -9  -1   7    1.60    0.41
  -9  -1   7    1.18    0.23
  -9  -1   7    1.57    0.25
  -9  -1   7    1.30    0.22
  -9  -1   7    1.08    0.50
  -9  -1   7    1.65    0.20
  -9  -1   7    1.06    0.20
  -9  -1   7    1.10    0.23
  -9   1   7    1.56    0.24
  -9   1   7    1.24    0.20
  -9   1   7    1.19    0.48
  -9   1   7    1.55    0.21
  -9   1   7    1.17    0.22
  -9   1   7    1.73    0.45
  -9   1   7    1.29    0.22
  -9   1   7    1.32    0.25
  -8  -1   7   29.09    1.89
  -8  -1   7   28.18    1.89
  -8  -1   7   28.63    1.89
  -8  -1   7   28.68    1.89
  -8  -1   7   29.87    2.06
  -8  -1   7   30.10    2.15
  -8  -1   7   27.12    1.90
  -8   1   7   29.60    1.91
  -8   1   7   28.95    2.09
  -8   1   7   29.44    1.89
  -8   1   7   27.36    1.88
  -8   1   7   27.34    1.91
  -8   1   7   29.03    1.89
  -8   1   7   29.20    2.15
  -8   1   7   28.81    1.89
  -7  -1   7    7.62    0.85
  -7  -1   7    6.55    0.69
  -7  -1   7    6.52    0.54
  -7   1   7    5.62    0.69
  -6  -1   7    0.91    0.30
  -6  -1   7    0.64    0.34
  -6   1   7    0.99    0.33
  -6   1   7    1.04    0.32
  -5  -1   7    3.49    0.41
  -5  -1   7    2.77    0.44
  -5   1   7    3.26    0.44
  -5   1   7    2.87    0.40
  -4  -1   7   40.49    2.73
  -4  -1   7   41.32    2.70
  -4   1   7   41.09    2.71
  -4   1   7   39.55    2.72
  -3  -1   7    4.61    0.44
  -3  -1   7    4.00    0.46
  -3  -1   7    4.49    0.46
  -3   1   7    5.59    0.47
  -3   1   7    5.56    0.49
  -3   1   7    4.70    0.36
  -2   1   7    2.32    0.21
  -2   1   7    1.68    0.22
   2   1  -7    1.47    0.24
  -1  -1   7    3.08    0.29
   1  -1  -7    2.61    0.33
  -1  -1   7    3.81    0.39
  -1  -1   7    3.43    0.38
  -1   1   7    2.32    0.32
   1   1  -7    2.89    0.34
  -1   1   7    2.99    0.28
  -1   1   7    2.71    0.32
  -1   1   7    3.27    0.35
   0  -1   7    1.21    0.24
   0  -1  -7    1.07    0.18
   0  -1   7    1.09    0.16
   0  -1   7    1.45    0.24
   0   1   7    0.78    0.19
   0   1  -7    1.16    0.20
   0   1   7    0.96    0.14
   0   1   7    1.15    0.16
   0   1   7    1.16    0.21
   1  -1   7    1.37    0.24
   1  -1   7    1.11    0.17
  -1  -1  -7    1.65    0.20
   1   1   7    1.29    0.16
   1   1   7    1.27    0.15
   1   1   7    1.24    0.21
  -1   1  -7    1.24    0.18
  -2  -1  -7   61.34    3.79
  -2  -1  -7   53.91    3.76
  -2  -1  -7   55.36    3.76
   2  -1   7   65.45    3.78
   2   1   7   59.38    3.77
   2   1   7   57.01    3.79
  -3  -1  -7    0.09    0.10
   3  -1   7   -0.12    0.16
   3  -1   7    0.02    0.10
   3   1   7   -0.04    0.13
  -3   1  -7    0.05    0.14
   3   1   7    0.04    0.09
  -4  -1  -7   -0.04    0.13
   4  -1   7    0.15    0.16
  -4   1  -7    0.07    0.18
   4   1   7    0.16    0.14
   4   1   7    0.24    0.10
  -5  -1  -7   17.05    1.24
  -5  -1  -7   17.20    1.22
  -5   1  -7   17.61    1.28
   5   1   7   19.43    1.19
   5   1   7   18.48    1.22
  -5   1  -7   17.47    1.29
  -6  -1  -7   73.91    4.91
  -6  -1  -7   74.39    4.87
   6   1   7   73.46    4.85
   6   1   7   79.55    4.84
  -6   1  -7   73.45    4.93
  -6   1  -7   76.26    4.94
  -7  -1  -7    1.94    0.34
  -7   1  -7    2.14    0.37
   7   1   7    1.86    0.24
  -7   1  -7    2.15    0.37
   7   1   7    1.76    0.21
  -8  -1  -7    2.34    0.38
  -8  -1  -7    2.74    0.24
  -8  -1  -7    1.96    0.39
  -8  -1  -7    2.40    0.24
  -8  -1  -7    2.07    0.23
  -8  -1  -7    1.66    0.21
  -8  -1  -7    2.08    0.24
  -8  -1  -7    1.64    0.23
  -8   1  -7    2.34    0.24
  -8   1  -7    2.15    0.26
  -8   1  -7    2.00    0.23
  -8   1  -7    2.13    0.23
  -8   1  -7    1.92    0.40
  -8   1  -7    2.06    0.25
  -8   1  -7    2.07    0.24
  -8   1  -7    1.97    0.22
  -8   1  -7    2.14    0.23
  -9  -1  -7    0.23    0.15
  -9  -1  -7    0.01    0.16
  -9  -1  -7    0.21    0.15
  -9  -1  -7    0.19    0.15
  -9  -1  -7    0.19    0.16
  -9  -1  -7    0.00    0.16
  -9  -1  -7    0.30    0.16
  -9   1  -7    0.11    0.15
  -9   1  -7    0.37    0.15
  -9   1  -7    0.09    0.16
  -9   1  -7    0.23    0.18
  -9   1  -7    0.14    0.16
  -9   1  -7   -0.23    0.14
  -9   1  -7   -0.23    0.15
 -10  -1  -7   12.33    0.87
 -10  -1  -7   12.05    0.86
 -10  -1  -7   12.08    0.86
 -10  -1  -7   12.59    0.87
 -10  -1  -7   12.18    0.86
 -10  -1  -7   11.99    0.85
 -10  -1  -7   12.66    0.87
 -10   1  -7   11.55    0.85
 -10   1  -7   11.88    0.85
 -10   1  -7   11.46    0.86
 -10   1  -7   12.25    0.85
 -10   1  -7   12.76    0.87
 -11  -1  -7    1.79    0.24
 -11  -1  -7    2.15    0.29
 -11  -1  -7    1.91    0.28
 -11  -1  -7    1.82    0.24
 -11  -1  -7    2.15    0.25
 -11  -1  -7    2.73    0.36
 -11   1  -7    1.52    0.25
 -12  -1  -7    0.88    0.19
 -12  -1  -7    0.97    0.18
 -12  -1  -7    0.73    0.17
 -12  -1  -7    0.89    0.19
 -12  -1  -7    1.04    0.20
 -13  -1  -7    1.04    0.17
 -13  -1  -7    1.30    0.17
 -13  -1  -7    1.14    0.20
 -13  -1  -7    1.56    0.18
 -14  -2   7    1.27    0.14
 -14  -2   7    1.38    0.14
 -14  -2   7    1.25    0.14
 -14  -2   7    1.44    0.14
 -13  -2   7    0.81    0.12
 -13  -2   7    0.76    0.15
 -13  -2   7    0.77    0.16
 -13  -2   7    0.73    0.16
 -13  -2   7    0.72    0.16
 -13   2   7    0.55    0.14
 -13   2   7    0.93    0.19
 -13   2   7    0.75    0.14
 -12  -2   7    1.34    0.21
 -12  -2   7    1.89    0.20
 -12  -2   7    1.60    0.23
 -12  -2   7    1.34    0.22
 -12  -2   7    1.75    0.22
 -12   2   7    1.78    0.31
 -12   2   7    1.75    0.27
 -12   2   7    1.18    0.22
 -12   2   7    1.46    0.21
 -12   2   7    1.68    0.25
 -11  -2   7    8.59    0.61
 -11  -2   7    9.04    0.65
 -11  -2   7    8.25    0.65
 -11  -2   7    8.79    0.64
 -11  -2   7    8.48    0.64
 -11   2   7    7.92    0.64
 -11   2   7    8.18    0.63
 -11   2   7    7.97    0.63
 -11   2   7    8.01    0.61
 -11   2   7    7.73    0.66
 -10  -2   7    1.22    0.22
 -10  -2   7    1.55    0.51
 -10  -2   7    1.62    0.25
 -10  -2   7    1.21    0.20
 -10  -2   7    1.39    0.24
 -10  -2   7    1.58    0.24
 -10   2   7    0.75    0.44
 -10   2   7    1.86    0.23
 -10   2   7    1.23    0.23
 -10   2   7    1.09    0.26
 -10   2   7    1.14    0.23
 -10   2   7    1.86    0.27
  -9  -2   7    1.34    0.23
  -9  -2   7    1.38    0.22
  -9  -2   7    1.06    0.22
  -9  -2   7    1.46    0.20
  -9  -2   7    1.36    0.22
  -9   2   7    1.35    0.44
  -9   2   7    1.35    0.26
  -9   2   7    1.37    0.23
  -9   2   7    0.96    0.20
  -9   2   7    1.54    0.25
  -9   2   7    1.52    0.50
  -9   2   7    0.91    0.30
  -8  -2   7   10.54    0.74
  -8  -2   7   11.93    0.80
  -8  -2   7   11.75    0.80
  -8  -2   7   10.70    0.80
  -8  -2   7   10.62    0.77
  -8  -2   7   11.59    0.78
  -8  -2   7   10.99    1.14
  -8   2   7   10.51    0.78
  -8   2   7   10.30    1.05
  -8   2   7   12.03    0.81
  -8   2   7   12.59    0.83
  -8   2   7   11.23    0.79
  -8   2   7    8.08    1.01
  -8   2   7   11.50    0.79
  -8   2   7   11.11    0.79
  -7  -2   7   26.21    1.78
  -7  -2   7   25.86    1.96
  -7  -2   7   30.77    1.90
  -7  -2   7   25.66    1.73
  -7  -2   7   23.83    1.71
  -7  -2   7   26.84    1.76
  -7   2   7   24.95    1.85
  -7   2   7   28.64    1.95
  -7   2   7   26.63    1.75
  -7   2   7   25.95    1.74
  -7   2   7   25.93    1.94
  -7   2   7   26.22    1.74
  -7   2   7   26.33    1.73
  -6  -2   7   57.41    3.58
  -6  -2   7   55.57    3.66
  -6   2   7   53.55    3.62
  -6   2   7   48.11    3.60
  -5  -2   7   12.16    1.04
  -5  -2   7   13.00    0.95
  -5   2   7   12.33    1.00
  -5   2   7   11.99    1.00
   5   2  -7   11.81    1.05
  -4  -2   7    6.00    0.67
  -4  -2   7    6.85    0.73
   4  -2  -7    6.45    0.68
  -4  -2   7    6.03    0.57
  -4  -2   7    6.51    0.50
  -4   2   7    5.78    0.60
  -4   2   7    5.41    0.59
   4   2  -7    6.60    0.67
   3  -2  -7   18.83    1.57
  -3  -2   7   23.37    1.53
  -3  -2   7   21.11    1.44
  -3  -2   7   23.58    1.55
  -3  -2   7   22.90    1.49
  -3   2   7   18.92    1.47
  -2  -2   7    1.06    0.28
  -2  -2   7    1.35    0.28
  -2  -2   7    1.23    0.27
   2  -2  -7    1.09    0.26
  -2  -2   7    1.14    0.21
   2   2  -7    0.74    0.24
  -2   2   7    1.16    0.22
  -2   2   7    0.78    0.15
  -2   2   7    0.93    0.22
  -2   2   7    1.11    0.20
  -1  -2   7    1.13    0.30
  -1  -2   7    1.21    0.22
   1  -2  -7    1.24    0.25
  -1  -2   7    1.22    0.27
  -1   2   7    1.41    0.19
  -1   2   7    1.26    0.19
  -1   2   7    1.02    0.20
  -1   2   7    1.27    0.25
   1   2  -7    0.93    0.22
   0  -2   7    3.57    0.43
   0  -2   7    3.87    0.44
   0  -2  -7    3.70    0.41
   0  -2   7    3.60    0.36
   0   2   7    4.09    0.39
   0   2   7    4.24    0.44
   0   2   7    3.39    0.31
   0   2   7    3.33    0.33
   0   2  -7    3.48    0.38
  -1  -2  -7    2.24    0.30
   1  -2   7    1.51    0.31
  -1  -2  -7    1.28    0.21
   1  -2   7    1.24    0.31
   1  -2   7    1.32    0.22
  -1   2  -7    1.38    0.23
   1   2   7    1.54    0.24
   1   2   7    1.61    0.20
   1   2   7    1.23    0.26
   2  -2   7   14.30    1.03
   2  -2   7   15.66    1.10
  -2  -2  -7   15.01    1.02
  -2   2  -7   14.21    1.00
   2   2   7   15.35    1.05
   2   2   7   15.49    1.02
   2   2   7   13.95    1.09
  -3  -2  -7    7.01    0.57
   3  -2   7    6.50    0.66
   3  -2   7    7.25    0.59
   3   2   7    8.17    0.57
   3   2   7    8.01    0.61
   4  -2   7   47.43    3.01
   4  -2   7   41.56    3.04
  -4  -2  -7   45.69    3.01
  -4   2  -7   45.40    3.06
   4   2   7   49.05    2.99
   4   2   7   45.94    3.01
   5  -2   7    5.95    0.53
  -5  -2  -7    5.54    0.54
   5  -2   7    5.37    0.62
  -5   2  -7    6.48    0.63
   5   2   7    6.80    0.50
   5   2   7    6.43    0.56
   6  -2   7    3.34    0.33
  -6  -2  -7    2.40    0.36
   6  -2   7    2.80    0.41
   6   2   7    2.61    0.30
   6   2   7    2.37    0.33
  -6   2  -7    1.89    0.37
  -7  -2  -7    1.14    0.18
  -7  -2  -7    1.61    0.19
  -7  -2  -7    1.78    0.23
   7  -2   7    1.81    0.27
   7  -2   7    1.53    0.34
  -7  -2  -7    1.95    0.22
  -7  -2  -7    1.44    0.29
  -7  -2  -7    1.79    0.22
  -7   2  -7    1.77    0.24
  -7   2  -7    1.40    0.21
  -7   2  -7    1.31    0.20
   7   2   7    1.44    0.25
  -7   2  -7    1.76    0.42
  -7   2  -7    1.63    0.22
  -8  -2  -7    2.18    0.25
  -8  -2  -7    1.97    0.25
  -8  -2  -7    1.82    0.24
  -8  -2  -7    2.60    0.25
  -8  -2  -7    2.05    0.24
  -8  -2  -7    2.34    0.25
  -8  -2  -7    1.84    0.23
   8  -2   7    2.12    0.36
   8  -2   7    1.97    0.32
  -8   2  -7    2.12    0.26
  -8   2  -7    1.50    0.42
  -8   2  -7    2.22    0.27
  -8   2  -7    1.93    0.25
  -8   2  -7    2.26    0.25
  -9  -2  -7    2.49    0.27
   9  -2   7    2.10    0.38
  -9  -2  -7    2.57    0.28
  -9  -2  -7    1.87    0.26
  -9  -2  -7    2.33    0.27
  -9  -2  -7    2.36    0.27
  -9  -2  -7    2.02    0.25
  -9  -2  -7    2.66    0.35
  -9   2  -7    2.09    0.28
  -9   2  -7    2.05    0.27
  -9   2  -7    2.32    0.29
  -9   2  -7    2.60    0.28
 -10  -2  -7    4.29    0.39
 -10  -2  -7    4.43    0.39
 -10  -2  -7    3.85    0.39
 -10  -2  -7    3.82    0.37
 -10  -2  -7    4.61    0.40
 -10  -2  -7    4.61    0.39
 -10   2  -7    4.11    0.39
 -10   2  -7    4.31    0.39
 -10   2  -7    3.91    0.40
 -10   2  -7    4.61    0.40
 -11  -2  -7    4.70    0.40
 -11  -2  -7    4.26    0.40
 -11  -2  -7    4.44    0.39
 -11  -2  -7    4.77    0.40
 -11  -2  -7    4.01    0.38
 -11  -2  -7    4.57    0.41
 -11   2  -7    4.52    0.39
 -11   2  -7    4.83    0.43
 -11   2  -7    4.27    0.41
 -12  -2  -7   11.72    0.82
 -12  -2  -7   11.68    0.81
 -12  -2  -7   11.42    0.81
 -12  -2  -7   12.09    0.80
 -12  -2  -7   11.84    0.80
 -12  -2  -7   11.79    0.80
 -12   2  -7   10.72    0.85
 -12   2  -7   10.92    0.83
 -13  -2  -7    2.87    0.26
 -13  -2  -7    2.95    0.26
 -13  -2  -7    2.74    0.25
 -13  -2  -7    2.85    0.31
 -13   2  -7    2.80    0.26
 -13  -3   7    6.73    0.46
 -13  -3   7    6.72    0.48
 -13  -3   7    6.68    0.48
 -13  -3   7    6.97    0.48
 -13  -3   7    6.91    0.48
 -13   3   7    6.63    0.47
 -13   3   7    6.37    0.47
 -13   3   7    6.62    0.50
 -12  -3   7    2.73    0.25
 -12  -3   7    2.53    0.26
 -12  -3   7    2.64    0.27
 -12  -3   7    2.45    0.26
 -12  -3   7    2.95    0.27
 -12   3   7    2.76    0.27
 -12   3   7    2.79    0.31
 -12   3   7    2.42    0.26
 -12   3   7    2.31    0.24
 -11  -3   7    0.11    0.17
 -11  -3   7    0.02    0.15
 -11  -3   7   -0.05    0.17
 -11  -3   7    0.02    0.16
 -11  -3   7    0.01    0.18
 -11   3   7    0.18    0.18
 -11   3   7    0.24    0.22
 -11   3   7   -0.20    0.14
 -11   3   7    0.37    0.19
 -10  -3   7    1.98    0.54
 -10  -3   7    1.52    0.24
 -10  -3   7    1.76    0.27
 -10  -3   7    1.94    0.27
 -10  -3   7    2.00    0.24
 -10  -3   7    1.67    0.25
 -10   3   7    1.97    0.55
 -10   3   7    1.77    0.30
 -10   3   7    1.79    0.26
 -10   3   7    1.65    0.26
 -10   3   7    1.51    0.26
 -10   3   7    2.47    0.29
  -9  -3   7    3.52    0.36
  -9  -3   7    4.40    0.35
  -9  -3   7    3.36    0.69
  -9  -3   7    4.51    0.38
  -9  -3   7    3.75    0.35
  -9  -3   7    3.55    0.36
  -9  -3   7    4.28    0.39
  -9   3   7    4.23    0.39
  -9   3   7    3.59    0.35
  -9   3   7    3.13    0.62
  -9   3   7    3.71    0.38
  -9   3   7    3.54    0.35
  -9   3   7    3.75    0.40
  -8  -3   7    2.45    0.27
  -8  -3   7    3.34    0.41
  -8  -3   7    2.28    0.56
  -8  -3   7    3.18    0.38
  -8  -3   7    2.92    0.48
  -8  -3   7    3.02    0.39
  -8  -3   7    2.79    0.26
  -8   3   7    3.90    0.49
   8   3  -7    2.20    0.35
  -8   3   7    2.88    0.29
  -8   3   7    2.21    0.35
  -8   3   7    2.64    0.56
  -8   3   7    2.25    0.27
  -8   3   7    2.44    0.32
  -8   3   7    2.40    0.29
  -7  -3   7    1.19    0.20
  -7  -3   7    1.66    0.22
  -7  -3   7    1.12    0.20
  -7  -3   7    1.63    0.50
  -7  -3   7    1.25    0.18
  -7  -3   7    1.18    0.19
  -7  -3   7    1.06    0.21
  -7   3   7    1.00    0.19
  -7   3   7    1.20    0.20
  -7   3   7    1.27    0.21
   7   3  -7    0.77    0.23
  -7   3   7    1.17    0.22
  -7   3   7    1.40    0.24
  -7   3   7    1.05    0.20
  -7   3   7    0.62    0.34
  -6  -3   7    7.19    0.57
  -6  -3   7    6.09    0.78
  -6  -3   7    5.99    0.49
  -6  -3   7    6.00    0.51
  -6  -3   7    6.54    0.50
  -6  -3   7    6.33    0.50
  -6   3   7    5.11    0.57
  -6   3   7    6.13    0.51
  -6   3   7    7.63    0.54
   6   3  -7    8.14    0.93
  -6   3   7    6.90    0.72
  -5  -3   7   15.58    1.28
   5  -3  -7   19.19    1.52
  -5  -3   7   14.24    1.12
  -5   3   7   15.55    1.20
   5   3  -7   14.72    1.34
  -4  -3   7    2.19    0.43
   4   3  -7    2.98    0.48
  -3  -3   7   12.88    1.00
  -3  -3   7   12.80    1.11
  -3  -3   7   13.29    1.09
  -3  -3   7   14.56    1.13
  -3   3   7   13.22    1.01
  -3   3   7   12.85    1.00
   3   3  -7   14.53    1.12
   2  -3  -7    2.14    0.43
  -2  -3   7    2.91    0.45
  -2  -3   7    3.45    0.39
  -2  -3   7    2.97    0.46
   2   3  -7    2.90    0.44
  -2   3   7    2.64    0.41
  -2   3   7    2.92    0.40
  -1  -3   7   70.88    4.27
   1  -3  -7   68.45    4.28
  -1  -3   7   66.72    4.33
  -1  -3   7   70.59    4.32
  -1   3   7   59.71    4.26
   1   3  -7   58.71    4.29
  -1   3   7   61.19    4.21
   0  -3  -7    5.68    0.53
   0  -3   7    6.31    0.57
   0  -3   7    5.77    0.65
   0  -3  -7    7.19    0.67
   0  -3  -7    7.08    0.64
   0  -3   7    5.25    0.62
   0   3   7    5.51    0.59
   0   3   7    5.37    0.50
   0   3   7    5.03    0.45
   0   3   7    5.62    0.55
   0   3  -7    5.43    0.58
  -1  -3  -7    9.64    0.69
   1  -3   7   10.88    0.88
  -1  -3  -7    9.26    0.78
   1  -3   7    8.37    0.71
   1   3   7    7.68    0.66
   1   3   7    7.41    0.70
  -1   3  -7    7.57    0.70
  -2  -3  -7   10.83    0.87
  -2  -3  -7    9.23    0.79
  -2  -3  -7   12.23    0.91
   2  -3   7   10.11    0.84
   2  -3   7    7.79    0.93
   2  -3   7    9.58    0.94
   2   3   7    9.88    1.04
  -2   3  -7   10.41    0.79
   2   3   7   12.66    0.85
   2   3   7   10.31    0.79
  -3  -3  -7    7.16    0.88
   3  -3   7    5.76    0.68
  -3  -3  -7    5.12    0.56
  -3  -3  -7    5.69    0.54
   3  -3   7    5.19    0.54
   3   3   7    6.24    0.59
   3   3   7    5.68    0.51
   3   3   7    5.81    0.65
   4  -3   7   13.25    1.14
   4  -3   7   13.26    1.04
  -4  -3  -7   12.83    1.00
   4   3   7   14.69    1.00
   4   3   7   14.76    1.15
   4   3   7   12.80    1.02
  -5  -3  -7    9.70    0.85
   5  -3   7   10.81    1.00
   5  -3   7   12.68    0.91
   5   3   7   11.22    0.84
   6  -3   7   18.25    1.49
  -6  -3  -7   17.73    1.29
  -6  -3  -7   19.42    1.30
  -6  -3  -7   20.31    1.32
  -6  -3  -7   17.44    1.27
  -6  -3  -7   17.23    1.29
   6  -3   7   20.96    1.43
  -6  -3  -7   19.24    1.35
  -6   3  -7   19.31    1.30
  -6   3  -7   21.83    1.36
  -6   3  -7   21.39    1.33
  -6   3  -7   19.80    1.31
  -7  -3  -7    1.04    0.19
   7  -3   7    0.74    0.32
  -7  -3  -7    0.94    0.17
  -7  -3  -7    1.04    0.16
  -7  -3  -7    1.26    0.19
  -7  -3  -7    0.94    0.19
   7  -3   7    1.26    0.42
  -7  -3  -7    1.05    0.19
  -7  -3  -7    0.85    0.17
  -7  -3  -7    0.59    0.17
  -7   3  -7    0.81    0.20
  -7   3  -7    1.04    0.21
  -7   3  -7    0.64    0.20
  -7   3  -7    1.33    0.22
  -8  -3  -7    0.80    0.19
  -8  -3  -7    0.96    0.20
  -8  -3  -7    0.73    0.22
  -8  -3  -7    0.53    0.19
   8  -3   7    0.83    0.33
   8  -3   7    0.63    0.37
  -8  -3  -7    0.98    0.20
  -8  -3  -7    0.76    0.19
  -8  -3  -7    0.91    0.21
  -8   3  -7    0.51    0.22
  -8   3  -7    0.87    0.22
  -8   3  -7    1.00    0.23
  -8   3  -7    1.16    0.23
  -9  -3  -7    2.63    0.30
  -9  -3  -7    3.08    0.31
  -9  -3  -7    2.71    0.30
   9  -3   7    2.40    0.41
  -9  -3  -7    2.69    0.30
  -9  -3  -7    2.58    0.29
   9  -3   7    2.39    0.47
  -9  -3  -7    1.85    0.27
  -9  -3  -7    2.93    0.30
  -9   3  -7    3.52    0.33
  -9   3  -7    3.03    0.32
  -9   3  -7    2.55    0.31
  -9   3  -7    3.09    0.34
 -10  -3  -7    0.08    0.18
 -10  -3  -7    0.27    0.19
 -10  -3  -7    0.27    0.19
 -10  -3  -7   -0.02    0.24
 -10  -3  -7    0.23    0.18
 -10  -3  -7    0.14    0.32
 -10   3  -7    0.07    0.22
 -10   3  -7    0.53    0.27
 -10   3  -7    0.56    0.21
 -11  -3  -7    7.61    0.56
 -11  -3  -7    7.27    0.56
 -11  -3  -7    7.39    0.57
 -11  -3  -7    7.59    0.57
 -11  -3  -7    7.49    0.56
 -11  -3  -7    7.20    0.58
 -11   3  -7    6.97    0.58
 -11   3  -7    7.55    0.59
 -11   3  -7    7.90    0.61
 -12  -3  -7    1.00    0.26
 -12  -3  -7    1.18    0.21
 -12  -3  -7    1.17    0.17
 -12  -3  -7    1.21    0.18
 -12  -3  -7    1.10    0.20
 -12   3  -7    1.14    0.22
 -12   3  -7    1.15    0.18
 -12   3  -7    1.08    0.19
 -13  -3  -7    0.12    0.13
 -13  -3  -7    0.27    0.14
 -13  -3  -7    0.27    0.09
 -13  -3  -7    0.26    0.17
 -13   3  -7    0.26    0.11
 -13   3  -7   -0.08    0.13
 -13  -4   7    0.24    0.09
 -13  -4   7    0.15    0.07
 -13  -4   7    0.29    0.09
 -13  -4   7    0.08    0.09
 -13   4   7    0.24    0.12
 -12  -4   7    0.02    0.12
 -12  -4   7   -0.17    0.12
 -12  -4   7    0.11    0.11
 -12  -4   7    0.06    0.12
 -12  -4   7    0.12    0.12
 -12   4   7    0.14    0.14
 -12   4   7    0.26    0.15
 -12   4   7    0.33    0.17
 -11  -4   7   -0.03    0.15
 -11  -4   7   -0.02    0.14
 -11  -4   7   -0.01    0.16
 -11  -4   7    0.12    0.16
 -11  -4   7    0.10    0.12
 -11  -4   7    0.05    0.15
 -11   4   7    0.13    0.14
 -11   4   7    0.14    0.18
 -11   4   7    0.19    0.22
 -11   4   7    0.19    0.19
 -10  -4   7    3.17    0.28
 -10  -4   7    2.12    0.27
 -10  -4   7    2.89    0.29
 -10  -4   7    2.75    0.29
 -10  -4   7    3.02    0.30
 -10  -4   7    2.79    0.28
 -10   4   7    2.66    0.28
 -10   4   7    2.39    0.30
 -10   4   7    3.13    0.30
 -10   4   7    2.76    0.31
 -10   4   7    2.92    0.35
  -9  -4   7    2.48    0.26
  -9  -4   7    2.43    0.27
  -9  -4   7    2.34    0.58
  -9  -4   7    1.97    0.26
  -9  -4   7    2.57    0.28
  -9  -4   7    2.28    0.28
  -9  -4   7    1.54    0.25
   9  -4  -7    1.74    0.52
  -9   4   7    2.33    0.31
  -9   4   7    2.25    0.28
  -9   4   7    1.25    0.49
  -9   4   7    1.93    0.27
  -9   4   7    2.21    0.30
  -8  -4   7    0.17    0.17
  -8  -4   7    0.36    0.18
  -8  -4   7    0.47    0.43
  -8  -4   7    0.54    0.17
   8  -4  -7    0.18    0.23
  -8  -4   7    0.32    0.19
  -8  -4   7    0.72    0.20
  -8  -4   7    0.67    0.19
  -8   4   7    0.62    0.20
  -8   4   7    0.60    0.39
  -8   4   7    0.44    0.18
  -8   4   7    0.31    0.21
  -8   4   7    0.39    0.21
  -8   4   7    0.57    0.21
  -7  -4   7    6.93    0.57
  -7  -4   7    7.09    0.60
  -7  -4   7    7.67    0.60
  -7  -4   7    8.13    0.57
  -7  -4   7    9.29    1.04
  -7  -4   7    7.65    0.57
  -7  -4   7    7.43    0.61
   7  -4  -7    6.93    0.63
  -7   4   7    7.34    0.60
  -7   4   7    7.13    0.59
[truncated: 1,518,820 more chars]
