# Supplementary material for: Syntheses, Characterization, and Redox Activity of Ferrocene-Containing Titanium Complexes
Source: ACS Omega. 2024 Jun 24;9(26):29017–24. doi: 10.1021/acsomega.4c04332 (PMC11223194; doi:10.1021/acsomega.4c04332)
Supplement: Supplementary file 2 — ao4c04332_si_002.zip [file ao4c04332_si_002.zip › Ti1a.cif]

 
data_Ti1a
 
_audit_creation_method            'SHELXL-2018/3'
_shelx_SHELXL_version_number      '2018/3'
_chemical_name_systematic         ?
_chemical_name_common             ?
_chemical_melting_point           ?
_chemical_formula_moiety          ?
_chemical_formula_structural
 'Ti(C15H18)(C26H28FeO)'
_chemical_formula_sum
 'C41 H46 Fe O Ti' 
_chemical_formula_weight          658.53

loop_
 _atom_type_symbol
 _atom_type_description
 _atom_type_scat_dispersion_real
 _atom_type_scat_dispersion_imag
 _atom_type_scat_source
 'C'  'C'   0.0033   0.0016
 'International Tables Vol C Tables 4.2.6.8 and 6.1.1.4'
 'H'  'H'   0.0000   0.0000
 'International Tables Vol C Tables 4.2.6.8 and 6.1.1.4'
 'O'  'O'   0.0106   0.0060
 'International Tables Vol C Tables 4.2.6.8 and 6.1.1.4'
 'Ti'  'Ti'   0.2776   0.4457
 'International Tables Vol C Tables 4.2.6.8 and 6.1.1.4'
 'Fe'  'Fe'   0.3463   0.8444
 'International Tables Vol C Tables 4.2.6.8 and 6.1.1.4'
 
_space_group_crystal_system       triclinic
_space_group_IT_number            2
_space_group_name_H-M_alt         'P -1'
_space_group_name_Hall            '-P 1'
 
_shelx_space_group_comment
;
The symmetry employed for this shelxl refinement is uniquely defined
by the following loop, which should always be used as a source of
symmetry information in preference to the above space-group names.
They are only intended as comments.
;
 
loop_
 _space_group_symop_operation_xyz
 'x, y, z'
 '-x, -y, -z'
 
_cell_length_a                    10.2052(9)
_cell_length_b                    14.0753(11)
_cell_length_c                    21.6199(19)
_cell_angle_alpha                 95.506(3)
_cell_angle_beta                  99.914(4)
_cell_angle_gamma                 90.004(3)
_cell_volume                      3044.6(4)
_cell_formula_units_Z             4
_cell_measurement_temperature     100(2)
_cell_measurement_reflns_used     4911
_cell_measurement_theta_min       2.47
_cell_measurement_theta_max       29.99
 
_exptl_crystal_description        plate
_exptl_crystal_colour             red
_exptl_crystal_density_meas       ?
_exptl_crystal_density_method     ?
_exptl_crystal_density_diffrn     1.437          
_exptl_crystal_F_000              1392
_exptl_transmission_factor_min    ?
_exptl_transmission_factor_max    ?
_exptl_crystal_size_max           0.140
_exptl_crystal_size_mid           0.130
_exptl_crystal_size_min           0.010
_exptl_absorpt_coefficient_mu     0.773
_shelx_estimated_absorpt_T_min    0.900
_shelx_estimated_absorpt_T_max    0.992
_exptl_absorpt_correction_type    multi-scan
_exptl_absorpt_correction_T_min   0.805432
_exptl_absorpt_correction_T_max   1.000000
_exptl_absorpt_process_details    'TWINABS-2012/1 (Sheldrick)'
_exptl_absorpt_special_details    ?
_diffrn_ambient_temperature       100(2)
_diffrn_radiation_wavelength      0.71073
_diffrn_radiation_type            MoK\a
_diffrn_source                    'I\mS microfocus'
_diffrn_measurement_device_type   'Bruker Photon III CPAD'
_diffrn_measurement_method        '\f and \w scans'
_diffrn_detector_area_resol_mean  ?
_diffrn_reflns_number             35724
_diffrn_reflns_av_unetI/netI      0.0792
_diffrn_reflns_av_R_equivalents   ?
_diffrn_reflns_limit_h_min        -14
_diffrn_reflns_limit_h_max        14
_diffrn_reflns_limit_k_min        -19
_diffrn_reflns_limit_k_max        19
_diffrn_reflns_limit_l_min        -30
_diffrn_reflns_limit_l_max        30
_diffrn_reflns_theta_min          1.454
_diffrn_reflns_theta_max          30.034
_diffrn_reflns_theta_full         25.242
_diffrn_measured_fraction_theta_max   0.924
_diffrn_measured_fraction_theta_full  0.964
_diffrn_reflns_Laue_measured_fraction_max    0.924
_diffrn_reflns_Laue_measured_fraction_full   0.964
_diffrn_reflns_point_group_measured_fraction_max   0.924
_diffrn_reflns_point_group_measured_fraction_full  0.964
_reflns_number_total              35724
_reflns_number_gt                 29644
_reflns_threshold_expression      'I > 2\s(I)'
_reflns_Friedel_coverage          0.000
_reflns_Friedel_fraction_max      .
_reflns_Friedel_fraction_full     .
 
_reflns_special_details
;
 _reflns_Friedel_fraction is defined as the number of unique
 Friedel pairs measured divided by the number that would be
 possible theoretically, ignoring centric projections and
 systematic absences. Completness statistics refer to single and
 composite reflections containing twin component 1 only.
;
 
_computing_data_collection        'Bruker APEX3'
_computing_cell_refinement        'Bruker SAINT V8.40B'
_computing_data_reduction         'Bruker SAINT V8.40B'
_computing_structure_solution     'SHELXS-2013/1 (Sheldrick, 2013)'
_computing_structure_refinement 'SHELXL-2018/3 (Sheldrick, 2018)'
_computing_molecular_graphics     ?
_computing_publication_material   ?
_refine_special_details
;
 Refined as a 2-component twin.
;
_refine_ls_structure_factor_coef  Fsqd
_refine_ls_matrix_type            full
_refine_ls_weighting_scheme       calc
_refine_ls_weighting_details
'w=1/[\s^2^(Fo^2^)+(0.1000P)^2^+14.0000P] where P=(Fo^2^+2Fc^2^)/3'
_atom_sites_solution_primary      direct
_atom_sites_solution_secondary    difmap
_atom_sites_solution_hydrogens    difmap
_refine_ls_hydrogen_treatment     constr
_refine_ls_extinction_method      none
_refine_ls_extinction_coef        .
_refine_ls_number_reflns          35724
_refine_ls_number_parameters      374
_refine_ls_number_restraints      0
_refine_ls_R_factor_all           0.1117
_refine_ls_R_factor_gt            0.0921
_refine_ls_wR_factor_ref          0.2343
_refine_ls_wR_factor_gt           0.2232
_refine_ls_goodness_of_fit_ref    1.163
_refine_ls_restrained_S_all       1.163
_refine_ls_shift/su_max           0.000
_refine_ls_shift/su_mean          0.000
 
loop_
 _atom_site_label
 _atom_site_type_symbol
 _atom_site_fract_x
 _atom_site_fract_y
 _atom_site_fract_z
 _atom_site_U_iso_or_equiv
 _atom_site_adp_type
 _atom_site_occupancy
 _atom_site_site_symmetry_order  
 _atom_site_calc_flag
 _atom_site_refinement_flags_posn
 _atom_site_refinement_flags_adp
 _atom_site_refinement_flags_occupancy
 _atom_site_disorder_assembly
 _atom_site_disorder_group
Fe1 Fe 0.12920(10) 0.61125(8) 0.10908(5) 0.0070(2) Uani 1 1 d . . . . .
Ti1 Ti 0.46060(12) 0.62607(9) 0.32329(6) 0.0059(3) Uani 1 1 d . . . . .
O1 O 0.3824(4) 0.6159(3) 0.2386(2) 0.0064(10) Uiso 1 1 d . . . . .
C1 C 0.3249(7) 0.6773(5) 0.3843(3) 0.0101(14) Uiso 1 1 d . . . . .
C2 C 0.2986(7) 0.7367(5) 0.3329(3) 0.0101(14) Uiso 1 1 d . . . . .
H2 H 0.219056 0.735366 0.302595 0.012 Uiso 1 1 calc R U . . .
C3 C 0.4090(7) 0.7967(5) 0.3347(3) 0.0107(14) Uiso 1 1 d . . . . .
H3 H 0.417913 0.840524 0.304824 0.013 Uiso 1 1 calc R U . . .
C4 C 0.5059(7) 0.7812(5) 0.3886(3) 0.0116(14) Uiso 1 1 d . . . . .
H4 H 0.590435 0.811998 0.400947 0.014 Uiso 1 1 calc R U . . .
C5 C 0.4518(7) 0.7113(5) 0.4200(3) 0.0131(15) Uiso 1 1 d . . . . .
H5 H 0.492812 0.689863 0.458960 0.016 Uiso 1 1 calc R U . . .
C6 C 0.2918(7) 0.5767(5) 0.3759(3) 0.0099(14) Uiso 1 1 d . . . . .
C7 C 0.3110(7) 0.5226(5) 0.4345(3) 0.0088(13) Uiso 1 1 d . . . . .
H7 H 0.395352 0.544419 0.463216 0.011 Uiso 1 1 calc R U . . .
C8 C 0.3142(7) 0.4149(5) 0.4168(3) 0.0138(15) Uiso 1 1 d . . . . .
H8A H 0.325678 0.381125 0.455477 0.017 Uiso 1 1 calc R U . . .
H8B H 0.390373 0.399487 0.395022 0.017 Uiso 1 1 calc R U . . .
C9 C 0.1833(7) 0.3815(6) 0.3732(4) 0.0164(16) Uiso 1 1 d . . . . .
H9 H 0.185759 0.311115 0.361726 0.020 Uiso 1 1 calc R U . . .
C10 C 0.1703(7) 0.4334(5) 0.3132(3) 0.0118(15) Uiso 1 1 d . . . . .
H10A H 0.247576 0.418689 0.292018 0.014 Uiso 1 1 calc R U . . .
H10B H 0.088683 0.410760 0.283683 0.014 Uiso 1 1 calc R U . . .
C11 C 0.1639(6) 0.5413(5) 0.3295(3) 0.0076(13) Uiso 1 1 d . . . . .
H11 H 0.153702 0.575204 0.290392 0.009 Uiso 1 1 calc R U . . .
C12 C 0.1907(6) 0.5452(5) 0.4679(3) 0.0125(14) Uiso 1 1 d . . . . .
H12A H 0.200144 0.512168 0.506823 0.015 Uiso 1 1 calc R U . . .
H12B H 0.188439 0.614737 0.480082 0.015 Uiso 1 1 calc R U . . .
C13 C 0.0632(7) 0.4048(5) 0.4073(3) 0.0152(15) Uiso 1 1 d . . . . .
H13A H -0.020677 0.382705 0.379346 0.018 Uiso 1 1 calc R U . . .
H13B H 0.072130 0.371595 0.446086 0.018 Uiso 1 1 calc R U . . .
C14 C 0.0423(7) 0.5611(5) 0.3641(3) 0.0124(15) Uiso 1 1 d . . . . .
H14A H 0.034057 0.630723 0.374021 0.015 Uiso 1 1 calc R U . . .
H14B H -0.040413 0.537035 0.335984 0.015 Uiso 1 1 calc R U . . .
C15 C 0.0600(7) 0.5127(5) 0.4241(3) 0.0111(13) Uiso 1 1 d . . . . .
H15 H -0.016617 0.528219 0.446367 0.013 Uiso 1 1 calc R U . . .
C16 C 0.5938(6) 0.5245(5) 0.2679(3) 0.0063(13) Uiso 1 1 d . . . . .
C17 C 0.5546(7) 0.4754(5) 0.3168(3) 0.0106(14) Uiso 1 1 d . . . . .
H17 H 0.498541 0.420225 0.310141 0.013 Uiso 1 1 calc R U . . .
C18 C 0.6108(7) 0.5204(5) 0.3758(3) 0.0141(15) Uiso 1 1 d . . . . .
H18 H 0.600878 0.500824 0.415622 0.017 Uiso 1 1 calc R U . . .
C19 C 0.6848(7) 0.5999(5) 0.3656(3) 0.0124(14) Uiso 1 1 d . . . . .
H19 H 0.734547 0.643174 0.397513 0.015 Uiso 1 1 calc R U . . .
C20 C 0.6725(7) 0.6044(5) 0.3002(3) 0.0094(14) Uiso 1 1 d . . . . .
H20 H 0.710316 0.652746 0.280624 0.011 Uiso 1 1 calc R U . . .
C21 C 0.5471(6) 0.5045(5) 0.1982(3) 0.0034(13) Uiso 1 1 d . . . . .
C22 C 0.6606(7) 0.5274(5) 0.1619(3) 0.0085(15) Uiso 1 1 d . . . . .
H22 H 0.684765 0.596792 0.171232 0.010 Uiso 1 1 calc R U . . .
C23 C 0.6180(7) 0.5051(5) 0.0906(3) 0.0104(16) Uiso 1 1 d . . . . .
H23A H 0.690681 0.522833 0.068754 0.012 Uiso 1 1 calc R U . . .
H23B H 0.538873 0.542771 0.075700 0.012 Uiso 1 1 calc R U . . .
C24 C 0.5846(7) 0.3969(5) 0.0751(3) 0.0084(15) Uiso 1 1 d . . . . .
H24 H 0.555892 0.382632 0.028553 0.010 Uiso 1 1 calc R U . . .
C25 C 0.4720(7) 0.3689(5) 0.1090(3) 0.0081(14) Uiso 1 1 d . . . . .
H25A H 0.389508 0.401989 0.092566 0.010 Uiso 1 1 calc R U . . .
H25B H 0.454567 0.299277 0.100989 0.010 Uiso 1 1 calc R U . . .
C26 C 0.5116(6) 0.3967(5) 0.1799(3) 0.0047(13) Uiso 1 1 d . . . . .
H26 H 0.437594 0.378708 0.201642 0.006 Uiso 1 1 calc R U . . .
C27 C 0.7838(7) 0.4684(5) 0.1837(3) 0.0088(14) Uiso 1 1 d . . . . .
H27A H 0.857069 0.485015 0.161869 0.011 Uiso 1 1 calc R U . . .
H27B H 0.813942 0.482860 0.229684 0.011 Uiso 1 1 calc R U . . .
C28 C 0.7080(6) 0.3390(5) 0.0969(3) 0.0066(14) Uiso 1 1 d . . . . .
H28A H 0.781549 0.356158 0.075327 0.008 Uiso 1 1 calc R U . . .
H28B H 0.688016 0.269897 0.086591 0.008 Uiso 1 1 calc R U . . .
C29 C 0.6372(7) 0.3366(5) 0.2025(3) 0.0121(16) Uiso 1 1 d . . . . .
H29A H 0.666057 0.350294 0.248646 0.015 Uiso 1 1 calc R U . . .
H29B H 0.615185 0.267632 0.193269 0.015 Uiso 1 1 calc R U . . .
C30 C 0.7481(7) 0.3622(5) 0.1685(3) 0.0093(15) Uiso 1 1 d . . . . .
H30 H 0.828193 0.324332 0.183551 0.011 Uiso 1 1 calc R U . . .
C31 C 0.4267(7) 0.5783(5) 0.1826(3) 0.0084(14) Uiso 1 1 d . . . . .
H31 H 0.464665 0.633334 0.165099 0.010 Uiso 1 1 calc R U . . .
C32 C 0.3061(7) 0.5427(5) 0.1351(3) 0.0068(14) Uiso 1 1 d . . . . .
C33 C 0.2801(7) 0.5539(5) 0.0691(3) 0.0079(14) Uiso 1 1 d . . . . .
H33 H 0.333587 0.588625 0.046963 0.009 Uiso 1 1 calc R U . . .
C34 C 0.1590(7) 0.5034(5) 0.0426(3) 0.0101(15) Uiso 1 1 d . . . . .
H34 H 0.119601 0.496666 -0.000729 0.012 Uiso 1 1 calc R U . . .
C35 C 0.1069(7) 0.4643(6) 0.0928(3) 0.0097(15) Uiso 1 1 d . . . . .
H35 H 0.027040 0.427747 0.088602 0.012 Uiso 1 1 calc R U . . .
C36 C 0.1960(7) 0.4904(5) 0.1492(3) 0.0073(14) Uiso 1 1 d . . . . .
H36 H 0.185012 0.475725 0.189983 0.009 Uiso 1 1 calc R U . . .
C37 C 0.1542(8) 0.7444(6) 0.1557(4) 0.0177(18) Uiso 1 1 d . . . . .
H37 H 0.232637 0.767658 0.183297 0.021 Uiso 1 1 calc R U . . .
C38 C 0.1250(7) 0.7515(6) 0.0895(3) 0.0121(16) Uiso 1 1 d . . . . .
H38 H 0.179343 0.781109 0.065081 0.014 Uiso 1 1 calc R U . . .
C39 C -0.0017(7) 0.7057(5) 0.0665(4) 0.0128(16) Uiso 1 1 d . . . . .
H39 H -0.045374 0.698820 0.023768 0.015 Uiso 1 1 calc R U . . .
C40 C -0.0511(8) 0.6723(5) 0.1179(4) 0.0133(16) Uiso 1 1 d . . . . .
H40 H -0.133627 0.639814 0.115816 0.016 Uiso 1 1 calc R U . . .
C41 C 0.0454(7) 0.6962(5) 0.1734(4) 0.0128(16) Uiso 1 1 d . . . . .
H41 H 0.038374 0.682480 0.214855 0.015 Uiso 1 1 calc R U . . .
Fe2 Fe 0.62838(10) -0.07968(8) 0.10686(5) 0.0073(2) Uani 1 1 d . . . . .
Ti2 Ti 0.95570(12) -0.03265(9) 0.32094(6) 0.0079(3) Uani 1 1 d . . . . .
O2 O 0.8794(5) -0.0465(3) 0.2361(2) 0.0097(10) Uiso 1 1 d . . . . .
C42 C 0.8158(6) -0.0632(4) 0.3819(3) 0.0052(12) Uiso 1 1 d . . . . .
C43 C 0.9412(6) -0.0865(5) 0.4180(3) 0.0098(13) Uiso 1 1 d . . . . .
H43 H 0.983324 -0.053177 0.456606 0.012 Uiso 1 1 calc R U . . .
C44 C 0.9908(7) -0.1665(5) 0.3867(3) 0.0109(14) Uiso 1 1 d . . . . .
H44 H 1.073601 -0.195366 0.400145 0.013 Uiso 1 1 calc R U . . .
C45 C 0.8987(7) -0.1977(5) 0.3319(3) 0.0118(14) Uiso 1 1 d . . . . .
H45 H 0.909019 -0.249957 0.301979 0.014 Uiso 1 1 calc R U . . .
C46 C 0.7887(7) -0.1369(5) 0.3298(3) 0.0082(14) Uiso 1 1 d . . . . .
H46 H 0.709579 -0.143360 0.299238 0.010 Uiso 1 1 calc R U . . .
C47 C 0.7852(6) 0.0347(5) 0.3730(3) 0.0069(13) Uiso 1 1 d . . . . .
C48 C 0.6559(7) 0.0584(5) 0.3318(3) 0.0121(15) Uiso 1 1 d . . . . .
H48 H 0.639392 0.011583 0.293384 0.014 Uiso 1 1 calc R U . . .
C49 C 0.6623(7) 0.1610(5) 0.3113(3) 0.0132(15) Uiso 1 1 d . . . . .
H49A H 0.734367 0.165675 0.286379 0.016 Uiso 1 1 calc R U . . .
H49B H 0.577137 0.175393 0.284590 0.016 Uiso 1 1 calc R U . . .
C50 C 0.6886(7) 0.2329(5) 0.3703(3) 0.0129(15) Uiso 1 1 d . . . . .
H50 H 0.693810 0.298991 0.357392 0.016 Uiso 1 1 calc R U . . .
C51 C 0.8180(7) 0.2106(5) 0.4121(3) 0.0148(15) Uiso 1 1 d . . . . .
H51A H 0.833574 0.256647 0.450287 0.018 Uiso 1 1 calc R U . . .
H51B H 0.893032 0.216493 0.389059 0.018 Uiso 1 1 calc R U . . .
C52 C 0.8108(7) 0.1083(5) 0.4312(3) 0.0129(15) Uiso 1 1 d . . . . .
H52 H 0.896451 0.093787 0.458559 0.015 Uiso 1 1 calc R U . . .
C53 C 0.5422(7) 0.0524(5) 0.3678(3) 0.0164(16) Uiso 1 1 d . . . . .
H53A H 0.535616 -0.012920 0.380501 0.020 Uiso 1 1 calc R U . . .
H53B H 0.457582 0.066217 0.340458 0.020 Uiso 1 1 calc R U . . .
C54 C 0.5757(7) 0.2259(5) 0.4059(3) 0.0158(15) Uiso 1 1 d . . . . .
H54A H 0.491310 0.240428 0.378547 0.019 Uiso 1 1 calc R U . . .
H54B H 0.589315 0.273663 0.443219 0.019 Uiso 1 1 calc R U . . .
C55 C 0.6966(7) 0.1017(6) 0.4683(4) 0.0182(16) Uiso 1 1 d . . . . .
H55A H 0.691025 0.036437 0.481199 0.022 Uiso 1 1 calc R U . . .
H55B H 0.713385 0.146988 0.506907 0.022 Uiso 1 1 calc R U . . .
C56 C 0.5658(7) 0.1255(5) 0.4273(3) 0.0157(15) Uiso 1 1 d . . . . .
H56 H 0.490760 0.121934 0.451366 0.019 Uiso 1 1 calc R U . . .
C57 C 1.0945(7) 0.0497(5) 0.2676(3) 0.0091(14) Uiso 1 1 d . . . . .
C58 C 1.1707(7) -0.0230(5) 0.2956(3) 0.0135(15) Uiso 1 1 d . . . . .
H58 H 1.206009 -0.076126 0.273722 0.016 Uiso 1 1 calc R U . . .
C59 C 1.1858(7) -0.0035(5) 0.3623(3) 0.0137(15) Uiso 1 1 d . . . . .
H59 H 1.233849 -0.040707 0.392778 0.016 Uiso 1 1 calc R U . . .
C60 C 1.1166(7) 0.0808(5) 0.3751(3) 0.0122(14) Uiso 1 1 d . . . . .
H60 H 1.108861 0.109956 0.415793 0.015 Uiso 1 1 calc R U . . .
C61 C 1.0595(7) 0.1152(5) 0.3158(3) 0.0113(14) Uiso 1 1 d . . . . .
H61 H 1.008338 0.171072 0.310087 0.014 Uiso 1 1 calc R U . . .
C62 C 1.0446(7) 0.0497(5) 0.1963(3) 0.0081(14) Uiso 1 1 d . . . . .
C63 C 1.0108(7) 0.1551(5) 0.1811(4) 0.0123(16) Uiso 1 1 d . . . . .
H63 H 0.937033 0.179225 0.203120 0.015 Uiso 1 1 calc R U . . .
C64 C 0.9722(7) 0.1631(6) 0.1092(3) 0.0111(16) Uiso 1 1 d . . . . .
H64A H 0.889158 0.125960 0.092424 0.013 Uiso 1 1 calc R U . . .
H64B H 0.955509 0.230677 0.101699 0.013 Uiso 1 1 calc R U . . .
C65 C 1.0826(7) 0.1256(5) 0.0745(3) 0.0095(15) Uiso 1 1 d . . . . .
H65 H 1.053646 0.127535 0.028001 0.011 Uiso 1 1 calc R U . . .
C66 C 1.1143(7) 0.0228(5) 0.0889(3) 0.0082(15) Uiso 1 1 d . . . . .
H66A H 1.185344 -0.001639 0.066028 0.010 Uiso 1 1 calc R U . . .
H66B H 1.034103 -0.018287 0.074186 0.010 Uiso 1 1 calc R U . . .
C67 C 1.1603(7) 0.0187(5) 0.1610(3) 0.0078(14) Uiso 1 1 d . . . . .
H67 H 1.184196 -0.048443 0.169070 0.009 Uiso 1 1 calc R U . . .
C68 C 1.1357(7) 0.2201(5) 0.2028(3) 0.0101(15) Uiso 1 1 d . . . . .
H68A H 1.164320 0.219960 0.248945 0.012 Uiso 1 1 calc R U . . .
H68B H 1.113223 0.286440 0.193881 0.012 Uiso 1 1 calc R U . . .
C69 C 1.2079(8) 0.1890(6) 0.0973(4) 0.0185(18) Uiso 1 1 d . . . . .
H69A H 1.280291 0.165898 0.074921 0.022 Uiso 1 1 calc R U . . .
H69B H 1.188376 0.255539 0.087865 0.022 Uiso 1 1 calc R U . . .
C70 C 1.2841(7) 0.0831(5) 0.1828(3) 0.0109(15) Uiso 1 1 d . . . . .
H70A H 1.314687 0.081211 0.228667 0.013 Uiso 1 1 calc R U . . .
H70B H 1.356715 0.059534 0.160650 0.013 Uiso 1 1 calc R U . . .
C71 C 1.2521(7) 0.1862(5) 0.1687(3) 0.0115(16) Uiso 1 1 d . . . . .
H71 H 1.332094 0.228452 0.184081 0.014 Uiso 1 1 calc R U . . .
C72 C 0.9260(6) -0.0277(5) 0.1804(3) 0.0049(13) Uiso 1 1 d . . . . .
H72 H 0.962691 -0.088343 0.162777 0.006 Uiso 1 1 calc R U . . .
C73 C 0.8045(7) -0.0039(5) 0.1342(3) 0.0087(15) Uiso 1 1 d . . . . .
C74 C 0.6984(7) 0.0536(5) 0.1475(4) 0.0101(16) Uiso 1 1 d . . . . .
H74 H 0.688656 0.082775 0.187901 0.012 Uiso 1 1 calc R U . . .
C75 C 0.6061(7) 0.0610(6) 0.0893(3) 0.0103(15) Uiso 1 1 d . . . . .
H75 H 0.525151 0.095000 0.084745 0.012 Uiso 1 1 calc R U . . .
C76 C 0.6589(7) 0.0080(5) 0.0402(4) 0.0139(17) Uiso 1 1 d . . . . .
H76 H 0.620126 0.000466 -0.003207 0.017 Uiso 1 1 calc R U . . .
C77 C 0.7796(7) -0.0315(5) 0.0678(4) 0.0117(16) Uiso 1 1 d . . . . .
H77 H 0.835655 -0.070471 0.045586 0.014 Uiso 1 1 calc R U . . .
C78 C 0.6489(7) -0.1979(5) 0.1547(3) 0.0121(15) Uiso 1 1 d . . . . .
H78 H 0.724835 -0.213736 0.183702 0.015 Uiso 1 1 calc R U . . .
C79 C 0.5407(7) -0.1436(6) 0.1700(4) 0.0156(17) Uiso 1 1 d . . . . .
H79 H 0.531663 -0.116416 0.210996 0.019 Uiso 1 1 calc R U . . .
C80 C 0.4473(8) -0.1366(6) 0.1137(4) 0.0157(17) Uiso 1 1 d . . . . .
H80 H 0.365052 -0.104200 0.110323 0.019 Uiso 1 1 calc R U . . .
C81 C 0.4998(8) -0.1872(6) 0.0630(4) 0.0158(17) Uiso 1 1 d . . . . .
H81 H 0.458465 -0.194336 0.019910 0.019 Uiso 1 1 calc R U . . .
C82 C 0.6249(8) -0.2250(6) 0.0883(4) 0.0193(19) Uiso 1 1 d . . . . .
H82 H 0.681943 -0.261623 0.065279 0.023 Uiso 1 1 calc R U . . .
 
loop_
 _atom_site_aniso_label
 _atom_site_aniso_U_11
 _atom_site_aniso_U_22
 _atom_site_aniso_U_33
 _atom_site_aniso_U_23
 _atom_site_aniso_U_13
 _atom_site_aniso_U_12
Fe1 0.0033(5) 0.0084(5) 0.0089(5) 0.0011(5) -0.0004(4) 0.0013(4)
Ti1 0.0042(6) 0.0069(6) 0.0063(6) -0.0013(5) 0.0008(5) 0.0015(5)
Fe2 0.0053(5) 0.0081(5) 0.0075(5) -0.0006(5) -0.0007(4) -0.0007(5)
Ti2 0.0083(6) 0.0076(6) 0.0063(6) 0.0000(5) -0.0026(5) 0.0002(5)
 
_geom_special_details
;
 All esds (except the esd in the dihedral angle between two l.s. planes)
 are estimated using the full covariance matrix.  The cell esds are taken
 into account individually in the estimation of esds in distances, angles
 and torsion angles; correlations between esds in cell parameters are only
 used when they are defined by crystal symmetry.  An approximate (isotropic)
 treatment of cell esds is used for estimating esds involving l.s. planes.
;
 
loop_
 _geom_bond_atom_site_label_1
 _geom_bond_atom_site_label_2
 _geom_bond_distance
 _geom_bond_site_symmetry_2
 _geom_bond_publ_flag
Fe1 C33 2.023(7) . ?
Fe1 C37 2.035(9) . ?
Fe1 C41 2.045(7) . ?
Fe1 C36 2.047(7) . ?
Fe1 C34 2.048(7) . ?
Fe1 C39 2.052(8) . ?
Fe1 C38 2.057(8) . ?
Fe1 C40 2.062(7) . ?
Fe1 C32 2.064(7) . ?
Fe1 C35 2.070(8) . ?
Ti1 O1 1.859(5) . ?
Ti1 C1 2.151(7) . ?
Ti1 C2 2.293(7) . ?
Ti1 C20 2.315(7) . ?
Ti1 C5 2.325(7) . ?
Ti1 C17 2.329(7) . ?
Ti1 C19 2.356(7) . ?
Ti1 C16 2.358(7) . ?
Ti1 C6 2.361(7) . ?
Ti1 C18 2.362(7) . ?
Ti1 C3 2.457(7) . ?
Ti1 C4 2.482(7) . ?
O1 C31 1.420(8) . ?
C1 C6 1.443(10) . ?
C1 C2 1.444(9) . ?
C1 C5 1.445(9) . ?
C2 C3 1.400(9) . ?
C2 H2 0.9500 . ?
C3 C4 1.427(9) . ?
C3 H3 0.9500 . ?
C4 C5 1.411(9) . ?
C4 H4 0.9500 . ?
C5 H5 0.9500 . ?
C6 C7 1.524(9) . ?
C6 C11 1.553(9) . ?
C7 C8 1.529(9) . ?
C7 C12 1.547(9) . ?
C7 H7 1.0000 . ?
C8 C9 1.541(10) . ?
C8 H8A 0.9900 . ?
C8 H8B 0.9900 . ?
C9 C10 1.536(10) . ?
C9 C13 1.555(10) . ?
C9 H9 1.0000 . ?
C10 C11 1.530(9) . ?
C10 H10A 0.9900 . ?
C10 H10B 0.9900 . ?
C11 C14 1.566(9) . ?
C11 H11 1.0000 . ?
C12 C15 1.539(9) . ?
C12 H12A 0.9900 . ?
C12 H12B 0.9900 . ?
C13 C15 1.528(9) . ?
C13 H13A 0.9900 . ?
C13 H13B 0.9900 . ?
C14 C15 1.507(9) . ?
C14 H14A 0.9900 . ?
C14 H14B 0.9900 . ?
C15 H15 1.0000 . ?
C16 C17 1.429(9) . ?
C16 C20 1.433(9) . ?
C16 C21 1.500(9) . ?
C17 C18 1.397(10) . ?
C17 H17 0.9500 . ?
C18 C19 1.405(10) . ?
C18 H18 0.9500 . ?
C19 C20 1.406(9) . ?
C19 H19 0.9500 . ?
C20 H20 0.9500 . ?
C21 C22 1.556(9) . ?
C21 C26 1.557(9) . ?
C21 C31 1.621(9) . ?
C22 C23 1.529(10) . ?
C22 C27 1.538(9) . ?
C22 H22 1.0000 . ?
C23 C24 1.553(10) . ?
C23 H23A 0.9900 . ?
C23 H23B 0.9900 . ?
C24 C28 1.530(9) . ?
C24 C25 1.535(9) . ?
C24 H24 1.0000 . ?
C25 C26 1.529(9) . ?
C25 H25A 0.9900 . ?
C25 H25B 0.9900 . ?
C26 C29 1.569(9) . ?
C26 H26 1.0000 . ?
C27 C30 1.529(10) . ?
C27 H27A 0.9900 . ?
C27 H27B 0.9900 . ?
C28 C30 1.536(9) . ?
C28 H28A 0.9900 . ?
C28 H28B 0.9900 . ?
C29 C30 1.513(10) . ?
C29 H29A 0.9900 . ?
C29 H29B 0.9900 . ?
C30 H30 1.0000 . ?
C31 C32 1.512(9) . ?
C31 H31 1.0000 . ?
C32 C33 1.428(9) . ?
C32 C36 1.435(9) . ?
C33 C34 1.427(9) . ?
C33 H33 0.9500 . ?
C34 C35 1.441(10) . ?
C34 H34 0.9500 . ?
C35 C36 1.407(10) . ?
C35 H35 0.9500 . ?
C36 H36 0.9500 . ?
C37 C38 1.425(10) . ?
C37 C41 1.426(10) . ?
C37 H37 0.9500 . ?
C38 C39 1.432(10) . ?
C38 H38 0.9500 . ?
C39 C40 1.415(10) . ?
C39 H39 0.9500 . ?
C40 C41 1.428(10) . ?
C40 H40 0.9500 . ?
C41 H41 0.9500 . ?
Fe2 C77 2.028(7) . ?
Fe2 C79 2.033(8) . ?
Fe2 C78 2.035(8) . ?
Fe2 C82 2.046(9) . ?
Fe2 C76 2.047(8) . ?
Fe2 C80 2.048(8) . ?
Fe2 C81 2.051(8) . ?
Fe2 C75 2.057(8) . ?
Fe2 C73 2.057(7) . ?
Fe2 C74 2.066(8) . ?
Ti2 O2 1.858(5) . ?
Ti2 C42 2.171(6) . ?
Ti2 C46 2.294(7) . ?
Ti2 C43 2.326(7) . ?
Ti2 C57 2.345(7) . ?
Ti2 C61 2.356(7) . ?
Ti2 C58 2.358(7) . ?
Ti2 C60 2.366(7) . ?
Ti2 C47 2.379(7) . ?
Ti2 C59 2.385(7) . ?
Ti2 C45 2.438(7) . ?
Ti2 C44 2.456(7) . ?
O2 C72 1.416(8) . ?
C42 C43 1.435(9) . ?
C42 C47 1.437(9) . ?
C42 C46 1.445(9) . ?
C43 C44 1.398(9) . ?
C43 H43 0.9500 . ?
C44 C45 1.413(9) . ?
C44 H44 0.9500 . ?
C45 C46 1.408(9) . ?
C45 H45 0.9500 . ?
C46 H46 0.9500 . ?
C47 C48 1.515(9) . ?
C47 C52 1.538(9) . ?
C48 C53 1.511(10) . ?
C48 C49 1.555(10) . ?
C48 H48 1.0000 . ?
C49 C50 1.536(10) . ?
C49 H49A 0.9900 . ?
C49 H49B 0.9900 . ?
C50 C54 1.499(10) . ?
C50 C51 1.518(10) . ?
C50 H50 1.0000 . ?
C51 C52 1.540(10) . ?
C51 H51A 0.9900 . ?
C51 H51B 0.9900 . ?
C52 C55 1.532(10) . ?
C52 H52 1.0000 . ?
C53 C56 1.553(10) . ?
C53 H53A 0.9900 . ?
C53 H53B 0.9900 . ?
C54 C56 1.539(10) . ?
C54 H54A 0.9900 . ?
C54 H54B 0.9900 . ?
C55 C56 1.526(10) . ?
C55 H55A 0.9900 . ?
C55 H55B 0.9900 . ?
C56 H56 1.0000 . ?
C57 C58 1.405(10) . ?
C57 C61 1.417(9) . ?
C57 C62 1.538(9) . ?
C58 C59 1.424(10) . ?
C58 H58 0.9500 . ?
C59 C60 1.410(10) . ?
C59 H59 0.9500 . ?
C60 C61 1.443(9) . ?
C60 H60 0.9500 . ?
C61 H61 0.9500 . ?
C62 C67 1.554(9) . ?
C62 C63 1.575(10) . ?
C62 C72 1.598(9) . ?
C63 C68 1.548(10) . ?
C63 C64 1.553(10) . ?
C63 H63 1.0000 . ?
C64 C65 1.525(9) . ?
C64 H64A 0.9900 . ?
C64 H64B 0.9900 . ?
C65 C66 1.532(10) . ?
C65 C69 1.540(10) . ?
C65 H65 1.0000 . ?
C66 C67 1.556(9) . ?
C66 H66A 0.9900 . ?
C66 H66B 0.9900 . ?
C67 C70 1.535(10) . ?
C67 H67 1.0000 . ?
C68 C71 1.554(9) . ?
C68 H68A 0.9900 . ?
C68 H68B 0.9900 . ?
C69 C71 1.536(10) . ?
C69 H69A 0.9900 . ?
C69 H69B 0.9900 . ?
C70 C71 1.534(10) . ?
C70 H70A 0.9900 . ?
C70 H70B 0.9900 . ?
C71 H71 1.0000 . ?
C72 C73 1.511(9) . ?
C72 H72 1.0000 . ?
C73 C74 1.404(9) . ?
C73 C77 1.431(10) . ?
C74 C75 1.449(10) . ?
C74 H74 0.9500 . ?
C75 C76 1.420(10) . ?
C75 H75 0.9500 . ?
C76 C77 1.411(10) . ?
C76 H76 0.9500 . ?
C77 H77 0.9500 . ?
C78 C79 1.410(10) . ?
C78 C82 1.429(10) . ?
C78 H78 0.9500 . ?
C79 C80 1.423(10) . ?
C79 H79 0.9500 . ?
C80 C81 1.432(10) . ?
C80 H80 0.9500 . ?
C81 C82 1.424(11) . ?
C81 H81 0.9500 . ?
C82 H82 0.9500 . ?
 
loop_
 _geom_angle_atom_site_label_1
 _geom_angle_atom_site_label_2
 _geom_angle_atom_site_label_3
 _geom_angle
 _geom_angle_site_symmetry_1
 _geom_angle_site_symmetry_3
 _geom_angle_publ_flag
C33 Fe1 C37 118.9(3) . . ?
C33 Fe1 C41 155.7(3) . . ?
C37 Fe1 C41 40.9(3) . . ?
C33 Fe1 C36 69.2(3) . . ?
C37 Fe1 C36 123.3(3) . . ?
C41 Fe1 C36 108.4(3) . . ?
C33 Fe1 C34 41.0(3) . . ?
C37 Fe1 C34 155.8(3) . . ?
C41 Fe1 C34 162.3(3) . . ?
C36 Fe1 C34 68.2(3) . . ?
C33 Fe1 C39 122.8(3) . . ?
C37 Fe1 C39 68.5(3) . . ?
C41 Fe1 C39 68.1(3) . . ?
C36 Fe1 C39 159.1(3) . . ?
C34 Fe1 C39 108.5(3) . . ?
C33 Fe1 C38 104.7(3) . . ?
C37 Fe1 C38 40.7(3) . . ?
C41 Fe1 C38 68.5(3) . . ?
C36 Fe1 C38 159.0(3) . . ?
C34 Fe1 C38 121.1(3) . . ?
C39 Fe1 C38 40.8(3) . . ?
C33 Fe1 C40 160.4(3) . . ?
C37 Fe1 C40 68.7(3) . . ?
C41 Fe1 C40 40.7(3) . . ?
C36 Fe1 C40 123.7(3) . . ?
C34 Fe1 C40 125.6(3) . . ?
C39 Fe1 C40 40.2(3) . . ?
C38 Fe1 C40 68.4(3) . . ?
C33 Fe1 C32 40.9(3) . . ?
C37 Fe1 C32 105.6(3) . . ?
C41 Fe1 C32 121.4(3) . . ?
C36 Fe1 C32 40.9(3) . . ?
C34 Fe1 C32 68.2(3) . . ?
C39 Fe1 C32 159.0(3) . . ?
C38 Fe1 C32 121.7(3) . . ?
C40 Fe1 C32 158.3(3) . . ?
C33 Fe1 C35 69.2(3) . . ?
C37 Fe1 C35 160.5(3) . . ?
C41 Fe1 C35 125.3(3) . . ?
C36 Fe1 C35 40.0(3) . . ?
C34 Fe1 C35 41.0(3) . . ?
C39 Fe1 C35 124.0(3) . . ?
C38 Fe1 C35 158.4(3) . . ?
C40 Fe1 C35 110.0(3) . . ?
C32 Fe1 C35 68.1(3) . . ?
O1 Ti1 C1 112.4(2) . . ?
O1 Ti1 C2 83.2(2) . . ?
C1 Ti1 C2 37.8(2) . . ?
O1 Ti1 C20 92.9(2) . . ?
C1 Ti1 C20 152.3(3) . . ?
C2 Ti1 C20 143.9(2) . . ?
O1 Ti1 C5 142.5(2) . . ?
C1 Ti1 C5 37.4(2) . . ?
C2 Ti1 C5 59.4(2) . . ?
C20 Ti1 C5 114.9(2) . . ?
O1 Ti1 C17 93.9(2) . . ?
C1 Ti1 C17 127.0(3) . . ?
C2 Ti1 C17 157.4(3) . . ?
C20 Ti1 C17 58.5(2) . . ?
C5 Ti1 C17 121.5(2) . . ?
O1 Ti1 C19 127.3(2) . . ?
C1 Ti1 C19 120.1(3) . . ?
C2 Ti1 C19 139.6(2) . . ?
C20 Ti1 C19 35.0(2) . . ?
C5 Ti1 C19 85.5(2) . . ?
C17 Ti1 C19 57.7(2) . . ?
O1 Ti1 C16 72.6(2) . . ?
C1 Ti1 C16 162.1(3) . . ?
C2 Ti1 C16 155.1(2) . . ?
C20 Ti1 C16 35.7(2) . . ?
C5 Ti1 C16 143.9(2) . . ?
C17 Ti1 C16 35.5(2) . . ?
C19 Ti1 C16 58.8(2) . . ?
O1 Ti1 C6 104.6(2) . . ?
C1 Ti1 C6 36.9(2) . . ?
C2 Ti1 C6 65.7(2) . . ?
C20 Ti1 C6 148.3(2) . . ?
C5 Ti1 C6 64.7(2) . . ?
C17 Ti1 C6 93.6(2) . . ?
C19 Ti1 C6 119.2(2) . . ?
C16 Ti1 C6 125.8(2) . . ?
O1 Ti1 C18 127.9(2) . . ?
C1 Ti1 C18 109.1(3) . . ?
C2 Ti1 C18 146.0(3) . . ?
C20 Ti1 C18 58.3(2) . . ?
C5 Ti1 C18 89.1(3) . . ?
C17 Ti1 C18 34.6(2) . . ?
C19 Ti1 C18 34.6(2) . . ?
C16 Ti1 C18 58.8(2) . . ?
C6 Ti1 C18 90.4(2) . . ?
O1 Ti1 C3 91.0(2) . . ?
C1 Ti1 C3 60.0(2) . . ?
C2 Ti1 C3 34.1(2) . . ?
C20 Ti1 C3 110.7(2) . . ?
C5 Ti1 C3 56.8(2) . . ?
C17 Ti1 C3 168.3(2) . . ?
C19 Ti1 C3 111.1(2) . . ?
C16 Ti1 C3 137.9(2) . . ?
C6 Ti1 C3 95.5(2) . . ?
C18 Ti1 C3 137.7(2) . . ?
O1 Ti1 C4 123.1(2) . . ?
C1 Ti1 C4 60.2(2) . . ?
C2 Ti1 C4 57.5(2) . . ?
C20 Ti1 C4 97.1(2) . . ?
C5 Ti1 C4 33.9(2) . . ?
C17 Ti1 C4 137.9(2) . . ?
C19 Ti1 C4 82.4(2) . . ?
C16 Ti1 C4 132.8(2) . . ?
C6 Ti1 C4 95.1(2) . . ?
C18 Ti1 C4 104.2(2) . . ?
C3 Ti1 C4 33.6(2) . . ?
C31 O1 Ti1 133.0(4) . . ?
C6 C1 C2 121.9(6) . . ?
C6 C1 C5 120.5(6) . . ?
C2 C1 C5 104.8(6) . . ?
C6 C1 Ti1 79.5(4) . . ?
C2 C1 Ti1 76.5(4) . . ?
C5 C1 Ti1 77.9(4) . . ?
C3 C2 C1 109.2(6) . . ?
C3 C2 Ti1 79.4(4) . . ?
C1 C2 Ti1 65.8(4) . . ?
C3 C2 H2 125.4 . . ?
C1 C2 H2 125.4 . . ?
Ti1 C2 H2 120.9 . . ?
C2 C3 C4 109.0(6) . . ?
C2 C3 Ti1 66.5(4) . . ?
C4 C3 Ti1 74.2(4) . . ?
C2 C3 H3 125.5 . . ?
C4 C3 H3 125.5 . . ?
Ti1 C3 H3 125.3 . . ?
C5 C4 C3 106.7(6) . . ?
C5 C4 Ti1 66.9(4) . . ?
C3 C4 Ti1 72.2(4) . . ?
C5 C4 H4 126.6 . . ?
C3 C4 H4 126.6 . . ?
Ti1 C4 H4 125.7 . . ?
C4 C5 C1 110.0(6) . . ?
C4 C5 Ti1 79.1(4) . . ?
C1 C5 Ti1 64.7(4) . . ?
C4 C5 H5 125.0 . . ?
C1 C5 H5 125.0 . . ?
Ti1 C5 H5 122.5 . . ?
C1 C6 C7 117.7(6) . . ?
C1 C6 C11 118.9(6) . . ?
C7 C6 C11 110.9(6) . . ?
C1 C6 Ti1 63.6(4) . . ?
C7 C6 Ti1 126.5(5) . . ?
C11 C6 Ti1 112.4(4) . . ?
C6 C7 C8 111.1(6) . . ?
C6 C7 C12 107.0(5) . . ?
C8 C7 C12 108.9(6) . . ?
C6 C7 H7 109.9 . . ?
C8 C7 H7 109.9 . . ?
C12 C7 H7 109.9 . . ?
C7 C8 C9 109.6(6) . . ?
C7 C8 H8A 109.7 . . ?
C9 C8 H8A 109.7 . . ?
C7 C8 H8B 109.7 . . ?
C9 C8 H8B 109.7 . . ?
H8A C8 H8B 108.2 . . ?
C10 C9 C8 108.4(6) . . ?
C10 C9 C13 110.1(6) . . ?
C8 C9 C13 110.1(6) . . ?
C10 C9 H9 109.4 . . ?
C8 C9 H9 109.4 . . ?
C13 C9 H9 109.4 . . ?
C11 C10 C9 110.4(6) . . ?
C11 C10 H10A 109.6 . . ?
C9 C10 H10A 109.6 . . ?
C11 C10 H10B 109.6 . . ?
C9 C10 H10B 109.6 . . ?
H10A C10 H10B 108.1 . . ?
C10 C11 C6 109.5(5) . . ?
C10 C11 C14 107.8(6) . . ?
C6 C11 C14 107.9(5) . . ?
C10 C11 H11 110.5 . . ?
C6 C11 H11 110.5 . . ?
C14 C11 H11 110.5 . . ?
C15 C12 C7 110.5(5) . . ?
C15 C12 H12A 109.5 . . ?
C7 C12 H12A 109.5 . . ?
C15 C12 H12B 109.5 . . ?
C7 C12 H12B 109.5 . . ?
H12A C12 H12B 108.1 . . ?
C15 C13 C9 108.9(6) . . ?
C15 C13 H13A 109.9 . . ?
C9 C13 H13A 109.9 . . ?
C15 C13 H13B 109.9 . . ?
C9 C13 H13B 109.9 . . ?
H13A C13 H13B 108.3 . . ?
C15 C14 C11 110.5(6) . . ?
C15 C14 H14A 109.6 . . ?
C11 C14 H14A 109.6 . . ?
C15 C14 H14B 109.6 . . ?
C11 C14 H14B 109.6 . . ?
H14A C14 H14B 108.1 . . ?
C14 C15 C13 108.7(6) . . ?
C14 C15 C12 111.1(6) . . ?
C13 C15 C12 108.9(6) . . ?
C14 C15 H15 109.4 . . ?
C13 C15 H15 109.4 . . ?
C12 C15 H15 109.4 . . ?
C17 C16 C20 104.8(6) . . ?
C17 C16 C21 127.2(6) . . ?
C20 C16 C21 127.5(6) . . ?
C17 C16 Ti1 71.2(4) . . ?
C20 C16 Ti1 70.5(4) . . ?
C21 C16 Ti1 116.5(4) . . ?
C18 C17 C16 110.1(6) . . ?
C18 C17 Ti1 73.9(4) . . ?
C16 C17 Ti1 73.3(4) . . ?
C18 C17 H17 124.9 . . ?
C16 C17 H17 124.9 . . ?
Ti1 C17 H17 119.5 . . ?
C17 C18 C19 107.6(7) . . ?
C17 C18 Ti1 71.4(4) . . ?
C19 C18 Ti1 72.5(4) . . ?
C17 C18 H18 126.2 . . ?
C19 C18 H18 126.2 . . ?
Ti1 C18 H18 121.6 . . ?
C18 C19 C20 108.3(6) . . ?
C18 C19 Ti1 72.9(4) . . ?
C20 C19 Ti1 70.9(4) . . ?
C18 C19 H19 125.8 . . ?
C20 C19 H19 125.8 . . ?
Ti1 C19 H19 122.1 . . ?
C19 C20 C16 109.1(6) . . ?
C19 C20 Ti1 74.1(4) . . ?
C16 C20 Ti1 73.8(4) . . ?
C19 C20 H20 125.4 . . ?
C16 C20 H20 125.4 . . ?
Ti1 C20 H20 118.5 . . ?
C16 C21 C22 110.1(5) . . ?
C16 C21 C26 111.0(5) . . ?
C22 C21 C26 106.1(5) . . ?
C16 C21 C31 104.2(5) . . ?
C22 C21 C31 109.3(5) . . ?
C26 C21 C31 116.1(5) . . ?
C23 C22 C27 108.6(6) . . ?
C23 C22 C21 111.6(6) . . ?
C27 C22 C21 109.9(6) . . ?
C23 C22 H22 108.9 . . ?
C27 C22 H22 108.9 . . ?
C21 C22 H22 108.9 . . ?
C22 C23 C24 109.5(6) . . ?
C22 C23 H23A 109.8 . . ?
C24 C23 H23A 109.8 . . ?
C22 C23 H23B 109.8 . . ?
C24 C23 H23B 109.8 . . ?
H23A C23 H23B 108.2 . . ?
C28 C24 C25 109.2(6) . . ?
C28 C24 C23 109.6(6) . . ?
C25 C24 C23 110.0(6) . . ?
C28 C24 H24 109.3 . . ?
C25 C24 H24 109.3 . . ?
C23 C24 H24 109.3 . . ?
C26 C25 C24 109.6(6) . . ?
C26 C25 H25A 109.8 . . ?
C24 C25 H25A 109.8 . . ?
C26 C25 H25B 109.8 . . ?
C24 C25 H25B 109.8 . . ?
H25A C25 H25B 108.2 . . ?
C25 C26 C21 114.4(5) . . ?
C25 C26 C29 106.2(5) . . ?
C21 C26 C29 108.7(5) . . ?
C25 C26 H26 109.1 . . ?
C21 C26 H26 109.1 . . ?
C29 C26 H26 109.1 . . ?
C30 C27 C22 109.2(6) . . ?
C30 C27 H27A 109.8 . . ?
C22 C27 H27A 109.8 . . ?
C30 C27 H27B 109.8 . . ?
C22 C27 H27B 109.8 . . ?
H27A C27 H27B 108.3 . . ?
C24 C28 C30 107.7(6) . . ?
C24 C28 H28A 110.2 . . ?
C30 C28 H28A 110.2 . . ?
C24 C28 H28B 110.2 . . ?
C30 C28 H28B 110.2 . . ?
H28A C28 H28B 108.5 . . ?
C30 C29 C26 109.1(6) . . ?
C30 C29 H29A 109.9 . . ?
C26 C29 H29A 109.9 . . ?
C30 C29 H29B 109.9 . . ?
C26 C29 H29B 109.9 . . ?
H29A C29 H29B 108.3 . . ?
C29 C30 C27 109.8(6) . . ?
C29 C30 C28 111.2(6) . . ?
C27 C30 C28 109.8(6) . . ?
C29 C30 H30 108.7 . . ?
C27 C30 H30 108.7 . . ?
C28 C30 H30 108.7 . . ?
O1 C31 C32 108.1(5) . . ?
O1 C31 C21 111.0(5) . . ?
C32 C31 C21 117.6(6) . . ?
O1 C31 H31 106.5 . . ?
C32 C31 H31 106.5 . . ?
C21 C31 H31 106.5 . . ?
C33 C32 C36 107.6(6) . . ?
C33 C32 C31 127.4(6) . . ?
C36 C32 C31 125.1(6) . . ?
C33 C32 Fe1 68.0(4) . . ?
C36 C32 Fe1 68.9(4) . . ?
C31 C32 Fe1 128.6(5) . . ?
C34 C33 C32 107.6(6) . . ?
C34 C33 Fe1 70.4(4) . . ?
C32 C33 Fe1 71.1(4) . . ?
C34 C33 H33 126.2 . . ?
C32 C33 H33 126.2 . . ?
Fe1 C33 H33 123.9 . . ?
C33 C34 C35 108.4(6) . . ?
C33 C34 Fe1 68.5(4) . . ?
C35 C34 Fe1 70.3(4) . . ?
C33 C34 H34 125.8 . . ?
C35 C34 H34 125.8 . . ?
Fe1 C34 H34 126.9 . . ?
C36 C35 C34 107.3(7) . . ?
C36 C35 Fe1 69.1(4) . . ?
C34 C35 Fe1 68.7(4) . . ?
C36 C35 H35 126.3 . . ?
C34 C35 H35 126.3 . . ?
Fe1 C35 H35 127.4 . . ?
C35 C36 C32 109.0(6) . . ?
C35 C36 Fe1 70.9(4) . . ?
C32 C36 Fe1 70.2(4) . . ?
C35 C36 H36 125.5 . . ?
C32 C36 H36 125.5 . . ?
Fe1 C36 H36 125.0 . . ?
C38 C37 C41 108.2(7) . . ?
C38 C37 Fe1 70.5(5) . . ?
C41 C37 Fe1 70.0(5) . . ?
C38 C37 H37 125.9 . . ?
C41 C37 H37 125.9 . . ?
Fe1 C37 H37 125.3 . . ?
C37 C38 C39 107.2(7) . . ?
C37 C38 Fe1 68.8(5) . . ?
C39 C38 Fe1 69.4(4) . . ?
C37 C38 H38 126.4 . . ?
C39 C38 H38 126.4 . . ?
Fe1 C38 H38 127.0 . . ?
C40 C39 C38 108.8(7) . . ?
C40 C39 Fe1 70.3(4) . . ?
C38 C39 Fe1 69.8(4) . . ?
C40 C39 H39 125.6 . . ?
C38 C39 H39 125.6 . . ?
Fe1 C39 H39 125.9 . . ?
C39 C40 C41 107.6(7) . . ?
C39 C40 Fe1 69.5(4) . . ?
C41 C40 Fe1 69.0(4) . . ?
C39 C40 H40 126.2 . . ?
C41 C40 H40 126.2 . . ?
Fe1 C40 H40 126.8 . . ?
C37 C41 C40 108.1(7) . . ?
C37 C41 Fe1 69.1(4) . . ?
C40 C41 Fe1 70.3(4) . . ?
C37 C41 H41 125.9 . . ?
C40 C41 H41 125.9 . . ?
Fe1 C41 H41 126.2 . . ?
C77 Fe2 C79 157.2(3) . . ?
C77 Fe2 C78 121.0(3) . . ?
C79 Fe2 C78 40.6(3) . . ?
C77 Fe2 C82 106.0(3) . . ?
C79 Fe2 C82 68.8(3) . . ?
C78 Fe2 C82 41.0(3) . . ?
C77 Fe2 C76 40.5(3) . . ?
C79 Fe2 C76 161.1(3) . . ?
C78 Fe2 C76 157.0(3) . . ?
C82 Fe2 C76 121.4(3) . . ?
C77 Fe2 C80 159.9(3) . . ?
C79 Fe2 C80 40.8(3) . . ?
C78 Fe2 C80 68.5(3) . . ?
C82 Fe2 C80 68.8(3) . . ?
C76 Fe2 C80 124.4(3) . . ?
C77 Fe2 C81 122.7(3) . . ?
C79 Fe2 C81 68.6(3) . . ?
C78 Fe2 C81 68.5(3) . . ?
C82 Fe2 C81 40.7(3) . . ?
C76 Fe2 C81 107.8(3) . . ?
C80 Fe2 C81 40.9(3) . . ?
C77 Fe2 C75 68.0(3) . . ?
C79 Fe2 C75 124.9(3) . . ?
C78 Fe2 C75 160.2(3) . . ?
C82 Fe2 C75 158.2(3) . . ?
C76 Fe2 C75 40.5(3) . . ?
C80 Fe2 C75 109.3(3) . . ?
C81 Fe2 C75 123.6(3) . . ?
C77 Fe2 C73 41.0(3) . . ?
C79 Fe2 C73 121.4(3) . . ?
C78 Fe2 C73 105.8(3) . . ?
C82 Fe2 C73 121.5(3) . . ?
C76 Fe2 C73 68.9(3) . . ?
C80 Fe2 C73 158.3(3) . . ?
C81 Fe2 C73 158.4(3) . . ?
C75 Fe2 C73 68.6(3) . . ?
C77 Fe2 C74 67.6(3) . . ?
C79 Fe2 C74 108.5(3) . . ?
C78 Fe2 C74 122.6(3) . . ?
C82 Fe2 C74 157.9(3) . . ?
C76 Fe2 C74 68.4(3) . . ?
C80 Fe2 C74 124.4(3) . . ?
C81 Fe2 C74 160.5(3) . . ?
C75 Fe2 C74 41.1(3) . . ?
C73 Fe2 C74 39.8(3) . . ?
O2 Ti2 C42 112.6(2) . . ?
O2 Ti2 C46 83.4(2) . . ?
C42 Ti2 C46 37.6(2) . . ?
O2 Ti2 C43 142.9(2) . . ?
C42 Ti2 C43 37.0(2) . . ?
C46 Ti2 C43 59.6(2) . . ?
O2 Ti2 C57 73.1(2) . . ?
C42 Ti2 C57 161.9(2) . . ?
C46 Ti2 C57 155.8(2) . . ?
C43 Ti2 C57 143.2(2) . . ?
O2 Ti2 C61 94.5(2) . . ?
C42 Ti2 C61 127.2(2) . . ?
C46 Ti2 C61 157.8(2) . . ?
C43 Ti2 C61 120.5(2) . . ?
C57 Ti2 C61 35.1(2) . . ?
O2 Ti2 C58 91.2(2) . . ?
C42 Ti2 C58 153.6(2) . . ?
C46 Ti2 C58 143.6(2) . . ?
C43 Ti2 C58 116.5(2) . . ?
C57 Ti2 C58 34.8(2) . . ?
C61 Ti2 C58 58.3(3) . . ?
O2 Ti2 C60 128.9(2) . . ?
C42 Ti2 C60 109.6(2) . . ?
C46 Ti2 C60 145.9(2) . . ?
C43 Ti2 C60 87.9(2) . . ?
C57 Ti2 C60 58.3(2) . . ?
C61 Ti2 C60 35.6(2) . . ?
C58 Ti2 C60 58.0(2) . . ?
O2 Ti2 C47 104.5(2) . . ?
C42 Ti2 C47 36.5(2) . . ?
C46 Ti2 C47 64.9(2) . . ?
C43 Ti2 C47 63.8(2) . . ?
C57 Ti2 C47 126.3(2) . . ?
C61 Ti2 C47 94.6(2) . . ?
C58 Ti2 C47 150.0(2) . . ?
C60 Ti2 C47 92.8(2) . . ?
O2 Ti2 C59 125.9(2) . . ?
C42 Ti2 C59 121.1(2) . . ?
C46 Ti2 C59 139.0(2) . . ?
C43 Ti2 C59 86.1(2) . . ?
C57 Ti2 C59 58.0(2) . . ?
C61 Ti2 C59 58.4(2) . . ?
C58 Ti2 C59 35.0(2) . . ?
C60 Ti2 C59 34.5(2) . . ?
C47 Ti2 C59 122.0(2) . . ?
O2 Ti2 C45 91.1(2) . . ?
C42 Ti2 C45 60.2(2) . . ?
C46 Ti2 C45 34.5(2) . . ?
C43 Ti2 C45 57.5(2) . . ?
C57 Ti2 C45 138.0(2) . . ?
C61 Ti2 C45 167.3(2) . . ?
C58 Ti2 C45 110.2(2) . . ?
C60 Ti2 C45 135.5(2) . . ?
C47 Ti2 C45 95.1(2) . . ?
C59 Ti2 C45 109.3(2) . . ?
O2 Ti2 C44 123.5(2) . . ?
C42 Ti2 C44 59.1(2) . . ?
C46 Ti2 C44 57.0(2) . . ?
C43 Ti2 C44 33.9(2) . . ?
C57 Ti2 C44 133.4(2) . . ?
C61 Ti2 C44 137.3(2) . . ?
C58 Ti2 C44 98.6(2) . . ?
C60 Ti2 C44 102.3(2) . . ?
C47 Ti2 C44 93.7(2) . . ?
C59 Ti2 C44 82.0(2) . . ?
C45 Ti2 C44 33.6(2) . . ?
C72 O2 Ti2 133.2(4) . . ?
C43 C42 C47 119.9(6) . . ?
C43 C42 C46 105.8(5) . . ?
C47 C42 C46 120.9(6) . . ?
C43 C42 Ti2 77.4(4) . . ?
C47 C42 Ti2 79.7(4) . . ?
C46 C42 Ti2 75.8(4) . . ?
C44 C43 C42 108.4(6) . . ?
C44 C43 Ti2 78.2(4) . . ?
C42 C43 Ti2 65.6(4) . . ?
C44 C43 H43 125.8 . . ?
C42 C43 H43 125.8 . . ?
Ti2 C43 H43 121.8 . . ?
C43 C44 C45 109.5(6) . . ?
C43 C44 Ti2 68.0(4) . . ?
C45 C44 Ti2 72.5(4) . . ?
C43 C44 H44 125.3 . . ?
C45 C44 H44 125.3 . . ?
Ti2 C44 H44 125.8 . . ?
C46 C45 C44 107.3(6) . . ?
C46 C45 Ti2 67.2(4) . . ?
C44 C45 Ti2 73.9(4) . . ?
C46 C45 H45 126.4 . . ?
C44 C45 H45 126.4 . . ?
Ti2 C45 H45 124.1 . . ?
C45 C46 C42 108.9(6) . . ?
C45 C46 Ti2 78.4(4) . . ?
C42 C46 Ti2 66.6(4) . . ?
C45 C46 H46 125.6 . . ?
C42 C46 H46 125.6 . . ?
Ti2 C46 H46 121.0 . . ?
C42 C47 C48 119.6(6) . . ?
C42 C47 C52 117.9(6) . . ?
C48 C47 C52 108.6(6) . . ?
C42 C47 Ti2 63.9(4) . . ?
C48 C47 Ti2 117.2(5) . . ?
C52 C47 Ti2 124.0(4) . . ?
C53 C48 C47 109.9(6) . . ?
C53 C48 C49 108.6(6) . . ?
C47 C48 C49 110.8(6) . . ?
C53 C48 H48 109.2 . . ?
C47 C48 H48 109.2 . . ?
C49 C48 H48 109.2 . . ?
C50 C49 C48 109.3(6) . . ?
C50 C49 H49A 109.8 . . ?
C48 C49 H49A 109.8 . . ?
C50 C49 H49B 109.8 . . ?
C48 C49 H49B 109.8 . . ?
H49A C49 H49B 108.3 . . ?
C54 C50 C51 109.5(6) . . ?
C54 C50 C49 108.4(6) . . ?
C51 C50 C49 110.2(6) . . ?
C54 C50 H50 109.6 . . ?
C51 C50 H50 109.6 . . ?
C49 C50 H50 109.6 . . ?
C50 C51 C52 109.6(6) . . ?
C50 C51 H51A 109.7 . . ?
C52 C51 H51A 109.7 . . ?
C50 C51 H51B 109.7 . . ?
C52 C51 H51B 109.7 . . ?
H51A C51 H51B 108.2 . . ?
C55 C52 C47 108.7(6) . . ?
C55 C52 C51 108.8(6) . . ?
C47 C52 C51 111.2(6) . . ?
C55 C52 H52 109.4 . . ?
C47 C52 H52 109.4 . . ?
C51 C52 H52 109.4 . . ?
C48 C53 C56 109.8(6) . . ?
C48 C53 H53A 109.7 . . ?
C56 C53 H53A 109.7 . . ?
C48 C53 H53B 109.7 . . ?
C56 C53 H53B 109.7 . . ?
H53A C53 H53B 108.2 . . ?
C50 C54 C56 111.0(6) . . ?
C50 C54 H54A 109.4 . . ?
C56 C54 H54A 109.4 . . ?
C50 C54 H54B 109.4 . . ?
C56 C54 H54B 109.4 . . ?
H54A C54 H54B 108.0 . . ?
C56 C55 C52 109.7(6) . . ?
C56 C55 H55A 109.7 . . ?
C52 C55 H55A 109.7 . . ?
C56 C55 H55B 109.7 . . ?
C52 C55 H55B 109.7 . . ?
H55A C55 H55B 108.2 . . ?
C55 C56 C54 109.7(6) . . ?
C55 C56 C53 108.2(6) . . ?
C54 C56 C53 108.3(6) . . ?
C55 C56 H56 110.2 . . ?
C54 C56 H56 110.2 . . ?
C53 C56 H56 110.2 . . ?
C58 C57 C61 108.9(6) . . ?
C58 C57 C62 124.4(6) . . ?
C61 C57 C62 126.3(6) . . ?
C58 C57 Ti2 73.1(4) . . ?
C61 C57 Ti2 72.9(4) . . ?
C62 C57 Ti2 114.6(4) . . ?
C57 C58 C59 108.3(6) . . ?
C57 C58 Ti2 72.1(4) . . ?
C59 C58 Ti2 73.6(4) . . ?
C57 C58 H58 125.8 . . ?
C59 C58 H58 125.8 . . ?
Ti2 C58 H58 120.3 . . ?
C60 C59 C58 107.7(6) . . ?
C60 C59 Ti2 72.0(4) . . ?
C58 C59 Ti2 71.5(4) . . ?
C60 C59 H59 126.1 . . ?
C58 C59 H59 126.1 . . ?
Ti2 C59 H59 122.1 . . ?
C59 C60 C61 108.2(6) . . ?
C59 C60 Ti2 73.5(4) . . ?
C61 C60 Ti2 71.9(4) . . ?
C59 C60 H60 125.9 . . ?
C61 C60 H60 125.9 . . ?
Ti2 C60 H60 120.6 . . ?
C57 C61 C60 106.8(6) . . ?
C57 C61 Ti2 72.0(4) . . ?
C60 C61 Ti2 72.6(4) . . ?
C57 C61 H61 126.6 . . ?
C60 C61 H61 126.6 . . ?
Ti2 C61 H61 120.7 . . ?
C57 C62 C67 108.4(5) . . ?
C57 C62 C63 108.8(6) . . ?
C67 C62 C63 106.3(6) . . ?
C57 C62 C72 105.0(5) . . ?
C67 C62 C72 110.6(6) . . ?
C63 C62 C72 117.4(5) . . ?
C68 C63 C64 105.0(6) . . ?
C68 C63 C62 109.8(6) . . ?
C64 C63 C62 112.2(6) . . ?
C68 C63 H63 109.9 . . ?
C64 C63 H63 109.9 . . ?
C62 C63 H63 109.9 . . ?
C65 C64 C63 110.9(6) . . ?
C65 C64 H64A 109.5 . . ?
C63 C64 H64A 109.5 . . ?
C65 C64 H64B 109.5 . . ?
C63 C64 H64B 109.5 . . ?
H64A C64 H64B 108.0 . . ?
C64 C65 C66 109.7(6) . . ?
C64 C65 C69 108.8(6) . . ?
C66 C65 C69 109.3(6) . . ?
C64 C65 H65 109.7 . . ?
C66 C65 H65 109.7 . . ?
C69 C65 H65 109.7 . . ?
C65 C66 C67 110.3(6) . . ?
C65 C66 H66A 109.6 . . ?
C67 C66 H66A 109.6 . . ?
C65 C66 H66B 109.6 . . ?
C67 C66 H66B 109.6 . . ?
H66A C66 H66B 108.1 . . ?
C70 C67 C62 112.0(6) . . ?
C70 C67 C66 108.7(6) . . ?
C62 C67 C66 109.4(6) . . ?
C70 C67 H67 108.9 . . ?
C62 C67 H67 108.9 . . ?
C66 C67 H67 108.9 . . ?
C63 C68 C71 111.5(6) . . ?
C63 C68 H68A 109.3 . . ?
C71 C68 H68A 109.3 . . ?
C63 C68 H68B 109.3 . . ?
C71 C68 H68B 109.3 . . ?
H68A C68 H68B 108.0 . . ?
C71 C69 C65 109.6(6) . . ?
C71 C69 H69A 109.7 . . ?
C65 C69 H69A 109.7 . . ?
C71 C69 H69B 109.7 . . ?
C65 C69 H69B 109.7 . . ?
H69A C69 H69B 108.2 . . ?
C71 C70 C67 110.2(6) . . ?
C71 C70 H70A 109.6 . . ?
C67 C70 H70A 109.6 . . ?
C71 C70 H70B 109.6 . . ?
C67 C70 H70B 109.6 . . ?
H70A C70 H70B 108.1 . . ?
C70 C71 C69 109.4(6) . . ?
C70 C71 C68 108.3(6) . . ?
C69 C71 C68 108.9(6) . . ?
C70 C71 H71 110.1 . . ?
C69 C71 H71 110.1 . . ?
C68 C71 H71 110.1 . . ?
O2 C72 C73 105.9(5) . . ?
O2 C72 C62 110.4(5) . . ?
C73 C72 C62 117.2(6) . . ?
O2 C72 H72 107.6 . . ?
C73 C72 H72 107.6 . . ?
C62 C72 H72 107.6 . . ?
C74 C73 C77 106.9(6) . . ?
C74 C73 C72 126.9(7) . . ?
C77 C73 C72 126.2(6) . . ?
C74 C73 Fe2 70.4(4) . . ?
C77 C73 Fe2 68.4(4) . . ?
C72 C73 Fe2 128.7(5) . . ?
C73 C74 C75 108.6(7) . . ?
C73 C74 Fe2 69.8(4) . . ?
C75 C74 Fe2 69.1(4) . . ?
C73 C74 H74 125.7 . . ?
C75 C74 H74 125.7 . . ?
Fe2 C74 H74 127.1 . . ?
C76 C75 C74 107.4(7) . . ?
C76 C75 Fe2 69.4(4) . . ?
C74 C75 Fe2 69.8(4) . . ?
C76 C75 H75 126.3 . . ?
C74 C75 H75 126.3 . . ?
Fe2 C75 H75 126.1 . . ?
C77 C76 C75 107.5(7) . . ?
C77 C76 Fe2 69.0(4) . . ?
C75 C76 Fe2 70.1(4) . . ?
C77 C76 H76 126.3 . . ?
C75 C76 H76 126.3 . . ?
Fe2 C76 H76 126.2 . . ?
C76 C77 C73 109.6(7) . . ?
C76 C77 Fe2 70.5(4) . . ?
C73 C77 Fe2 70.6(4) . . ?
C76 C77 H77 125.2 . . ?
C73 C77 H77 125.2 . . ?
Fe2 C77 H77 125.3 . . ?
C79 C78 C82 108.5(7) . . ?
C79 C78 Fe2 69.7(4) . . ?
C82 C78 Fe2 69.9(5) . . ?
C79 C78 H78 125.8 . . ?
C82 C78 H78 125.8 . . ?
Fe2 C78 H78 126.2 . . ?
C78 C79 C80 108.4(7) . . ?
C78 C79 Fe2 69.8(4) . . ?
C80 C79 Fe2 70.2(4) . . ?
C78 C79 H79 125.8 . . ?
C80 C79 H79 125.8 . . ?
Fe2 C79 H79 125.9 . . ?
C79 C80 C81 107.5(7) . . ?
C79 C80 Fe2 69.0(4) . . ?
C81 C80 Fe2 69.7(4) . . ?
C79 C80 H80 126.2 . . ?
C81 C80 H80 126.2 . . ?
Fe2 C80 H80 126.6 . . ?
C82 C81 C80 108.2(7) . . ?
C82 C81 Fe2 69.5(5) . . ?
C80 C81 Fe2 69.5(5) . . ?
C82 C81 H81 125.9 . . ?
C80 C81 H81 125.9 . . ?
Fe2 C81 H81 126.7 . . ?
C81 C82 C78 107.4(7) . . ?
C81 C82 Fe2 69.9(5) . . ?
C78 C82 Fe2 69.1(5) . . ?
C81 C82 H82 126.3 . . ?
C78 C82 H82 126.3 . . ?
Fe2 C82 H82 126.3 . . ?
 
loop_
 _geom_torsion_atom_site_label_1
 _geom_torsion_atom_site_label_2
 _geom_torsion_atom_site_label_3
 _geom_torsion_atom_site_label_4
 _geom_torsion
 _geom_torsion_site_symmetry_1
 _geom_torsion_site_symmetry_2
 _geom_torsion_site_symmetry_3
 _geom_torsion_site_symmetry_4
 _geom_torsion_publ_flag
C1 Ti1 O1 C31 -173.3(6) . . . . ?
C2 Ti1 O1 C31 162.2(6) . . . . ?
C20 Ti1 O1 C31 18.2(6) . . . . ?
C5 Ti1 O1 C31 157.6(6) . . . . ?
C17 Ti1 O1 C31 -40.4(6) . . . . ?
C19 Ti1 O1 C31 11.2(7) . . . . ?
C16 Ti1 O1 C31 -11.6(6) . . . . ?
C6 Ti1 O1 C31 -135.2(6) . . . . ?
C18 Ti1 O1 C31 -32.9(7) . . . . ?
C3 Ti1 O1 C31 128.9(6) . . . . ?
C4 Ti1 O1 C31 118.6(6) . . . . ?
C6 C1 C2 C3 -136.4(7) . . . . ?
C5 C1 C2 C3 5.1(8) . . . . ?
Ti1 C1 C2 C3 -68.2(5) . . . . ?
C6 C1 C2 Ti1 -68.2(6) . . . . ?
C5 C1 C2 Ti1 73.3(5) . . . . ?
C1 C2 C3 C4 -2.9(8) . . . . ?
Ti1 C2 C3 C4 -62.4(5) . . . . ?
C1 C2 C3 Ti1 59.5(5) . . . . ?
C2 C3 C4 C5 -0.6(8) . . . . ?
Ti1 C3 C4 C5 -58.3(5) . . . . ?
C2 C3 C4 Ti1 57.7(5) . . . . ?
C3 C4 C5 C1 3.9(8) . . . . ?
Ti1 C4 C5 C1 -57.8(5) . . . . ?
C3 C4 C5 Ti1 61.7(5) . . . . ?
C6 C1 C5 C4 136.7(7) . . . . ?
C2 C1 C5 C4 -5.5(8) . . . . ?
Ti1 C1 C5 C4 66.8(5) . . . . ?
C6 C1 C5 Ti1 69.9(6) . . . . ?
C2 C1 C5 Ti1 -72.3(5) . . . . ?
C2 C1 C6 C7 -174.1(6) . . . . ?
C5 C1 C6 C7 50.3(9) . . . . ?
Ti1 C1 C6 C7 119.3(6) . . . . ?
C2 C1 C6 C11 -35.6(10) . . . . ?
C5 C1 C6 C11 -171.3(6) . . . . ?
Ti1 C1 C6 C11 -102.2(6) . . . . ?
C2 C1 C6 Ti1 66.6(6) . . . . ?
C5 C1 C6 Ti1 -69.0(6) . . . . ?
C1 C6 C7 C8 -162.3(6) . . . . ?
C11 C6 C7 C8 56.1(7) . . . . ?
Ti1 C6 C7 C8 -86.0(7) . . . . ?
C1 C6 C7 C12 78.9(7) . . . . ?
C11 C6 C7 C12 -62.7(7) . . . . ?
Ti1 C6 C7 C12 155.2(5) . . . . ?
C6 C7 C8 C9 -58.7(7) . . . . ?
C12 C7 C8 C9 58.9(7) . . . . ?
C7 C8 C9 C10 60.7(7) . . . . ?
C7 C8 C9 C13 -59.8(8) . . . . ?
C8 C9 C10 C11 -61.8(7) . . . . ?
C13 C9 C10 C11 58.7(8) . . . . ?
C9 C10 C11 C6 59.1(7) . . . . ?
C9 C10 C11 C14 -58.1(7) . . . . ?
C1 C6 C11 C10 163.2(6) . . . . ?
C7 C6 C11 C10 -55.7(7) . . . . ?
Ti1 C6 C11 C10 91.9(5) . . . . ?
C1 C6 C11 C14 -79.7(8) . . . . ?
C7 C6 C11 C14 61.3(7) . . . . ?
Ti1 C6 C11 C14 -151.0(4) . . . . ?
C6 C7 C12 C15 60.2(7) . . . . ?
C8 C7 C12 C15 -60.0(7) . . . . ?
C10 C9 C13 C15 -59.2(7) . . . . ?
C8 C9 C13 C15 60.2(8) . . . . ?
C10 C11 C14 C15 61.0(7) . . . . ?
C6 C11 C14 C15 -57.2(7) . . . . ?
C11 C14 C15 C13 -63.0(7) . . . . ?
C11 C14 C15 C12 56.9(7) . . . . ?
C9 C13 C15 C14 61.2(7) . . . . ?
C9 C13 C15 C12 -60.0(7) . . . . ?
C7 C12 C15 C14 -58.9(7) . . . . ?
C7 C12 C15 C13 60.8(7) . . . . ?
C20 C16 C17 C18 -2.4(8) . . . . ?
C21 C16 C17 C18 -174.7(6) . . . . ?
Ti1 C16 C17 C18 -65.3(5) . . . . ?
C20 C16 C17 Ti1 63.0(4) . . . . ?
C21 C16 C17 Ti1 -109.4(6) . . . . ?
C16 C17 C18 C19 1.1(8) . . . . ?
Ti1 C17 C18 C19 -63.9(5) . . . . ?
C16 C17 C18 Ti1 65.0(5) . . . . ?
C17 C18 C19 C20 0.8(8) . . . . ?
Ti1 C18 C19 C20 -62.4(5) . . . . ?
C17 C18 C19 Ti1 63.2(5) . . . . ?
C18 C19 C20 C16 -2.3(8) . . . . ?
Ti1 C19 C20 C16 -66.0(5) . . . . ?
C18 C19 C20 Ti1 63.7(5) . . . . ?
C17 C16 C20 C19 2.8(7) . . . . ?
C21 C16 C20 C19 175.2(6) . . . . ?
Ti1 C16 C20 C19 66.2(5) . . . . ?
C17 C16 C20 Ti1 -63.4(4) . . . . ?
C21 C16 C20 Ti1 108.9(6) . . . . ?
C17 C16 C21 C22 -147.6(7) . . . . ?
C20 C16 C21 C22 41.8(9) . . . . ?
Ti1 C16 C21 C22 126.7(5) . . . . ?
C17 C16 C21 C26 -30.4(9) . . . . ?
C20 C16 C21 C26 158.9(6) . . . . ?
Ti1 C16 C21 C26 -116.1(5) . . . . ?
C17 C16 C21 C31 95.3(7) . . . . ?
C20 C16 C21 C31 -75.3(8) . . . . ?
Ti1 C16 C21 C31 9.6(6) . . . . ?
C16 C21 C22 C23 178.3(6) . . . . ?
C26 C21 C22 C23 58.1(7) . . . . ?
C31 C21 C22 C23 -67.8(7) . . . . ?
C16 C21 C22 C27 57.7(7) . . . . ?
C26 C21 C22 C27 -62.5(7) . . . . ?
C31 C21 C22 C27 171.5(5) . . . . ?
C27 C22 C23 C24 59.7(7) . . . . ?
C21 C22 C23 C24 -61.7(7) . . . . ?
C22 C23 C24 C28 -60.8(7) . . . . ?
C22 C23 C24 C25 59.4(7) . . . . ?
C28 C24 C25 C26 64.2(7) . . . . ?
C23 C24 C25 C26 -56.2(7) . . . . ?
C24 C25 C26 C21 57.1(7) . . . . ?
C24 C25 C26 C29 -62.8(7) . . . . ?
C16 C21 C26 C25 -176.0(5) . . . . ?
C22 C21 C26 C25 -56.5(7) . . . . ?
C31 C21 C26 C25 65.2(7) . . . . ?
C16 C21 C26 C29 -57.6(7) . . . . ?
C22 C21 C26 C29 62.0(6) . . . . ?
C31 C21 C26 C29 -176.3(5) . . . . ?
C23 C22 C27 C30 -60.6(8) . . . . ?
C21 C22 C27 C30 61.8(7) . . . . ?
C25 C24 C28 C30 -60.0(7) . . . . ?
C23 C24 C28 C30 60.7(7) . . . . ?
C25 C26 C29 C30 61.1(7) . . . . ?
C21 C26 C29 C30 -62.4(7) . . . . ?
C26 C29 C30 C27 60.5(7) . . . . ?
C26 C29 C30 C28 -61.2(7) . . . . ?
C22 C27 C30 C29 -60.2(7) . . . . ?
C22 C27 C30 C28 62.3(7) . . . . ?
C24 C28 C30 C29 59.8(7) . . . . ?
C24 C28 C30 C27 -61.9(7) . . . . ?
Ti1 O1 C31 C32 150.9(5) . . . . ?
Ti1 O1 C31 C21 20.5(8) . . . . ?
C16 C21 C31 O1 -15.9(7) . . . . ?
C22 C21 C31 O1 -133.5(6) . . . . ?
C26 C21 C31 O1 106.5(6) . . . . ?
C16 C21 C31 C32 -141.0(6) . . . . ?
C22 C21 C31 C32 101.4(7) . . . . ?
C26 C21 C31 C32 -18.6(8) . . . . ?
O1 C31 C32 C33 138.2(7) . . . . ?
C21 C31 C32 C33 -95.2(9) . . . . ?
O1 C31 C32 C36 -42.0(9) . . . . ?
C21 C31 C32 C36 84.5(8) . . . . ?
O1 C31 C32 Fe1 47.9(8) . . . . ?
C21 C31 C32 Fe1 174.4(5) . . . . ?
C36 C32 C33 C34 -3.6(8) . . . . ?
C31 C32 C33 C34 176.2(7) . . . . ?
Fe1 C32 C33 C34 -61.3(5) . . . . ?
C36 C32 C33 Fe1 57.7(5) . . . . ?
C31 C32 C33 Fe1 -122.5(7) . . . . ?
C32 C33 C34 C35 2.5(8) . . . . ?
Fe1 C33 C34 C35 -59.2(5) . . . . ?
C32 C33 C34 Fe1 61.8(5) . . . . ?
C33 C34 C35 C36 -0.4(8) . . . . ?
Fe1 C34 C35 C36 -58.5(5) . . . . ?
C33 C34 C35 Fe1 58.1(5) . . . . ?
C34 C35 C36 C32 -1.9(8) . . . . ?
Fe1 C35 C36 C32 -60.1(5) . . . . ?
C34 C35 C36 Fe1 58.2(5) . . . . ?
C33 C32 C36 C35 3.5(8) . . . . ?
C31 C32 C36 C35 -176.4(6) . . . . ?
Fe1 C32 C36 C35 60.6(5) . . . . ?
C33 C32 C36 Fe1 -57.1(5) . . . . ?
C31 C32 C36 Fe1 123.1(7) . . . . ?
C41 C37 C38 C39 -1.1(9) . . . . ?
Fe1 C37 C38 C39 59.0(5) . . . . ?
C41 C37 C38 Fe1 -60.0(6) . . . . ?
C37 C38 C39 C40 1.0(9) . . . . ?
Fe1 C38 C39 C40 59.6(5) . . . . ?
C37 C38 C39 Fe1 -58.6(6) . . . . ?
C38 C39 C40 C41 -0.6(9) . . . . ?
Fe1 C39 C40 C41 58.7(5) . . . . ?
C38 C39 C40 Fe1 -59.3(5) . . . . ?
C38 C37 C41 C40 0.7(9) . . . . ?
Fe1 C37 C41 C40 -59.7(5) . . . . ?
C38 C37 C41 Fe1 60.4(6) . . . . ?
C39 C40 C41 C37 0.0(9) . . . . ?
Fe1 C40 C41 C37 59.0(5) . . . . ?
C39 C40 C41 Fe1 -59.0(5) . . . . ?
C42 Ti2 O2 C72 174.2(5) . . . . ?
C46 Ti2 O2 C72 -161.6(6) . . . . ?
C43 Ti2 O2 C72 -158.0(5) . . . . ?
C57 Ti2 O2 C72 12.5(6) . . . . ?
C61 Ti2 O2 C72 40.6(6) . . . . ?
C58 Ti2 O2 C72 -17.6(6) . . . . ?
C60 Ti2 O2 C72 30.8(7) . . . . ?
C47 Ti2 O2 C72 136.6(6) . . . . ?
C59 Ti2 O2 C72 -13.0(7) . . . . ?
C45 Ti2 O2 C72 -127.9(6) . . . . ?
C44 Ti2 O2 C72 -118.8(6) . . . . ?
C47 C42 C43 C44 -137.3(6) . . . . ?
C46 C42 C43 C44 3.8(7) . . . . ?
Ti2 C42 C43 C44 -67.2(5) . . . . ?
C47 C42 C43 Ti2 -70.1(6) . . . . ?
C46 C42 C43 Ti2 71.0(4) . . . . ?
C42 C43 C44 C45 -1.8(8) . . . . ?
Ti2 C43 C44 C45 -60.8(5) . . . . ?
C42 C43 C44 Ti2 59.1(4) . . . . ?
C43 C44 C45 C46 -1.1(8) . . . . ?
Ti2 C44 C45 C46 -59.2(5) . . . . ?
C43 C44 C45 Ti2 58.1(5) . . . . ?
C44 C45 C46 C42 3.5(8) . . . . ?
Ti2 C45 C46 C42 -60.0(4) . . . . ?
C44 C45 C46 Ti2 63.6(5) . . . . ?
C43 C42 C46 C45 -4.5(7) . . . . ?
C47 C42 C46 C45 136.1(6) . . . . ?
Ti2 C42 C46 C45 67.6(5) . . . . ?
C43 C42 C46 Ti2 -72.2(4) . . . . ?
C47 C42 C46 Ti2 68.5(6) . . . . ?
C43 C42 C47 C48 176.7(6) . . . . ?
C46 C42 C47 C48 41.4(9) . . . . ?
Ti2 C42 C47 C48 107.8(6) . . . . ?
C43 C42 C47 C52 -47.6(9) . . . . ?
C46 C42 C47 C52 177.1(6) . . . . ?
Ti2 C42 C47 C52 -116.4(6) . . . . ?
C43 C42 C47 Ti2 68.8(5) . . . . ?
C46 C42 C47 Ti2 -66.4(5) . . . . ?
C42 C47 C48 C53 78.0(8) . . . . ?
C52 C47 C48 C53 -61.4(7) . . . . ?
Ti2 C47 C48 C53 151.9(5) . . . . ?
C42 C47 C48 C49 -162.0(6) . . . . ?
C52 C47 C48 C49 58.7(7) . . . . ?
Ti2 C47 C48 C49 -88.1(6) . . . . ?
C53 C48 C49 C50 61.4(8) . . . . ?
C47 C48 C49 C50 -59.4(7) . . . . ?
C48 C49 C50 C54 -61.2(7) . . . . ?
C48 C49 C50 C51 58.7(8) . . . . ?
C54 C50 C51 C52 60.6(8) . . . . ?
C49 C50 C51 C52 -58.6(7) . . . . ?
C42 C47 C52 C55 -79.0(8) . . . . ?
C48 C47 C52 C55 61.2(7) . . . . ?
Ti2 C47 C52 C55 -154.8(5) . . . . ?
C42 C47 C52 C51 161.3(6) . . . . ?
C48 C47 C52 C51 -58.6(7) . . . . ?
Ti2 C47 C52 C51 85.4(7) . . . . ?
C50 C51 C52 C55 -60.9(7) . . . . ?
C50 C51 C52 C47 58.8(7) . . . . ?
C47 C48 C53 C56 60.9(8) . . . . ?
C49 C48 C53 C56 -60.5(7) . . . . ?
C51 C50 C54 C56 -59.0(8) . . . . ?
C49 C50 C54 C56 61.3(8) . . . . ?
C47 C52 C55 C56 -61.6(7) . . . . ?
C51 C52 C55 C56 59.7(8) . . . . ?
C52 C55 C56 C54 -57.9(8) . . . . ?
C52 C55 C56 C53 60.0(8) . . . . ?
C50 C54 C56 C55 57.9(8) . . . . ?
C50 C54 C56 C53 -60.0(8) . . . . ?
C48 C53 C56 C55 -59.5(8) . . . . ?
C48 C53 C56 C54 59.3(8) . . . . ?
C61 C57 C58 C59 -0.5(8) . . . . ?
C62 C57 C58 C59 -173.8(6) . . . . ?
Ti2 C57 C58 C59 -65.2(5) . . . . ?
C61 C57 C58 Ti2 64.6(5) . . . . ?
C62 C57 C58 Ti2 -108.6(6) . . . . ?
C57 C58 C59 C60 0.9(8) . . . . ?
Ti2 C58 C59 C60 -63.3(5) . . . . ?
C57 C58 C59 Ti2 64.2(5) . . . . ?
C58 C59 C60 C61 -0.9(8) . . . . ?
Ti2 C59 C60 C61 -63.9(5) . . . . ?
C58 C59 C60 Ti2 63.0(5) . . . . ?
C58 C57 C61 C60 0.0(8) . . . . ?
C62 C57 C61 C60 173.1(6) . . . . ?
Ti2 C57 C61 C60 64.7(5) . . . . ?
C58 C57 C61 Ti2 -64.8(5) . . . . ?
C62 C57 C61 Ti2 108.3(7) . . . . ?
C59 C60 C61 C57 0.6(8) . . . . ?
Ti2 C60 C61 C57 -64.4(5) . . . . ?
C59 C60 C61 Ti2 65.0(5) . . . . ?
C58 C57 C62 C67 -44.3(9) . . . . ?
C61 C57 C62 C67 143.6(7) . . . . ?
Ti2 C57 C62 C67 -130.1(5) . . . . ?
C58 C57 C62 C63 -159.6(7) . . . . ?
C61 C57 C62 C63 28.4(9) . . . . ?
Ti2 C57 C62 C63 114.6(5) . . . . ?
C58 C57 C62 C72 73.9(8) . . . . ?
C61 C57 C62 C72 -98.2(8) . . . . ?
Ti2 C57 C62 C72 -11.9(6) . . . . ?
C57 C62 C63 C68 58.2(7) . . . . ?
C67 C62 C63 C68 -58.4(7) . . . . ?
C72 C62 C63 C68 177.2(6) . . . . ?
C57 C62 C63 C64 174.6(6) . . . . ?
C67 C62 C63 C64 58.0(7) . . . . ?
C72 C62 C63 C64 -66.4(8) . . . . ?
C68 C63 C64 C65 62.5(7) . . . . ?
C62 C63 C64 C65 -56.8(8) . . . . ?
C63 C64 C65 C66 55.9(8) . . . . ?
C63 C64 C65 C69 -63.5(8) . . . . ?
C64 C65 C66 C67 -59.8(7) . . . . ?
C69 C65 C66 C67 59.4(8) . . . . ?
C57 C62 C67 C70 -56.7(7) . . . . ?
C63 C62 C67 C70 60.1(7) . . . . ?
C72 C62 C67 C70 -171.3(5) . . . . ?
C57 C62 C67 C66 -177.3(5) . . . . ?
C63 C62 C67 C66 -60.5(7) . . . . ?
C72 C62 C67 C66 68.1(7) . . . . ?
C65 C66 C67 C70 -59.0(7) . . . . ?
C65 C66 C67 C62 63.6(7) . . . . ?
C64 C63 C68 C71 -60.7(7) . . . . ?
C62 C63 C68 C71 60.1(8) . . . . ?
C64 C65 C69 C71 59.9(8) . . . . ?
C66 C65 C69 C71 -59.8(8) . . . . ?
C62 C67 C70 C71 -61.7(8) . . . . ?
C66 C67 C70 C71 59.3(8) . . . . ?
C67 C70 C71 C69 -60.6(8) . . . . ?
C67 C70 C71 C68 57.9(8) . . . . ?
C65 C69 C71 C70 60.3(8) . . . . ?
C65 C69 C71 C68 -57.9(8) . . . . ?
C63 C68 C71 C70 -58.5(8) . . . . ?
C63 C68 C71 C69 60.3(8) . . . . ?
Ti2 O2 C72 C73 -150.8(5) . . . . ?
Ti2 O2 C72 C62 -22.9(8) . . . . ?
C57 C62 C72 O2 18.5(7) . . . . ?
C67 C62 C72 O2 135.3(6) . . . . ?
C63 C62 C72 O2 -102.5(7) . . . . ?
C57 C62 C72 C73 139.9(6) . . . . ?
C67 C62 C72 C73 -103.3(7) . . . . ?
C63 C62 C72 C73 18.9(9) . . . . ?
O2 C72 C73 C74 42.1(9) . . . . ?
C62 C72 C73 C74 -81.6(9) . . . . ?
O2 C72 C73 C77 -141.7(7) . . . . ?
C62 C72 C73 C77 94.6(9) . . . . ?
O2 C72 C73 Fe2 -51.6(8) . . . . ?
C62 C72 C73 Fe2 -175.3(5) . . . . ?
C77 C73 C74 C75 0.6(8) . . . . ?
C72 C73 C74 C75 177.5(7) . . . . ?
Fe2 C73 C74 C75 -58.3(5) . . . . ?
C77 C73 C74 Fe2 58.9(5) . . . . ?
C72 C73 C74 Fe2 -124.3(7) . . . . ?
C73 C74 C75 C76 -0.7(9) . . . . ?
Fe2 C74 C75 C76 -59.4(5) . . . . ?
C73 C74 C75 Fe2 58.7(5) . . . . ?
C74 C75 C76 C77 0.5(9) . . . . ?
Fe2 C75 C76 C77 -59.1(5) . . . . ?
C74 C75 C76 Fe2 59.7(5) . . . . ?
C75 C76 C77 C73 -0.1(9) . . . . ?
Fe2 C76 C77 C73 -60.0(5) . . . . ?
C75 C76 C77 Fe2 59.8(5) . . . . ?
C74 C73 C77 C76 -0.3(9) . . . . ?
C72 C73 C77 C76 -177.2(7) . . . . ?
Fe2 C73 C77 C76 59.9(5) . . . . ?
C74 C73 C77 Fe2 -60.2(5) . . . . ?
C72 C73 C77 Fe2 122.9(7) . . . . ?
C82 C78 C79 C80 0.4(9) . . . . ?
Fe2 C78 C79 C80 59.7(5) . . . . ?
C82 C78 C79 Fe2 -59.3(6) . . . . ?
C78 C79 C80 C81 -0.2(9) . . . . ?
Fe2 C79 C80 C81 59.3(5) . . . . ?
C78 C79 C80 Fe2 -59.5(5) . . . . ?
C79 C80 C81 C82 0.0(9) . . . . ?
Fe2 C80 C81 C82 58.9(6) . . . . ?
C79 C80 C81 Fe2 -58.8(5) . . . . ?
C80 C81 C82 C78 0.2(9) . . . . ?
Fe2 C81 C82 C78 59.1(6) . . . . ?
C80 C81 C82 Fe2 -58.8(6) . . . . ?
C79 C78 C82 C81 -0.4(9) . . . . ?
Fe2 C78 C82 C81 -59.6(6) . . . . ?
C79 C78 C82 Fe2 59.2(5) . . . . ?
 
_refine_diff_density_max    1.231
_refine_diff_density_min   -0.996
_refine_diff_density_rms    0.199

_shelx_res_file
;
TITL Ti(C15H18)(C26H28FeO) in P-1
    jukl013_5.res
    created by SHELXL-2018/3 at 15:35:09 on 16-Feb-2023
CELL 0.71073 10.2052 14.0753 21.6199 95.506 99.9136 90.0038
ZERR 4 0.0009 0.0011 0.0019 0.0033 0.0035 0.0031
LATT 1
SFAC C H O Ti Fe
UNIT 164 184 4 4 4

L.S. 10
PLAN  50
SIZE 0.14 0.13 0.01
TEMP -173
CONF
BOND $H
fmap 2
acta
SHEL 20 0.71
REM <olex2.extras>
REM <HklSrc "%.\\JUKL013_5.hkl">
REM </olex2.extras>

WGHT    0.100000   14.000000
BASF   0.48908
FVAR       0.34303
FE1   5    0.129204    0.611255    0.109082    11.00000    0.00327    0.00836 =
         0.00886    0.00105   -0.00041    0.00127
TI1   4    0.460603    0.626070    0.323289    11.00000    0.00419    0.00687 =
         0.00631   -0.00132    0.00078    0.00151
O1    3    0.382425    0.615937    0.238598    11.00000    0.00641
C1    1    0.324889    0.677260    0.384330    11.00000    0.01013
C2    1    0.298611    0.736717    0.332868    11.00000    0.01010
AFIX  43
H2    2    0.219056    0.735366    0.302595    11.00000   -1.20000
AFIX   0
C3    1    0.408980    0.796663    0.334670    11.00000    0.01067
AFIX  43
H3    2    0.417913    0.840524    0.304824    11.00000   -1.20000
AFIX   0
C4    1    0.505862    0.781201    0.388597    11.00000    0.01165
AFIX  43
H4    2    0.590435    0.811998    0.400947    11.00000   -1.20000
AFIX   0
C5    1    0.451798    0.711344    0.420031    11.00000    0.01305
AFIX  43
H5    2    0.492812    0.689863    0.458960    11.00000   -1.20000
AFIX   0
C6    1    0.291817    0.576669    0.375933    11.00000    0.00993
C7    1    0.311009    0.522551    0.434519    11.00000    0.00882
AFIX  13
H7    2    0.395352    0.544419    0.463216    11.00000   -1.20000
AFIX   0
C8    1    0.314200    0.414878    0.416828    11.00000    0.01380
AFIX  23
H8A   2    0.325678    0.381125    0.455477    11.00000   -1.20000
H8B   2    0.390373    0.399487    0.395022    11.00000   -1.20000
AFIX   0
C9    1    0.183312    0.381544    0.373229    11.00000    0.01641
AFIX  13
H9    2    0.185759    0.311115    0.361726    11.00000   -1.20000
AFIX   0
C10   1    0.170301    0.433425    0.313172    11.00000    0.01183
AFIX  23
H10A  2    0.247576    0.418689    0.292018    11.00000   -1.20000
H10B  2    0.088683    0.410760    0.283683    11.00000   -1.20000
AFIX   0
C11   1    0.163870    0.541327    0.329495    11.00000    0.00762
AFIX  13
H11   2    0.153702    0.575204    0.290392    11.00000   -1.20000
AFIX   0
C12   1    0.190656    0.545207    0.467919    11.00000    0.01248
AFIX  23
H12A  2    0.200144    0.512168    0.506823    11.00000   -1.20000
H12B  2    0.188439    0.614737    0.480082    11.00000   -1.20000
AFIX   0
C13   1    0.063179    0.404843    0.407282    11.00000    0.01520
AFIX  23
H13A  2   -0.020677    0.382705    0.379346    11.00000   -1.20000
H13B  2    0.072130    0.371595    0.446086    11.00000   -1.20000
AFIX   0
C14   1    0.042330    0.561081    0.364061    11.00000    0.01236
AFIX  23
H14A  2    0.034057    0.630723    0.374021    11.00000   -1.20000
H14B  2   -0.040413    0.537035    0.335984    11.00000   -1.20000
AFIX   0
C15   1    0.059965    0.512683    0.424090    11.00000    0.01115
AFIX  13
H15   2   -0.016617    0.528219    0.446367    11.00000   -1.20000
AFIX   0
C16   1    0.593833    0.524535    0.267868    11.00000    0.00630
C17   1    0.554648    0.475432    0.316793    11.00000    0.01064
AFIX  43
H17   2    0.498541    0.420225    0.310141    11.00000   -1.20000
AFIX   0
C18   1    0.610846    0.520420    0.375823    11.00000    0.01406
AFIX  43
H18   2    0.600878    0.500824    0.415622    11.00000   -1.20000
AFIX   0
C19   1    0.684780    0.599903    0.365646    11.00000    0.01237
AFIX  43
H19   2    0.734547    0.643174    0.397513    11.00000   -1.20000
AFIX   0
C20   1    0.672512    0.604445    0.300239    11.00000    0.00944
AFIX  43
H20   2    0.710316    0.652746    0.280624    11.00000   -1.20000
AFIX   0
C21   1    0.547103    0.504501    0.198167    11.00000    0.00337
C22   1    0.660551    0.527428    0.161889    11.00000    0.00851
AFIX  13
H22   2    0.684765    0.596792    0.171232    11.00000   -1.20000
AFIX   0
C23   1    0.617974    0.505107    0.090636    11.00000    0.01038
AFIX  23
H23A  2    0.690681    0.522833    0.068754    11.00000   -1.20000
H23B  2    0.538873    0.542771    0.075700    11.00000   -1.20000
AFIX   0
C24   1    0.584610    0.396906    0.075134    11.00000    0.00837
AFIX  13
H24   2    0.555892    0.382632    0.028553    11.00000   -1.20000
AFIX   0
C25   1    0.471997    0.368948    0.109013    11.00000    0.00813
AFIX  23
H25A  2    0.389508    0.401989    0.092566    11.00000   -1.20000
H25B  2    0.454567    0.299277    0.100989    11.00000   -1.20000
AFIX   0
C26   1    0.511607    0.396742    0.179938    11.00000    0.00470
AFIX  13
H26   2    0.437594    0.378708    0.201642    11.00000   -1.20000
AFIX   0
C27   1    0.783759    0.468402    0.183707    11.00000    0.00884
AFIX  23
H27A  2    0.857069    0.485015    0.161869    11.00000   -1.20000
H27B  2    0.813942    0.482860    0.229684    11.00000   -1.20000
AFIX   0
C28   1    0.708029    0.339003    0.096871    11.00000    0.00659
AFIX  23
H28A  2    0.781549    0.356158    0.075327    11.00000   -1.20000
H28B  2    0.688016    0.269897    0.086591    11.00000   -1.20000
AFIX   0
C29   1    0.637241    0.336595    0.202524    11.00000    0.01209
AFIX  23
H29A  2    0.666057    0.350294    0.248646    11.00000   -1.20000
H29B  2    0.615185    0.267632    0.193269    11.00000   -1.20000
AFIX   0
C30   1    0.748114    0.362233    0.168514    11.00000    0.00934
AFIX  13
H30   2    0.828193    0.324332    0.183551    11.00000   -1.20000
AFIX   0
C31   1    0.426680    0.578300    0.182592    11.00000    0.00836
AFIX  13
H31   2    0.464665    0.633334    0.165099    11.00000   -1.20000
AFIX   0
C32   1    0.306119    0.542723    0.135090    11.00000    0.00682
C33   1    0.280068    0.553888    0.069145    11.00000    0.00790
AFIX  43
H33   2    0.333587    0.588625    0.046963    11.00000   -1.20000
AFIX   0
C34   1    0.159035    0.503384    0.042624    11.00000    0.01009
AFIX  43
H34   2    0.119601    0.496666   -0.000729    11.00000   -1.20000
AFIX   0
C35   1    0.106862    0.464333    0.092802    11.00000    0.00969
AFIX  43
H35   2    0.027040    0.427747    0.088602    11.00000   -1.20000
AFIX   0
C36   1    0.195983    0.490399    0.149177    11.00000    0.00728
AFIX  43
H36   2    0.185012    0.475725    0.189983    11.00000   -1.20000
AFIX   0
C37   1    0.154202    0.744364    0.155682    11.00000    0.01774
AFIX  43
H37   2    0.232637    0.767658    0.183297    11.00000   -1.20000
AFIX   0
C38   1    0.124960    0.751489    0.089460    11.00000    0.01206
AFIX  43
H38   2    0.179343    0.781109    0.065081    11.00000   -1.20000
AFIX   0
C39   1   -0.001695    0.705674    0.066497    11.00000    0.01283
AFIX  43
H39   2   -0.045374    0.698820    0.023768    11.00000   -1.20000
AFIX   0
C40   1   -0.051145    0.672280    0.117872    11.00000    0.01327
AFIX  43
H40   2   -0.133627    0.639814    0.115816    11.00000   -1.20000
AFIX   0
C41   1    0.045400    0.696226    0.173368    11.00000    0.01278
AFIX  43
H41   2    0.038374    0.682480    0.214855    11.00000   -1.20000
AFIX   0

FE2   5    0.628383   -0.079678    0.106859    11.00000    0.00531    0.00813 =
         0.00754   -0.00059   -0.00072   -0.00067
TI2   4    0.955705   -0.032651    0.320942    11.00000    0.00835    0.00760 =
         0.00631   -0.00002   -0.00264    0.00025
O2    3    0.879447   -0.046480    0.236068    11.00000    0.00974
C42   1    0.815844   -0.063199    0.381879    11.00000    0.00520
C43   1    0.941203   -0.086463    0.417994    11.00000    0.00979
AFIX  43
H43   2    0.983324   -0.053177    0.456606    11.00000   -1.20000
AFIX   0
C44   1    0.990791   -0.166466    0.386675    11.00000    0.01093
AFIX  43
H44   2    1.073601   -0.195366    0.400145    11.00000   -1.20000
AFIX   0
C45   1    0.898681   -0.197691    0.331881    11.00000    0.01178
AFIX  43
H45   2    0.909019   -0.249957    0.301979    11.00000   -1.20000
AFIX   0
C46   1    0.788706   -0.136927    0.329839    11.00000    0.00816
AFIX  43
H46   2    0.709579   -0.143360    0.299238    11.00000   -1.20000
AFIX   0
C47   1    0.785223    0.034704    0.372958    11.00000    0.00685
C48   1    0.655930    0.058403    0.331823    11.00000    0.01207
AFIX  13
H48   2    0.639392    0.011583    0.293384    11.00000   -1.20000
AFIX   0
C49   1    0.662281    0.160963    0.311331    11.00000    0.01321
AFIX  23
H49A  2    0.734367    0.165675    0.286379    11.00000   -1.20000
H49B  2    0.577137    0.175393    0.284590    11.00000   -1.20000
AFIX   0
C50   1    0.688569    0.232950    0.370318    11.00000    0.01292
AFIX  13
H50   2    0.693810    0.298991    0.357392    11.00000   -1.20000
AFIX   0
C51   1    0.818005    0.210573    0.412082    11.00000    0.01478
AFIX  23
H51A  2    0.833574    0.256647    0.450287    11.00000   -1.20000
H51B  2    0.893032    0.216493    0.389059    11.00000   -1.20000
AFIX   0
C52   1    0.810817    0.108349    0.431246    11.00000    0.01285
AFIX  13
H52   2    0.896451    0.093787    0.458559    11.00000   -1.20000
AFIX   0
C53   1    0.542244    0.052405    0.367809    11.00000    0.01637
AFIX  23
H53A  2    0.535616   -0.012920    0.380501    11.00000   -1.20000
H53B  2    0.457582    0.066217    0.340458    11.00000   -1.20000
AFIX   0
C54   1    0.575682    0.225919    0.405871    11.00000    0.01577
AFIX  23
H54A  2    0.491310    0.240428    0.378547    11.00000   -1.20000
H54B  2    0.589315    0.273663    0.443219    11.00000   -1.20000
AFIX   0
C55   1    0.696581    0.101734    0.468313    11.00000    0.01817
AFIX  23
H55A  2    0.691025    0.036437    0.481199    11.00000   -1.20000
H55B  2    0.713385    0.146988    0.506907    11.00000   -1.20000
AFIX   0
C56   1    0.565775    0.125466    0.427348    11.00000    0.01566
AFIX  13
H56   2    0.490760    0.121934    0.451366    11.00000   -1.20000
AFIX   0
C57   1    1.094514    0.049675    0.267594    11.00000    0.00914
C58   1    1.170663   -0.023049    0.295578    11.00000    0.01348
AFIX  43
H58   2    1.206009   -0.076126    0.273722    11.00000   -1.20000
AFIX   0
C59   1    1.185775   -0.003549    0.362329    11.00000    0.01372
AFIX  43
H59   2    1.233849   -0.040707    0.392778    11.00000   -1.20000
AFIX   0
C60   1    1.116576    0.080811    0.375116    11.00000    0.01218
AFIX  43
H60   2    1.108861    0.109956    0.415793    11.00000   -1.20000
AFIX   0
C61   1    1.059521    0.115216    0.315766    11.00000    0.01127
AFIX  43
H61   2    1.008338    0.171072    0.310087    11.00000   -1.20000
AFIX   0
C62   1    1.044558    0.049717    0.196321    11.00000    0.00814
C63   1    1.010795    0.155093    0.181142    11.00000    0.01227
AFIX  13
H63   2    0.937033    0.179225    0.203120    11.00000   -1.20000
AFIX   0
C64   1    0.972192    0.163086    0.109158    11.00000    0.01106
AFIX  23
H64A  2    0.889158    0.125960    0.092424    11.00000   -1.20000
H64B  2    0.955509    0.230677    0.101699    11.00000   -1.20000
AFIX   0
C65   1    1.082605    0.125621    0.074462    11.00000    0.00954
AFIX  13
H65   2    1.053646    0.127535    0.028001    11.00000   -1.20000
AFIX   0
C66   1    1.114258    0.022820    0.088896    11.00000    0.00824
AFIX  23
H66A  2    1.185344   -0.001639    0.066028    11.00000   -1.20000
H66B  2    1.034103   -0.018287    0.074186    11.00000   -1.20000
AFIX   0
C67   1    1.160272    0.018700    0.161020    11.00000    0.00778
AFIX  13
H67   2    1.184196   -0.048443    0.169070    11.00000   -1.20000
AFIX   0
C68   1    1.135734    0.220147    0.202814    11.00000    0.01008
AFIX  23
H68A  2    1.164320    0.219960    0.248945    11.00000   -1.20000
H68B  2    1.113223    0.286440    0.193881    11.00000   -1.20000
AFIX   0
C69   1    1.207866    0.189045    0.097326    11.00000    0.01851
AFIX  23
H69A  2    1.280291    0.165898    0.074921    11.00000   -1.20000
H69B  2    1.188376    0.255539    0.087865    11.00000   -1.20000
AFIX   0
C70   1    1.284130    0.083146    0.182798    11.00000    0.01090
AFIX  23
H70A  2    1.314687    0.081211    0.228667    11.00000   -1.20000
H70B  2    1.356715    0.059534    0.160650    11.00000   -1.20000
AFIX   0
C71   1    1.252051    0.186191    0.168718    11.00000    0.01155
AFIX  13
H71   2    1.332094    0.228452    0.184081    11.00000   -1.20000
AFIX   0
C72   1    0.926050   -0.027679    0.180351    11.00000    0.00490
AFIX  13
H72   2    0.962691   -0.088343    0.162777    11.00000   -1.20000
AFIX   0
C73   1    0.804505   -0.003851    0.134247    11.00000    0.00873
C74   1    0.698350    0.053603    0.147494    11.00000    0.01015
AFIX  43
H74   2    0.688656    0.082775    0.187901    11.00000   -1.20000
AFIX   0
C75   1    0.606095    0.060975    0.089278    11.00000    0.01029
AFIX  43
H75   2    0.525151    0.095000    0.084745    11.00000   -1.20000
AFIX   0
C76   1    0.658935    0.007967    0.040221    11.00000    0.01391
AFIX  43
H76   2    0.620126    0.000466   -0.003207    11.00000   -1.20000
AFIX   0
C77   1    0.779562   -0.031504    0.067764    11.00000    0.01170
AFIX  43
H77   2    0.835655   -0.070471    0.045586    11.00000   -1.20000
AFIX   0
C78   1    0.648865   -0.197905    0.154738    11.00000    0.01215
AFIX  43
H78   2    0.724835   -0.213736    0.183702    11.00000   -1.20000
AFIX   0
C79   1    0.540672   -0.143641    0.170034    11.00000    0.01561
AFIX  43
H79   2    0.531663   -0.116416    0.210996    11.00000   -1.20000
AFIX   0
C80   1    0.447268   -0.136588    0.113681    11.00000    0.01571
AFIX  43
H80   2    0.365052   -0.104200    0.110323    11.00000   -1.20000
AFIX   0
C81   1    0.499847   -0.187215    0.062990    11.00000    0.01576
AFIX  43
H81   2    0.458465   -0.194336    0.019910    11.00000   -1.20000
AFIX   0
C82   1    0.624907   -0.225049    0.088315    11.00000    0.01932
AFIX  43
H82   2    0.681943   -0.261623    0.065279    11.00000   -1.20000
AFIX   0
HKLF 5


REM  Ti(C15H18)(C26H28FeO) in P-1
REM wR2 = 0.2343, GooF = S = 1.163, Restrained GooF = 1.163 for all data
REM R1 = 0.0921 for 29644 Fo > 4sig(Fo) and 0.1117 for all 35724 data
REM 374 parameters refined using 0 restraints

END

WGHT      0.1048     14.2357

REM Highest difference peak  1.231,  deepest hole -0.996,  1-sigma level  0.199
Q1    1   1.1616  0.3249  0.1423  11.00000  0.05    1.23
Q2    1   0.4940  0.3100  0.3106  11.00000  0.05    1.15
Q3    1   1.0995  0.3135  0.0792  11.00000  0.05    1.14
Q4    1   0.6743  0.6217  0.1294  11.00000  0.05    1.07
Q5    1   0.4847  0.3542  0.3481  11.00000  0.05    1.04
Q6    1  -0.0555  0.6488  0.3396  11.00000  0.05    0.96
Q7    1   0.9199 -0.3422  0.2957  11.00000  0.05    0.96
Q8    1   1.1653  0.3298  0.0911  11.00000  0.05    0.96
Q9    1   0.6375 -0.2282  0.0703  11.00000  0.05    0.94
Q10   1   0.6566  0.2347  0.0946  11.00000  0.05    0.93
Q11   1   0.4259  0.3263  0.2944  11.00000  0.05    0.90
Q12   1   1.1808  0.2906  0.1073  11.00000  0.05    0.89
Q13   1   0.5812  0.2436  0.1014  11.00000  0.05    0.89
Q14   1   0.6247 -0.2329  0.1130  11.00000  0.05    0.86
Q15   1   0.4770  0.3678  0.3087  11.00000  0.05    0.84
Q16   1   0.6629  0.2125  0.1388  11.00000  0.05    0.81
Q17   1   0.6757 -0.2129  0.1412  11.00000  0.05    0.80
Q18   1   0.0841  0.3397  0.1153  11.00000  0.05    0.79
Q19   1   0.0024  0.6474  0.3269  11.00000  0.05    0.79
Q20   1   1.1716 -0.1028  0.1339  11.00000  0.05    0.79
Q21   1   1.0006 -0.3145  0.3114  11.00000  0.05    0.78
Q22   1   0.6693 -0.3357  0.1074  11.00000  0.05    0.77
Q23   1   1.0881  0.1139  0.3719  11.00000  0.05    0.77
Q24   1  -0.0428  0.6726  0.0894  11.00000  0.05    0.76
Q25   1   0.6507  0.5510  0.3716  11.00000  0.05    0.73
Q26   1   0.6023  0.6011  0.1198  11.00000  0.05    0.73
Q27   1   0.6008  0.1798  0.0813  11.00000  0.05    0.73
Q28   1   1.1603 -0.1271  0.1116  11.00000  0.05    0.73
Q29   1   1.1596 -0.2434  0.3744  11.00000  0.05    0.73
Q30   1   0.1331  0.7350  0.0700  11.00000  0.05    0.72
Q31   1   1.1028  0.3513  0.2298  11.00000  0.05    0.71
Q32   1   1.0772  0.2897  0.1075  11.00000  0.05    0.71
Q33   1   0.5892  0.6384  0.0809  11.00000  0.05    0.70
Q34   1   0.1164  0.4753  0.0701  11.00000  0.05    0.70
Q35   1   0.1579  0.8802  0.0762  11.00000  0.05    0.70
Q36   1   1.1100  0.2777  0.1217  11.00000  0.05    0.69
Q37   1   0.1027  0.3844  0.1609  11.00000  0.05    0.69
Q38   1   0.9196 -0.2923  0.3300  11.00000  0.05    0.69
Q39   1   0.5843  0.1831  0.1103  11.00000  0.05    0.68
Q40   1   0.5981  0.1960  0.1578  11.00000  0.05    0.68
Q41   1   0.4413  0.9266  0.2736  11.00000  0.05    0.67
Q42   1   0.1587  0.7411  0.1242  11.00000  0.05    0.66
Q43   1   0.9853  0.2610  0.3345  11.00000  0.05    0.66
Q44   1   0.6400  0.5221  0.1264  11.00000  0.05    0.66
Q45   1   0.4179  0.3738  0.2710  11.00000  0.05    0.66
Q46   1   0.1563  0.7168  0.2729  11.00000  0.05    0.66
Q47   1   1.1631  0.2026  0.0898  11.00000  0.05    0.65
Q48   1   0.4616 -0.1696  0.0831  11.00000  0.05    0.65
Q49   1   0.5451  0.1786  0.1855  11.00000  0.05    0.65
Q50   1   0.0650  0.4110  0.1312  11.00000  0.05    0.65
;
_shelx_res_checksum   32986

_shelx_hkl_file
;
   1   0   0 0.01775 0.69321  -2
  -1   0   0 0.01775 0.69321   1
  -1   0   0 0.58890 0.70605  -2
   1   0   0 0.58890 0.70605   1
   2   0   0 193.264 4.84571  -2
  -2   0   0 193.264 4.84571   1
  -2   0   0 196.163 4.58248  -2
   2   0   0 196.163 4.58248   1
   3   0   0 1.64514 1.86557  -2
  -3   0   0 1.64514 1.86557   1
  -3   0   0 3.57772 1.65194  -2
   3   0   0 3.57772 1.65194   1
   4   0   0 831.156 16.5712  -2
  -4   0   0 831.156 16.5712   1
  -4   0   0 842.712 16.8438  -2
   4   0   0 842.712 16.8438   1
   5   0   0 2.64581 1.77181  -2
  -5   0   0 2.64581 1.77181   1
  -5   0   0 0.14637 1.66088  -2
   5   0   0 0.14637 1.66088   1
   6   0   0 432.044 9.70103  -2
  -6   0   0 432.044 9.70103   1
  -6   0   0 398.612 9.26630  -2
   6   0   0 398.612 9.26630   1
   7   0   0 3.23370 2.03563  -2
  -7   0   0 3.23370 2.03563   1
  -7   0   0 1.98295 1.95298  -2
   7   0   0 1.98295 1.95298   1
   8   0   0 97.3188 4.96887  -2
  -8   0   0 97.3188 4.96887   1
  -8   0   0 104.635 6.14683  -2
   8   0   0 104.635 6.14683   1
   9   0   0 3.98911 2.60089  -2
  -9   0   0 3.98911 2.60089   1
  -9   0   0 1.80421 2.95825  -2
   9   0   0 1.80421 2.95825   1
  10   0   0 33.3332 4.18326  -2
 -10   0   0 33.3332 4.18326   1
 -10   0   0 43.6896 5.83078  -2
  10   0   0 43.6896 5.83078   1
  11   0   0 6.34562 3.03337  -2
 -11   0   0 6.34562 3.03337   1
 -11   0   0 5.72695 7.97606  -2
  11   0   0 5.72695 7.97606   1
  12   0   0 582.638 19.0544  -2
 -12   0   0 582.638 19.0544   1
 -12   0   0 608.026 25.5410  -2
  12   0   0 608.026 25.5410   1
  13   0   0 2.22360 6.40537  -2
 -13   0   0 2.22360 6.40537   1
 -13   0   0 4.25302 6.91524  -2
  13   0   0 4.25302 6.91524   1
  14   0   0 24.3162 8.31417  -2
 -14   0   0 24.3162 8.31417   1
 -14   0   0 31.2508 12.0158  -2
  14   0   0 31.2508 12.0158   1
 -14  -1   0 57.1365 22.2589  -2
  14  -1   0 57.1365 22.2589   1
  14   1   0 -16.046 21.1550  -2
 -14   1   0 -16.046 21.1550   1
 -13  -1   0 47.5500 13.4076  -2
  13  -1   0 47.5500 13.4076   1
  13   1   0 58.6251 8.70430  -2
 -13   1   0 58.6251 8.70430   1
 -12  -1   0 18.0618 11.5403  -2
  12  -1   0 18.0618 11.5403   1
  12   1   0 40.5859 8.03349  -2
 -12   1   0 40.5859 8.03349   1
 -11  -1   0 60.3702 11.9416  -2
  11  -1   0 60.3702 11.9416   1
  11   1   0 73.2127 12.2657  -2
 -11   1   0 73.2127 12.2657   1
 -10  -1   0 63.6108 6.74352  -2
  10  -1   0 63.6108 6.74352   1
  10   1   0 65.0741 6.30341  -2
 -10   1   0 65.0741 6.30341   1
  -9  -1   0 60.5785 5.52382  -2
   9  -1   0 60.5785 5.52382   1
   9   1   0 71.9862 4.93908  -2
  -9   1   0 71.9862 4.93908   1
  -8  -1   0 32.4701 4.35063  -2
   8  -1   0 32.4701 4.35063   1
   8   1   0 42.1097 5.51269  -2
  -8   1   0 42.1097 5.51269   1
  -7  -1   0 651.263 14.6185  -2
   7  -1   0 651.263 14.6185   1
   7   1   0 651.351 13.2704  -2
  -7   1   0 651.351 13.2704   1
  -6  -1   0 782.338 19.2337  -2
   6  -1   0 782.338 19.2337   1
   6   1   0 771.082 19.5411  -2
  -6   1   0 771.082 19.5411   1
   5  -1   0 93.1121 6.46421   1
  -5  -1   0 213.080 8.25040  -2
   5  -1   0 213.080 8.25040   1
   5  -1   0 95.4034 6.88394   2
  -5   1   0 89.9531 5.86142   2
   5   1   0 217.160 7.31296  -2
  -5   1   0 217.160 7.31296   1
  -5   1   0 119.282 9.19387   1
   4  -1   0 200.533 5.70628   2
   4  -1   0 219.578 8.02903   1
  -4  -1   0 431.033 21.3165  -2
   4  -1   0 431.033 21.3165   1
  -4   1   0 217.554 6.27256   2
  -4   1   0 222.080 8.63993   1
   4   1   0 452.484 17.0070  -2
  -4   1   0 452.484 17.0070   1
   3  -1   0 47.5627 2.75812   1
   3  -1   0 48.2850 2.36927   2
  -3   1   0 46.6117 2.72041   1
  -3   1   0 45.5127 2.46634   2
   3   1   0 207.221 15.1683  -2
  -3   1   0 207.221 15.1683   1
   2  -1   0 252.157 6.76131   1
   2  -1   0 231.949 5.18273   2
  -2   1   0 228.038 5.81104   2
  -2   1   0 237.775 7.29651   1
   1  -1   0 77.9592 2.12007   2
   1  -1   0 85.0645 3.54274   1
  -1  -1   0 1960.07 100.650  -2
   1  -1   0 1960.07 100.650   1
  -1   1   0 84.2371 3.71242   1
  -1   1   0 81.1945 2.81190   2
   1   1   0 1973.59 101.117  -2
  -1   1   0 1973.59 101.117   1
   0  -1   0 2.38495 0.50405   2
   0  -1   0 2.05905 0.48760   1
   0  -1   0 9.93379 2.53082  -2
   0  -1   0 9.93379 2.53082   1
   0   1   0 3.06724 1.38493   1
   0   1   0 -0.0126 1.06999   2
  -1  -1   0 532.073 12.8553   2
  -1  -1   0 583.530 14.0413   1
   1   1   0 563.663 14.1775   2
   1   1   0 642.923 14.0775   1
  -2  -1   0 95.6525 3.07512   1
  -2  -1   0 92.8097 2.96858   2
   2   1   0 100.544 3.28633   1
   2   1   0 99.1389 3.37750   2
  -3  -1   0 124.139 4.14479   2
  -3  -1   0 141.852 4.65506   1
   3   1   0 139.277 3.77834   1
   3   1   0 130.492 4.01291   2
  -4  -1   0 250.638 7.69553   2
   4  -1   0 450.708 21.3568  -2
  -4  -1   0 450.708 21.3568   1
  -4  -1   0 254.227 7.90805   1
   4   1   0 266.693 7.30558   1
   4   1   0 244.774 8.38109   2
  -4   1   0 429.624 16.6744  -2
   4   1   0 429.624 16.6744   1
   5  -1   0 222.470 9.28899  -2
  -5  -1   0 222.470 9.28899   1
  -5  -1   0 153.196 6.45429   2
  -5  -1   0 148.426 8.58281   1
  -5   1   0 216.429 7.37740  -2
   5   1   0 216.429 7.37740   1
   5   1   0 160.154 11.0818   2
   5   1   0 144.886 7.34208   1
   6  -1   0 762.019 19.7304  -2
  -6  -1   0 762.019 19.7304   1
  -6   1   0 756.059 17.3017  -2
   6   1   0 756.059 17.3017   1
   6   1   0 534.638 31.5433   2
   7  -1   0 636.100 14.9774  -2
  -7  -1   0 636.100 14.9774   1
  -7   1   0 626.347 14.0983  -2
   7   1   0 626.347 14.0983   1
   8  -1   0 40.1514 4.22502  -2
  -8  -1   0 40.1514 4.22502   1
  -8   1   0 43.7719 4.99517  -2
   8   1   0 43.7719 4.99517   1
   9  -1   0 56.1380 5.16705  -2
  -9  -1   0 56.1380 5.16705   1
  -9   1   0 40.1464 7.48435  -2
   9   1   0 40.1464 7.48435   1
  10  -1   0 61.5824 6.79860  -2
 -10  -1   0 61.5824 6.79860   1
 -10   1   0 74.1724 9.81045  -2
  10   1   0 74.1724 9.81045   1
  11  -1   0 41.4751 5.60390  -2
 -11  -1   0 41.4751 5.60390   1
 -11   1   0 45.1394 11.2345  -2
  11   1   0 45.1394 11.2345   1
  12  -1   0 16.9616 8.95873  -2
 -12  -1   0 16.9616 8.95873   1
 -12   1   0 36.0402 11.9193  -2
  12   1   0 36.0402 11.9193   1
  13  -1   0 50.0577 13.2234  -2
 -13  -1   0 50.0577 13.2234   1
 -13   1   0 63.6682 13.9318  -2
  13   1   0 63.6682 13.9318   1
  14  -1   0 24.5516 14.6222  -2
 -14  -1   0 24.5516 14.6222   1
 -14   1   0 -14.387 16.6315  -2
  14   1   0 -14.387 16.6315   1
 -11  -2   1 86.5467 15.6391  -2
  11  -2   0 86.5467 15.6391   1
  11   2  -1 105.280 13.5293  -2
 -11   2   0 105.280 13.5293   1
 -10  -2   1 55.5580 21.3792  -2
  10  -2   0 55.5580 21.3792   1
  10   2  -1 51.7262 11.8181  -2
 -10   2   0 51.7262 11.8181   1
   9  -2   0 115.611 10.2648   1
  -9  -2   1 117.717 10.2993  -2
   9  -2   0 117.717 10.2993   1
   9   2  -1 110.316 13.9905  -2
  -9   2   0 110.316 13.9905   1
  -8  -2   1 115.288 9.59494  -2
   8  -2   0 115.288 9.59494   1
   8  -2   0 102.433 12.1187   1
   8   2  -1 105.890 5.73926  -2
  -8   2   0 105.890 5.73926   1
  -8   2   0 107.408 19.9361   2
  -8   2   0 100.152 16.8142   1
   7  -2   0 339.148 15.5763   1
  -7  -2   1 696.162 24.6467  -2
   7  -2   0 696.162 24.6467   1
   7  -2   0 327.305 18.9123   2
  -7   2   0 364.298 12.7041   2
   7   2  -1 764.730 19.9919  -2
  -7   2   0 764.730 19.9919   1
  -7   2   0 310.380 18.5815   1
   6  -2   0 17.4999 2.82219   2
  -6  -2   1 57.5303 9.07356  -2
   6  -2   0 57.5303 9.07356   1
   6  -2   0 15.7643 3.48533   1
  -6   2   0 14.9483 3.30559   2
  -6   2   0 16.2309 5.28931   1
   6   2  -1 56.5163 3.65780  -2
  -6   2   0 56.5163 3.65780   1
   5  -2   0 121.784 4.75838   2
   5  -2   0 125.704 4.50968   1
  -5   2   0 134.978 4.87897   1
  -5   2   0 115.089 4.23815   2
   5   2  -1 176.261 8.68303  -2
  -5   2   0 176.261 8.68303   1
   4  -2   0 174.107 5.16194   2
   4  -2   0 182.468 5.48650   1
  -4   2   0 167.768 4.69726   2
   4   2  -1 332.236 19.3428  -2
  -4   2   0 332.236 19.3428   1
  -4   2   0 180.414 5.84469   1
   3  -2   0 306.092 6.52042   2
   3  -2   0 294.868 7.39668   1
  -3   2   0 311.313 7.82789   1
  -3   2   0 301.957 6.70112   2
   3   2  -1 590.685 24.0825  -2
  -3   2   0 590.685 24.0825   1
   2  -2   0 1.20713 0.98893   1
   2  -2   0 2.05424 1.80086   2
  -2  -2   1 186.782 9.11042  -2
   2  -2   0 186.782 9.11042   1
  -2   2   0 1.13442 1.92738   2
   2   2  -1 205.663 12.8835  -2
  -2   2   0 205.663 12.8835   1
  -2   2   0 0.88446 2.05907   1
   1  -2   0 851.473 19.4199   2
   1  -2   0 849.972 21.4699   1
  -1  -2   1 4475.49 226.334  -2
   1  -2   0 4475.49 226.334   1
  -1   2   0 885.665 24.2183   1
  -1   2   0 840.795 27.8572   2
   0  -2   0 1304.84 26.7113   1
   0  -2   0 1130.86 25.1944   2
   0  -2   1 4918.68 232.971  -2
   0  -2   0 4918.68 232.971   1
   0   2   0 1265.32 28.3708   1
   0   2  -1 4734.17 246.662  -2
   0   2   0 4734.17 246.662   1
   0   2   0 1332.82 29.8835   2
  -1  -2   0 136.394 4.25448   2
  -1  -2   0 138.251 4.72851   1
   1   2   0 151.948 4.43462   1
   1   2   0 140.372 4.89351   2
  -1   2  -1 1007.92 50.3780  -2
   1   2   0 1007.92 50.3780   1
  -2  -2   0 293.397 7.57479   2
  -2  -2   0 308.856 7.15140   1
   2   2   0 315.577 8.24584   1
   2   2   0 268.793 8.45072   2
  -3  -2   0 361.786 8.40697   1
  -3  -2   0 364.932 8.17875   2
   3   2   0 374.192 10.0041   2
   3   2   0 367.572 8.28816   1
  -4  -2   0 187.076 5.83155   2
  -4  -2   0 202.240 5.64926   1
   4  -2   1 481.529 33.5663  -2
  -4  -2   0 481.529 33.5663   1
   4   2   0 194.728 5.19117   1
   4   2   0 211.043 6.27662   2
  -4   2  -1 456.240 33.5365  -2
   4   2   0 456.240 33.5365   1
  -5  -2   0 35.7641 3.17877   1
   5  -2   1 417.561 31.5495  -2
  -5  -2   0 417.561 31.5495   1
  -5  -2   0 28.6261 3.38770   2
   5   2   0 23.9878 3.91431   2
   5   2   0 30.7420 2.57312   1
  -5   2  -1 410.395 21.4534  -2
   5   2   0 410.395 21.4534   1
   6  -2   1 42.6845 9.14733  -2
  -6  -2   0 42.6845 9.14733   1
  -6  -2   0 9.42271 3.23507   2
  -6  -2   0 13.7503 3.14462   1
   6   2   0 11.8384 2.92537   1
   6   2   0 7.08182 3.83759   2
  -6   2  -1 52.6542 6.48050  -2
   6   2   0 52.6542 6.48050   1
   7  -2   1 16.4712 4.35729  -2
  -7  -2   0 16.4712 4.35729   1
  -7  -2   0 4.06635 2.63637   2
  -7  -2   0 7.17229 4.89620   1
   7   2   0 9.82693 5.26828   2
  -7   2  -1 13.9010 4.66822  -2
   7   2   0 13.9010 4.66822   1
   7   2   0 5.69508 5.49758   1
  -8  -2   0 56.3696 6.56932   2
   8  -2   1 58.0358 9.01879  -2
  -8  -2   0 58.0358 9.01879   1
  -8   2  -1 81.9203 6.25877  -2
   8   2   0 81.9203 6.25877   1
   9  -2   1 705.996 23.5891  -2
  -9  -2   0 705.996 23.5891   1
  -9   2  -1 711.108 22.6340  -2
   9   2   0 711.108 22.6340   1
  10  -2   1 37.1783 7.97940  -2
 -10  -2   0 37.1783 7.97940   1
 -10   2  -1 31.0805 20.1599  -2
  10   2   0 31.0805 20.1599   1
  11  -2   1 90.6958 23.7392  -2
 -11  -2   0 90.6958 23.7392   1
 -11   2  -1 65.4017 19.5472  -2
  11   2   0 65.4017 19.5472   1
  12  -2   1 115.620 27.3605  -2
 -12  -2   0 115.620 27.3605   1
 -12   2  -1 135.504 28.4251  -2
  12   2   0 135.504 28.4251   1
 -13   2  -1 128.216 26.4990  -2
  13   2   0 128.216 26.4990   1
  13   2   0 80.9872 15.6799   1
 -14  -3   1 20.6909 12.4711  -2
  14  -3   0 20.6909 12.4711   1
  14   3  -1 10.2824 9.88829  -2
 -14   3   0 10.2824 9.88829   1
 -13  -3   1 0.35194 9.38963  -2
  13  -3   0 0.35194 9.38963   1
  13   3  -1 17.3571 14.3864  -2
 -13   3   0 17.3571 14.3864   1
 -12  -3   1 102.302 11.9378  -2
  12  -3   0 102.302 11.9378   1
  12   3  -1 104.972 9.52339  -2
 -12   3   0 104.972 9.52339   1
 -11  -3   1 23.9513 7.23842  -2
  11  -3   0 23.9513 7.23842   1
  11   3  -1 26.7270 4.16438  -2
 -11   3   0 26.7270 4.16438   1
 -10  -3   1 443.818 19.6649  -2
  10  -3   0 443.818 19.6649   1
  10   3  -1 463.505 13.2949  -2
 -10   3   0 463.505 13.2949   1
  -9  -3   1 22.8158 4.20562  -2
   9  -3   0 22.8158 4.20562   1
   9   3  -1 23.1242 3.36851  -2
  -9   3   0 23.1242 3.36851   1
  -8  -3   1 5.67060 4.89398  -2
   8  -3   0 5.67060 4.89398   1
   8   3  -1 3.73884 2.78230  -2
  -8   3   0 3.73884 2.78230   1
  -7  -3   1 5.98059 3.20765  -2
   7  -3   0 5.98059 3.20765   1
   7   3  -1 7.06241 2.60139  -2
  -7   3   0 7.06241 2.60139   1
  -6  -3   1 937.502 28.5667  -2
   6  -3   0 937.502 28.5667   1
   6   3  -1 932.349 21.1823  -2
  -6   3   0 932.349 21.1823   1
  -5  -3   1 161.717 5.51836  -2
   5  -3   0 161.717 5.51836   1
   5   3  -1 168.704 4.46139  -2
  -5   3   0 168.704 4.46139   1
  -4  -3   1 446.467 10.7344  -2
   4  -3   0 446.467 10.7344   1
   4   3  -1 433.672 10.0627  -2
  -4   3   0 433.672 10.0627   1
  -3  -3   1 321.831 6.74744  -2
   3  -3   0 321.831 6.74744   1
   3   3  -1 325.664 7.72897  -2
  -3   3   0 325.664 7.72897   1
  -2  -3   1 172.652 3.81246  -2
   2  -3   0 172.652 3.81246   1
   2  -3   0 150.634 10.2955   2
   2   3  -1 173.707 4.71463  -2
  -2   3   0 173.707 4.71463   1
  -1  -3   1 853.229 15.1010  -2
   1  -3   0 853.229 15.1010   1
   1  -3   0 560.579 22.9645   2
   1  -3   0 374.705 21.1531   1
   1   3  -1 862.360 16.8216  -2
  -1   3   0 862.360 16.8216   1
   0  -3   0 6.34940 1.57156   1
   0  -3   1 16.4081 2.10438  -2
   0  -3   0 16.4081 2.10438   1
   0  -3   0 -0.3305 2.21095   2
   0   3  -1 18.8615 1.64909  -2
   0   3   0 18.8615 1.64909   1
  -1  -3   0 26.4261 3.24176   2
   1  -3   1 46.6006 1.86138  -2
  -1  -3   0 46.6006 1.86138   1
  -1  -3   0 36.3521 3.39253   1
  -1   3  -1 51.4747 2.72266  -2
   1   3   0 51.4747 2.72266   1
   1   3   0 35.6564 4.13678   1
   2  -3   1 74.3351 3.15753  -2
  -2  -3   0 74.3351 3.15753   1
  -2  -3   0 65.0051 5.35530   2
  -2   3  -1 75.6584 3.28422  -2
   2   3   0 75.6584 3.28422   1
   3  -3   1 388.553 9.17884  -2
  -3  -3   0 388.553 9.17884   1
  -3   3  -1 384.731 9.09656  -2
   3   3   0 384.731 9.09656   1
   4  -3   1 845.156 19.2059  -2
  -4  -3   0 845.156 19.2059   1
  -4   3  -1 829.165 15.8517  -2
   4   3   0 829.165 15.8517   1
   5  -3   1 34.7417 2.74665  -2
  -5  -3   0 34.7417 2.74665   1
  -5   3  -1 40.0666 2.66175  -2
   5   3   0 40.0666 2.66175   1
   6  -3   1 434.119 15.7072  -2
  -6  -3   0 434.119 15.7072   1
  -6   3  -1 414.929 12.4398  -2
   6   3   0 414.929 12.4398   1
   7  -3   1 8.20992 4.22818  -2
  -7  -3   0 8.20992 4.22818   1
  -7   3  -1 9.66220 2.99798  -2
   7   3   0 9.66220 2.99798   1
   8  -3   1 3.07717 4.01200  -2
  -8  -3   0 3.07717 4.01200   1
  -8   3  -1 1.82458 3.61260  -2
   8   3   0 1.82458 3.61260   1
   9  -3   1 5.32810 4.77988  -2
  -9  -3   0 5.32810 4.77988   1
  -9   3  -1 14.0356 4.45597  -2
   9   3   0 14.0356 4.45597   1
  10  -3   1 4.75698 6.03099  -2
 -10  -3   0 4.75698 6.03099   1
 -10   3  -1 11.3777 5.62449  -2
  10   3   0 11.3777 5.62449   1
  11  -3   1 20.5283 6.73283  -2
 -11  -3   0 20.5283 6.73283   1
 -11   3  -1 14.2765 5.82102  -2
  11   3   0 14.2765 5.82102   1
  12  -3   1 222.086 13.0742  -2
 -12  -3   0 222.086 13.0742   1
 -12   3  -1 203.554 12.6958  -2
  12   3   0 203.554 12.6958   1
  13  -3   1 25.8533 9.84551  -2
 -13  -3   0 25.8533 9.84551   1
 -13   3  -1 18.2858 10.6712  -2
  13   3   0 18.2858 10.6712   1
 -13  -4   1 207.001 18.1626  -2
  13  -4   0 207.001 18.1626   1
  13   4  -1 211.338 19.0986  -2
 -13   4   0 211.338 19.0986   1
 -12  -4   1 80.1630 10.8765  -2
  12  -4   0 80.1630 10.8765   1
  12   4  -1 82.4051 12.2527  -2
 -12   4   0 82.4051 12.2527   1
 -11  -4   1 16.0596 8.33766  -2
  11  -4   0 16.0596 8.33766   1
  11   4  -1 18.6451 9.83354  -2
 -11   4   0 18.6451 9.83354   1
 -10  -4   1 15.2921 15.3513  -2
  10  -4   0 15.2921 15.3513   1
  10   4  -1 40.2576 6.56377  -2
 -10   4   0 40.2576 6.56377   1
  -9  -4   1 12.8556 3.07817  -2
   9  -4   0 12.8556 3.07817   1
   9   4  -1 26.4837 5.40360  -2
  -9   4   0 26.4837 5.40360   1
  -8  -4   1 5.43867 3.69249  -2
   8  -4   0 5.43867 3.69249   1
   8   4  -1 5.21725 4.50199  -2
  -8   4   0 5.21725 4.50199   1
  -7  -4   1 67.3301 4.76731  -2
   7  -4   0 67.3301 4.76731   1
   7   4  -1 69.9264 6.57088  -2
  -7   4   0 69.9264 6.57088   1
  -6  -4   1 170.409 5.93697  -2
   6  -4   0 170.409 5.93697   1
   6   4  -1 159.978 6.80858  -2
  -6   4   0 159.978 6.80858   1
  -5  -4   1 588.933 12.6666  -2
   5  -4   0 588.933 12.6666   1
   5   4  -1 577.482 14.3583  -2
  -5   4   0 577.482 14.3583   1
  -4  -4   1 3.58901 1.83023  -2
   4  -4   0 3.58901 1.83023   1
   4   4  -1 8.75549 2.42519  -2
  -4   4   0 8.75549 2.42519   1
  -3  -4   1 801.943 12.1017  -2
   3  -4   0 801.943 12.1017   1
   3  -4   0 607.801 36.7744   2
   3   4  -1 818.765 18.0681  -2
  -3   4   0 818.765 18.0681   1
  -2  -4   1 8.92173 2.01378  -2
   2  -4   0 8.92173 2.01378   1
   2   4  -1 5.48996 2.74582  -2
  -2   4   0 5.48996 2.74582   1
   1  -4   0 536.921 22.9023   2
  -1  -4   1 975.451 17.3049  -2
   1  -4   0 975.451 17.3049   1
   1   4  -1 988.489 18.3059  -2
  -1   4   0 988.489 18.3059   1
   0  -4   0 1.77040 1.64288   1
   0  -4   1 4.22643 2.09823  -2
   0  -4   0 4.22643 2.09823   1
   0  -4   0 1.93533 1.61663   2
   0   4  -1 5.02767 2.32040  -2
   0   4   0 5.02767 2.32040   1
   0   4   0 -0.7645 5.55902   2
   0   4   0 0.84272 5.17145   1
  -1  -4   0 122.806 5.11965   1
   1  -4   1 173.139 4.14292  -2
  -1  -4   0 173.139 4.14292   1
  -1  -4   0 101.855 7.66109   2
  -1   4  -1 171.592 5.30834  -2
   1   4   0 171.592 5.30834   1
  -2  -4   0 1445.14 82.6032   1
   2  -4   1 1916.01 40.9978  -2
  -2  -4   0 1916.01 40.9978   1
   2   4   0 1702.77 96.1209   2
   2   4   0 1569.88 82.2499   1
  -2   4  -1 1929.48 37.7154  -2
   2   4   0 1929.48 37.7154   1
   3  -4   1 1387.74 28.4424  -2
  -3  -4   0 1387.74 28.4424   1
  -3   4  -1 1375.54 35.6828  -2
   3   4   0 1375.54 35.6828   1
   4  -4   1 131.760 4.85509  -2
  -4  -4   0 131.760 4.85509   1
  -4   4  -1 137.160 5.27265  -2
   4   4   0 137.160 5.27265   1
   5  -4   1 29.4671 3.12290  -2
  -5  -4   0 29.4671 3.12290   1
  -5   4  -1 24.2500 2.64074  -2
   5   4   0 24.2500 2.64074   1
   6  -4   1 36.8650 4.16808  -2
  -6  -4   0 36.8650 4.16808   1
  -6   4  -1 29.1853 3.48154  -2
   6   4   0 29.1853 3.48154   1
   7  -4   1 15.8589 5.13383  -2
  -7  -4   0 15.8589 5.13383   1
  -7   4  -1 6.62929 3.41390  -2
   7   4   0 6.62929 3.41390   1
   8  -4   1 415.145 13.2476  -2
  -8  -4   0 415.145 13.2476   1
  -8   4  -1 384.611 12.0592  -2
   8   4   0 384.611 12.0592   1
   9  -4   1 357.030 15.4283  -2
  -9  -4   0 357.030 15.4283   1
  -9   4  -1 364.010 12.4274  -2
   9   4   0 364.010 12.4274   1
  10  -4   1 80.3001 8.15174  -2
 -10  -4   0 80.3001 8.15174   1
 -10   4  -1 86.9257 8.78716  -2
  10   4   0 86.9257 8.78716   1
  11  -4   1 155.011 9.62164  -2
 -11  -4   0 155.011 9.62164   1
 -11   4  -1 147.744 10.2292  -2
  11   4   0 147.744 10.2292   1
  12  -4   1 27.0090 7.52698  -2
 -12  -4   0 27.0090 7.52698   1
 -12   4  -1 28.4629 8.43918  -2
  12   4   0 28.4629 8.43918   1
  13  -4   1 40.9928 10.0776  -2
 -13  -4   0 40.9928 10.0776   1
 -13   4  -1 45.8345 8.36250  -2
  13   4   0 45.8345 8.36250   1
  12   5  -1 53.9798 19.4643  -2
 -12   5   0 53.9798 19.4643   1
   9  -5   0 352.944 18.0006   1
   9  -5   0 463.545 34.7296   2
  -9  -5   1 718.016 37.9899  -2
   9  -5   0 718.016 37.9899   1
   8  -5   0 6.83745 3.15719   1
   8  -5   0 1.66017 5.45849   2
  -8  -5   1 11.4365 14.7483  -2
   8  -5   0 11.4365 14.7483   1
  -8   5   0 12.0352 10.4545   2
   8   5  -1 13.8268 10.3582  -2
  -8   5   0 13.8268 10.3582   1
   7  -5   0 14.1481 4.08590   2
   7  -5   0 12.7726 4.86702   1
  -7  -5   1 50.8812 6.50338  -2
   7  -5   0 50.8812 6.50338   1
  -7   5   0 13.4133 6.32919   2
   7   5  -1 44.8992 9.40384  -2
  -7   5   0 44.8992 9.40384   1
  -7   5   0 22.2954 9.83533   1
   6  -5   0 102.307 4.69886   1
   6  -5   0 101.066 5.94796   2
  -6  -5   1 155.721 10.6099  -2
   6  -5   0 155.721 10.6099   1
  -6   5   0 103.972 5.75960   2
   6   5  -1 195.124 14.8714  -2
  -6   5   0 195.124 14.8714   1
  -6   5   0 105.515 9.51693   1
   5  -5   0 99.8843 4.77019   2
   5  -5   0 104.398 4.38458   1
  -5  -5   1 130.327 11.1485  -2
   5  -5   0 130.327 11.1485   1
  -5   5   0 96.8104 5.03457   1
  -5   5   0 107.376 5.51497   2
   4  -5   0 58.1535 3.80521   2
   4  -5   0 54.8254 2.83553   1
  -4   5   0 61.0533 3.25400   1
   4   5  -1 420.614 29.0028  -2
  -4   5   0 420.614 29.0028   1
  -4   5   0 64.0511 3.74943   2
   3  -5   0 26.8745 2.42250   1
   3  -5   0 20.0882 2.44913   2
  -3  -5   2 274.413 19.2104  -2
   3  -5   0 274.413 19.2104   1
  -3   5   0 20.8209 3.24655   2
  -3   5   0 18.9287 2.02118   1
   3   5  -1 368.328 25.4791  -2
  -3   5   0 368.328 25.4791   1
   2  -5   0 2.88181 1.34308   2
  -2  -5   1 48.4157 8.97773  -2
   2  -5   0 48.4157 8.97773   1
   2  -5   0 7.85080 1.97153   1
  -2   5   0 6.36196 2.30356   1
  -2   5   0 1.28301 2.02015   2
   2   5  -1 41.9087 6.62952  -2
  -2   5   0 41.9087 6.62952   1
   1  -5   0 54.9179 3.07684   2
   1  -5   0 60.9530 3.79334   1
  -1  -5   1 184.078 14.3144  -2
   1  -5   0 184.078 14.3144   1
  -1   5   0 59.6458 3.30983   2
  -1   5   0 58.7420 3.65998   1
   0  -5   0 274.639 7.42871   2
   0  -5   1 620.062 25.3655  -2
   0  -5   0 620.062 25.3655   1
   0  -5   0 300.766 8.30956   1
   0   5   0 315.734 8.44402   2
   0   5   0 313.654 9.67692   1
  -1  -5   0 0.39127 1.83269   2
  -1  -5   0 0.37660 1.29270   1
   1   5   0 -2.7206 2.13156   2
   1   5   0 -1.6296 1.47486   1
  -1   5  -2 139.651 13.1142  -2
  -1   5  -1 139.651 13.1142  -2
   1   5   0 139.651 13.1142   1
  -2  -5   0 0.72140 1.58326   2
  -2  -5   0 0.84262 1.36601   1
   2   5   0 0.99996 2.05423   2
   2   5   0 4.10321 1.69161   1
  -3  -5   0 1357.11 33.1645   2
   3  -5   1 3171.35 196.943  -2
  -3  -5   0 3171.35 196.943   1
  -3  -5   0 1551.73 34.3171   1
  -3   5  -1 3637.12 184.552  -2
   3   5   0 3637.12 184.552   1
   3   5   0 1625.57 40.2759   1
   3   5   0 1429.29 33.1610   2
  -4  -5   0 37.0032 3.06927   1
  -4  -5   0 29.9892 2.52483   2
   4   5   0 33.0682 3.17078   2
   4   5   0 39.3109 3.50231   1
  -5  -5   0 54.3059 3.81332   1
  -5  -5   0 37.9358 3.07549   2
   5   5   0 43.8854 4.12678   1
   5   5   0 42.5220 3.50420   2
  -5   5  -1 156.356 15.1382  -2
   5   5   0 156.356 15.1382   1
   6  -5   1 36.6193 12.5746  -2
  -6  -5   0 36.6193 12.5746   1
  -6  -5   0 1.00604 1.89551   2
  -6  -5   0 6.82787 2.34122   1
   6   5   0 4.13099 3.01150   1
   6   5   0 1.33627 3.00430   2
  -7  -5   0 105.160 5.84294   2
  -7  -5   0 107.800 7.85961   1
   7   5   0 128.468 12.4161   1
  -7   5  -1 167.025 12.0854  -2
   7   5   0 167.025 12.0854   1
   7   5   0 119.712 11.0509   2
  -8  -5   0 33.9636 8.31520   1
   8  -5   1 11.8270 10.2904  -2
  -8  -5   0 11.8270 10.2904   1
  -8  -5   0 21.3859 9.38885   2
  -8   5  -1 47.7559 13.6841  -2
   8   5   0 47.7559 13.6841   1
   8   5   0 32.9575 5.39497   1
  -9  -5   0 117.070 14.7122   1
  -9  -5   0 94.4386 16.4274   2
   9  -5   1 210.579 29.5131  -2
  -9  -5   0 210.579 29.5131   1
   9   5   0 68.4255 8.47873   1
  -9   5  -1 284.652 31.1708  -2
   9   5   0 284.652 31.1708   1
  10   5   0 0.65595 7.63402   1
 -10   5  -1 44.8633 18.7440  -2
  10   5   0 44.8633 18.7440   1
  13   6  -2 32.5333 17.7008  -2
 -13   6   0 32.5333 17.7008   1
 -12  -6   2 85.9237 11.3021  -2
  12  -6   0 85.9237 11.3021   1
  12   6  -2 93.2538 12.0389  -2
 -12   6   0 93.2538 12.0389   1
 -11  -6   2 9.12459 7.85311  -2
  11  -6   0 9.12459 7.85311   1
  11   6  -2 2.59208 9.25811  -2
 -11   6   0 2.59208 9.25811   1
 -10  -6   2 22.0185 10.0649  -2
  10  -6   0 22.0185 10.0649   1
  10   6  -2 26.8371 7.33431  -2
 -10   6   0 26.8371 7.33431   1
  -9  -6   2 5.97164 8.95354  -2
   9  -6   0 5.97164 8.95354   1
   9   6  -2 5.78379 5.10276  -2
  -9   6   0 5.78379 5.10276   1
  -8  -6   2 35.2114 6.22415  -2
   8  -6   0 35.2114 6.22415   1
   8   6  -2 32.2159 6.28109  -2
  -8   6   0 32.2159 6.28109   1
  -7  -6   2 64.2186 7.41068  -2
   7  -6   0 64.2186 7.41068   1
   7   6  -2 67.4702 5.85270  -2
  -7   6   0 67.4702 5.85270   1
  -6  -6   2 321.402 8.76642  -2
   6  -6   0 321.402 8.76642   1
   6   6  -2 323.038 8.97267  -2
  -6   6   0 323.038 8.97267   1
  -5  -6   2 251.838 8.19467  -2
   5  -6   0 251.838 8.19467   1
   5   6  -2 263.571 8.54059  -2
  -5   6   0 263.571 8.54059   1
  -4  -6   2 2108.40 37.4890  -2
   4  -6   0 2108.40 37.4890   1
   4   6  -2 2104.44 39.5084  -2
  -4   6   0 2104.44 39.5084   1
  -3  -6   2 267.918 7.03151  -2
   3  -6   0 267.918 7.03151   1
   3  -6   0 142.383 8.22101   1
   3   6  -2 275.766 8.72344  -2
  -3   6   0 275.766 8.72344   1
   2  -6   0 355.246 16.3847   2
  -2  -6   2 625.245 11.6471  -2
   2  -6   0 625.245 11.6471   1
   2   6  -2 647.749 14.8418  -2
  -2   6   0 647.749 14.8418   1
  -1  -6   2 474.221 9.56483  -2
   1  -6   0 474.221 9.56483   1
   1  -6   0 279.730 10.9451   2
   1   6  -2 470.986 13.8537  -2
  -1   6   0 470.986 13.8537   1
   0  -6   0 27.1106 4.37241   1
   0  -6   2 32.1400 2.86539  -2
   0  -6   0 32.1400 2.86539   1
   0  -6   0 24.5973 3.16781   2
   0   6  -2 32.6153 4.34264  -2
   0   6   0 32.6153 4.34264   1
   1  -6   2 45.9932 2.55761  -2
  -1  -6   0 45.9932 2.55761   1
  -1  -6   0 7.15175 3.22754   1
  -1   6  -2 43.7015 3.02908  -2
   1   6   0 43.7015 3.02908   1
   2  -6   2 29.7292 2.47709  -2
  -2  -6   0 29.7292 2.47709   1
  -2  -6   0 15.4515 2.18358   2
  -2  -6   0 4.48139 3.72562   1
  -2   6  -2 34.2634 3.16919  -2
   2   6   0 34.2634 3.16919   1
   3  -6   2 40.0305 3.12952  -2
  -3  -6   0 40.0305 3.12952   1
  -3   6  -2 43.8162 2.88676  -2
   3   6   0 43.8162 2.88676   1
   4  -6   2 40.0972 3.35161  -2
  -4  -6   0 40.0972 3.35161   1
  -4   6  -2 43.6734 2.89432  -2
   4   6   0 43.6734 2.89432   1
   5  -6   2 76.7363 7.60027  -2
  -5  -6   0 76.7363 7.60027   1
  -5   6  -2 77.9555 4.49204  -2
   5   6   0 77.9555 4.49204   1
   6  -6   2 201.054 8.37431  -2
  -6  -6   0 201.054 8.37431   1
  -6   6  -2 211.826 7.49676  -2
   6   6   0 211.826 7.49676   1
   7  -6   2 248.806 10.0835  -2
  -7  -6   0 248.806 10.0835   1
  -7   6  -2 236.723 9.41395  -2
   7   6   0 236.723 9.41395   1
   8  -6   2 282.259 12.5047  -2
  -8  -6   0 282.259 12.5047   1
  -8   6  -2 291.070 12.6167  -2
   8   6   0 291.070 12.6167   1
   9  -6   2 152.605 15.3046  -2
  -9  -6   0 152.605 15.3046   1
  -9   6  -2 147.491 12.6645  -2
   9   6   0 147.491 12.6645   1
  10  -6   2 15.1933 8.66225  -2
 -10  -6   0 15.1933 8.66225   1
 -10   6  -2 25.7025 7.84821  -2
  10   6   0 25.7025 7.84821   1
  11  -6   2 37.9828 11.0482  -2
 -11  -6   0 37.9828 11.0482   1
 -11   6  -2 11.5573 7.66852  -2
  11   6   0 11.5573 7.66852   1
  12  -6   2 37.9228 13.7782  -2
 -12  -6   0 37.9228 13.7782   1
 -12   6  -2 14.7344 11.5176  -2
  12   6   0 14.7344 11.5176   1
  13  -6   2 56.6108 25.5313  -2
 -13  -6   0 56.6108 25.5313   1
 -13   6  -2 15.4177 16.4756  -2
  13   6   0 15.4177 16.4756   1
 -13  -7   2 74.0352 12.7174  -2
  13  -7   0 74.0352 12.7174   1
  13   7  -2 65.7843 13.6589  -2
 -13   7   0 65.7843 13.6589   1
 -12  -7   2 130.356 11.8111  -2
  12  -7   0 130.356 11.8111   1
  12   7  -2 116.143 13.4316  -2
 -12   7   0 116.143 13.4316   1
 -11  -7   2 5.23174 6.87928  -2
  11  -7   0 5.23174 6.87928   1
  11   7  -2 9.99540 7.96623  -2
 -11   7   0 9.99540 7.96623   1
 -10  -7   2 166.600 14.2075  -2
  10  -7   0 166.600 14.2075   1
  10   7  -2 185.757 11.2948  -2
 -10   7   0 185.757 11.2948   1
  -9  -7   2 330.951 15.6587  -2
   9  -7   0 330.951 15.6587   1
   9   7  -2 334.640 14.7616  -2
  -9   7   0 334.640 14.7616   1
  -8  -7   2 67.7233 5.28701  -2
   8  -7   0 67.7233 5.28701   1
   8   7  -2 74.5672 5.68368  -2
  -8   7   0 74.5672 5.68368   1
  -7  -7   2 9.82542 3.05374  -2
   7  -7   0 9.82542 3.05374   1
   7   7  -2 12.6850 3.58520  -2
  -7   7   0 12.6850 3.58520   1
  -6  -7   2 63.6833 3.51101  -2
   6  -7   0 63.6833 3.51101   1
   6   7  -2 71.8429 4.47413  -2
  -6   7   0 71.8429 4.47413   1
  -5  -7   2 57.0217 2.82149  -2
   5  -7   0 57.0217 2.82149   1
   5   7  -2 66.3837 3.85319  -2
  -5   7   0 66.3837 3.85319   1
  -4  -7   2 119.632 4.00417  -2
   4  -7   0 119.632 4.00417   1
   4   7  -2 115.257 5.87455  -2
  -4   7   0 115.257 5.87455   1
  -3  -7   2 761.709 14.8813  -2
   3  -7   0 761.709 14.8813   1
   3   7  -2 773.706 16.4883  -2
  -3   7   0 773.706 16.4883   1
  -2  -7   2 693.937 16.3336  -2
   2  -7   0 693.937 16.3336   1
   2   7  -2 712.612 16.3186  -2
  -2   7   0 712.612 16.3186   1
  -1  -7   2 1162.24 23.5710  -2
   1  -7   0 1162.24 23.5710   1
   1   7  -2 1168.86 27.3902  -2
  -1   7   0 1168.86 27.3902   1
   0  -7   2 1540.10 27.1987  -2
   0  -7   0 1540.10 27.1987   1
   0   7  -2 1516.59 32.1557  -2
   0   7   0 1516.59 32.1557   1
   1  -7   2 410.630 8.40994  -2
  -1  -7   0 410.630 8.40994   1
  -1   7  -2 390.500 10.7110  -2
   1   7   0 390.500 10.7110   1
   2  -7   2 681.832 12.5077  -2
  -2  -7   0 681.832 12.5077   1
  -2   7  -2 688.563 15.7042  -2
   2   7   0 688.563 15.7042   1
   3  -7   2 633.080 14.3299  -2
  -3  -7   0 633.080 14.3299   1
  -3   7  -2 636.994 14.9160  -2
   3   7   0 636.994 14.9160   1
   4  -7   2 1004.23 24.9323  -2
  -4  -7   0 1004.23 24.9323   1
  -4   7  -2 1001.36 20.8337  -2
   4   7   0 1001.36 20.8337   1
   5  -7   2 42.6067 3.74975  -2
  -5  -7   0 42.6067 3.74975   1
  -5   7  -2 38.8560 2.88254  -2
   5   7   0 38.8560 2.88254   1
   6  -7   2 209.101 8.64308  -2
  -6  -7   0 209.101 8.64308   1
  -6   7  -2 203.789 6.60367  -2
   6   7   0 203.789 6.60367   1
   7  -7   2 334.862 13.1828  -2
  -7  -7   0 334.862 13.1828   1
  -7   7  -2 332.880 11.1941  -2
   7   7   0 332.880 11.1941   1
   8  -7   2 273.985 11.9183  -2
  -8  -7   0 273.985 11.9183   1
  -8   7  -2 255.814 11.4926  -2
   8   7   0 255.814 11.4926   1
   9  -7   2 77.8767 11.9490  -2
  -9  -7   0 77.8767 11.9490   1
  -9   7  -2 84.9979 7.85485  -2
   9   7   0 84.9979 7.85485   1
  10  -7   2 92.9146 9.73326  -2
 -10  -7   0 92.9146 9.73326   1
 -10   7  -2 80.5475 6.79214  -2
  10   7   0 80.5475 6.79214   1
  11  -7   2 82.0703 8.56589  -2
 -11  -7   0 82.0703 8.56589   1
 -11   7  -2 85.3718 9.53570  -2
  11   7   0 85.3718 9.53570   1
  12  -7   2 90.5933 8.80310  -2
 -12  -7   0 90.5933 8.80310   1
 -12   7  -2 90.7413 8.36040  -2
  12   7   0 90.7413 8.36040   1
  13  -7   2 -10.878 8.08182  -2
 -13  -7   0 -10.878 8.08182   1
 -13   7  -2 -3.2674 8.94389  -2
  13   7   0 -3.2674 8.94389   1
 -11  -8   2 18.4114 12.4398  -2
  11  -8   0 18.4114 12.4398   1
 -10  -8   2 25.0464 14.4474  -2
  10  -8   0 25.0464 14.4474   1
  10   8  -2 35.3303 11.8193  -2
 -10   8   0 35.3303 11.8193   1
  -9  -8   2 50.5127 10.6378  -2
   9  -8   0 50.5127 10.6378   1
   9   8  -2 38.0163 10.2571  -2
  -9   8   0 38.0163 10.2571   1
  -8  -8   2 22.4789 6.24051  -2
   8  -8   0 22.4789 6.24051   1
   8   8  -2 31.2625 6.63823  -2
  -8   8   0 31.2625 6.63823   1
  -7  -8   2 505.633 15.2051  -2
   7  -8   0 505.633 15.2051   1
   7   8  -2 545.277 26.2709  -2
  -7   8   0 545.277 26.2709   1
  -6  -8   2 35.6078 3.42247  -2
   6  -8   0 35.6078 3.42247   1
   6   8  -2 34.3514 8.74084  -2
  -6   8   0 34.3514 8.74084   1
  -5  -8   2 139.725 4.32690  -2
   5  -8   0 139.725 4.32690   1
   5   8  -2 142.237 7.14877  -2
  -5   8   0 142.237 7.14877   1
  -4  -8   2 20.4689 3.57587  -2
   4  -8   0 20.4689 3.57587   1
   4  -8   0 10.8737 5.79194   2
   4  -8   0 -0.9339 4.15035   1
   4   8  -2 22.4344 5.05828  -2
  -4   8   0 22.4344 5.05828   1
  -3  -8   2 2212.58 55.8052  -2
   3  -8   0 2212.58 55.8052   1
   3  -8   0 1083.57 47.3098   1
   3  -8   0 1172.14 46.3342   2
  -3   8   0 1122.81 66.8148   1
   3   8  -2 2260.04 55.8469  -2
  -3   8   0 2260.04 55.8469   1
   2  -8   0 172.690 11.8068   1
  -2  -8   2 261.992 10.0083  -2
   2  -8   0 261.992 10.0083   1
   2  -8   0 167.175 7.97445   2
   2   8  -2 246.306 8.51250  -2
  -2   8   0 246.306 8.51250   1
  -2   8   0 168.878 10.7664   2
   1  -8   0 56.4334 3.90415   2
  -1  -8   2 208.877 7.87409  -2
   1  -8   0 208.877 7.87409   1
   1  -8   0 46.1162 10.3119   1
  -1   8   0 51.9207 8.47550   2
   1   8  -2 205.482 8.52127  -2
  -1   8   0 205.482 8.52127   1
  -1   8   0 58.2461 8.31940   1
   0  -8   2 117.411 5.25689  -2
   0  -8   0 117.411 5.25689   1
   0  -8   0 70.9181 3.90594   2
   0  -8   0 65.3099 4.60163   1
   0   8   0 93.6070 14.2286   1
   0   8  -2 105.976 8.14828  -2
   0   8   0 105.976 8.14828   1
   0   8   0 93.8583 9.02507   2
   1  -8   2 32.6992 2.90831  -2
  -1  -8   0 32.6992 2.90831   1
  -1  -8   0 20.4509 4.45546   2
  -1  -8   0 27.7276 5.07095   1
   1   8   0 20.4965 3.85692   1
  -1   8  -2 32.0777 3.64161  -2
   1   8   0 32.0777 3.64161   1
   1   8   0 21.7136 6.15721   2
   2  -8   2 58.0474 3.71091  -2
  -2  -8   0 58.0474 3.71091   1
  -2  -8   0 47.1407 7.19742   2
  -2  -8   0 44.8706 3.95346   1
  -2   8  -2 57.3468 4.02351  -2
   2   8   0 57.3468 4.02351   1
   2   8   0 34.8468 9.92001   2
   3  -8   2 141.953 6.97747  -2
  -3  -8   0 141.953 6.97747   1
  -3  -8   0 116.846 6.09167   2
  -3  -8   0 139.462 11.8427   1
   3   8   0 117.074 10.5908   1
  -3   8  -2 141.217 8.59830  -2
   3   8   0 141.217 8.59830   1
   4  -8   2 231.829 8.81402  -2
  -4  -8   0 231.829 8.81402   1
  -4  -8   0 145.344 13.8607   1
  -4   8  -2 235.422 9.53857  -2
   4   8   0 235.422 9.53857   1
  -5  -8   0 332.806 16.6659   1
   5  -8   2 480.407 17.9654  -2
  -5  -8   0 480.407 17.9654   1
  -5  -8   0 293.489 18.2984   2
  -5   8  -2 496.654 12.6751  -2
   5   8   0 496.654 12.6751   1
   6  -8   2 5.51213 5.33349  -2
  -6  -8   0 5.51213 5.33349   1
  -6   8  -2 9.44090 3.58877  -2
   6   8   0 9.44090 3.58877   1
   7  -8   2 96.1081 9.26682  -2
  -7  -8   0 96.1081 9.26682   1
  -7   8  -2 88.1776 7.51222  -2
   7   8   0 88.1776 7.51222   1
   8  -8   2 71.1004 13.4145  -2
  -8  -8   0 71.1004 13.4145   1
  -8   8  -2 83.0949 6.95764  -2
   8   8   0 83.0949 6.95764   1
   9  -8   2 386.362 24.3469  -2
  -9  -8   0 386.362 24.3469   1
  -9   8  -2 376.568 17.7166  -2
   9   8   0 376.568 17.7166   1
  10  -8   2 163.053 17.4621  -2
 -10  -8   0 163.053 17.4621   1
 -10   8  -2 142.147 13.4026  -2
  10   8   0 142.147 13.4026   1
  11  -8   2 34.1035 10.4006  -2
 -11  -8   0 34.1035 10.4006   1
 -11   8  -2 -6.5656 15.5197  -2
  11   8   0 -6.5656 15.5197   1
  12  -8   2 28.6706 25.7242  -2
 -12  -8   0 28.6706 25.7242   1
 -12   8  -2 51.0444 11.1336  -2
  12   8   0 51.0444 11.1336   1
 -12  -9   3 106.147 19.9806  -2
  12  -9   0 106.147 19.9806   1
 -11  -9   3 21.6789 12.9586  -2
  11  -9   0 21.6789 12.9586   1
 -10  -9   3 87.5240 25.5259  -2
  10  -9   0 87.5240 25.5259   1
  -9  -9   3 278.295 17.0778  -2
   9  -9   0 278.295 17.0778   1
   9   9  -3 246.755 33.5088  -2
  -9   9   0 246.755 33.5088   1
  -8  -9   3 32.3462 6.82295  -2
   8  -9   0 32.3462 6.82295   1
   8   9  -3 26.1208 20.0589  -2
  -8   9   0 26.1208 20.0589   1
  -7  -9   3 17.5536 4.52655  -2
   7  -9   0 17.5536 4.52655   1
   7   9  -3 31.7106 8.56757  -2
  -7   9   0 31.7106 8.56757   1
  -6  -9   3 28.1482 3.44014  -2
   6  -9   0 28.1482 3.44014   1
   6   9  -3 35.7900 3.81012  -2
  -6   9   0 35.7900 3.81012   1
  -5  -9   3 88.2096 4.59972  -2
   5  -9   0 88.2096 4.59972   1
   5   9  -3 101.545 9.86499  -2
  -5   9   0 101.545 9.86499   1
  -4  -9   3 217.187 11.8594  -2
   4  -9   0 217.187 11.8594   1
   4  -9   0 84.8058 6.01383   1
   4   9  -3 209.752 10.6075  -2
  -4   9   0 209.752 10.6075   1
  -3  -9   3 70.4005 4.43020  -2
   3  -9   0 70.4005 4.43020   1
   3  -9   0 57.0013 4.33200   2
   3   9  -3 76.1709 5.99065  -2
  -3   9   0 76.1709 5.99065   1
  -2  -9   3 14.4506 3.45991  -2
   2  -9   0 14.4506 3.45991   1
   2  -9   0 2.18127 5.11279   2
   2   9  -3 17.9748 5.09762  -2
  -2   9   0 17.9748 5.09762   1
  -1  -9   3 183.438 6.38174  -2
   1  -9   0 183.438 6.38174   1
   1  -9   0 117.608 6.61246   2
   1   9  -3 186.326 7.62103  -2
  -1   9   0 186.326 7.62103   1
   0  -9   0 413.478 18.1674   1
   0  -9   3 584.729 18.7309  -2
   0  -9   0 584.729 18.7309   1
   0  -9   0 376.812 16.7352   2
   0   9  -3 580.510 19.5866  -2
   0   9   0 580.510 19.5866   1
   1  -9   3 305.334 11.6677  -2
  -1  -9   0 305.334 11.6677   1
  -1  -9   0 210.549 11.2298   1
   1   9   0 146.532 11.7081   1
  -1   9  -3 321.684 17.4366  -2
   1   9   0 321.684 17.4366   1
   2  -9   3 760.803 19.7254  -2
  -2  -9   0 760.803 19.7254   1
  -2  -9   0 558.748 24.8548   1
  -2   9  -3 764.099 20.7851  -2
   2   9   0 764.099 20.7851   1
   3  -9   3 12.6290 2.94347  -2
  -3  -9   0 12.6290 2.94347   1
  -3   9  -3 11.5417 3.39453  -2
   3   9   0 11.5417 3.39453   1
   4  -9   3 2.37683 5.19061  -2
  -4  -9   0 2.37683 5.19061   1
  -4  -9   0 3.59528 3.39298   2
  -4   9  -3 7.66281 5.26924  -2
   4   9   0 7.66281 5.26924   1
   5  -9   3 64.3191 7.21255  -2
  -5  -9   0 64.3191 7.21255   1
  -5  -9   0 45.9147 3.77369   2
  -5   9  -3 66.4462 6.37763  -2
   5   9   0 66.4462 6.37763   1
   6  -9   3 29.2522 6.38627  -2
  -6  -9   0 29.2522 6.38627   1
  -6   9  -3 30.2589 3.94571  -2
   6   9   0 30.2589 3.94571   1
   7  -9   3 76.2771 8.93610  -2
  -7  -9   0 76.2771 8.93610   1
  -7   9  -3 68.8216 4.58847  -2
   7   9   0 68.8216 4.58847   1
   8  -9   3 468.943 37.3816  -2
  -8  -9   0 468.943 37.3816   1
  -8   9  -3 456.567 15.6215  -2
   8   9   0 456.567 15.6215   1
   9  -9   3 28.6592 12.9867  -2
  -9  -9   0 28.6592 12.9867   1
  -9   9  -3 18.7970 8.52629  -2
   9   9   0 18.7970 8.52629   1
  10  -9   3 61.5568 15.3163  -2
 -10  -9   0 61.5568 15.3163   1
 -10   9  -3 83.5696 7.62354  -2
  10   9   0 83.5696 7.62354   1
  11  -9   3 26.0345 13.2156  -2
 -11  -9   0 26.0345 13.2156   1
 -11   9  -3 49.8631 14.4071  -2
  11   9   0 49.8631 14.4071   1
  12  -9   3 67.0095 20.4446  -2
 -12  -9   0 67.0095 20.4446   1
 -12   9  -3 111.341 13.2596  -2
  12   9   0 111.341 13.2596   1
 -12 -10   3 52.2472 11.0778  -2
  12 -10   0 52.2472 11.0778   1
  12  10  -3 33.4826 9.73196  -2
 -12  10   0 33.4826 9.73196   1
 -11 -10   3 4.16970 7.36832  -2
  11 -10   0 4.16970 7.36832   1
  11  10  -3 10.1513 9.87666  -2
 -11  10   0 10.1513 9.87666   1
 -10 -10   3 109.703 12.3262  -2
  10 -10   0 109.703 12.3262   1
  10  10  -3 112.187 11.2394  -2
 -10  10   0 112.187 11.2394   1
  -9 -10   3 56.7393 7.68154  -2
   9 -10   0 56.7393 7.68154   1
   9  10  -3 47.2647 5.43457  -2
  -9  10   0 47.2647 5.43457   1
  -8 -10   3 29.2331 5.36757  -2
   8 -10   0 29.2331 5.36757   1
   8  10  -3 14.9731 3.77968  -2
  -8  10   0 14.9731 3.77968   1
  -7 -10   3 44.0779 4.23528  -2
   7 -10   0 44.0779 4.23528   1
   7  10  -3 54.3601 6.52422  -2
  -7  10   0 54.3601 6.52422   1
  -6 -10   3 102.400 4.05131  -2
   6 -10   0 102.400 4.05131   1
   6  10  -3 102.157 7.72032  -2
  -6  10   0 102.157 7.72032   1
  -5 -10   3 211.975 6.37659  -2
   5 -10   0 211.975 6.37659   1
   5  10  -3 221.483 9.68553  -2
  -5  10   0 221.483 9.68553   1
  -4 -10   3 142.236 5.69993  -2
   4 -10   0 142.236 5.69993   1
   4  10  -3 149.924 7.69767  -2
  -4  10   0 149.924 7.69767   1
  -3 -10   3 10.8469 5.07171  -2
   3 -10   0 10.8469 5.07171   1
   3  10  -3 3.32097 3.74618  -2
  -3  10   0 3.32097 3.74618   1
  -2 -10   3 582.234 14.9020  -2
   2 -10   0 582.234 14.9020   1
   2  10  -3 564.965 14.3119  -2
  -2  10   0 564.965 14.3119   1
  -1 -10   3 23.7735 2.48998  -2
   1 -10   0 23.7735 2.48998   1
   1  10  -3 21.3623 3.29782  -2
  -1  10   0 21.3623 3.29782   1
   0 -10   3 112.007 4.30078  -2
   0 -10   0 112.007 4.30078   1
   0  10  -3 106.211 5.58768  -2
   0  10   0 106.211 5.58768   1
   1 -10   3 34.5314 2.77443  -2
  -1 -10   0 34.5314 2.77443   1
  -1  10  -3 35.4917 4.89404  -2
   1  10   0 35.4917 4.89404   1
   2 -10   3 549.220 10.5534  -2
  -2 -10   0 549.220 10.5534   1
  -2  10  -3 539.477 14.4536  -2
   2  10   0 539.477 14.4536   1
   3 -10   3 308.874 9.21233  -2
  -3 -10   0 308.874 9.21233   1
  -3  10  -3 301.398 10.6381  -2
   3  10   0 301.398 10.6381   1
   4 -10   3 185.167 8.79647  -2
  -4 -10   0 185.167 8.79647   1
  -4  10  -3 189.464 7.64936  -2
   4  10   0 189.464 7.64936   1
   5 -10   3 144.465 7.97878  -2
  -5 -10   0 144.465 7.97878   1
  -5  10  -3 119.805 9.99344  -2
   5  10   0 119.805 9.99344   1
   6 -10   3 146.756 8.63774  -2
  -6 -10   0 146.756 8.63774   1
  -6  10  -3 125.107 12.3829  -2
   6  10   0 125.107 12.3829   1
   7 -10   3 172.502 11.9011  -2
  -7 -10   0 172.502 11.9011   1
  -7  10  -3 169.662 10.7106  -2
   7  10   0 169.662 10.7106   1
  -8  10  -3 28.4816 3.68658  -2
   8  10   0 28.4816 3.68658   1
   9 -10   3 94.3622 9.48895  -2
  -9 -10   0 94.3622 9.48895   1
  -9  10  -3 95.7909 8.44801  -2
   9  10   0 95.7909 8.44801   1
  10 -10   3 33.1445 7.64486  -2
 -10 -10   0 33.1445 7.64486   1
 -10  10  -3 44.6360 6.36946  -2
  10  10   0 44.6360 6.36946   1
  11 -10   3 17.8900 7.72100  -2
 -11 -10   0 17.8900 7.72100   1
 -11  10  -3 4.11181 6.99349  -2
  11  10   0 4.11181 6.99349   1
  12 -10   3 143.876 13.7702  -2
 -12 -10   0 143.876 13.7702   1
 -12  10  -3 132.427 13.1494  -2
  12  10   0 132.427 13.1494   1
 -11 -11   3 115.121 12.8937  -2
  11 -11   0 115.121 12.8937   1
  11  11  -3 117.191 15.7417  -2
 -11  11   0 117.191 15.7417   1
 -10 -11   3 21.0726 10.8185  -2
  10 -11   0 21.0726 10.8185   1
  -9 -11   3 92.9340 9.52420  -2
   9 -11   0 92.9340 9.52420   1
   9  11  -3 81.8036 19.1968  -2
  -9  11   0 81.8036 19.1968   1
  -8 -11   3 99.3860 7.38118  -2
   8 -11   0 99.3860 7.38118   1
   8  11  -3 102.808 11.1294  -2
  -8  11   0 102.808 11.1294   1
  -7 -11   3 15.1066 3.54823  -2
   7 -11   0 15.1066 3.54823   1
   7  11  -3 13.6246 7.73151  -2
  -7  11   0 13.6246 7.73151   1
  -6 -11   3 116.869 5.18419  -2
   6 -11   0 116.869 5.18419   1
   6  11  -3 129.042 9.54043  -2
  -6  11   0 129.042 9.54043   1
  -5 -11   3 69.2835 4.42156  -2
   5 -11   0 69.2835 4.42156   1
   5  11  -3 72.5584 7.94609  -2
  -5  11   0 72.5584 7.94609   1
  -4 -11   3 667.231 22.9292  -2
   4 -11   0 667.231 22.9292   1
   4  11  -3 642.345 20.3625  -2
  -4  11   0 642.345 20.3625   1
  -3 -11   3 118.642 6.18783  -2
   3 -11   0 118.642 6.18783   1
   3  11  -3 127.478 7.94003  -2
  -3  11   0 127.478 7.94003   1
  -2 -11   3 99.9592 6.30569  -2
   2 -11   0 99.9592 6.30569   1
   2  11  -3 106.312 6.47659  -2
  -2  11   0 106.312 6.47659   1
  -1 -11   3 153.204 8.24471  -2
   1 -11   0 153.204 8.24471   1
   1  11  -3 148.445 8.82335  -2
  -1  11   0 148.445 8.82335   1
   0 -11   3 35.6488 3.87190  -2
   0 -11   0 35.6488 3.87190   1
   0  11  -3 36.4117 5.86679  -2
   0  11   0 36.4117 5.86679   1
   1 -11   3 50.1205 3.98860  -2
  -1 -11   0 50.1205 3.98860   1
  -1 -11   0 40.0649 3.98608   1
  -1  11  -3 50.6172 6.29929  -2
   1  11   0 50.6172 6.29929   1
   2 -11   3 152.808 6.17038  -2
  -2 -11   0 152.808 6.17038   1
  -2  11  -3 148.567 7.02348  -2
   2  11   0 148.567 7.02348   1
   3 -11   3 9.50146 2.93000  -2
  -3 -11   0 9.50146 2.93000   1
  -3  11  -3 16.4940 3.96302  -2
   3  11   0 16.4940 3.96302   1
   4 -11   3 389.485 12.3508  -2
  -4 -11   0 389.485 12.3508   1
  -4  11  -3 359.530 13.5971  -2
   4  11   0 359.530 13.5971   1
   5 -11   3 16.4242 5.84916  -2
  -5 -11   0 16.4242 5.84916   1
  -5  11  -3 15.0159 8.50831  -2
   5  11   0 15.0159 8.50831   1
   6 -11   3 54.6364 8.34331  -2
  -6 -11   0 54.6364 8.34331   1
  -6  11  -3 30.3793 10.4119  -2
   6  11   0 30.3793 10.4119   1
   7 -11   3 37.9786 11.3696  -2
  -7 -11   0 37.9786 11.3696   1
  -7  11  -3 33.2305 8.77891  -2
   7  11   0 33.2305 8.77891   1
   8 -11   3 19.3068 9.40910  -2
  -8 -11   0 19.3068 9.40910   1
  -8  11  -3 19.7130 8.16953  -2
   8  11   0 19.7130 8.16953   1
   9 -11   3 62.9337 9.68752  -2
  -9 -11   0 62.9337 9.68752   1
  -9  11  -3 43.0138 8.70581  -2
   9  11   0 43.0138 8.70581   1
  10 -11   3 -5.4972 10.0051  -2
 -10 -11   0 -5.4972 10.0051   1
 -10  11  -3 21.1831 7.58913  -2
  10  11   0 21.1831 7.58913   1
  11 -11   3 364.469 38.0413  -2
 -11 -11   0 364.469 38.0413   1
 -11  11  -3 358.983 25.4304  -2
  11  11   0 358.983 25.4304   1
  -6 -12   4 8.72324 10.1291  -2
   6 -12   0 8.72324 10.1291   1
  -5 -12   4 70.0677 11.8539  -2
   5 -12   0 70.0677 11.8539   1
   4 -12   0 43.3864 11.6996   2
   4  12  -4 56.4665 12.6261  -2
  -4  12   0 56.4665 12.6261   1
   3 -12   0 429.027 21.4291   2
   3  12  -4 517.680 28.6616  -2
  -3  12   0 517.680 28.6616   1
  -2 -12   4 223.537 21.7703  -2
   2 -12   0 223.537 21.7703   1
   2 -12   0 21.0781 7.19234   2
   2  12  -4 138.346 20.7123  -2
  -2  12   0 138.346 20.7123   1
   1 -12   0 11.1927 3.25142   2
  -1 -12   3 60.2735 14.6785  -2
   1 -12   0 60.2735 14.6785   1
  -1 -12   4 16.5928 11.6242  -2
   1 -12   0 16.5928 11.6242   1
   0 -12   0 102.192 10.0549   1
   0 -12   0 98.2576 6.21013   2
   0 -12   3 118.042 20.0019  -2
   0 -12   0 118.042 20.0019   1
   0  12  -4 112.239 16.6819  -2
   0  12   0 112.239 16.6819   1
  -1 -12   0 25.8594 3.38183   1
   1 -12   4 38.2736 4.75806  -2
  -1 -12   0 38.2736 4.75806   1
  -1  12  -4 39.2022 14.1928  -2
   1  12   0 39.2022 14.1928   1
  -2 -12   0 308.681 21.5592   1
   2 -12   4 397.081 31.9663  -2
  -2 -12   0 397.081 31.9663   1
   2  12   0 336.424 23.5269   1
  -3 -12   0 98.8424 7.61299   1
   3 -12   4 199.276 17.9822  -2
  -3 -12   0 199.276 17.9822   1
   4 -12   4 64.1514 11.2945  -2
  -4 -12   0 64.1514 11.2945   1
  -4 -12   0 70.0119 14.3887   1
  -4  12  -3 58.4798 12.8621  -2
   4  12   0 58.4798 12.8621   1
   4  12   0 52.6836 8.15117   1
   5 -12   4 49.5013 12.1775  -2
  -5 -12   0 49.5013 12.1775   1
   6 -12   4 108.263 17.3819  -2
  -6 -12   0 108.263 17.3819   1
  -6 -12   0 86.7090 8.82352   2
 -10 -13   4 5.85053 10.4051  -2
  10 -13   0 5.85053 10.4051   1
  10  13  -4 13.4821 11.9710  -2
 -10  13   0 13.4821 11.9710   1
  -9 -13   4 59.7578 6.90697  -2
   9 -13   0 59.7578 6.90697   1
  -8 -13   4 169.933 8.56695  -2
   8 -13   0 169.933 8.56695   1
   8  13  -4 158.171 24.3778  -2
  -8  13   0 158.171 24.3778   1
  -7 -13   4 65.8112 4.70994  -2
   7 -13   0 65.8112 4.70994   1
   7  13  -4 74.9169 8.91790  -2
  -7  13   0 74.9169 8.91790   1
  -6 -13   4 169.245 6.85272  -2
   6 -13   0 169.245 6.85272   1
   6  13  -4 177.202 11.0723  -2
  -6  13   0 177.202 11.0723   1
  -5 -13   4 232.707 19.2236  -2
   5 -13   0 232.707 19.2236   1
   5  13  -4 240.150 12.4811  -2
  -5  13   0 240.150 12.4811   1
  -4 -13   4 277.970 15.1272  -2
   4 -13   0 277.970 15.1272   1
   4  13  -4 253.373 20.1383  -2
  -4  13   0 253.373 20.1383   1
  -3 -13   4 93.5603 7.28718  -2
   3 -13   0 93.5603 7.28718   1
   3  13  -4 84.7455 13.6285  -2
  -3  13   0 84.7455 13.6285   1
  -2 -13   4 95.7030 8.57256  -2
   2 -13   0 95.7030 8.57256   1
   2  13  -4 91.6221 9.02130  -2
  -2  13   0 91.6221 9.02130   1
  -1 -13   4 57.1309 9.20251  -2
   1 -13   0 57.1309 9.20251   1
   1  13  -4 44.1644 9.22614  -2
  -1  13   0 44.1644 9.22614   1
   0 -13   4 240.949 8.93051  -2
   0 -13   0 240.949 8.93051   1
   0  13  -4 225.819 11.5968  -2
   0  13   0 225.819 11.5968   1
   1 -13   4 141.602 5.21181  -2
  -1 -13   0 141.602 5.21181   1
  -1  13  -4 138.405 11.0089  -2
   1  13   0 138.405 11.0089   1
   2 -13   4 93.9436 4.41605  -2
  -2 -13   0 93.9436 4.41605   1
  -2  13  -4 94.8838 9.30650  -2
   2  13   0 94.8838 9.30650   1
   3 -13   4 35.7992 6.80685  -2
  -3 -13   0 35.7992 6.80685   1
  -3  13  -4 41.0435 5.30496  -2
   3  13   0 41.0435 5.30496   1
   4 -13   4 232.453 11.6751  -2
  -4 -13   0 232.453 11.6751   1
  -4  13  -4 221.299 12.6846  -2
   4  13   0 221.299 12.6846   1
   5 -13   4 145.479 11.3023  -2
  -5 -13   0 145.479 11.3023   1
  -5  13  -4 114.054 10.4859  -2
   5  13   0 114.054 10.4859   1
   6 -13   4 81.1405 10.7448  -2
  -6 -13   0 81.1405 10.7448   1
  -6  13  -4 78.7598 10.0664  -2
   6  13   0 78.7598 10.0664   1
   7 -13   4 32.1179 8.63522  -2
  -7 -13   0 32.1179 8.63522   1
  -7  13  -4 2.46795 8.22281  -2
   7  13   0 2.46795 8.22281   1
   8 -13   4 145.944 11.8612  -2
  -8 -13   0 145.944 11.8612   1
  -8  13  -4 132.692 12.9712  -2
   8  13   0 132.692 12.9712   1
   9 -13   4 33.4245 9.54817  -2
  -9 -13   0 33.4245 9.54817   1
  -9  13  -4 44.8380 19.2718  -2
   9  13   0 44.8380 19.2718   1
  10 -13   4 36.3976 20.5238  -2
 -10 -13   0 36.3976 20.5238   1
 -10  13  -4 57.5989 13.1738  -2
  10  13   0 57.5989 13.1738   1
 -10 -14   4 13.5801 8.41623  -2
  10 -14   0 13.5801 8.41623   1
  10  14  -4 14.9514 9.61328  -2
 -10  14   0 14.9514 9.61328   1
  -9 -14   4 24.1915 6.85160  -2
   9 -14   0 24.1915 6.85160   1
   9  14  -4 -1.3981 11.3108  -2
  -9  14   0 -1.3981 11.3108   1
  -8 -14   4 55.3287 6.35250  -2
   8 -14   0 55.3287 6.35250   1
  -7 -14   4 47.0509 7.06871  -2
   7 -14   0 47.0509 7.06871   1
   7  14  -4 85.7630 13.5059  -2
  -7  14   0 85.7630 13.5059   1
  -6 -14   4 16.6452 2.75901  -2
   6 -14   0 16.6452 2.75901   1
   6  14  -4 25.4950 7.84445  -2
  -6  14   0 25.4950 7.84445   1
  -5 -14   4 17.1611 7.41395  -2
   5 -14   0 17.1611 7.41395   1
   5  14  -4 39.9412 17.6319  -2
  -5  14   0 39.9412 17.6319   1
  -4 -14   4 7.63143 4.69781  -2
   4 -14   0 7.63143 4.69781   1
   4  14  -4 13.2192 8.92125  -2
  -4  14   0 13.2192 8.92125   1
  -3 -14   4 -4.0411 4.67050  -2
   3 -14   0 -4.0411 4.67050   1
   3  14  -4 5.35600 5.46334  -2
  -3  14   0 5.35600 5.46334   1
  -2 -14   4 79.4577 7.13048  -2
   2 -14   0 79.4577 7.13048   1
   2  14  -4 77.5508 8.47455  -2
  -2  14   0 77.5508 8.47455   1
  -1 -14   4 343.026 20.3289  -2
   1 -14   0 343.026 20.3289   1
   1  14  -4 358.351 15.2547  -2
  -1  14   0 358.351 15.2547   1
   0 -14   4 97.6665 4.57307  -2
   0 -14   0 97.6665 4.57307   1
   0  14  -4 93.9271 7.86296  -2
   0  14   0 93.9271 7.86296   1
   1 -14   4 278.306 8.17676  -2
  -1 -14   0 278.306 8.17676   1
  -1  14  -4 256.578 12.5655  -2
   1  14   0 256.578 12.5655   1
   2 -14   4 18.1747 3.57059  -2
  -2 -14   0 18.1747 3.57059   1
  -2  14  -4 20.7542 6.49295  -2
   2  14   0 20.7542 6.49295   1
   3 -14   4 27.5406 5.82373  -2
  -3 -14   0 27.5406 5.82373   1
  -3  14  -4 16.3190 4.55917  -2
   3  14   0 16.3190 4.55917   1
   4 -14   4 10.1842 5.82314  -2
  -4 -14   0 10.1842 5.82314   1
  -4  14  -4 12.7002 6.17173  -2
   4  14   0 12.7002 6.17173   1
   5 -14   4 311.322 13.2676  -2
  -5 -14   0 311.322 13.2676   1
  -5  14  -4 276.128 13.6367  -2
   5  14   0 276.128 13.6367   1
   6 -14   4 26.0822 11.0890  -2
  -6 -14   0 26.0822 11.0890   1
  -6  14  -4 15.4884 6.45671  -2
   6  14   0 15.4884 6.45671   1
   7 -14   4 22.7913 7.96057  -2
  -7 -14   0 22.7913 7.96057   1
  -7  14  -4 25.6729 8.60043  -2
   7  14   0 25.6729 8.60043   1
   8 -14   4 55.4605 9.54860  -2
  -8 -14   0 55.4605 9.54860   1
  -8  14  -4 58.5593 17.1187  -2
   8  14   0 58.5593 17.1187   1
   9 -14   4 24.9887 18.8689  -2
  -9 -14   0 24.9887 18.8689   1
  -9  14  -4 29.2643 14.8487  -2
   9  14   0 29.2643 14.8487   1
  -9 -15   4 108.275 13.9760  -2
   9 -15   0 108.275 13.9760   1
  -8 -15   4 -5.7411 6.49957  -2
   8 -15   0 -5.7411 6.49957   1
   6  15  -4 33.3894 18.7196  -2
  -6  15   0 33.3894 18.7196   1
   4  15  -4 505.625 39.4756  -2
  -4  15   0 505.625 39.4756   1
   1  15  -4 85.7624 19.9922  -2
  -1  15   0 85.7624 19.9922   1
   1 -15   4 281.982 15.0302  -2
  -1 -15   0 281.982 15.0302   1
  -1 -15   0 249.299 17.4607   1
  -2 -15   0 33.2375 7.67710   1
   3 -15   4 199.455 12.5365  -2
  -3 -15   0 199.455 12.5365   1
   4 -15   4 125.615 11.5385  -2
  -4 -15   0 125.615 11.5385   1
  -4  15  -5 199.120 23.6029  -2
   4  15   0 199.120 23.6029   1
   5 -15   4 57.8559 14.0865  -2
  -5 -15   0 57.8559 14.0865   1
  -5  15  -5 122.111 22.2715  -2
   5  15   0 122.111 22.2715   1
   6 -15   4 85.0961 21.2456  -2
  -6 -15   0 85.0961 21.2456   1
  -6  15  -5 45.4106 20.1096  -2
   6  15   0 45.4106 20.1096   1
   7 -15   4 24.9295 20.0764  -2
  -7 -15   0 24.9295 20.0764   1
  -8 -16   5 32.4998 13.6945  -2
   8 -16   0 32.4998 13.6945   1
  -7 -16   5 49.2496 15.3956  -2
   7 -16   0 49.2496 15.3956   1
  -6 -16   5 92.5594 11.9750  -2
   6 -16   0 92.5594 11.9750   1
  -5 -16   5 34.5770 12.2213  -2
   5 -16   0 34.5770 12.2213   1
   5  16  -5 32.0162 17.9346  -2
  -5  16   0 32.0162 17.9346   1
  -4 -16   5 -1.9270 11.7881  -2
   4 -16   0 -1.9270 11.7881   1
   4  16  -5 15.1477 15.8955  -2
  -4  16   0 15.1477 15.8955   1
  -3 -16   5 151.216 12.0994  -2
   3 -16   0 151.216 12.0994   1
   3  16  -5 178.104 27.4561  -2
  -3  16   0 178.104 27.4561   1
  -2 -16   5 137.686 11.0603  -2
   2 -16   0 137.686 11.0603   1
  -1 -16   5 34.4695 9.71234  -2
   1 -16   0 34.4695 9.71234   1
   0 -16   5 13.9165 4.44216  -2
   0 -16   0 13.9165 4.44216   1
   0  16  -5 30.9247 14.6874  -2
   0  16   0 30.9247 14.6874   1
   1 -16   5 95.6853 7.13669  -2
  -1 -16   0 95.6853 7.13669   1
  -1  16  -5 114.281 19.4257  -2
   1  16   0 114.281 19.4257   1
   2 -16   5 57.6800 7.11590  -2
  -2 -16   0 57.6800 7.11590   1
  -2  16  -5 35.7562 16.4170  -2
   2  16   0 35.7562 16.4170   1
   3 -16   5 155.369 12.7073  -2
  -3 -16   0 155.369 12.7073   1
  -3  16  -5 166.468 15.7530  -2
   3  16   0 166.468 15.7530   1
   4 -16   5 39.0341 10.3068  -2
  -4 -16   0 39.0341 10.3068   1
  -4  16  -5 45.4726 11.8624  -2
   4  16   0 45.4726 11.8624   1
   5 -16   5 90.8388 19.6938  -2
  -5 -16   0 90.8388 19.6938   1
  -5  16  -5 96.5171 13.8199  -2
   5  16   0 96.5171 13.8199   1
   6 -16   5 80.4682 14.3900  -2
  -6 -16   0 80.4682 14.3900   1
  -6  16  -5 110.624 22.9028  -2
   6  16   0 110.624 22.9028   1
   7 -16   5 107.769 21.2768  -2
  -7 -16   0 107.769 21.2768   1
   8 -16   5 13.7064 23.9729  -2
  -8 -16   0 13.7064 23.9729   1
   8  16   0 25.2036 17.4173   2
  -8  16  -5 13.3749 18.9194  -2
   8  16   0 13.3749 18.9194   1
  -7 -17   5 8.59888 8.15384  -2
   7 -17   0 8.59888 8.15384   1
   7  17  -5 12.3450 12.6063  -2
  -7  17   0 12.3450 12.6063   1
  -6 -17   5 7.42280 6.00003  -2
   6 -17   0 7.42280 6.00003   1
   6  17  -5 41.1833 21.2501  -2
  -6  17   0 41.1833 21.2501   1
  -5 -17   5 87.2131 8.52694  -2
   5 -17   0 87.2131 8.52694   1
   5  17  -5 90.1825 19.0164  -2
  -5  17   0 90.1825 19.0164   1
  -4 -17   5 6.23245 6.46183  -2
   4 -17   0 6.23245 6.46183   1
   4  17  -5 11.6065 7.65600  -2
  -4  17   0 11.6065 7.65600   1
  -3 -17   5 8.39011 5.55861  -2
   3 -17   0 8.39011 5.55861   1
   3  17  -5 6.12767 6.80843  -2
  -3  17   0 6.12767 6.80843   1
  -2 -17   5 32.7435 9.03847  -2
   2 -17   0 32.7435 9.03847   1
   2  17  -5 52.4033 9.91275  -2
  -2  17   0 52.4033 9.91275   1
  -1 -17   5 40.8777 6.64471  -2
   1 -17   0 40.8777 6.64471   1
   1  17  -5 58.7195 7.92696  -2
  -1  17   0 58.7195 7.92696   1
   0 -17   5 216.519 10.8706  -2
   0 -17   0 216.519 10.8706   1
   0  17  -5 196.012 12.2646  -2
   0  17   0 196.012 12.2646   1
   1 -17   5 246.099 11.3305  -2
  -1 -17   0 246.099 11.3305   1
  -1  17  -5 243.148 18.2211  -2
   1  17   0 243.148 18.2211   1
   2 -17   5 11.7226 4.36119  -2
  -2 -17   0 11.7226 4.36119   1
  -2  17  -5 10.8034 6.97095  -2
   2  17   0 10.8034 6.97095   1
   3 -17   5 27.7696 5.40807  -2
  -3 -17   0 27.7696 5.40807   1
  -3  17  -5 33.5305 8.51781  -2
   3  17   0 33.5305 8.51781   1
   4 -17   5 102.203 12.5673  -2
  -4 -17   0 102.203 12.5673   1
  -4  17  -5 68.6164 17.1113  -2
   4  17   0 68.6164 17.1113   1
   5 -17   5 113.089 11.4646  -2
  -5 -17   0 113.089 11.4646   1
  -5  17  -5 104.045 12.7511  -2
   5  17   0 104.045 12.7511   1
   6 -17   5 33.8747 11.1328  -2
  -6 -17   0 33.8747 11.1328   1
  -6  17  -5 50.8026 12.5987  -2
   6  17   0 50.8026 12.5987   1
  -7 -17   0 -1.6837 9.73622   2
  -7 -17   0 5.80512 15.0066   1
  -7  17  -5 2.57037 18.1961  -2
   7  17   0 2.57037 18.1961   1
   6  18  -5 28.9798 16.5018  -2
  -6  18   0 28.9798 16.5018   1
  -5 -18   5 32.9572 23.6157  -2
   5 -18   0 32.9572 23.6157   1
  -4 -18   5 13.3493 15.3529  -2
   4 -18   0 13.3493 15.3529   1
  -3 -18   5 -6.6045 14.2966  -2
   3 -18   0 -6.6045 14.2966   1
  -2 -18   5 43.9610 16.6123  -2
   2 -18   0 43.9610 16.6123   1
  -1 -18   5 14.8604 12.1115  -2
   1 -18   0 14.8604 12.1115   1
   0 -18   5 -3.3984 6.30031  -2
   0 -18   0 -3.3984 6.30031   1
   0  18  -5 -5.0424 16.9055  -2
   0  18   0 -5.0424 16.9055   1
   1 -18   5 5.27045 5.03819  -2
  -1 -18   0 5.27045 5.03819   1
  -1  18  -5 24.9678 16.4731  -2
   1  18   0 24.9678 16.4731   1
   2 -18   5 72.4400 8.24627  -2
  -2 -18   0 72.4400 8.24627   1
  -2  18  -5 105.047 20.3771  -2
   2  18   0 105.047 20.3771   1
   3 -18   5 29.9432 9.85071  -2
  -3 -18   0 29.9432 9.85071   1
  -3  18  -5 43.3222 15.2199  -2
   3  18   0 43.3222 15.2199   1
   4 -18   5 59.9719 14.5647  -2
  -4 -18   0 59.9719 14.5647   1
  -4  18  -5 39.5694 19.9725  -2
   4  18   0 39.5694 19.9725   1
   5 -18   5 29.3714 14.2547  -2
  -5 -18   0 29.3714 14.2547   1
  -5  18  -5 59.4758 19.1013  -2
   5  18   0 59.4758 19.1013   1
  -2 -19   6 -12.491 18.9671  -2
   2 -19   0 -12.491 18.9671   1
  -1 -19   6 69.8709 19.3540  -2
   1 -19   0 69.8709 19.3540   1
   0 -19   6 56.5010 18.6384  -2
   0 -19   0 56.5010 18.6384   1
   1 -19   6 10.3468 10.6986  -2
  -1 -19   0 10.3468 10.6986   1
   2 -19   6 56.1497 15.2865  -2
  -2 -19   0 56.1497 15.2865   1
  -2  19  -5 50.9956 22.4752  -2
   2  19  -1 50.9956 22.4752   1
   2 -19   5 3.15742 14.1270  -2
  -2 -19   1 3.15742 14.1270   1
   1 -19   5 77.6069 12.5054  -2
  -1 -19   1 77.6069 12.5054   1
  -2 -19   5 73.6591 22.0957  -2
   2 -19   1 73.6591 22.0957   1
   5 -18   4 43.4334 14.1965  -2
  -5 -18   1 43.4334 14.1965   1
  -4  18  -4 22.9588 18.6213  -2
   4  18  -1 22.9588 18.6213   1
   4 -18   4 57.9086 14.2357  -2
  -4 -18   1 57.9086 14.2357   1
  -3  18  -4 64.0479 15.7959  -2
   3  18  -1 64.0479 15.7959   1
   3 -18   4 56.5627 8.94408  -2
  -3 -18   1 56.5627 8.94408   1
  -2  18  -4 93.1260 19.7167  -2
   2  18  -1 93.1260 19.7167   1
   2 -18   4 65.0850 8.35513  -2
  -2 -18   1 65.0850 8.35513   1
  -1  18  -4 75.2929 19.6359  -2
   1  18  -1 75.2929 19.6359   1
   1 -18   4 60.7451 20.5928  -2
  -1 -18   1 60.7451 20.5928   1
   0  18  -4 17.3025 18.9863  -2
   0  18  -1 17.3025 18.9863   1
   0 -18   1 42.9295 6.90187   1
   0 -18   4 47.2482 21.8112  -2
   0 -18   1 47.2482 21.8112   1
  -1 -18   4 -5.9523 11.1631  -2
   1 -18   1 -5.9523 11.1631   1
  -2 -18   4 53.5335 12.6069  -2
   2 -18   1 53.5335 12.6069   1
  -5 -18   4 70.8089 15.2663  -2
   5 -18   1 70.8089 15.2663   1
  -6  18  -1 90.7403 20.7093   2
   6  18  -4 94.3556 21.5007  -2
  -6  18  -1 94.3556 21.5007   1
  -7  17  -4 23.4077 9.27114  -2
   7  17  -1 23.4077 9.27114   1
   7 -17   4 20.5192 8.44872  -2
  -7 -17   1 20.5192 8.44872   1
  -6  17  -4 109.421 19.2591  -2
   6  17  -1 109.421 19.2591   1
   6 -17   4 125.729 14.3172  -2
  -6 -17   1 125.729 14.3172   1
  -5  17  -4 32.8975 10.8366  -2
   5  17  -1 32.8975 10.8366   1
   5 -17   4 36.4185 7.77303  -2
  -5 -17   1 36.4185 7.77303   1
  -4  17  -4 138.752 14.3186  -2
   4  17  -1 138.752 14.3186   1
   4 -17   4 140.644 14.6866  -2
  -4 -17   1 140.644 14.6866   1
  -3  17  -4 -2.6800 6.72881  -2
   3  17  -1 -2.6800 6.72881   1
   3 -17   4 6.83220 4.63241  -2
  -3 -17   1 6.83220 4.63241   1
  -2  17  -4 15.2632 7.99737  -2
   2  17  -1 15.2632 7.99737   1
   2 -17   4 17.1114 4.41550  -2
  -2 -17   1 17.1114 4.41550   1
  -1  17  -4 11.7172 7.12301  -2
   1  17  -1 11.7172 7.12301   1
   1 -17   4 8.77307 2.97768  -2
  -1 -17   1 8.77307 2.97768   1
   0  17  -4 121.927 10.2564  -2
   0  17  -1 121.927 10.2564   1
   0 -17   4 119.823 6.86228  -2
   0 -17   1 119.823 6.86228   1
   1  17  -4 368.245 16.5903  -2
  -1  17  -1 368.245 16.5903   1
  -1 -17   4 373.190 16.2250  -2
   1 -17   1 373.190 16.2250   1
   2  17  -4 132.523 11.3260  -2
  -2  17  -1 132.523 11.3260   1
  -2 -17   4 100.610 10.4097  -2
   2 -17   1 100.610 10.4097   1
   3  17  -4 8.50722 6.08353  -2
  -3  17  -1 8.50722 6.08353   1
  -3 -17   4 -2.5073 6.44316  -2
   3 -17   1 -2.5073 6.44316   1
   4  17  -4 19.6897 11.5570  -2
  -4  17  -1 19.6897 11.5570   1
  -4 -17   4 2.42480 6.86033  -2
   4 -17   1 2.42480 6.86033   1
  -5 -17   4 60.2067 8.49074  -2
   5 -17   1 60.2067 8.49074   1
   6  17  -4 179.240 29.6860  -2
  -6  17  -1 179.240 29.6860   1
  -6 -17   4 145.554 11.0576  -2
   6 -17   1 145.554 11.0576   1
   7  17  -4 31.4704 13.1265  -2
  -7  17  -1 31.4704 13.1265   1
  -7 -17   4 12.1919 12.3640  -2
   7 -17   1 12.1919 12.3640   1
  -8  16  -4 45.5029 14.0979  -2
   8  16  -1 45.5029 14.0979   1
   8 -16   4 27.6152 23.0751  -2
  -8 -16   1 27.6152 23.0751   1
   7 -16   4 154.859 23.1250  -2
  -7 -16   1 154.859 23.1250   1
  -6  16  -4 57.2261 20.4463  -2
   6  16  -1 57.2261 20.4463   1
   6 -16   4 59.5521 13.3225  -2
  -6 -16   1 59.5521 13.3225   1
  -5  16  -4 120.022 14.7669  -2
   5  16  -1 120.022 14.7669   1
   5 -16   4 138.320 22.0369  -2
  -5 -16   1 138.320 22.0369   1
  -4  16  -4 35.9974 12.4244  -2
   4  16  -1 35.9974 12.4244   1
   4 -16   4 43.3336 10.6013  -2
  -4 -16   1 43.3336 10.6013   1
  -3  16  -4 61.3672 17.5455  -2
   3  16  -1 61.3672 17.5455   1
   3 -16   4 38.1213 8.77810  -2
  -3 -16   1 38.1213 8.77810   1
  -2  16  -4 112.964 19.4853  -2
   2  16  -1 112.964 19.4853   1
   2 -16   4 68.1531 8.62881  -2
  -2 -16   1 68.1531 8.62881   1
  -1  16  -4 132.164 20.6636  -2
   1  16  -1 132.164 20.6636   1
   1 -16   4 96.8721 5.88793  -2
  -1 -16   1 96.8721 5.88793   1
   0 -16   4 73.2772 14.2922  -2
   0 -16   1 73.2772 14.2922   1
   1  16  -4 107.945 23.4118  -2
  -1  16  -1 107.945 23.4118   1
  -1 -16   4 102.756 12.2990  -2
   1 -16   1 102.756 12.2990   1
   2  16  -4 22.8433 19.4370  -2
  -2  16  -1 22.8433 19.4370   1
  -2 -16   4 9.71018 7.21513  -2
   2 -16   1 9.71018 7.21513   1
   3  16  -4 207.463 28.8098  -2
  -3  16  -1 207.463 28.8098   1
  -3 -16   4 184.166 13.3774  -2
   3 -16   1 184.166 13.3774   1
   4  16  -4 53.0536 14.0247  -2
  -4  16  -1 53.0536 14.0247   1
  -4 -16   4 34.3860 14.8606  -2
   4 -16   1 34.3860 14.8606   1
   5  16  -4 90.4386 20.3387  -2
  -5  16  -1 90.4386 20.3387   1
  -5 -16   4 120.581 14.8583  -2
   5 -16   1 120.581 14.8583   1
  -6 -16   4 5.67786 12.4583  -2
   6 -16   1 5.67786 12.4583   1
   7  16  -4 62.5167 18.6666  -2
  -7  16  -1 62.5167 18.6666   1
  -7 -16   4 51.8928 16.0025  -2
   7 -16   1 51.8928 16.0025   1
   8  16  -4 22.6179 18.7095  -2
  -8  16  -1 22.6179 18.7095   1
  -8 -16   4 -1.9512 14.8836  -2
   8 -16   1 -1.9512 14.8836   1
  -7 -15   1 115.501 16.2513   2
  -6  15  -4 110.784 20.9538  -2
   6  15  -1 110.784 20.9538   1
  -5  15  -3 -21.417 14.4764  -2
   5  15  -1 -21.417 14.4764   1
   5 -15   3 9.86449 21.3478  -2
  -5 -15   1 9.86449 21.3478   1
   4 -15   3 24.7154 8.50523  -2
  -4 -15   1 24.7154 8.50523   1
   3 -15   3 101.825 8.65411  -2
  -3 -15   1 101.825 8.65411   1
   1 -15   3 25.1627 5.49594  -2
  -1 -15   1 25.1627 5.49594   1
  -1 -15   1 14.7456 3.64585   1
   0 -15   3 174.955 24.6838  -2
   0 -15   1 174.955 24.6838   1
   3  15  -3 38.1447 15.1469  -2
  -3  15  -1 38.1447 15.1469   1
   4  15  -3 140.017 21.5294  -2
  -4  15  -1 140.017 21.5294   1
   6  15  -3 32.0887 16.9870  -2
  -6  15  -1 32.0887 16.9870   1
   9  15  -3 56.3205 23.9794  -2
  -9  15  -1 56.3205 23.9794   1
   9 -14   3 59.3102 13.2975  -2
  -9 -14   1 59.3102 13.2975   1
  -8  14  -3 18.7384 13.8562  -2
   8  14  -1 18.7384 13.8562   1
   8 -14   3 20.1866 8.73369  -2
  -8 -14   1 20.1866 8.73369   1
  -7  14  -3 111.348 11.2054  -2
   7  14  -1 111.348 11.2054   1
   7 -14   3 122.540 10.7422  -2
  -7 -14   1 122.540 10.7422   1
  -6  14  -3 66.2677 9.38153  -2
   6  14  -1 66.2677 9.38153   1
   6 -14   3 60.2370 10.4774  -2
  -6 -14   1 60.2370 10.4774   1
  -5  14  -3 404.323 17.1388  -2
   5  14  -1 404.323 17.1388   1
   5 -14   3 450.620 16.5385  -2
  -5 -14   1 450.620 16.5385   1
  -4  14  -3 30.9294 6.27493  -2
   4  14  -1 30.9294 6.27493   1
   4 -14   3 48.0710 6.72078  -2
  -4 -14   1 48.0710 6.72078   1
  -3  14  -3 82.1452 6.61585  -2
   3  14  -1 82.1452 6.61585   1
   3 -14   3 85.6312 6.79805  -2
  -3 -14   1 85.6312 6.79805   1
  -2  14  -3 7.36069 6.11846  -2
   2  14  -1 7.36069 6.11846   1
   2 -14   3 16.0183 3.19893  -2
  -2 -14   1 16.0183 3.19893   1
  -1  14  -3 91.7268 7.87471  -2
   1  14  -1 91.7268 7.87471   1
   1 -14   3 106.280 4.43086  -2
  -1 -14   1 106.280 4.43086   1
   0  14  -3 82.6398 8.98044  -2
   0  14  -1 82.6398 8.98044   1
   0 -14   3 90.5747 7.95840  -2
   0 -14   1 90.5747 7.95840   1
   1  14  -3 40.7213 6.35198  -2
  -1  14  -1 40.7213 6.35198   1
  -1 -14   3 34.0728 6.35277  -2
   1 -14   1 34.0728 6.35277   1
   2  14  -3 188.957 12.0926  -2
  -2  14  -1 188.957 12.0926   1
  -2 -14   3 193.025 10.4440  -2
   2 -14   1 193.025 10.4440   1
   3  14  -3 229.092 10.6390  -2
  -3  14  -1 229.092 10.6390   1
  -3 -14   3 222.847 11.4059  -2
   3 -14   1 222.847 11.4059   1
   4  14  -3 79.3169 8.23855  -2
  -4  14  -1 79.3169 8.23855   1
  -4 -14   3 62.0456 6.47694  -2
   4 -14   1 62.0456 6.47694   1
   5  14  -3 63.9303 9.93187  -2
  -5  14  -1 63.9303 9.93187   1
  -5 -14   3 54.1214 9.56142  -2
   5 -14   1 54.1214 9.56142   1
   6  14  -3 12.7398 8.93142  -2
  -6  14  -1 12.7398 8.93142   1
  -6 -14   3 -1.5994 2.37778  -2
   6 -14   1 -1.5994 2.37778   1
   7  14  -3 64.6992 10.9591  -2
  -7  14  -1 64.6992 10.9591   1
  -7 -14   3 86.7538 8.93356  -2
   7 -14   1 86.7538 8.93356   1
   8  14  -3 15.2567 11.4660  -2
  -8  14  -1 15.2567 11.4660   1
  -8 -14   3 40.6448 6.06374  -2
   8 -14   1 40.6448 6.06374   1
   9  14  -3 13.0877 9.27745  -2
  -9  14  -1 13.0877 9.27745   1
  -9 -14   3 12.0045 6.64659  -2
   9 -14   1 12.0045 6.64659   1
  10  14  -3 37.9270 11.1657  -2
 -10  14  -1 37.9270 11.1657   1
 -10 -14   3 35.1762 8.36122  -2
  10 -14   1 35.1762 8.36122   1
 -10  13  -3 52.0405 16.5451  -2
  10  13  -1 52.0405 16.5451   1
  -9  13  -3 305.097 33.3604  -2
   9  13  -1 305.097 33.3604   1
   9 -13   3 338.951 17.8411  -2
  -9 -13   1 338.951 17.8411   1
  -8  13  -3 91.8233 10.9877  -2
   8  13  -1 91.8233 10.9877   1
   8 -13   3 71.7852 9.63802  -2
  -8 -13   1 71.7852 9.63802   1
  -7  13  -3 78.9169 10.2406  -2
   7  13  -1 78.9169 10.2406   1
   7 -13   3 65.5735 9.75185  -2
  -7 -13   1 65.5735 9.75185   1
  -6  13  -3 143.496 12.3528  -2
   6  13  -1 143.496 12.3528   1
   6 -13   3 161.892 13.3616  -2
  -6 -13   1 161.892 13.3616   1
  -5  13  -3 54.6809 8.20813  -2
   5  13  -1 54.6809 8.20813   1
   5 -13   3 64.7978 8.68337  -2
  -5 -13   1 64.7978 8.68337   1
  -4  13  -3 85.0540 10.9980  -2
   4  13  -1 85.0540 10.9980   1
   4 -13   3 72.3487 7.72355  -2
  -4 -13   1 72.3487 7.72355   1
  -3  13  -3 209.093 11.9328  -2
   3  13  -1 209.093 11.9328   1
   3 -13   3 216.160 11.2540  -2
  -3 -13   1 216.160 11.2540   1
  -2  13  -3 355.684 17.7827  -2
   2  13  -1 355.684 17.7827   1
   2 -13   3 379.329 10.4158  -2
  -2 -13   1 379.329 10.4158   1
  -1  13  -3 80.8062 7.40685  -2
   1  13  -1 80.8062 7.40685   1
   1 -13   3 73.7228 3.10254  -2
  -1 -13   1 73.7228 3.10254   1
   0  13  -3 98.1710 7.85184  -2
   0  13  -1 98.1710 7.85184   1
   0 -13   3 95.6966 4.74240  -2
   0 -13   1 95.6966 4.74240   1
   1  13  -3 61.4120 7.67968  -2
  -1  13  -1 61.4120 7.67968   1
  -1 -13   3 61.4307 7.28707  -2
   1 -13   1 61.4307 7.28707   1
   2  13  -3 138.558 10.0008  -2
  -2  13  -1 138.558 10.0008   1
  -2 -13   3 119.233 8.17467  -2
   2 -13   1 119.233 8.17467   1
   3  13  -3 395.761 33.7394  -2
  -3  13  -1 395.761 33.7394   1
  -3 -13   3 394.049 15.9299  -2
   3 -13   1 394.049 15.9299   1
   4  13  -3 2.24803 7.69272  -2
  -4  13  -1 2.24803 7.69272   1
  -4 -13   3 7.60930 5.53087  -2
   4 -13   1 7.60930 5.53087   1
   5  13  -3 45.7925 7.69041  -2
  -5  13  -1 45.7925 7.69041   1
  -5 -13   3 31.3854 10.2993  -2
   5 -13   1 31.3854 10.2993   1
   6  13  -3 104.447 11.1527  -2
  -6  13  -1 104.447 11.1527   1
  -6 -13   3 106.740 5.07597  -2
   6 -13   1 106.740 5.07597   1
   7  13  -3 1.42000 8.93266  -2
  -7  13  -1 1.42000 8.93266   1
  -7 -13   3 16.4924 3.82963  -2
   7 -13   1 16.4924 3.82963   1
   8  13  -3 51.5504 19.5273  -2
  -8  13  -1 51.5504 19.5273   1
  -8 -13   3 74.2828 6.12793  -2
   8 -13   1 74.2828 6.12793   1
   9  13  -3 81.1701 12.5003  -2
  -9  13  -1 81.1701 12.5003   1
  -9 -13   3 68.8423 7.10265  -2
   9 -13   1 68.8423 7.10265   1
  10  13  -3 37.6480 10.4653  -2
 -10  13  -1 37.6480 10.4653   1
 -10 -13   3 30.7030 11.5035  -2
  10 -13   1 30.7030 11.5035   1
  -6 -12   1 72.0438 7.15770   2
   6 -12   3 207.550 22.4869  -2
  -6 -12   1 207.550 22.4869   1
   5 -12   3 254.832 23.4651  -2
  -5 -12   1 254.832 23.4651   1
   4 -12   3 16.8562 6.86490  -2
  -4 -12   1 16.8562 6.86490   1
  -4 -12   1 3.07808 7.26241   1
   3 -12   3 171.380 10.0266  -2
  -3 -12   1 171.380 10.0266   1
  -3 -12   1 179.774 13.2592   1
   2 -12   3 131.163 11.4895  -2
  -2 -12   1 131.163 11.4895   1
  -2 -12   1 44.3758 5.61210   1
  -1 -12   1 260.143 19.7723   1
   1 -12   3 321.561 19.2361  -2
  -1 -12   1 321.561 19.2361   1
   0  12  -3 106.060 16.7332  -2
   0  12  -1 106.060 16.7332   1
   0 -12   1 84.7803 7.70489   2
   0 -12   3 51.6223 12.6142  -2
   0 -12   1 51.6223 12.6142   1
   0 -12   1 90.8722 8.87752   1
   0 -12   2 326.676 29.9175  -2
   0 -12   1 326.676 29.9175   1
  -1 -12   3 49.2793 9.53328  -2
   1 -12   1 49.2793 9.53328   1
  -1 -12   2 60.6497 14.6997  -2
   1 -12   1 60.6497 14.6997   1
   1 -12   1 20.0827 3.63428   2
   2  12  -3 54.1997 16.4610  -2
  -2  12  -1 54.1997 16.4610   1
   2 -12   1 10.4894 4.56752   2
   3 -12   1 30.2978 5.83065   2
  -3 -12   3 94.3407 18.2284  -2
   3 -12   1 94.3407 18.2284   1
   4 -12   1 374.011 30.9965   2
   5 -12   1 69.9127 15.5663   2
  -5 -12   3 141.614 23.9175  -2
   5 -12   1 141.614 23.9175   1
  -6 -12   3 32.5865 4.27522  -2
   6 -12   1 32.5865 4.27522   1
   6 -12   1 4.67021 5.27952   1
 -11  11  -2 30.9017 15.3635  -2
  11  11  -1 30.9017 15.3635   1
  11 -11   2 48.6324 20.9966  -2
 -11 -11   1 48.6324 20.9966   1
 -10  11  -2 45.9661 14.1304  -2
  10  11  -1 45.9661 14.1304   1
  10 -11   2 49.8473 11.4378  -2
 -10 -11   1 49.8473 11.4378   1
  -9  11  -2 28.0639 8.37303  -2
   9  11  -1 28.0639 8.37303   1
   9 -11   2 34.1237 9.13309  -2
  -9 -11   1 34.1237 9.13309   1
  -8  11  -2 33.1345 8.05900  -2
   8  11  -1 33.1345 8.05900   1
   8 -11   2 46.9509 10.1505  -2
  -8 -11   1 46.9509 10.1505   1
  -7  11  -2 74.7535 9.80829  -2
   7  11  -1 74.7535 9.80829   1
   7 -11   2 79.3625 13.4452  -2
  -7 -11   1 79.3625 13.4452   1
  -6  11  -2 22.8586 9.76840  -2
   6  11  -1 22.8586 9.76840   1
   6 -11   2 18.6296 7.57120  -2
  -6 -11   1 18.6296 7.57120   1
  -5  11  -2 21.3739 11.5678  -2
   5  11  -1 21.3739 11.5678   1
   5 -11   2 24.2103 5.81086  -2
  -5 -11   1 24.2103 5.81086   1
  -4  11  -2 233.560 12.6438  -2
   4  11  -1 233.560 12.6438   1
   4 -11   2 265.213 10.0531  -2
  -4 -11   1 265.213 10.0531   1
  -3  11  -2 52.0247 4.64906  -2
   3  11  -1 52.0247 4.64906   1
   3 -11   2 56.9265 4.54931  -2
  -3 -11   1 56.9265 4.54931   1
  -2  11  -2 181.239 6.73237  -2
   2  11  -1 181.239 6.73237   1
   2 -11   2 186.881 5.60253  -2
  -2 -11   1 186.881 5.60253   1
  -1  11  -2 19.8674 5.33418  -2
   1  11  -1 19.8674 5.33418   1
   1 -11   2 23.0224 3.14590  -2
  -1 -11   1 23.0224 3.14590   1
   0  11  -2 134.835 8.38780  -2
   0  11  -1 134.835 8.38780   1
   0 -11   2 136.572 6.32171  -2
   0 -11   1 136.572 6.32171   1
   1  11  -2 146.165 7.84587  -2
  -1  11  -1 146.165 7.84587   1
  -1 -11   2 129.149 6.81113  -2
   1 -11   1 129.149 6.81113   1
   2  11  -2 134.308 7.65020  -2
  -2  11  -1 134.308 7.65020   1
  -2 -11   2 127.241 5.91585  -2
   2 -11   1 127.241 5.91585   1
   3  11  -2 34.3928 4.88854  -2
  -3  11  -1 34.3928 4.88854   1
  -3 -11   2 35.4811 6.38901  -2
   3 -11   1 35.4811 6.38901   1
   4  11  -2 95.3216 7.84518  -2
  -4  11  -1 95.3216 7.84518   1
  -4 -11   2 98.0858 7.35253  -2
   4 -11   1 98.0858 7.35253   1
   5  11  -2 18.1867 7.22766  -2
  -5  11  -1 18.1867 7.22766   1
  -5 -11   2 7.45650 3.77203  -2
   5 -11   1 7.45650 3.77203   1
   6  11  -2 27.1385 7.57856  -2
  -6  11  -1 27.1385 7.57856   1
  -6 -11   2 17.3266 3.25746  -2
   6 -11   1 17.3266 3.25746   1
   7  11  -2 221.038 14.3093  -2
  -7  11  -1 221.038 14.3093   1
  -7 -11   2 196.717 9.13518  -2
   7 -11   1 196.717 9.13518   1
   8  11  -2 3.46021 9.69031  -2
  -8  11  -1 3.46021 9.69031   1
  -8 -11   2 8.63106 5.68223  -2
   8 -11   1 8.63106 5.68223   1
   9  11  -2 130.689 22.3479  -2
  -9  11  -1 130.689 22.3479   1
  -9 -11   2 130.816 10.5966  -2
   9 -11   1 130.816 10.5966   1
  10  11  -2 32.1748 15.4189  -2
 -10  11  -1 32.1748 15.4189   1
 -10 -11   2 25.1636 11.0870  -2
  10 -11   1 25.1636 11.0870   1
  11  11  -2 35.8945 12.3743  -2
 -11  11  -1 35.8945 12.3743   1
 -11 -11   2 19.8148 13.4167  -2
  11 -11   1 19.8148 13.4167   1
 -12  10  -2 15.7115 7.97285  -2
  12  10  -1 15.7115 7.97285   1
  12 -10   2 23.6998 11.1372  -2
 -12 -10   1 23.6998 11.1372   1
 -11  10  -2 64.2936 7.75820  -2
  11  10  -1 64.2936 7.75820   1
  11 -10   2 71.1967 9.54205  -2
 -11 -10   1 71.1967 9.54205   1
 -10  10  -2 45.1265 5.90466  -2
  10  10  -1 45.1265 5.90466   1
  10 -10   2 61.5552 8.67491  -2
 -10 -10   1 61.5552 8.67491   1
  -9  10  -2 120.964 10.0036  -2
   9  10  -1 120.964 10.0036   1
   9 -10   2 118.230 10.2074  -2
  -9 -10   1 118.230 10.2074   1
  -8  10  -2 173.728 6.89932  -2
   8  10  -1 173.728 6.89932   1
  -7  10  -2 27.7972 6.42984  -2
   7  10  -1 27.7972 6.42984   1
   7 -10   2 30.2543 6.87057  -2
  -7 -10   1 30.2543 6.87057   1
  -6  10  -2 351.008 17.7693  -2
   6  10  -1 351.008 17.7693   1
   6 -10   2 378.256 14.2421  -2
  -6 -10   1 378.256 14.2421   1
  -5  10  -2 101.119 7.65567  -2
   5  10  -1 101.119 7.65567   1
   5 -10   2 111.058 6.53683  -2
  -5 -10   1 111.058 6.53683   1
  -4  10  -2 401.602 15.0439  -2
   4  10  -1 401.602 15.0439   1
   4 -10   2 405.147 13.9386  -2
  -4 -10   1 405.147 13.9386   1
  -3  10  -2 56.3892 6.54628  -2
   3  10  -1 56.3892 6.54628   1
   3 -10   2 65.0455 3.83756  -2
  -3 -10   1 65.0455 3.83756   1
  -2  10  -2 108.918 4.56493  -2
   2  10  -1 108.918 4.56493   1
   2 -10   2 113.272 3.61804  -2
  -2 -10   1 113.272 3.61804   1
  -1  10  -2 48.5402 4.73340  -2
   1  10  -1 48.5402 4.73340   1
   1 -10   2 59.0961 3.32347  -2
  -1 -10   1 59.0961 3.32347   1
   0  10  -2 198.313 8.56112  -2
   0  10  -1 198.313 8.56112   1
   0 -10   2 194.563 5.77879  -2
   0 -10   1 194.563 5.77879   1
   1  10  -2 417.203 11.4849  -2
  -1  10  -1 417.203 11.4849   1
  -1 -10   2 414.014 11.3076  -2
   1 -10   1 414.014 11.3076   1
   2  10  -2 140.848 7.15009  -2
  -2  10  -1 140.848 7.15009   1
  -2 -10   2 153.064 5.45967  -2
   2 -10   1 153.064 5.45967   1
   3  10  -2 152.575 7.99654  -2
  -3  10  -1 152.575 7.99654   1
  -3 -10   2 145.093 7.26634  -2
   3 -10   1 145.093 7.26634   1
   4  10  -2 675.319 18.2714  -2
  -4  10  -1 675.319 18.2714   1
  -4 -10   2 639.176 17.2719  -2
   4 -10   1 639.176 17.2719   1
   5  10  -2 14.7224 3.99225  -2
  -5  10  -1 14.7224 3.99225   1
  -5 -10   2 11.3202 2.96556  -2
   5 -10   1 11.3202 2.96556   1
   6  10  -2 29.1590 5.65804  -2
  -6  10  -1 29.1590 5.65804   1
  -6 -10   2 22.0513 2.77361  -2
   6 -10   1 22.0513 2.77361   1
   7  10  -2 8.14125 5.12532  -2
  -7  10  -1 8.14125 5.12532   1
  -7 -10   2 6.33691 3.39831  -2
   7 -10   1 6.33691 3.39831   1
   8  10  -2 343.810 12.1284  -2
  -8  10  -1 343.810 12.1284   1
  -8 -10   2 306.020 14.4040  -2
   8 -10   1 306.020 14.4040   1
   9  10  -2 26.5629 4.87656  -2
  -9  10  -1 26.5629 4.87656   1
  -9 -10   2 16.8605 6.41445  -2
   9 -10   1 16.8605 6.41445   1
  10  10  -2 19.1545 10.0321  -2
 -10  10  -1 19.1545 10.0321   1
 -10 -10   2 16.4998 8.90315  -2
  10 -10   1 16.4998 8.90315   1
  11  10  -2 17.0677 12.8854  -2
 -11  10  -1 17.0677 12.8854   1
 -11 -10   2 29.6968 8.51133  -2
  11 -10   1 29.6968 8.51133   1
  12  10  -2 43.9805 11.9519  -2
 -12  10  -1 43.9805 11.9519   1
 -12 -10   2 62.2609 11.4091  -2
  12 -10   1 62.2609 11.4091   1
 -12   9  -2 134.966 27.3031  -2
  12   9  -1 134.966 27.3031   1
 -11   9  -2 101.601 16.6091  -2
  11   9  -1 101.601 16.6091   1
  11  -9   2 94.0889 16.2093  -2
 -11  -9   1 94.0889 16.2093   1
 -10   9  -2 15.3698 6.32540  -2
  10   9  -1 15.3698 6.32540   1
  10  -9   2 6.73812 10.1445  -2
 -10  -9   1 6.73812 10.1445   1
  -9   9  -2 55.6956 7.02997  -2
   9   9  -1 55.6956 7.02997   1
   9  -9   2 41.4528 13.2545  -2
  -9  -9   1 41.4528 13.2545   1
  -8   9  -2 92.0952 7.90532  -2
   8   9  -1 92.0952 7.90532   1
   8  -9   2 65.5863 20.5891  -2
  -8  -9   1 65.5863 20.5891   1
  -7   9  -2 134.187 5.60180  -2
   7   9  -1 134.187 5.60180   1
   7  -9   2 139.829 10.8498  -2
  -7  -9   1 139.829 10.8498   1
  -6   9  -2 110.246 6.70282  -2
   6   9  -1 110.246 6.70282   1
   6  -9   2 106.733 8.75702  -2
  -6  -9   1 106.733 8.75702   1
  -5   9  -2 98.9830 9.73143  -2
   5   9  -1 98.9830 9.73143   1
   5  -9   2 108.591 6.85667  -2
  -5  -9   1 108.591 6.85667   1
  -4   9  -2 58.3803 5.63906  -2
   4   9  -1 58.3803 5.63906   1
  -4  -9   1 41.5542 4.88697   2
   4  -9   2 59.6828 5.91660  -2
  -4  -9   1 59.6828 5.91660   1
  -3   9  -2 124.031 6.16312  -2
   3   9  -1 124.031 6.16312   1
   3  -9   2 121.207 5.38643  -2
  -3  -9   1 121.207 5.38643   1
  -2   9  -2 545.340 15.6824  -2
   2   9  -1 545.340 15.6824   1
   2  -9   2 537.544 16.0121  -2
  -2  -9   1 537.544 16.0121   1
  -2  -9   1 264.107 15.4032   1
  -1   9  -2 22.7642 5.87737  -2
   1   9  -1 22.7642 5.87737   1
   1   9  -1 10.7147 2.74405   1
  -1  -9   1 11.0009 4.12628   1
   1  -9   2 23.8098 4.36445  -2
  -1  -9   1 23.8098 4.36445   1
  -1  -9   1 0.66165 7.10243   2
   0   9  -2 807.531 25.8823  -2
   0   9  -1 807.531 25.8823   1
   0  -9   2 799.732 21.9539  -2
   0  -9   1 799.732 21.9539   1
   0  -9   1 291.146 13.4493   2
   0  -9   1 275.290 12.7153   1
   1   9  -2 119.323 6.22486  -2
  -1   9  -1 119.323 6.22486   1
  -1  -9   2 113.655 5.29019  -2
   1  -9   1 113.655 5.29019   1
   1  -9   1 55.9449 5.86136   2
   2   9  -2 65.0610 5.21513  -2
  -2   9  -1 65.0610 5.21513   1
  -2  -9   2 54.7609 4.08933  -2
   2  -9   1 54.7609 4.08933   1
   2  -9   1 46.7022 9.06789   2
   3   9  -2 559.507 15.6873  -2
  -3   9  -1 559.507 15.6873   1
   3  -9   1 378.599 17.9959   2
  -3  -9   2 550.981 15.4871  -2
   3  -9   1 550.981 15.4871   1
   4   9  -2 45.1300 8.45756  -2
  -4   9  -1 45.1300 8.45756   1
   4  -9   1 44.8977 4.83016   1
  -4  -9   2 63.4974 6.62798  -2
   4  -9   1 63.4974 6.62798   1
   5   9  -2 181.911 12.3860  -2
  -5   9  -1 181.911 12.3860   1
  -5  -9   2 154.538 5.85879  -2
   5  -9   1 154.538 5.85879   1
   5  -9   1 102.975 6.92517   1
   6   9  -2 253.229 10.3113  -2
  -6   9  -1 253.229 10.3113   1
  -6  -9   2 247.317 8.25303  -2
   6  -9   1 247.317 8.25303   1
   7   9  -2 129.738 12.1657  -2
  -7   9  -1 129.738 12.1657   1
  -7  -9   2 103.471 6.00421  -2
   7  -9   1 103.471 6.00421   1
  -8  -9   2 81.4069 7.04444  -2
   8  -9   1 81.4069 7.04444   1
   9   9  -2 68.2845 16.0383  -2
  -9   9  -1 68.2845 16.0383   1
  -9  -9   2 62.4068 9.04856  -2
   9  -9   1 62.4068 9.04856   1
 -10  -9   2 44.7656 23.9523  -2
  10  -9   1 44.7656 23.9523   1
 -11  -9   2 119.437 17.6279  -2
  11  -9   1 119.437 17.6279   1
 -12  -9   2 135.963 21.8327  -2
  12  -9   1 135.963 21.8327   1
 -12   8  -1 113.295 27.7091  -2
  12   8  -1 113.295 27.7091   1
  12  -8   1 77.5641 30.0691  -2
 -12  -8   1 77.5641 30.0691   1
 -11   8  -1 75.6220 11.7899  -2
  11   8  -1 75.6220 11.7899   1
  11  -8   1 73.7300 11.7524  -2
 -11  -8   1 73.7300 11.7524   1
 -10   8  -1 40.8753 15.1843  -2
  10   8  -1 40.8753 15.1843   1
  10  -8   1 63.0539 13.3151  -2
 -10  -8   1 63.0539 13.3151   1
  -9   8  -1 230.840 21.4961  -2
   9   8  -1 230.840 21.4961   1
   9  -8   1 258.208 29.7254  -2
  -9  -8   1 258.208 29.7254   1
  -8   8  -1 111.981 7.65366  -2
   8   8  -1 111.981 7.65366   1
   8  -8   1 117.192 12.2528  -2
  -8  -8   1 117.192 12.2528   1
  -7   8  -1 55.1034 6.17662  -2
   7   8  -1 55.1034 6.17662   1
   7  -8   1 49.0346 9.32950  -2
  -7  -8   1 49.0346 9.32950   1
  -6   8  -1 54.2860 4.17011  -2
   6   8  -1 54.2860 4.17011   1
   6  -8   1 60.7784 7.22372  -2
  -6  -8   1 60.7784 7.22372   1
  -5   8  -1 331.627 10.3859  -2
   5   8  -1 331.627 10.3859   1
  -5  -8   1 219.034 13.9115   2
   5  -8   1 320.211 13.1441  -2
  -5  -8   1 320.211 13.1441   1
  -4   8  -1 230.460 9.37706  -2
   4   8  -1 230.460 9.37706   1
   4  -8   1 228.146 8.74874  -2
  -4  -8   1 228.146 8.74874   1
  -4  -8   1 127.290 11.3585   2
  -4  -8   1 158.270 14.4039   1
  -3   8  -1 1026.05 34.2849  -2
   3   8  -1 1026.05 34.2849   1
   3   8  -1 491.616 28.9251   1
  -3  -8   1 399.955 17.1420   2
   3  -8   1 1005.42 30.8186  -2
  -3  -8   1 1005.42 30.8186   1
  -3  -8   1 459.383 22.8028   1
  -2   8  -1 6.53256 3.08463  -2
   2   8  -1 6.53256 3.08463   1
   2   8  -1 -0.8913 5.53350   2
   2  -8   1 3.08610 2.60128  -2
  -2  -8   1 3.08610 2.60128   1
  -2  -8   1 -2.3073 4.15598   2
  -2  -8   1 1.57239 1.64766   1
  -1   8  -1 501.543 14.6968  -2
   1   8  -1 501.543 14.6968   1
   1   8  -1 294.395 14.1637   1
   1   8  -1 207.370 13.7600   2
  -1  -8   1 209.418 10.6954   2
   1  -8   1 503.490 14.7471  -2
  -1  -8   1 503.490 14.7471   1
  -1  -8   1 273.760 13.9997   1
   0   8  -1 26.2397 6.33512   2
   0   8  -1 23.8405 6.54097   1
   0   8  -1 45.0026 7.73763  -2
   0   8  -1 45.0026 7.73763   1
   0  -8   1 25.0701 2.71561   2
   0  -8   1 26.8619 3.02567   1
   0  -8   1 49.9677 4.60733  -2
   0  -8   1 49.9677 4.60733   1
   1   8  -1 520.615 15.9893  -2
  -1   8  -1 520.615 15.9893   1
  -1   8  -1 329.612 15.5994   2
  -1   8  -1 388.883 19.4370   1
  -1  -8   1 564.531 19.7480  -2
   1  -8   1 564.531 19.7480   1
   1  -8   1 312.073 15.4121   2
   1  -8   1 311.322 14.6760   1
  -2   8  -1 -1.2659 6.52838   1
   2   8  -1 1.36040 3.63949  -2
  -2   8  -1 1.36040 3.63949   1
  -2  -8   1 8.45182 3.16879  -2
   2  -8   1 8.45182 3.16879   1
   2  -8   1 -0.4561 1.78266   2
   2  -8   1 -0.8677 4.14445   1
   3   8  -1 1040.47 23.6369  -2
  -3   8  -1 1040.47 23.6369   1
  -3   8  -1 630.427 37.4826   2
   3  -8   1 689.579 28.3579   1
  -3  -8   1 1018.89 25.4163  -2
   3  -8   1 1018.89 25.4163   1
   3  -8   1 644.431 29.3584   2
   4   8  -1 243.457 9.07937  -2
  -4   8  -1 243.457 9.07937   1
  -4  -8   1 238.660 8.70427  -2
   4  -8   1 238.660 8.70427   1
   4  -8   1 130.645 12.8411   2
   4  -8   1 122.202 11.1068   1
   5   8  -1 330.130 11.5843  -2
  -5   8  -1 330.130 11.5843   1
   5  -8   1 229.450 11.1283   1
  -5  -8   1 334.784 9.12458  -2
   5  -8   1 334.784 9.12458   1
   6   8  -1 60.3919 6.71125  -2
  -6   8  -1 60.3919 6.71125   1
  -6  -8   1 54.6411 4.06613  -2
   6  -8   1 54.6411 4.06613   1
   7   8  -1 48.0121 7.55258  -2
  -7   8  -1 48.0121 7.55258   1
  -7  -8   1 40.4761 4.59371  -2
   7  -8   1 40.4761 4.59371   1
   8   8  -1 94.5767 9.90135  -2
  -8   8  -1 94.5767 9.90135   1
  -8  -8   1 94.0819 6.85392  -2
   8  -8   1 94.0819 6.85392   1
   9   8  -1 225.696 19.9980  -2
  -9   8  -1 225.696 19.9980   1
  -9  -8   1 224.317 17.3041  -2
   9  -8   1 224.317 17.3041   1
  10   8  -1 33.8868 11.9545  -2
 -10   8  -1 33.8868 11.9545   1
 -10  -8   1 41.5790 11.5744  -2
  10  -8   1 41.5790 11.5744   1
 -11  -8   1 70.8696 13.8967  -2
  11  -8   1 70.8696 13.8967   1
 -12  -8   1 185.949 26.3764  -2
  12  -8   1 185.949 26.3764   1
 -13   7  -1 19.1596 7.15745  -2
  13   7  -1 19.1596 7.15745   1
  13  -7   1 10.2888 9.56644  -2
 -13  -7   1 10.2888 9.56644   1
 -12   7  -1 43.7403 7.04361  -2
  12   7  -1 43.7403 7.04361   1
  12  -7   1 56.4990 7.71763  -2
 -12  -7   1 56.4990 7.71763   1
 -11   7  -1 27.0401 7.54420  -2
  11   7  -1 27.0401 7.54420   1
  11  -7   1 36.2143 9.25488  -2
 -11  -7   1 36.2143 9.25488   1
 -10   7  -1 232.443 19.5549  -2
  10   7  -1 232.443 19.5549   1
  10  -7   1 226.307 14.3483  -2
 -10  -7   1 226.307 14.3483   1
  -9   7  -1 407.592 15.7183  -2
   9   7  -1 407.592 15.7183   1
   9  -7   1 477.719 27.2109  -2
  -9  -7   1 477.719 27.2109   1
  -8   7  -1 157.683 8.96236  -2
   8   7  -1 157.683 8.96236   1
   8  -7   1 163.389 9.08674  -2
  -8  -7   1 163.389 9.08674   1
  -7   7  -1 114.719 6.11083  -2
   7   7  -1 114.719 6.11083   1
   7  -7   1 114.869 8.37467  -2
  -7  -7   1 114.869 8.37467   1
  -6   7  -1 240.922 7.87031  -2
   6   7  -1 240.922 7.87031   1
   6  -7   1 246.024 9.41167  -2
  -6  -7   1 246.024 9.41167   1
  -5   7  -1 71.1324 3.17003  -2
   5   7  -1 71.1324 3.17003   1
   5  -7   1 73.7429 6.01175  -2
  -5  -7   1 73.7429 6.01175   1
  -4   7  -1 104.769 4.54839  -2
   4   7  -1 104.769 4.54839   1
   4  -7   1 103.373 5.59461  -2
  -4  -7   1 103.373 5.59461   1
  -3   7  -1 324.848 8.74695  -2
   3   7  -1 324.848 8.74695   1
   3  -7   1 336.150 9.23838  -2
  -3  -7   1 336.150 9.23838   1
  -2   7  -1 1139.72 26.7936  -2
   2   7  -1 1139.72 26.7936   1
   2  -7   1 1157.15 21.0308  -2
  -2  -7   1 1157.15 21.0308   1
  -1   7  -1 26.1227 2.31109  -2
   1   7  -1 26.1227 2.31109   1
   1  -7   1 25.3540 2.04693  -2
  -1  -7   1 25.3540 2.04693   1
   0   7  -1 17.1846 3.20649  -2
   0   7  -1 17.1846 3.20649   1
   0  -7   1 15.4674 2.21369  -2
   0  -7   1 15.4674 2.21369   1
   1   7  -1 27.2584 2.64286  -2
  -1   7  -1 27.2584 2.64286   1
  -1  -7   1 23.6764 2.27024  -2
   1  -7   1 23.6764 2.27024   1
   2   7  -1 1164.59 22.3086  -2
  -2   7  -1 1164.59 22.3086   1
  -2  -7   1 1168.43 24.1867  -2
   2  -7   1 1168.43 24.1867   1
   3   7  -1 338.280 10.2157  -2
  -3   7  -1 338.280 10.2157   1
  -3  -7   1 332.653 7.42539  -2
   3  -7   1 332.653 7.42539   1
   4   7  -1 109.215 4.58970  -2
  -4   7  -1 109.215 4.58970   1
  -4  -7   1 109.596 3.83988  -2
   4  -7   1 109.596 3.83988   1
   5   7  -1 67.8514 3.77582  -2
  -5   7  -1 67.8514 3.77582   1
  -5  -7   1 65.1984 3.16442  -2
   5  -7   1 65.1984 3.16442   1
   6   7  -1 247.751 8.62814  -2
  -6   7  -1 247.751 8.62814   1
  -6  -7   1 241.061 7.10366  -2
   6  -7   1 241.061 7.10366   1
   7   7  -1 120.542 5.51942  -2
  -7   7  -1 120.542 5.51942   1
  -7  -7   1 115.546 5.31028  -2
   7  -7   1 115.546 5.31028   1
   8   7  -1 155.894 7.51895  -2
  -8   7  -1 155.894 7.51895   1
  -8  -7   1 148.883 8.74977  -2
   8  -7   1 148.883 8.74977   1
   9   7  -1 441.820 17.5291  -2
  -9   7  -1 441.820 17.5291   1
  -9  -7   1 426.661 16.1825  -2
   9  -7   1 426.661 16.1825   1
  10   7  -1 237.102 14.1441  -2
 -10   7  -1 237.102 14.1441   1
 -10   7  -1 231.933 24.1423   2
 -10  -7   1 240.149 17.1221  -2
  10  -7   1 240.149 17.1221   1
  11   7  -1 27.4446 9.95437  -2
 -11   7  -1 27.4446 9.95437   1
 -11  -7   1 50.1073 8.75002  -2
  11  -7   1 50.1073 8.75002   1
  12   7  -1 25.3252 15.8302  -2
 -12   7  -1 25.3252 15.8302   1
 -12  -7   1 62.7575 9.73300  -2
  12  -7   1 62.7575 9.73300   1
  13   7  -1 5.73007 11.3432  -2
 -13   7  -1 5.73007 11.3432   1
 -13  -7   1 20.0439 11.4370  -2
  13  -7   1 20.0439 11.4370   1
 -13   6  -1 112.435 29.5197  -2
  13   6  -1 112.435 29.5197   1
  13  -6   1 44.6134 26.1679  -2
 -13  -6   1 44.6134 26.1679   1
 -12   6  -1 164.090 15.8456  -2
  12   6  -1 164.090 15.8456   1
  12  -6   1 185.986 14.5973  -2
 -12  -6   1 185.986 14.5973   1
 -11   6  -1 0.81774 6.78031  -2
  11   6  -1 0.81774 6.78031   1
  11  -6   1 25.4413 10.6553  -2
 -11  -6   1 25.4413 10.6553   1
 -10   6  -1 36.8619 7.31338  -2
  10   6  -1 36.8619 7.31338   1
  10  -6   1 48.1564 8.92295  -2
 -10  -6   1 48.1564 8.92295   1
  -9   6  -1 15.8881 6.44226  -2
   9   6  -1 15.8881 6.44226   1
   9  -6   1 4.20814 9.82666  -2
  -9  -6   1 4.20814 9.82666   1
  -8   6  -1 311.141 11.7289  -2
   8   6  -1 311.141 11.7289   1
   8  -6   1 309.693 13.0658  -2
  -8  -6   1 309.693 13.0658   1
  -7   6  -1 7.99373 4.18086  -2
   7   6  -1 7.99373 4.18086   1
   7  -6   1 5.02124 5.65391  -2
  -7  -6   1 5.02124 5.65391   1
  -6   6  -1 35.7225 3.99478  -2
   6   6  -1 35.7225 3.99478   1
   6  -6   1 36.5393 5.16639  -2
  -6  -6   1 36.5393 5.16639   1
  -5   6  -1 195.111 7.33974  -2
   5   6  -1 195.111 7.33974   1
   5  -6   1 188.399 9.66399  -2
  -5  -6   1 188.399 9.66399   1
  -4   6  -1 693.924 14.3022  -2
   4   6  -1 693.924 14.3022   1
   4  -6   1 681.072 16.8463  -2
  -4  -6   1 681.072 16.8463   1
  -4  -6   1 562.950 34.6259   1
  -3   6  -1 7.80064 1.64026  -2
   3   6  -1 7.80064 1.64026   1
   3  -6   1 7.79662 3.00456  -2
  -3  -6   1 7.79662 3.00456   1
  -3  -6   1 6.63922 4.01414   2
  -2   6  -1 442.418 12.8957  -2
   2   6  -1 442.418 12.8957   1
   2  -6   1 443.461 10.6936  -2
  -2  -6   1 443.461 10.6936   1
  -2  -6   1 222.339 9.43685   1
  -1   6  -1 44.6511 3.89072  -2
   1   6  -1 44.6511 3.89072   1
  -1  -6   1 17.1561 3.68487   1
   1  -6   1 41.1520 2.97183  -2
  -1  -6   1 41.1520 2.97183   1
   0   6  -1 2.95887 3.51027  -2
   0   6  -1 2.95887 3.51027   1
   0  -6   1 1.46361 2.10051   2
   0  -6   1 10.7096 2.39648  -2
   0  -6   1 10.7096 2.39648   1
   0  -6   1 0.28015 1.96934   1
   1   6  -1 21.8919 2.90468  -2
  -1   6  -1 21.8919 2.90468   1
   1  -6   1 9.57886 3.31770   2
  -1  -6   1 24.1061 2.47272  -2
   1  -6   1 24.1061 2.47272   1
   1  -6   1 10.9988 6.82795   1
   2   6  -1 464.632 11.7379  -2
  -2   6  -1 464.632 11.7379   1
   2  -6   1 242.664 14.8952   1
  -2  -6   1 468.291 8.78217  -2
   2  -6   1 468.291 8.78217   1
   2  -6   1 350.065 13.4078   2
   3   6  -1 9.42212 3.99864  -2
  -3   6  -1 9.42212 3.99864   1
  -3  -6   1 7.14763 2.43640  -2
   3  -6   1 7.14763 2.43640   1
   3  -6   1 -1.2491 3.14227   1
   4   6  -1 656.462 14.7056  -2
  -4   6  -1 656.462 14.7056   1
   4  -6   1 437.923 27.6711   2
  -4  -6   1 669.168 13.8292  -2
   4  -6   1 669.168 13.8292   1
   5   6  -1 196.760 6.60057  -2
  -5   6  -1 196.760 6.60057   1
  -5  -6   1 185.416 6.51103  -2
   5  -6   1 185.416 6.51103   1
   6   6  -1 30.8857 3.25530  -2
  -6   6  -1 30.8857 3.25530   1
  -6  -6   1 26.2262 3.46544  -2
   6  -6   1 26.2262 3.46544   1
   7   6  -1 3.75237 3.32067  -2
  -7   6  -1 3.75237 3.32067   1
  -7  -6   1 5.48305 5.65762  -2
   7  -6   1 5.48305 5.65762   1
   8   6  -1 315.006 15.4432  -2
  -8   6  -1 315.006 15.4432   1
  -8  -6   1 308.480 11.0999  -2
   8  -6   1 308.480 11.0999   1
   9   6  -1 16.1371 5.87717  -2
  -9   6  -1 16.1371 5.87717   1
  -9  -6   1 20.7974 9.56269  -2
   9  -6   1 20.7974 9.56269   1
  10   6  -1 42.3391 8.49974  -2
 -10   6  -1 42.3391 8.49974   1
 -10  -6   1 41.6556 10.8839  -2
  10  -6   1 41.6556 10.8839   1
  11   6  -1 -4.0059 9.73629  -2
 -11   6  -1 -4.0059 9.73629   1
 -11  -6   1 12.7235 8.19111  -2
  11  -6   1 12.7235 8.19111   1
  12   6  -1 163.957 15.7319  -2
 -12   6  -1 163.957 15.7319   1
 -12  -6   1 193.766 14.4127  -2
  12  -6   1 193.766 14.4127   1
  13   6  -1 43.1588 19.6834  -2
 -13   6  -1 43.1588 19.6834   1
 -10   5   0 53.5196 18.6728  -2
  10   5  -1 53.5196 18.6728   1
  10  -5   0 33.1196 21.8078  -2
 -10  -5   1 33.1196 21.8078   1
  -9   5   0 683.112 56.2376  -2
   9   5  -1 683.112 56.2376   1
  -9  -5   1 532.010 38.4768   1
   9  -5   0 815.100 59.1044  -2
  -9  -5   1 815.100 59.1044   1
  -9  -5   1 514.510 38.4300   2
   8   5  -1 12.7731 10.6511   1
  -8  -5   1 9.58271 3.30887   2
  -8  -5   1 2.08194 5.74698   1
   8  -5   0 3.72213 15.2969  -2
  -8  -5   1 3.72213 15.2969   1
  -7   5   0 43.7920 7.67948  -2
   7   5  -1 43.7920 7.67948   1
   7   5  -1 53.2228 9.17980   1
  -7  -5   1 48.8653 7.33320   2
  -7  -5   1 58.5812 7.56395   1
   6   5  -1 93.3355 6.21778   2
   6   5  -1 105.967 5.85432   1
  -6   5   0 171.103 17.4388  -2
   6   5  -1 171.103 17.4388   1
  -6  -5   1 98.3659 5.46703   1
   6  -5   0 185.581 19.1902  -2
  -6  -5   1 185.581 19.1902   1
  -6  -5   1 94.5497 4.92941   2
   5   5  -1 111.770 5.28266   2
   5   5  -1 122.211 5.93545   1
  -5   5   0 236.892 19.9342  -2
   5   5  -1 236.892 19.9342   1
  -5  -5   1 108.391 4.60522   2
  -5  -5   1 115.277 5.51599   1
   5  -5   1 263.401 23.6710  -2
  -5  -5   1 263.401 23.6710   1
   4   5  -1 270.188 7.64601   2
   4   5  -1 281.227 9.30279   1
  -4  -5   1 266.484 6.40831   2
  -4  -5   1 267.578 7.40977   1
   3   5  -1 179.376 7.17734   1
   3   5  -1 193.244 5.95896   2
  -3  -5   1 165.923 5.11535   1
  -3  -5   1 176.896 5.52930   2
   2   5  -1 28.2308 2.79913   1
   2   5  -1 36.4866 3.20894   2
  -2  -5   1 27.9447 1.85720   1
  -2  -5   1 31.2749 2.63201   2
   2  -5   0 65.5190 11.4916  -2
  -2  -5   1 65.5190 11.4916   1
   1   5  -1 61.8138 3.45552   1
   1   5  -1 61.0410 3.77818   2
  -1  -5   1 65.1008 3.72028   2
  -1  -5   1 62.0079 2.84024   1
   1  -5   0 276.133 17.1100  -2
  -1  -5   1 276.133 17.1100   1
   0   5  -1 55.1486 4.66203   2
   0   5  -1 71.3354 4.37287   1
   0  -5   1 55.3891 2.72564   2
   0  -5   1 66.1120 2.97482   1
   0  -5   0 553.000 33.7283  -2
   0  -5   1 553.000 33.7283   1
   1   5   0 127.911 11.2843  -2
  -1   5  -1 127.911 11.2843   1
  -1   5  -1 70.0789 3.58654   2
  -1   5  -1 76.5771 4.03093   1
   1  -5   1 69.0400 3.86642   1
   1  -5   1 68.3249 2.69893   2
  -1  -5   0 100.026 11.0621  -2
   1  -5   1 100.026 11.0621   1
  -2   5  -1 27.7970 3.00533   1
  -2   5  -1 24.7002 2.69663   2
   2   5   0 26.5597 9.76938  -2
  -2   5  -1 26.5597 9.76938   1
   2  -5   1 24.4289 1.87292   1
   2  -5   1 28.4133 1.83274   2
  -3   5  -1 1217.05 33.8434   2
  -3   5  -1 1187.30 27.3012   1
   3   5   0 3203.98 166.502  -2
  -3   5  -1 3203.98 166.502   1
   3  -5   1 1156.53 22.9034   2
   3  -5   1 1077.05 25.1719   1
  -4   5  -1 245.680 8.47976   2
  -4   5  -1 247.835 8.39464   1
   4   5   0 349.102 18.0630  -2
  -4   5  -1 349.102 18.0630   1
   4  -5   1 235.705 6.98392   1
   4  -5   1 233.084 7.19466   2
  -4  -5   0 323.992 19.9425  -2
   4  -5   1 323.992 19.9425   1
  -5   5  -1 119.597 5.97531   2
  -5   5  -1 125.113 5.62965   1
   5   5   0 168.871 17.2112  -2
  -5   5  -1 168.871 17.2112   1
   5  -5   1 119.160 5.27204   2
   5  -5   1 125.302 5.12363   1
  -5  -5   0 146.597 12.1028  -2
   5  -5   1 146.597 12.1028   1
  -6   5  -1 21.7954 3.56446   1
  -6   5  -1 25.9106 3.80984   2
   6   5   0 19.2544 9.05501  -2
  -6   5  -1 19.2544 9.05501   1
   6  -5   1 27.9299 3.21021   2
   6  -5   1 19.8566 2.64726   1
  -6  -5   0 22.8342 6.32189  -2
   6  -5   1 22.8342 6.32189   1
  -7   5  -1 96.1208 11.6862   2
  -7   5  -1 113.181 12.8322   1
   7   5  -1 144.688 20.9136  -2
  -7   5  -1 144.688 20.9136   1
   7   5   0 180.218 18.4503  -2
  -7   5  -1 180.218 18.4503   1
   7  -5   1 103.213 5.64155   1
   7  -5   1 88.6372 8.39396   2
  -8   5  -1 13.7734 11.4906   2
   8  -5   1 7.26735 6.17999   2
  -8  -5   0 28.6861 16.3458  -2
   8  -5   1 28.6861 16.3458   1
   8  -5   1 3.00077 3.11287   1
   9  -5   1 198.475 21.5545   1
   9  -5   1 183.807 19.2816   2
  -9  -5   0 193.658 24.5480  -2
   9  -5   1 193.658 24.5480   1
 -10   5  -1 15.1788 6.06141   2
 -13   4   0 191.406 12.3356  -2
  13   4  -1 191.406 12.3356   1
  13  -4   0 219.786 14.8831  -2
 -13  -4   1 219.786 14.8831   1
 -12   4   0 77.7992 9.56809  -2
  12   4  -1 77.7992 9.56809   1
  12  -4   0 73.2244 8.71946  -2
 -12  -4   1 73.2244 8.71946   1
 -11   4   0 1.92008 6.82566  -2
  11   4  -1 1.92008 6.82566   1
  11  -4   0 9.89029 6.05699  -2
 -11  -4   1 9.89029 6.05699   1
 -10   4   0 34.7463 6.60967  -2
  10   4  -1 34.7463 6.60967   1
  10  -4   0 47.3356 8.57554  -2
 -10  -4   1 47.3356 8.57554   1
  -9   4   0 27.0639 6.29685  -2
   9   4  -1 27.0639 6.29685   1
   9  -4   0 23.5983 6.13739  -2
  -9  -4   1 23.5983 6.13739   1
  -8   4   0 12.3159 4.20411  -2
   8   4  -1 12.3159 4.20411   1
   8  -4   0 13.5971 4.71099  -2
  -8  -4   1 13.5971 4.71099   1
  -7   4   0 65.6416 4.13188  -2
   7   4  -1 65.6416 4.13188   1
   7  -4   0 62.4723 4.82036  -2
  -7  -4   1 62.4723 4.82036   1
  -6   4   0 156.119 6.22059  -2
   6   4  -1 156.119 6.22059   1
   6  -4   0 167.139 6.53809  -2
  -6  -4   1 167.139 6.53809   1
  -5   4   0 581.192 13.6618  -2
   5   4  -1 581.192 13.6618   1
   5  -4   0 584.387 14.8008  -2
  -5  -4   1 584.387 14.8008   1
  -4   4   0 9.22502 2.80191  -2
   4   4  -1 9.22502 2.80191   1
   4  -4   0 8.26404 2.95386  -2
  -4  -4   1 8.26404 2.95386   1
  -3   4   0 820.979 18.6308  -2
   3   4  -1 820.979 18.6308   1
   3  -4   0 822.539 17.5937  -2
  -3  -4   1 822.539 17.5937   1
  -3  -4   1 672.632 40.4666   1
  -2   4   0 5.31385 2.30392  -2
   2   4  -1 5.31385 2.30392   1
   2   4  -1 -2.1798 2.28483   2
   2  -4   0 5.11206 2.61710  -2
  -2  -4   1 5.11206 2.61710   1
  -2  -4   1 -3.3761 3.53827   2
  -1   4   0 972.853 20.6141  -2
   1   4  -1 972.853 20.6141   1
   1  -4   0 957.186 17.2787  -2
  -1  -4   1 957.186 17.2787   1
  -1  -4   1 546.079 23.2752   1
   0   4   0 0.01376 2.67475  -2
   0   4  -1 0.01376 2.67475   1
   0   4  -1 4.29215 5.75646   1
   0   4  -1 5.24220 5.80053   2
   0  -4   0 7.76096 2.15631  -2
   0  -4   1 7.76096 2.15631   1
   0  -4   1 3.28082 1.72708   2
   0  -4   1 4.36610 1.65110   1
   1   4   0 180.768 4.78966  -2
  -1   4  -1 180.768 4.78966   1
  -1   4  -1 61.9144 9.28566   2
  -1  -4   0 170.931 5.13205  -2
   1  -4   1 170.931 5.13205   1
   1  -4   1 78.6965 3.73316   2
   1  -4   1 89.6975 7.25661   1
   2   4   0 1914.61 36.9640  -2
  -2   4  -1 1914.61 36.9640   1
  -2   4  -1 1341.87 75.3177   1
  -2   4  -1 1000.28 53.5275   2
   2  -4   1 941.622 54.1644   2
  -2  -4   0 1886.54 35.3007  -2
   2  -4   1 1886.54 35.3007   1
   3   4   0 1399.07 29.7802  -2
  -3   4  -1 1399.07 29.7802   1
  -3  -4   0 1373.46 20.7262  -2
   3  -4   1 1373.46 20.7262   1
   4   4   0 133.697 4.74594  -2
  -4   4  -1 133.697 4.74594   1
  -4  -4   0 127.289 4.58725  -2
   4  -4   1 127.289 4.58725   1
   5   4   0 21.5651 3.18532  -2
  -5   4  -1 21.5651 3.18532   1
  -5  -4   0 26.3880 2.59387  -2
   5  -4   1 26.3880 2.59387   1
   6   4   0 32.4742 3.10248  -2
  -6   4  -1 32.4742 3.10248   1
  -6  -4   0 36.9705 2.87189  -2
   6  -4   1 36.9705 2.87189   1
   7   4   0 10.7497 4.82641  -2
  -7   4  -1 10.7497 4.82641   1
  -7  -4   0 12.7140 2.82966  -2
   7  -4   1 12.7140 2.82966   1
   8   4   0 434.058 14.3175  -2
  -8   4  -1 434.058 14.3175   1
  -8  -4   0 399.921 13.0928  -2
   8  -4   1 399.921 13.0928   1
   9   4   0 384.511 15.3793  -2
  -9   4  -1 384.511 15.3793   1
  -9  -4   0 387.953 15.7808  -2
   9  -4   1 387.953 15.7808   1
  10   4   0 82.7356 7.99277  -2
 -10   4  -1 82.7356 7.99277   1
 -10  -4   0 76.3248 14.2957  -2
  10  -4   1 76.3248 14.2957   1
  11   4   0 150.009 12.2996  -2
 -11   4  -1 150.009 12.2996   1
 -11  -4   0 145.080 12.5240  -2
  11  -4   1 145.080 12.5240   1
  12   4   0 40.7325 17.9545  -2
 -12   4  -1 40.7325 17.9545   1
 -12  -4   0 29.9700 9.67486  -2
  12  -4   1 29.9700 9.67486   1
  13   4   0 26.9832 9.98309  -2
 -13   4  -1 26.9832 9.98309   1
 -13  -4   0 -1.5739 23.0343  -2
  13  -4   1 -1.5739 23.0343   1
 -14   3   0 -5.2483 11.7728  -2
  14   3  -1 -5.2483 11.7728   1
  14  -3   0 29.0321 10.1077  -2
 -14  -3   1 29.0321 10.1077   1
 -13   3   0 -3.1048 7.08633  -2
  13   3  -1 -3.1048 7.08633   1
  13  -3   0 9.00011 9.11672  -2
 -13  -3   1 9.00011 9.11672   1
 -12   3   0 106.378 9.92453  -2
  12   3  -1 106.378 9.92453   1
  12  -3   0 101.690 8.58598  -2
 -12  -3   1 101.690 8.58598   1
 -11   3   0 14.8193 6.94958  -2
  11   3  -1 14.8193 6.94958   1
  11  -3   0 27.3662 6.50097  -2
 -11  -3   1 27.3662 6.50097   1
 -10   3   0 438.951 17.3881  -2
  10   3  -1 438.951 17.3881   1
  10  -3   0 454.741 14.2859  -2
 -10  -3   1 454.741 14.2859   1
  -9   3   0 29.8386 4.19957  -2
   9   3  -1 29.8386 4.19957   1
   9  -3   0 24.3957 5.13054  -2
  -9  -3   1 24.3957 5.13054   1
  -8   3   0 5.89285 3.38377  -2
   8   3  -1 5.89285 3.38377   1
   8  -3   0 3.26563 3.77968  -2
  -8  -3   1 3.26563 3.77968   1
  -7   3   0 6.32969 2.89033  -2
   7   3  -1 6.32969 2.89033   1
   7  -3   0 14.4924 3.55324  -2
  -7  -3   1 14.4924 3.55324   1
  -6   3   0 916.051 22.1704  -2
   6   3  -1 916.051 22.1704   1
   6  -3   0 956.692 25.9576  -2
  -6  -3   1 956.692 25.9576   1
  -5   3   0 159.456 4.59656  -2
   5   3  -1 159.456 4.59656   1
   5  -3   0 156.484 5.34796  -2
  -5  -3   1 156.484 5.34796   1
  -4   3   0 438.658 10.5509  -2
   4   3  -1 438.658 10.5509   1
   4  -3   0 442.276 12.1804  -2
  -4  -3   1 442.276 12.1804   1
  -3   3   0 338.135 8.73922  -2
   3   3  -1 338.135 8.73922   1
  -3  -3   1 271.157 15.8676   1
   3  -3   0 333.197 7.70234  -2
  -3  -3   1 333.197 7.70234   1
  -2   3   0 172.843 4.62850  -2
   2   3  -1 172.843 4.62850   1
   2  -3   0 165.270 4.84670  -2
  -2  -3   1 165.270 4.84670   1
  -1   3   0 866.326 18.3854  -2
   1   3  -1 866.326 18.3854   1
   1  -3   0 868.230 15.4916  -2
  -1  -3   1 868.230 15.4916   1
  -1  -3   1 433.385 18.1402   1
  -1  -3   1 547.891 21.7129   2
   0   3   0 19.1006 1.46844  -2
   0   3  -1 19.1006 1.46844   1
   0   3  -1 12.1191 2.14680   2
   0  -3   1 16.0055 1.89733   2
   0  -3   0 19.7636 1.96556  -2
   0  -3   1 19.7636 1.96556   1
   0  -3   1 9.04599 1.77576   1
   1   3   0 48.2704 2.71803  -2
  -1   3  -1 48.2704 2.71803   1
  -1   3  -1 44.9833 4.38154   2
  -1  -3   0 45.4055 1.87080  -2
   1  -3   1 45.4055 1.87080   1
   1  -3   1 30.1264 3.23763   2
   1  -3   1 21.5955 3.16076   1
   2   3   0 72.4511 2.80230  -2
  -2   3  -1 72.4511 2.80230   1
  -2   3  -1 62.8295 4.54169   2
  -2  -3   0 70.6473 2.53834  -2
   2  -3   1 70.6473 2.53834   1
   3   3   0 389.077 9.72636  -2
  -3   3  -1 389.077 9.72636   1
  -3  -3   0 390.074 7.56002  -2
   3  -3   1 390.074 7.56002   1
   4   3   0 827.303 17.5791  -2
  -4   3  -1 827.303 17.5791   1
  -4  -3   0 822.763 15.8393  -2
   4  -3   1 822.763 15.8393   1
   5   3   0 34.4526 2.53404  -2
  -5   3  -1 34.4526 2.53404   1
  -5  -3   0 29.4935 2.57819  -2
   5  -3   1 29.4935 2.57819   1
   6   3   0 407.289 11.4893  -2
  -6   3  -1 407.289 11.4893   1
  -6  -3   0 397.363 12.2161  -2
   6  -3   1 397.363 12.2161   1
   7   3   0 8.92083 2.64535  -2
  -7   3  -1 8.92083 2.64535   1
  -7  -3   0 5.66025 2.47338  -2
   7  -3   1 5.66025 2.47338   1
   8   3   0 11.6877 2.89978  -2
  -8   3  -1 11.6877 2.89978   1
  -8  -3   0 8.24337 2.38748  -2
   8  -3   1 8.24337 2.38748   1
   9   3   0 10.3631 3.21198  -2
  -9   3  -1 10.3631 3.21198   1
  -9  -3   0 11.1713 5.88903  -2
   9  -3   1 11.1713 5.88903   1
  10   3   0 18.2008 3.56444  -2
 -10   3  -1 18.2008 3.56444   1
 -10  -3   0 15.2441 10.2295  -2
  10  -3   1 15.2441 10.2295   1
  11   3   0 16.6999 4.06438  -2
 -11   3  -1 16.6999 4.06438   1
 -11  -3   0 14.0917 7.17186  -2
  11  -3   1 14.0917 7.17186   1
  12   3   0 205.383 14.6192  -2
 -12   3  -1 205.383 14.6192   1
 -12  -3   0 218.546 15.3061  -2
  12  -3   1 218.546 15.3061   1
  13   3   0 58.5974 11.3450  -2
 -13   3  -1 58.5974 11.3450   1
 -13  -3   0 33.9423 10.3078  -2
  13  -3   1 33.9423 10.3078   1
 -12   2   0 79.7381 16.8020  -2
  12   2  -1 79.7381 16.8020   1
 -11   2   0 102.596 21.9458  -2
  11   2  -1 102.596 21.9458   1
  11  -2   0 137.492 25.5013  -2
 -11  -2   1 137.492 25.5013   1
 -10   2   0 83.5103 22.7372  -2
  10   2  -1 83.5103 22.7372   1
  10  -2   0 44.1956 11.1126  -2
 -10  -2   1 44.1956 11.1126   1
  -9   2   0 125.384 8.59160  -2
   9   2  -1 125.384 8.59160   1
   9  -2   0 112.825 7.16938  -2
  -9  -2   1 112.825 7.16938   1
  -9  -2   1 27.2758 5.91135   2
  -8   2   0 97.5907 6.66534  -2
   8   2  -1 97.5907 6.66534   1
   8   2  -1 43.1540 12.3878   1
   8   2  -1 39.0339 11.4283   2
   8  -2   0 102.080 7.14392  -2
  -8  -2   1 102.080 7.14392   1
  -8  -2   1 35.6716 7.76226   2
  -7   2   0 686.292 25.2853  -2
   7   2  -1 686.292 25.2853   1
   7   2  -1 530.030 26.8237   2
   7   2  -1 558.867 18.0856   1
   7  -2   0 670.286 19.8064  -2
  -7  -2   1 670.286 19.8064   1
  -7  -2   1 599.265 23.6976   1
  -7  -2   1 516.876 21.8122   2
  -6   2   0 42.9429 5.12890  -2
   6   2  -1 42.9429 5.12890   1
   6   2  -1 47.8409 4.30223   1
   6   2  -1 38.7605 6.98366   2
  -6  -2   1 49.1606 5.02747   2
  -6  -2   1 47.3826 3.90204   1
   6  -2   0 54.2598 11.8658  -2
  -6  -2   1 54.2598 11.8658   1
   5   2  -1 56.9748 3.28623   1
  -5   2   0 190.692 13.1131  -2
   5   2  -1 190.692 13.1131   1
   5   2  -1 51.9336 3.72397   2
  -5  -2   1 59.5074 3.60403   1
  -5  -2   1 56.4491 3.57900   2
   5  -2   0 186.945 18.7656  -2
  -5  -2   1 186.945 18.7656   1
   4   2  -1 113.392 3.77440   1
   4   2  -1 101.288 5.26168   2
  -4  -2   1 107.184 4.30168   1
  -4  -2   1 96.3773 3.66267   2
   3   2  -1 25.5404 2.35675   1
   3   2  -1 40.4138 2.38703   2
  -3  -2   1 29.1858 2.73328   2
  -3  -2   1 27.6475 2.13538   1
   2   2  -1 85.7033 3.04098   1
   2   2  -1 72.7167 3.04381   2
  -2  -2   1 83.0684 2.87187   2
  -2  -2   1 83.4681 2.74950   1
   1   2  -1 1013.20 32.1988   1
   1   2  -1 1019.02 23.0981   2
  -1   2   0 4772.43 230.743  -2
   1   2  -1 4772.43 230.743   1
  -1  -2   1 1019.97 23.0506   2
  -1  -2   1 980.172 22.5207   1
   0   2  -1 198.417 9.96438   1
   0   2  -1 224.122 6.10287   2
   0   2   0 4805.69 176.275  -2
   0   2  -1 4805.69 176.275   1
   0  -2   1 212.901 5.13185   2
   0  -2   1 222.053 4.87234   1
   0  -2   0 4707.16 230.569  -2
   0  -2   1 4707.16 230.569   1
  -1   2  -1 160.746 6.16696   2
  -1   2  -1 165.082 6.00871   1
   1  -2   1 153.414 4.51764   2
   1  -2   1 164.346 4.46998   1
  -1  -2   0 946.588 49.4209  -2
   1  -2   1 946.588 49.4209   1
  -2   2  -1 336.646 9.49046   2
   2   2   0 1226.44 47.3268  -2
  -2   2  -1 1226.44 47.3268   1
  -2   2  -1 316.544 9.87781   1
   2  -2   1 327.478 8.70911   2
   2  -2   1 336.104 7.49037   1
  -2  -2   0 1251.87 64.0646  -2
   2  -2   1 1251.87 64.0646   1
  -3   2  -1 126.087 5.11347   1
  -3   2  -1 134.114 3.76342   2
   3   2   0 828.920 32.8985  -2
  -3   2  -1 828.920 32.8985   1
   3  -2   1 139.637 4.15667   2
   3  -2   1 133.628 4.15154   1
  -4   2  -1 197.663 6.75455   1
  -4   2  -1 184.886 5.02570   2
   4   2   0 528.169 29.3753  -2
  -4   2  -1 528.169 29.3753   1
   4  -2   1 191.182 5.45871   2
   4  -2   1 207.144 5.64986   1
  -4  -2   0 448.706 28.9513  -2
   4  -2   1 448.706 28.9513   1
  -5   2  -1 340.656 8.39954   2
  -5   2  -1 343.944 11.1181   1
   5   2   0 433.184 16.5253  -2
  -5   2  -1 433.184 16.5253   1
  -5  -2   0 431.674 29.1371  -2
   5  -2   1 431.674 29.1371   1
   5  -2   1 338.294 9.10665   1
   5  -2   1 317.606 8.45385   2
  -6   2  -1 43.9865 3.94859   2
   6   2   0 47.7873 4.60206  -2
  -6   2  -1 47.7873 4.60206   1
  -6   2  -1 45.7270 6.00168   1
   6  -2   1 42.0522 3.35337   1
   6  -2   1 45.9508 4.50408   2
  -6  -2   0 65.7027 11.7404  -2
   6  -2   1 65.7027 11.7404   1
  -7   2  -1 12.1790 5.39957   1
   7   2   0 26.9740 3.16334  -2
  -7   2  -1 26.9740 3.16334   1
  -7   2  -1 8.74006 5.50577   2
   7  -2   1 9.41100 4.69511   2
   7  -2   1 8.48321 4.33894   1
  -7  -2   0 14.1787 6.09976  -2
   7  -2   1 14.1787 6.09976   1
   8   2   0 74.7491 4.61513  -2
  -8   2  -1 74.7491 4.61513   1
  -8  -2   0 68.7353 6.72763  -2
   8  -2   1 68.7353 6.72763   1
   9   2   0 755.456 54.7238  -2
  -9   2  -1 755.456 54.7238   1
  -9  -2   0 748.415 27.7165  -2
   9  -2   1 748.415 27.7165   1
  10   2   0 46.0440 16.7102  -2
 -10   2  -1 46.0440 16.7102   1
  11   2   0 101.998 13.8391  -2
 -11   2  -1 101.998 13.8391   1
 -11  -2   0 88.8595 16.2221  -2
  11  -2   1 88.8595 16.2221   1
 -14   1   1 22.7241 16.9246  -2
  14   1  -1 22.7241 16.9246   1
  14  -1  -1 15.1764 15.0160  -2
 -14  -1   1 15.1764 15.0160   1
 -13   1   1 348.023 23.0308  -2
  13   1  -1 348.023 23.0308   1
  13  -1  -1 351.172 23.2408  -2
 -13  -1   1 351.172 23.2408   1
 -12   1   1 65.7469 8.42361  -2
  12   1  -1 65.7469 8.42361   1
  12  -1  -1 74.6114 21.8751  -2
 -12  -1   1 74.6114 21.8751   1
 -11   1   1 7.55270 6.93076  -2
  11   1  -1 7.55270 6.93076   1
  11  -1  -1 12.5057 5.76773  -2
 -11  -1   1 12.5057 5.76773   1
 -10   1   1 157.365 9.66281  -2
  10   1  -1 157.365 9.66281   1
  10  -1  -1 153.569 6.77876  -2
 -10  -1   1 153.569 6.77876   1
  -9   1   1 177.758 9.06055  -2
   9   1  -1 177.758 9.06055   1
   9  -1  -1 182.206 8.18493  -2
  -9  -1   1 182.206 8.18493   1
  -8   1   1 27.1764 5.40949  -2
   8   1  -1 27.1764 5.40949   1
   8  -1  -1 26.7139 4.28553  -2
  -8  -1   1 26.7139 4.28553   1
  -7   1   1 654.718 14.7341  -2
   7   1  -1 654.718 14.7341   1
   7  -1  -1 687.937 18.7310  -2
  -7  -1   1 687.937 18.7310   1
  -6   1   1 84.2867 5.01399  -2
   6   1  -1 84.2867 5.01399   1
   6  -1  -1 91.7634 4.32068  -2
  -6  -1   1 91.7634 4.32068   1
   5   1  -1 6.78289 3.14163   1
  -5   1   1 20.0214 3.61041  -2
   5   1  -1 20.0214 3.61041   1
   5   1  -1 5.94208 4.19169   2
  -5  -1   1 4.23028 3.16716   1
   5  -1  -1 18.3161 3.33438  -2
  -5  -1   1 18.3161 3.33438   1
  -5  -1   1 5.33534 2.63374   2
   4   1  -1 82.3200 4.04619   1
  -4   1   1 306.402 12.6908  -2
   4   1  -1 306.402 12.6908   1
   4   1  -1 83.5371 3.96570   2
  -4  -1   1 85.8640 4.20175   2
  -4  -1   1 69.4138 3.79561   1
   4  -1  -1 295.952 16.0410  -2
  -4  -1   1 295.952 16.0410   1
   3   1  -1 2.17022 1.41652   1
   3   1  -1 1.49496 1.30526   2
  -3  -1   1 -0.5277 1.43376   1
  -3  -1   1 -0.4055 1.60463   2
   2   1  -1 1.40664 1.26286   2
   2   1  -1 1.10083 1.74711   1
  -2  -1   1 2.03520 1.56198   2
  -2  -1   1 0.03768 1.72602   1
   1   1  -1 490.106 10.6316   1
   1   1  -1 473.727 15.2433   2
  -1  -1   1 433.387 11.4203   2
  -1  -1   1 498.244 9.99828   1
   0   1  -1 73.4210 2.43768   2
   0   1  -1 62.2106 3.52140   1
   0   1   1 679.730 36.1572  -2
   0   1  -1 679.730 36.1572   1
   0  -1   1 69.1774 2.42320   1
   0  -1  -1 686.526 35.9683  -2
   0  -1   1 686.526 35.9683   1
   0  -1   1 65.5684 2.14940   2
  -1   1  -1 257.543 6.93514   2
  -1   1  -1 247.284 5.65493   1
   1   1   1 754.845 45.5733  -2
  -1   1  -1 754.845 45.5733   1
   1  -1   1 260.954 5.92411   2
   1  -1   1 240.383 5.30060   1
  -1  -1  -1 767.419 29.2757  -2
   1  -1   1 767.419 29.2757   1
  -2   1  -1 479.175 12.8973   1
  -2   1  -1 582.309 14.1677   2
   2  -1   1 461.350 12.9297   1
   2  -1   1 573.917 17.0616   2
  -3   1  -1 707.118 16.1124   2
  -3   1  -1 685.146 15.3809   1
   3   1   1 1583.82 61.2169  -2
  -3   1  -1 1583.82 61.2169   1
   3  -1   1 705.668 17.2109   2
   3  -1   1 671.979 20.8428   1
  -3  -1  -1 1516.85 59.0029  -2
   3  -1   1 1516.85 59.0029   1
  -4   1  -1 -0.3729 1.80970   1
  -4   1  -1 1.57022 1.87951   2
   4   1   1 10.3870 4.19569  -2
  -4   1  -1 10.3870 4.19569   1
   4  -1   1 1.03858 1.53302   1
   4  -1   1 1.38184 2.17860   2
  -4  -1  -1 4.88098 6.11438  -2
   4  -1   1 4.88098 6.11438   1
  -5   1  -1 58.9227 5.46690   1
   5   1   1 82.9143 4.69692  -2
  -5   1  -1 82.9143 4.69692   1
  -5   1  -1 83.7736 9.21594   2
   5  -1   1 71.3923 4.93198   1
   5  -1   1 63.0234 7.10431   2
  -5  -1  -1 77.8937 4.98356  -2
   5  -1   1 77.8937 4.98356   1
   6   1   1 45.5111 4.45966  -2
  -6   1  -1 45.5111 4.45966   1
  -6  -1  -1 46.9915 4.37663  -2
   6  -1   1 46.9915 4.37663   1
   6  -1   1 46.3827 5.86058   1
   7   1   1 20.7279 3.98572  -2
  -7   1  -1 20.7279 3.98572   1
  -7  -1  -1 21.1858 4.19356  -2
   7  -1   1 21.1858 4.19356   1
   7  -1   1 2.26212 3.77503   1
   8   1   1 119.470 6.70478  -2
  -8   1  -1 119.470 6.70478   1
  -8  -1  -1 121.530 7.47212  -2
   8  -1   1 121.530 7.47212   1
   8  -1   1 84.8287 8.28157   1
   9   1   1 48.4427 5.24810  -2
  -9   1  -1 48.4427 5.24810   1
  -9  -1  -1 34.9111 8.53567  -2
   9  -1   1 34.9111 8.53567   1
  10   1   1 39.7595 5.07222  -2
 -10   1  -1 39.7595 5.07222   1
 -10   1  -1 25.1821 7.81819   2
 -10  -1  -1 18.8719 13.5222  -2
  10  -1   1 18.8719 13.5222   1
  11   1   1 284.560 22.5114  -2
 -11   1  -1 284.560 22.5114   1
 -11  -1  -1 246.578 22.2968  -2
  11  -1   1 246.578 22.2968   1
  12   1   1 133.357 11.0689  -2
 -12   1  -1 133.357 11.0689   1
 -12  -1  -1 144.355 15.3542  -2
  12  -1   1 144.355 15.3542   1
  13   1   1 26.4567 8.27728  -2
 -13   1  -1 26.4567 8.27728   1
 -13  -1  -1 26.7345 12.9043  -2
  13  -1   1 26.7345 12.9043   1
  14   1   1 46.8637 24.4337  -2
 -14   1  -1 46.8637 24.4337   1
 -14  -1  -1 55.9765 22.3524  -2
  14  -1   1 55.9765 22.3524   1
 -14   0   1 87.4611 13.0000  -2
  14   0  -1 87.4611 13.0000   1
  14   0  -1 82.5195 9.83003  -2
 -14   0   1 82.5195 9.83003   1
 -13   0   1 5.44055 7.27560  -2
  13   0  -1 5.44055 7.27560   1
  13   0  -1 4.49731 9.04594  -2
 -13   0   1 4.49731 9.04594   1
 -12   0   1 110.476 10.9774  -2
  12   0  -1 110.476 10.9774   1
  12   0  -1 114.108 6.46718  -2
 -12   0   1 114.108 6.46718   1
 -11   0   1 9.66152 7.04553  -2
  11   0  -1 9.66152 7.04553   1
  11   0  -1 -0.9345 2.63295  -2
 -11   0   1 -0.9345 2.63295   1
 -10   0   1 18.3552 5.50411  -2
  10   0  -1 18.3552 5.50411   1
  10   0  -1 10.8889 3.23457  -2
 -10   0   1 10.8889 3.23457   1
  -9   0   1 1.74454 3.26695  -2
   9   0  -1 1.74454 3.26695   1
   9   0  -1 1.73550 2.30433  -2
  -9   0   1 1.73550 2.30433   1
  -8   0   1 1924.74 46.7969  -2
   8   0  -1 1924.74 46.7969   1
   8   0  -1 1875.59 38.2459  -2
  -8   0   1 1875.59 38.2459   1
  -7   0   1 8.88288 2.19840  -2
   7   0  -1 8.88288 2.19840   1
   7   0  -1 6.46678 1.89339  -2
  -7   0   1 6.46678 1.89339   1
  -6   0   1 1369.24 25.5797  -2
   6   0  -1 1369.24 25.5797   1
   6   0  -1 1350.35 26.4870  -2
  -6   0   1 1350.35 26.4870   1
  -5   0   1 1.43317 1.71442  -2
   5   0  -1 1.43317 1.71442   1
   5   0  -1 -0.4032 1.66428  -2
  -5   0   1 -0.4032 1.66428   1
  -4   0   1 2609.18 51.9860  -2
   4   0  -1 2609.18 51.9860   1
   4   0  -1 2598.95 48.4261  -2
  -4   0   1 2598.95 48.4261   1
  -3   0   1 1.45873 1.89143  -2
   3   0  -1 1.45873 1.89143   1
   3   0  -1 0.28999 1.76055  -2
  -3   0   1 0.28999 1.76055   1
  -2   0   1 3394.00 66.1777  -2
   2   0  -1 3394.00 66.1777   1
   2   0  -1 3418.59 66.7939  -2
  -2   0   1 3418.59 66.7939   1
  -1   0   1 0.59053 0.60473  -2
   1   0  -1 0.59053 0.60473   1
   1   0  -1 0.23029 0.57182  -2
  -1   0   1 0.23029 0.57182   1
   1   0   1 1.13476 0.62777  -2
  -1   0  -1 1.13476 0.62777   1
  -1   0  -1 0.29202 0.61121  -2
   1   0   1 0.29202 0.61121   1
   2   0   1 4315.83 79.1948  -2
  -2   0  -1 4315.83 79.1948   1
  -2   0  -1 4367.74 75.6865  -2
   2   0   1 4367.74 75.6865   1
   3   0   1 0.69852 1.60542  -2
  -3   0  -1 0.69852 1.60542   1
  -3   0  -1 2.88044 1.45805  -2
   3   0   1 2.88044 1.45805   1
   4   0   1 94.7973 3.23042  -2
  -4   0  -1 94.7973 3.23042   1
  -4   0  -1 93.6253 3.42818  -2
   4   0   1 93.6253 3.42818   1
   5   0   1 0.31086 1.72620  -2
  -5   0  -1 0.31086 1.72620   1
  -5   0  -1 1.69888 1.58119  -2
   5   0   1 1.69888 1.58119   1
   6   0   1 1163.88 24.2910  -2
  -6   0  -1 1163.88 24.2910   1
  -6   0  -1 1171.03 25.1292  -2
   6   0   1 1171.03 25.1292   1
   7   0   1 2.93903 2.12730  -2
  -7   0  -1 2.93903 2.12730   1
  -7   0  -1 0.80749 2.01550  -2
   7   0   1 0.80749 2.01550   1
   8   0   1 763.732 17.0499  -2
  -8   0  -1 763.732 17.0499   1
  -8   0  -1 758.230 21.2356  -2
   8   0   1 758.230 21.2356   1
   9   0   1 -1.2310 2.39263  -2
  -9   0  -1 -1.2310 2.39263   1
  -9   0  -1 10.2088 3.25261  -2
   9   0   1 10.2088 3.25261   1
  10   0   1 1.38188 2.33544  -2
 -10   0  -1 1.38188 2.33544   1
 -10   0  -1 7.48902 7.69670  -2
  10   0   1 7.48902 7.69670   1
  11   0   1 -3.0046 2.73742  -2
 -11   0  -1 -3.0046 2.73742   1
 -11   0  -1 1.53952 8.21391  -2
  11   0   1 1.53952 8.21391   1
  12   0   1 27.0777 5.55610  -2
 -12   0  -1 27.0777 5.55610   1
 -12   0  -1 27.5761 9.41242  -2
  12   0   1 27.5761 9.41242   1
  13   0   1 0.86405 5.73157  -2
 -13   0  -1 0.86405 5.73157   1
 -13   0  -1 -13.308 9.22170  -2
  13   0   1 -13.308 9.22170   1
  14   0   1 42.5135 13.5686  -2
 -14   0  -1 42.5135 13.5686   1
 -14   0  -1 63.5765 11.8440  -2
  14   0   1 63.5765 11.8440   1
 -14  -1   1 49.1942 22.0648  -2
  14  -1  -1 49.1942 22.0648   1
  14   1  -1 19.3727 10.4322  -2
 -14   1   1 19.3727 10.4322   1
 -13  -1   1 371.118 23.4108  -2
  13  -1  -1 371.118 23.4108   1
  13   1  -1 356.215 18.3827  -2
 -13   1   1 356.215 18.3827   1
 -12  -1   1 84.3470 13.2728  -2
  12  -1  -1 84.3470 13.2728   1
  12   1  -1 83.2209 9.04848  -2
 -12   1   1 83.2209 9.04848   1
 -11  -1   1 3.35049 6.05685  -2
  11  -1  -1 3.35049 6.05685   1
  11   1  -1 7.80260 4.93346  -2
 -11   1   1 7.80260 4.93346   1
 -10  -1   1 158.155 14.0632  -2
  10  -1  -1 158.155 14.0632   1
  10   1  -1 155.486 7.07595  -2
 -10   1   1 155.486 7.07595   1
  -9  -1   1 178.496 8.57346  -2
   9  -1  -1 178.496 8.57346   1
   9   1  -1 187.103 6.92589  -2
  -9   1   1 187.103 6.92589   1
  -8  -1   1 24.8666 4.32892  -2
   8  -1  -1 24.8666 4.32892   1
   8   1  -1 19.9174 4.20705  -2
  -8   1   1 19.9174 4.20705   1
  -7  -1   1 624.072 15.0467  -2
   7  -1  -1 624.072 15.0467   1
   7   1  -1 649.217 15.0556  -2
  -7   1   1 649.217 15.0556   1
  -6  -1   1 86.6899 4.67502  -2
   6  -1  -1 86.6899 4.67502   1
   6   1  -1 89.3199 3.92637  -2
  -6   1   1 89.3199 3.92637   1
  -5  -1   1 22.9912 4.86024  -2
   5  -1  -1 22.9912 4.86024   1
   5  -1  -1 20.5063 4.26370   2
   5  -1  -1 18.6294 3.33787   1
  -5   1   1 21.0206 3.90994   2
   5   1  -1 18.7963 2.69992  -2
  -5   1   1 18.7963 2.69992   1
  -5   1   1 14.1803 4.92686   1
   4  -1  -1 218.085 6.66359   1
   4  -1  -1 216.034 6.24710   2
  -4  -1   1 314.887 16.7023  -2
   4  -1  -1 314.887 16.7023   1
   4   1  -1 327.147 10.9561  -2
  -4   1   1 327.147 10.9561   1
  -4   1   1 212.154 6.31515   2
  -4   1   1 230.820 6.99765   1
   3  -1  -1 -1.2798 1.58219   2
   3  -1  -1 -2.1868 1.57575   1
   3   1  -1 -6.1090 6.55202  -2
  -3   1   1 -6.1090 6.55202   1
  -3   1   1 -0.4841 1.22530   1
  -3   1   1 -1.0935 1.30477   2
   2  -1  -1 92.0452 2.80417   2
   2  -1  -1 107.270 2.97403   1
  -2   1   1 110.270 2.99944   1
  -2   1   1 92.4344 2.89076   2
   2   1  -1 173.970 10.9026  -2
  -2   1   1 173.970 10.9026   1
   1  -1  -1 524.800 11.7697   1
  -1  -1   1 2659.09 86.1560  -2
   1  -1  -1 2659.09 86.1560   1
   1  -1  -1 451.082 10.7252   2
  -1   1   1 456.248 10.7141   2
  -1   1   1 485.664 14.5609   1
   1   1  -1 2807.16 142.609  -2
  -1   1   1 2807.16 142.609   1
   0  -1  -1 114.427 2.98870   2
   0  -1  -1 112.854 3.38007   1
   0  -1   1 707.763 39.0815  -2
   0  -1  -1 707.763 39.0815   1
   0   1   1 111.828 3.30058   2
   0   1   1 127.526 3.15688   1
   0   1  -1 702.902 26.2861  -2
   0   1   1 702.902 26.2861   1
  -1  -1  -1 8.45505 1.27260   2
  -1  -1  -1 12.4870 1.33016   1
   1   1   1 8.74956 1.24855   2
   1   1   1 12.3291 1.41049   1
  -2  -1  -1 974.359 24.7289   1
  -2  -1  -1 904.390 23.7283   2
   2   1   1 930.720 21.7532   2
   2   1   1 977.646 20.9448   1
  -3  -1  -1 679.732 16.3538   2
  -3  -1  -1 702.017 15.0859   1
   3  -1   1 1594.12 94.8455  -2
  -3  -1  -1 1594.12 94.8455   1
   3   1   1 744.033 15.0354   1
   3   1   1 731.043 14.8725   2
  -4  -1  -1 -0.7286 1.98190   2
   4  -1   1 -4.3716 5.15754  -2
  -4  -1  -1 -4.3716 5.15754   1
  -4  -1  -1 0.51943 2.10521   1
   4   1   1 -0.2310 1.88937   1
  -4   1  -1 1.83796 3.64243  -2
   4   1   1 1.83796 3.64243   1
   4   1   1 0.32739 1.74302   2
   5  -1   1 71.0443 4.94067  -2
  -5  -1  -1 71.0443 4.94067   1
  -5  -1  -1 20.2112 3.15207   2
  -5  -1  -1 25.3259 5.27409   1
  -5   1  -1 75.0012 3.89719  -2
   5   1   1 75.0012 3.89719   1
   5   1   1 25.4983 6.26944   1
   5   1   1 16.2088 7.36811   2
   6  -1   1 43.6623 3.89057  -2
  -6  -1  -1 43.6623 3.89057   1
  -6  -1  -1 10.3760 3.74244   2
  -6   1  -1 36.2757 3.88697  -2
   6   1   1 36.2757 3.88697   1
   7  -1   1 18.1960 3.70023  -2
  -7  -1  -1 18.1960 3.70023   1
  -7  -1  -1 20.4280 4.81861   2
  -7   1  -1 20.7310 4.09270  -2
   7   1   1 20.7310 4.09270   1
   8  -1   1 112.836 6.03228  -2
  -8  -1  -1 112.836 6.03228   1
  -8   1  -1 109.133 6.39535  -2
   8   1   1 109.133 6.39535   1
   9  -1   1 48.3570 5.18421  -2
  -9  -1  -1 48.3570 5.18421   1
  -9   1  -1 52.7751 5.47875  -2
   9   1   1 52.7751 5.47875   1
  10  -1   1 20.6311 5.55084  -2
 -10  -1  -1 20.6311 5.55084   1
 -10   1  -1 26.5922 8.70017  -2
  10   1   1 26.5922 8.70017   1
  11  -1   1 253.842 10.4928  -2
 -11  -1  -1 253.842 10.4928   1
 -11   1  -1 285.537 22.7703  -2
  11   1   1 285.537 22.7703   1
  12  -1   1 128.908 26.2052  -2
 -12  -1  -1 128.908 26.2052   1
 -12   1  -1 135.005 8.93164  -2
  12   1   1 135.005 8.93164   1
  13  -1   1 18.8402 12.1913  -2
 -13  -1  -1 18.8402 12.1913   1
 -13   1  -1 5.46361 12.9302  -2
  13   1   1 5.46361 12.9302   1
  14  -1   1 74.8628 16.7359  -2
 -14  -1  -1 74.8628 16.7359   1
 -14   1  -1 34.3960 17.8532  -2
  14   1   1 34.3960 17.8532   1
 -11  -2   2 111.539 16.4235  -2
  11  -2  -1 111.539 16.4235   1
  11  -2  -1 27.0144 6.22735   1
  11   2  -2 102.461 21.5181  -2
 -11   2   1 102.461 21.5181   1
 -10  -2   2 82.3970 22.0870  -2
  10  -2  -1 82.3970 22.0870   1
  10   2  -2 74.1100 9.48147  -2
 -10   2   1 74.1100 9.48147   1
  -9  -2   2 98.6398 9.93890  -2
   9  -2  -1 98.6398 9.93890   1
   9   2  -2 92.5441 7.25875  -2
  -9   2   1 92.5441 7.25875   1
   8  -2  -1 174.246 20.9177   1
  -8  -2   2 262.878 9.97985  -2
   8  -2  -1 262.878 9.97985   1
   8  -2  -1 194.171 22.8641   2
   8   2  -2 274.075 8.89929  -2
  -8   2   1 274.075 8.89929   1
  -8   2   1 225.602 24.1714   2
   7  -2  -1 520.720 18.7944   2
  -7  -2   2 800.574 31.9267  -2
   7  -2  -1 800.574 31.9267   1
   7  -2  -1 548.148 18.9480   1
   7   2  -2 817.925 21.7712  -2
  -7   2   1 817.925 21.7712   1
  -7   2   1 520.463 18.6887   2
  -7   2   1 520.380 27.2142   1
   6  -2  -1 115.909 6.08391   1
  -6  -2   2 177.126 12.6387  -2
   6  -2  -1 177.126 12.6387   1
   6  -2  -1 121.780 6.05359   2
   6   2  -2 162.453 5.76341  -2
  -6   2   1 162.453 5.76341   1
  -6   2   1 118.078 5.55156   2
  -6   2   1 120.184 10.1488   1
   5  -2  -1 177.632 5.87250   2
   5  -2  -1 198.844 6.13104   1
  -5  -2   2 480.925 34.9113  -2
   5  -2  -1 480.925 34.9113   1
  -5   2   1 189.626 6.84682   1
   5   2  -2 564.617 16.6917  -2
  -5   2   1 564.617 16.6917   1
  -5   2   1 186.180 5.57190   2
   4  -2  -1 27.4209 2.51860   1
   4  -2  -1 23.9464 2.27537   2
   4   2  -2 46.3598 3.80482  -2
  -4   2   1 46.3598 3.80482   1
  -4   2   1 24.6024 2.41028   1
  -4   2   1 26.7294 2.14115   2
   3  -2  -1 260.588 6.13097   2
   3  -2  -1 267.682 6.06842   1
   3   2  -2 867.670 27.6451  -2
  -3   2   1 867.670 27.6451   1
  -3   2   1 274.619 7.30575   1
  -3   2   1 260.340 6.02483   2
   2  -2  -1 12.5512 2.00634   1
   2  -2  -1 8.79314 2.04944   2
  -2  -2   2 517.644 29.4877  -2
   2  -2  -1 517.644 29.4877   1
  -2   2   1 11.6992 2.26468   1
  -2   2   1 1.60964 1.85790   2
  -1  -2   2 2325.84 124.830  -2
   1  -2  -1 2325.84 124.830   1
   1  -2  -1 14.3673 1.71754   2
   1  -2  -1 17.0910 1.60995   1
  -1   2   1 11.2345 3.43815   1
  -1   2   1 18.1971 2.80058   2
   0  -2  -1 137.250 4.37510   2
   0  -2  -1 166.107 4.05773   1
   0   2   1 157.802 4.80981   1
   0   2   1 140.524 4.84681   2
   0   2  -2 825.204 43.6425  -2
   0   2   1 825.204 43.6425   1
  -1  -2  -1 922.103 20.6432   2
  -1  -2  -1 1017.67 25.0616   1
   1  -2   2 5493.15 227.246  -2
  -1  -2  -1 5493.15 227.246   1
   1   2   1 1007.67 20.7297   2
   1   2   1 983.145 27.9629   1
  -1   2  -2 5700.28 206.396  -2
   1   2   1 5700.28 206.396   1
  -2  -2  -1 129.120 3.76198   2
  -2  -2  -1 153.014 4.53623   1
   2   2   1 148.738 4.49455   1
   2   2   1 129.125 5.19330   2
  -3  -2  -1 0.25682 1.22706   2
  -3  -2  -1 1.99244 1.65491   1
   3   2   1 1.55315 1.71218   1
   3   2   1 0.77396 1.48129   2
  -4  -2  -1 112.967 4.22947   2
  -4  -2  -1 122.330 4.21263   1
   4  -2   2 252.942 22.8131  -2
  -4  -2  -1 252.942 22.8131   1
   4   2   1 123.073 3.89850   1
   4   2   1 109.893 4.39903   2
  -4   2  -2 297.739 24.3401  -2
   4   2   1 297.739 24.3401   1
  -5  -2  -1 903.463 19.0270   1
  -5  -2  -1 849.135 20.2807   2
   5  -2   2 1395.05 59.5104  -2
  -5  -2  -1 1395.05 59.5104   1
   5   2   1 854.600 18.7734   1
   5   2   1 861.628 23.5839   2
  -5   2  -2 1503.35 61.2862  -2
   5   2   1 1503.35 61.2862   1
  -6  -2  -1 25.9343 3.79964   2
  -6  -2  -1 28.8845 2.86210   1
   6  -2   2 30.5641 10.9124  -2
  -6  -2  -1 30.5641 10.9124   1
   6   2   1 23.0782 3.42832   1
  -6   2  -2 37.1039 6.94650  -2
   6   2   1 37.1039 6.94650   1
   6   2   1 25.7861 5.22412   2
   7  -2   2 6.47108 4.83335  -2
  -7  -2  -1 6.47108 4.83335   1
  -7  -2  -1 4.02087 5.55920   1
  -7  -2  -1 -0.4348 4.40102   2
   7   2   1 1.67001 3.03297   1
  -7   2  -2 6.53928 4.68046  -2
   7   2   1 6.53928 4.68046   1
   7   2   1 6.57318 6.82369   2
   8  -2   2 40.8581 6.62918  -2
  -8  -2  -1 40.8581 6.62918   1
  -8  -2  -1 21.7357 10.1187   2
  -8   2  -2 51.8567 5.80765  -2
   8   2   1 51.8567 5.80765   1
   8   2   1 26.1056 9.84836   2
   9  -2   2 77.1917 11.5711  -2
  -9  -2  -1 77.1917 11.5711   1
  -9   2  -2 63.2626 9.50099  -2
   9   2   1 63.2626 9.50099   1
  10  -2   2 99.6771 12.6952  -2
 -10  -2  -1 99.6771 12.6952   1
 -10   2  -2 100.221 16.4781  -2
  10   2   1 100.221 16.4781   1
  11  -2   2 244.964 33.1064  -2
 -11  -2  -1 244.964 33.1064   1
 -11   2  -2 275.443 30.3512  -2
  11   2   1 275.443 30.3512   1
  12  -2   2 19.0532 14.2225  -2
 -12  -2  -1 19.0532 14.2225   1
  12   2   1 14.8201 8.52845   1
 -14  -3   2 142.150 16.2482  -2
  14  -3  -1 142.150 16.2482   1
  14   3  -2 167.484 17.4573  -2
 -14   3   1 167.484 17.4573   1
 -13  -3   2 -10.650 10.7565  -2
  13  -3  -1 -10.650 10.7565   1
  13   3  -2 -6.1586 9.67121  -2
 -13   3   1 -6.1586 9.67121   1
 -12  -3   2 19.9140 9.03219  -2
  12  -3  -1 19.9140 9.03219   1
  12   3  -2 30.3940 7.20728  -2
 -12   3   1 30.3940 7.20728   1
 -11  -3   2 25.3945 4.67313  -2
  11  -3  -1 25.3945 4.67313   1
  11   3  -2 9.44230 3.97926  -2
 -11   3   1 9.44230 3.97926   1
 -10  -3   2 277.337 14.5394  -2
  10  -3  -1 277.337 14.5394   1
  10   3  -2 288.855 9.06828  -2
 -10   3   1 288.855 9.06828   1
  -9  -3   2 97.6599 6.33258  -2
   9  -3  -1 97.6599 6.33258   1
   9   3  -2 101.191 4.90650  -2
  -9   3   1 101.191 4.90650   1
  -8  -3   2 71.3753 6.66445  -2
   8  -3  -1 71.3753 6.66445   1
   8   3  -2 68.9606 3.89111  -2
  -8   3   1 68.9606 3.89111   1
  -7  -3   2 93.0206 5.14187  -2
   7  -3  -1 93.0206 5.14187   1
   7   3  -2 96.1146 4.34260  -2
  -7   3   1 96.1146 4.34260   1
  -6  -3   2 29.3008 3.74142  -2
   6  -3  -1 29.3008 3.74142   1
   6   3  -2 27.6024 3.02485  -2
  -6   3   1 27.6024 3.02485   1
  -5  -3   2 14.8736 2.66182  -2
   5  -3  -1 14.8736 2.66182   1
   5   3  -2 12.6456 2.01418  -2
  -5   3   1 12.6456 2.01418   1
  -4  -3   2 3350.98 61.4674  -2
   4  -3  -1 3350.98 61.4674   1
   4   3  -2 3283.72 64.0601  -2
  -4   3   1 3283.72 64.0601   1
  -3  -3   2 556.716 11.1599  -2
   3  -3  -1 556.716 11.1599   1
   3   3  -2 563.919 11.9865  -2
  -3   3   1 563.919 11.9865   1
  -2  -3   2 418.955 7.64953  -2
   2  -3  -1 418.955 7.64953   1
   2   3  -2 424.903 9.08185  -2
  -2   3   1 424.903 9.08185   1
  -1  -3   2 94.7801 2.58419  -2
   1  -3  -1 94.7801 2.58419   1
   1  -3  -1 42.4487 6.15823   2
   1   3  -2 96.7382 2.99845  -2
  -1   3   1 96.7382 2.99845   1
  -1   3   1 24.8272 2.99378   1
   0  -3   2 614.401 10.5167  -2
   0  -3  -1 614.401 10.5167   1
   0   3  -2 605.663 12.2409  -2
   0   3   1 605.663 12.2409   1
   0   3   1 415.751 23.9857   2
   1  -3   2 219.093 4.52373  -2
  -1  -3  -1 219.093 4.52373   1
   1   3   1 148.805 6.33366   1
  -1   3  -2 221.143 5.60001  -2
   1   3   1 221.143 5.60001   1
   1   3   1 137.130 8.95151   2
   2  -3   2 375.418 9.17245  -2
  -2  -3  -1 375.418 9.17245   1
  -2   3  -2 375.186 7.96511  -2
   2   3   1 375.186 7.96511   1
   3  -3   2 24.7673 2.76914  -2
  -3  -3  -1 24.7673 2.76914   1
  -3   3  -2 25.9818 2.56668  -2
   3   3   1 25.9818 2.56668   1
   4  -3   2 3.19852 2.51713  -2
  -4  -3  -1 3.19852 2.51713   1
  -4   3  -2 1.82781 2.15188  -2
   4   3   1 1.82781 2.15188   1
   5  -3   2 186.586 6.71882  -2
  -5  -3  -1 186.586 6.71882   1
  -5   3  -2 193.958 5.24344  -2
   5   3   1 193.958 5.24344   1
   6  -3   2 24.6988 3.46120  -2
  -6  -3  -1 24.6988 3.46120   1
  -6   3  -2 37.9246 3.54923  -2
   6   3   1 37.9246 3.54923   1
   7  -3   2 39.7150 4.37612  -2
  -7  -3  -1 39.7150 4.37612   1
  -7   3  -2 41.0684 3.97508  -2
   7   3   1 41.0684 3.97508   1
   8  -3   2 799.747 20.9640  -2
  -8  -3  -1 799.747 20.9640   1
  -8   3  -2 773.959 20.9014  -2
   8   3   1 773.959 20.9014   1
   9  -3   2 62.6200 6.21108  -2
  -9  -3  -1 62.6200 6.21108   1
  -9   3  -2 62.6324 5.56764  -2
   9   3   1 62.6324 5.56764   1
  10  -3   2 77.3989 9.31993  -2
 -10  -3  -1 77.3989 9.31993   1
 -10   3  -2 89.5622 7.25277  -2
  10   3   1 89.5622 7.25277   1
  11  -3   2 75.7911 8.26120  -2
 -11  -3  -1 75.7911 8.26120   1
 -11   3  -2 62.5093 7.97678  -2
  11   3   1 62.5093 7.97678   1
  12  -3   2 257.992 14.3007  -2
 -12  -3  -1 257.992 14.3007   1
 -12   3  -2 238.593 13.5823  -2
  12   3   1 238.593 13.5823   1
  13  -3   2 5.32657 8.50279  -2
 -13  -3  -1 5.32657 8.50279   1
 -13   3  -2 5.89848 11.9143  -2
  13   3   1 5.89848 11.9143   1
 -13  -4   2 23.3982 9.78785  -2
  13  -4  -1 23.3982 9.78785   1
  13   4  -2 10.7768 8.41724  -2
 -13   4   1 10.7768 8.41724   1
 -12  -4   2 6.15974 8.37657  -2
  12  -4  -1 6.15974 8.37657   1
  12   4  -2 26.9011 7.88604  -2
 -12   4   1 26.9011 7.88604   1
 -11  -4   2 19.4316 7.59206  -2
  11  -4  -1 19.4316 7.59206   1
  11   4  -2 6.22466 6.49064  -2
 -11   4   1 6.22466 6.49064   1
 -10  -4   2 86.6965 8.65177  -2
  10  -4  -1 86.6965 8.65177   1
  10   4  -2 120.205 7.86747  -2
 -10   4   1 120.205 7.86747   1
  -9  -4   2 21.9406 6.27694  -2
   9  -4  -1 21.9406 6.27694   1
   9   4  -2 31.6463 5.29804  -2
  -9   4   1 31.6463 5.29804   1
  -8  -4   2 46.5167 6.16582  -2
   8  -4  -1 46.5167 6.16582   1
   8   4  -2 56.0274 5.10920  -2
  -8   4   1 56.0274 5.10920   1
  -7  -4   2 323.088 11.3407  -2
   7  -4  -1 323.088 11.3407   1
   7   4  -2 308.435 13.1198  -2
  -7   4   1 308.435 13.1198   1
  -6  -4   2 127.432 5.91465  -2
   6  -4  -1 127.432 5.91465   1
   6   4  -2 125.957 5.29172  -2
  -6   4   1 125.957 5.29172   1
  -5  -4   2 56.6834 3.48245  -2
   5  -4  -1 56.6834 3.48245   1
   5   4  -2 62.5689 3.79278  -2
  -5   4   1 62.5689 3.79278   1
  -4  -4   2 202.144 4.65371  -2
   4  -4  -1 202.144 4.65371   1
   4   4  -2 212.210 6.46425  -2
  -4   4   1 212.210 6.46425   1
  -3  -4   2 640.860 11.0234  -2
   3  -4  -1 640.860 11.0234   1
   3   4  -2 650.051 13.6770  -2
  -3   4   1 650.051 13.6770   1
  -2  -4   2 71.8358 2.68514  -2
   2  -4  -1 71.8358 2.68514   1
   2   4  -2 79.6753 4.04414  -2
  -2   4   1 79.6753 4.04414   1
  -2   4   1 55.9198 5.16369   1
   1  -4  -1 801.034 26.3074   2
  -1  -4   2 1502.49 25.2844  -2
   1  -4  -1 1502.49 25.2844   1
   1   4  -2 1558.07 29.1840  -2
  -1   4   1 1558.07 29.1840   1
   0  -4   2 20.9554 2.02331  -2
   0  -4  -1 20.9554 2.02331   1
   0  -4  -1 6.07646 2.55799   2
   0   4  -2 22.7585 2.09938  -2
   0   4   1 22.7585 2.09938   1
   0   4   1 6.40622 2.72474   1
   0   4   1 2.58458 2.39925   2
  -1  -4  -1 505.056 28.2030   1
   1  -4   2 821.252 14.1677  -2
  -1  -4  -1 821.252 14.1677   1
  -1  -4  -1 428.436 20.0708   2
  -1   4  -2 831.597 18.9243  -2
   1   4   1 831.597 18.9243   1
   2  -4   2 81.2835 3.76436  -2
  -2  -4  -1 81.2835 3.76436   1
  -2  -4  -1 41.0249 6.21718   1
  -2   4  -2 74.7542 3.07270  -2
   2   4   1 74.7542 3.07270   1
   3  -4   2 435.564 10.9897  -2
  -3  -4  -1 435.564 10.9897   1
  -3   4  -2 430.684 10.1715  -2
   3   4   1 430.684 10.1715   1
   4  -4   2 18.5563 3.37207  -2
  -4  -4  -1 18.5563 3.37207   1
  -4   4  -2 22.3981 2.99204  -2
   4   4   1 22.3981 2.99204   1
   5  -4   2 1571.43 32.6085  -2
  -5  -4  -1 1571.43 32.6085   1
  -5   4  -2 1557.75 30.2546  -2
   5   4   1 1557.75 30.2546   1
   6  -4   2 31.6005 3.70118  -2
  -6  -4  -1 31.6005 3.70118   1
  -6   4  -2 35.7684 3.17895  -2
   6   4   1 35.7684 3.17895   1
   7  -4   2 20.0638 4.07936  -2
  -7  -4  -1 20.0638 4.07936   1
  -7   4  -2 20.8914 4.01086  -2
   7   4   1 20.8914 4.01086   1
   8  -4   2 117.304 8.49444  -2
  -8  -4  -1 117.304 8.49444   1
  -8   4  -2 125.896 7.02324  -2
   8   4   1 125.896 7.02324   1
   9  -4   2 8.51878 5.22085  -2
  -9  -4  -1 8.51878 5.22085   1
  -9   4  -2 3.64406 3.89442  -2
   9   4   1 3.64406 3.89442   1
  10  -4   2 7.64840 5.43416  -2
 -10  -4  -1 7.64840 5.43416   1
 -10   4  -2 25.4955 7.64384  -2
  10   4   1 25.4955 7.64384   1
  11  -4   2 48.3526 6.90787  -2
 -11  -4  -1 48.3526 6.90787   1
 -11   4  -2 24.4819 8.01374  -2
  11   4   1 24.4819 8.01374   1
  12  -4   2 3.34358 9.45735  -2
 -12  -4  -1 3.34358 9.45735   1
 -12   4  -2 17.2380 7.73903  -2
  12   4   1 17.2380 7.73903   1
  13  -4   2 -16.939 9.57368  -2
 -13  -4  -1 -16.939 9.57368   1
 -13   4  -2 1.48160 14.9988  -2
  13   4   1 1.48160 14.9988   1
  13   5  -2 574.795 45.3208  -2
 -13   5   1 574.795 45.3208   1
  12   5  -2 84.4909 19.9229  -2
 -12   5   1 84.4909 19.9229   1
  10   5  -2 57.0817 16.3385  -2
 -10   5   1 57.0817 16.3385   1
  -9  -5   2 77.5990 10.3933  -2
   9  -5  -1 77.5990 10.3933   1
   9  -5  -1 51.7264 14.8631   2
   8  -5  -1 16.9248 4.76985   2
   8  -5  -1 28.3096 5.26481   1
   8   5  -2 35.8859 9.98757  -2
  -8   5   1 35.8859 9.98757   1
  -8   5   1 12.6016 9.35916   2
   7  -5  -1 88.3230 6.32699   1
   7  -5  -1 88.1265 6.36751   2
  -7   5   1 83.1875 9.42654   1
   7   5  -2 99.4862 21.1220  -2
  -7   5   1 99.4862 21.1220   1
  -7   5   1 94.9980 7.67048   2
   6  -5  -1 9.64130 2.34730   1
   6  -5  -1 13.1509 2.32472   2
  -6  -5   2 40.3079 13.7296  -2
   6  -5  -1 40.3079 13.7296   1
  -6   5   1 14.1000 3.00175   2
  -6   5   1 10.9887 4.72154   1
   6   5  -2 29.2919 16.0574  -2
  -6   5   1 29.2919 16.0574   1
   5  -5  -1 194.747 8.45137   2
   5  -5  -1 221.962 6.92545   1
  -5   5   1 229.479 6.87137   2
  -5   5   1 214.314 8.38892   1
   4  -5  -1 589.434 13.2305   1
   4  -5  -1 584.811 14.5851   2
  -4   5   1 600.204 15.6309   2
  -4   5   1 584.308 16.7147   1
   4   5  -2 1066.43 60.6169  -2
  -4   5   1 1066.43 60.6169   1
   3  -5  -1 109.836 4.17785   2
  -3  -5   2 356.440 12.6786  -2
   3  -5  -1 356.440 12.6786   1
   3  -5  -1 111.771 4.96655   1
  -3  -5   3 129.131 11.7952  -2
   3  -5  -1 129.131 11.7952   1
  -3   5   1 110.945 5.50829   1
  -3   5   1 112.502 6.44525   2
   2  -5  -1 129.971 4.08681   2
   2  -5  -1 145.149 4.20479   1
  -2   5   1 130.037 6.65330   1
  -2   5   1 133.466 5.73176   2
   2   5  -2 239.237 17.6551  -2
  -2   5   1 239.237 17.6551   1
  -1  -5   2 2185.60 113.179  -2
   1  -5  -1 2185.60 113.179   1
   1  -5  -1 814.609 17.5266   2
   1  -5  -1 897.100 24.2909   1
  -1   5   1 880.219 20.4397   2
  -1   5   1 963.321 23.9682   1
   0  -5  -1 67.3864 2.89136   2
   0  -5   2 614.215 33.8584  -2
   0  -5  -1 614.215 33.8584   1
   0  -5  -1 74.4122 2.91344   1
   0   5   1 75.3064 4.44319   2
   0   5   1 70.3515 4.60576   1
   0   5  -2 592.593 36.2586  -2
   0   5   1 592.593 36.2586   1
  -1  -5  -1 76.1832 3.74710   2
  -1  -5  -1 75.6159 2.60404   1
   1   5   1 64.0641 3.44623   1
  -1   5  -3 555.899 31.3496  -2
   1   5   1 555.899 31.3496   1
   1   5   1 78.1539 5.31222   2
  -2  -5  -1 3.36512 1.38095   2
  -2  -5  -1 4.84818 1.54650   1
   2  -5   2 22.0989 7.46690  -2
  -2  -5  -1 22.0989 7.46690   1
   2   5   1 4.30532 1.56473   1
   2   5   1 5.22818 1.33553   2
  -3  -5  -1 71.2067 3.46058   2
  -3  -5  -1 74.5391 4.66458   1
  -3   5  -2 987.354 55.6393  -2
   3   5   1 987.354 55.6393   1
   3   5   1 82.0245 3.85967   1
  -3   5  -3 190.692 15.1439  -2
   3   5   1 190.692 15.1439   1
   3   5   1 68.0426 4.27351   2
  -4  -5  -1 279.254 7.89186   1
  -4  -5  -1 244.969 7.37763   2
   4   5   1 279.433 8.33822   2
   4   5   1 300.333 9.65929   1
  -4   5  -2 560.354 37.9996  -2
   4   5   1 560.354 37.9996   1
  -5  -5  -1 140.358 5.35972   1
  -5  -5  -1 127.578 4.53733   2
   5   5   1 138.358 5.69665   1
   5   5   1 129.987 6.65721   2
  -5   5  -2 217.569 18.3864  -2
   5   5   1 217.569 18.3864   1
   6  -5   2 0.50320 6.91746  -2
  -6  -5  -1 0.50320 6.91746   1
  -6  -5  -1 1.33500 2.32611   1
  -6  -5  -1 4.36325 1.96379   2
   6   5   1 -0.4714 1.91389   1
   6   5   1 2.18394 3.40109   2
   7  -5   2 207.601 21.7627  -2
  -7  -5  -1 207.601 21.7627   1
  -7  -5  -1 150.858 10.1595   1
  -7  -5  -1 122.900 8.06618   2
   7   5   1 136.892 11.3169   2
  -7   5  -2 188.924 19.6096  -2
   7   5   1 188.924 19.6096   1
   7   5   1 132.748 8.21431   1
  -7   5  -3 265.473 25.0965  -2
   7   5   1 265.473 25.0965   1
  -8  -5  -1 47.2823 8.94345   2
  -8  -5  -1 50.5317 9.32212   1
   8  -5   2 83.4928 12.2307  -2
  -8  -5  -1 83.4928 12.2307   1
   8   5   1 26.7136 5.88807   1
  -8   5  -2 69.0718 13.3616  -2
   8   5   1 69.0718 13.3616   1
  -9  -5  -1 187.489 20.7078   2
  -9  -5  -1 251.655 24.0625   1
   9  -5   2 499.486 44.8617  -2
  -9  -5  -1 499.486 44.8617   1
   9   5   1 282.270 21.2073   1
  -9   5  -2 486.366 43.4239  -2
   9   5   1 486.366 43.4239   1
 -10   5  -2 0.65707 18.4024  -2
  10   5   1 0.65707 18.4024   1
  13   6  -3 -1.8555 11.7458  -2
 -13   6   1 -1.8555 11.7458   1
 -12  -6   3 37.6653 9.76057  -2
  12  -6  -1 37.6653 9.76057   1
  12   6  -3 36.3330 8.89038  -2
 -12   6   1 36.3330 8.89038   1
 -11  -6   3 18.7964 4.84280  -2
  11  -6  -1 18.7964 4.84280   1
  11   6  -3 6.67961 8.05505  -2
 -11   6   1 6.67961 8.05505   1
 -10  -6   3 314.997 24.0508  -2
  10  -6  -1 314.997 24.0508   1
  10   6  -3 290.784 15.3104  -2
 -10   6   1 290.784 15.3104   1
  -9  -6   3 54.1488 7.31217  -2
   9  -6  -1 54.1488 7.31217   1
   9   6  -3 65.8131 5.94014  -2
  -9   6   1 65.8131 5.94014   1
  -8  -6   3 434.249 14.0959  -2
   8  -6  -1 434.249 14.0959   1
   8   6  -3 434.045 16.9057  -2
  -8   6   1 434.045 16.9057   1
  -7  -6   3 18.0996 4.12112  -2
   7  -6  -1 18.0996 4.12112   1
   7   6  -3 28.0972 5.86483  -2
  -7   6   1 28.0972 5.86483   1
  -6  -6   3 185.545 6.57277  -2
   6  -6  -1 185.545 6.57277   1
   6   6  -3 190.790 6.87490  -2
  -6   6   1 190.790 6.87490   1
  -5  -6   3 195.777 6.51138  -2
   5  -6  -1 195.777 6.51138   1
   5   6  -3 201.230 7.35253  -2
  -5   6   1 201.230 7.35253   1
  -4  -6   3 322.399 8.54702  -2
   4  -6  -1 322.399 8.54702   1
   4   6  -3 314.925 8.62141  -2
  -4   6   1 314.925 8.62141   1
  -3  -6   3 832.865 17.6278  -2
   3  -6  -1 832.865 17.6278   1
   3   6  -3 849.397 22.5548  -2
  -3   6   1 849.397 22.5548   1
   2  -6  -1 207.968 13.0852   1
  -2  -6   3 444.321 10.2409  -2
   2  -6  -1 444.321 10.2409   1
   2  -6  -1 200.764 16.5391   2
   2   6  -3 442.392 13.0421  -2
  -2   6   1 442.392 13.0421   1
   1  -6  -1 3.10710 2.81684   2
  -1  -6   3 19.9175 1.72132  -2
   1  -6  -1 19.9175 1.72132   1
   1   6  -3 19.8703 3.89996  -2
  -1   6   1 19.8703 3.89996   1
   0  -6   3 260.438 5.40324  -2
   0  -6  -1 260.438 5.40324   1
   0  -6  -1 224.839 14.6137   2
   0   6  -3 267.324 7.72196  -2
   0   6   1 267.324 7.72196   1
   1  -6   3 1371.76 21.3857  -2
  -1  -6  -1 1371.76 21.3857   1
  -1  -6  -1 700.600 38.3533   1
  -1   6  -3 1375.17 31.8858  -2
   1   6   1 1375.17 31.8858   1
   2  -6   3 1262.04 24.4876  -2
  -2  -6  -1 1262.04 24.4876   1
  -2  -6  -1 993.056 53.6425   1
  -2   6  -3 1239.62 28.8429  -2
   2   6   1 1239.62 28.8429   1
   3  -6   3 7.63657 2.65526  -2
  -3  -6  -1 7.63657 2.65526   1
  -3   6  -3 3.77563 1.83906  -2
   3   6   1 3.77563 1.83906   1
   3   6   1 -0.4302 2.37335   2
   4  -6   3 531.885 12.8627  -2
  -4  -6  -1 531.885 12.8627   1
  -4   6  -3 526.229 11.4426  -2
   4   6   1 526.229 11.4426   1
   5  -6   3 52.2293 4.74884  -2
  -5  -6  -1 52.2293 4.74884   1
  -5   6  -3 60.2237 3.03090  -2
   5   6   1 60.2237 3.03090   1
   6  -6   3 94.6697 5.58545  -2
  -6  -6  -1 94.6697 5.58545   1
  -6   6  -3 100.470 6.13066  -2
   6   6   1 100.470 6.13066   1
   7  -6   3 10.5915 4.69975  -2
  -7  -6  -1 10.5915 4.69975   1
  -7   6  -3 7.51859 2.96506  -2
   7   6   1 7.51859 2.96506   1
   8  -6   3 49.9058 6.67705  -2
  -8  -6  -1 49.9058 6.67705   1
  -8   6  -3 45.4044 7.62148  -2
   8   6   1 45.4044 7.62148   1
   9  -6   3 9.82610 10.1011  -2
  -9  -6  -1 9.82610 10.1011   1
  -9   6  -3 9.80945 4.34696  -2
   9   6   1 9.80945 4.34696   1
  10  -6   3 162.158 10.7270  -2
 -10  -6  -1 162.158 10.7270   1
 -10   6  -3 149.074 10.3816  -2
  10   6   1 149.074 10.3816   1
  11  -6   3 -1.7817 7.83203  -2
 -11  -6  -1 -1.7817 7.83203   1
 -11   6  -3 13.5483 7.84991  -2
  11   6   1 13.5483 7.84991   1
  12  -6   3 21.7301 13.4916  -2
 -12  -6  -1 21.7301 13.4916   1
 -12   6  -3 9.50030 8.45712  -2
  12   6   1 9.50030 8.45712   1
  13  -6   3 70.7457 26.9661  -2
 -13  -6  -1 70.7457 26.9661   1
 -13   6  -3 34.1602 17.4312  -2
  13   6   1 34.1602 17.4312   1
 -13  -7   3 118.320 14.2883  -2
  13  -7  -1 118.320 14.2883   1
  13   7  -3 125.333 15.9692  -2
 -13   7   1 125.333 15.9692   1
 -12  -7   3 233.280 15.2447  -2
  12  -7  -1 233.280 15.2447   1
  12   7  -3 219.676 25.0738  -2
 -12   7   1 219.676 25.0738   1
 -11  -7   3 161.354 12.2642  -2
  11  -7  -1 161.354 12.2642   1
  11   7  -3 175.798 13.4565  -2
 -11   7   1 175.798 13.4565   1
 -10  -7   3 119.899 12.6296  -2
  10  -7  -1 119.899 12.6296   1
  10   7  -3 126.234 8.72978  -2
 -10   7   1 126.234 8.72978   1
  -9  -7   3 9.91035 7.03498  -2
   9  -7  -1 9.91035 7.03498   1
   9   7  -3 24.6737 5.64796  -2
  -9   7   1 24.6737 5.64796   1
  -8  -7   3 315.124 13.0161  -2
   8  -7  -1 315.124 13.0161   1
   8   7  -3 323.472 11.1391  -2
  -8   7   1 323.472 11.1391   1
  -7  -7   3 89.1005 5.35314  -2
   7  -7  -1 89.1005 5.35314   1
   7   7  -3 86.8122 5.48437  -2
  -7   7   1 86.8122 5.48437   1
  -6  -7   3 26.7278 3.07296  -2
   6  -7  -1 26.7278 3.07296   1
   6   7  -3 35.8810 3.15195  -2
  -6   7   1 35.8810 3.15195   1
  -5  -7   3 573.140 11.5495  -2
   5  -7  -1 573.140 11.5495   1
   5   7  -3 589.058 17.0763  -2
  -5   7   1 589.058 17.0763   1
  -4  -7   3 471.860 10.4149  -2
   4  -7  -1 471.860 10.4149   1
   4   7  -3 454.764 15.0756  -2
  -4   7   1 454.764 15.0756   1
  -3  -7   3 227.515 5.77567  -2
   3  -7  -1 227.515 5.77567   1
   3   7  -3 226.957 7.48749  -2
  -3   7   1 226.957 7.48749   1
  -2  -7   3 1354.80 27.6809  -2
   2  -7  -1 1354.80 27.6809   1
   2   7  -3 1373.21 28.7632  -2
  -2   7   1 1373.21 28.7632   1
  -1  -7   3 3138.55 51.6406  -2
   1  -7  -1 3138.55 51.6406   1
   1   7  -3 3118.14 63.5250  -2
  -1   7   1 3118.14 63.5250   1
   0  -7   3 49.6120 2.57005  -2
   0  -7  -1 49.6120 2.57005   1
   0   7  -3 53.6539 3.57245  -2
   0   7   1 53.6539 3.57245   1
   1  -7   3 52.2096 1.96144  -2
  -1  -7  -1 52.2096 1.96144   1
  -1   7  -3 53.0981 2.77822  -2
   1   7   1 53.0981 2.77822   1
   2  -7   3 232.678 5.29339  -2
  -2  -7  -1 232.678 5.29339   1
  -2   7  -3 222.823 7.18491  -2
   2   7   1 222.823 7.18491   1
   3  -7   3 32.4499 2.62456  -2
  -3  -7  -1 32.4499 2.62456   1
  -3   7  -3 34.9551 2.81105  -2
   3   7   1 34.9551 2.81105   1
   4  -7   3 378.858 10.3394  -2
  -4  -7  -1 378.858 10.3394   1
  -4   7  -3 374.284 8.21385  -2
   4   7   1 374.284 8.21385   1
   5  -7   3 206.619 7.49317  -2
  -5  -7  -1 206.619 7.49317   1
  -5   7  -3 199.558 6.05853  -2
   5   7   1 199.558 6.05853   1
   6  -7   3 15.1192 3.77296  -2
  -6  -7  -1 15.1192 3.77296   1
  -6   7  -3 13.5972 3.04886  -2
   6   7   1 13.5972 3.04886   1
   7  -7   3 82.8462 5.78379  -2
  -7  -7  -1 82.8462 5.78379   1
  -7   7  -3 86.8976 5.11923  -2
   7   7   1 86.8976 5.11923   1
   8  -7   3 507.138 18.0185  -2
  -8  -7  -1 507.138 18.0185   1
  -8   7  -3 506.782 17.6874  -2
   8   7   1 506.782 17.6874   1
   9  -7   3 27.2102 13.0156  -2
  -9  -7  -1 27.2102 13.0156   1
  -9   7  -3 21.7756 9.05779  -2
   9   7   1 21.7756 9.05779   1
  10  -7   3 30.6469 7.92579  -2
 -10  -7  -1 30.6469 7.92579   1
 -10   7  -3 25.3014 6.42983  -2
  10   7   1 25.3014 6.42983   1
  11  -7   3 16.6488 6.96575  -2
 -11  -7  -1 16.6488 6.96575   1
 -11   7  -3 6.74921 6.03059  -2
  11   7   1 6.74921 6.03059   1
  12  -7   3 196.315 11.4393  -2
 -12  -7  -1 196.315 11.4393   1
 -12   7  -3 185.101 10.7932  -2
  12   7   1 185.101 10.7932   1
  13  -7   3 53.3482 9.16130  -2
 -13  -7  -1 53.3482 9.16130   1
 -13   7  -3 33.2414 7.69468  -2
  13   7   1 33.2414 7.69468   1
 -12  -8   3 45.8755 19.8218  -2
  12  -8  -1 45.8755 19.8218   1
 -11  -8   3 27.0009 12.2977  -2
  11  -8  -1 27.0009 12.2977   1
 -10  -8   3 205.588 27.6223  -2
  10  -8  -1 205.588 27.6223   1
  10   8  -3 186.800 19.5578  -2
 -10   8   1 186.800 19.5578   1
  -9  -8   3 242.271 23.1407  -2
   9  -8  -1 242.271 23.1407   1
   9   8  -3 234.929 17.2402  -2
  -9   8   1 234.929 17.2402   1
  -8  -8   3 122.805 8.71293  -2
   8  -8  -1 122.805 8.71293   1
   8   8  -3 131.237 10.7054  -2
  -8   8   1 131.237 10.7054   1
  -7  -8   3 423.034 14.3506  -2
   7  -8  -1 423.034 14.3506   1
   7   8  -3 416.989 22.2880  -2
  -7   8   1 416.989 22.2880   1
  -6  -8   3 86.1234 4.36132  -2
   6  -8  -1 86.1234 4.36132   1
   6   8  -3 100.416 10.6683  -2
  -6   8   1 100.416 10.6683   1
  -5  -8   3 86.5140 3.65961  -2
   5  -8  -1 86.5140 3.65961   1
   5   8  -3 95.6958 6.76556  -2
  -5   8   1 95.6958 6.76556   1
  -4  -8   3 184.437 7.27244  -2
   4  -8  -1 184.437 7.27244   1
   4  -8  -1 126.528 12.6014   2
   4   8  -3 178.907 8.35436  -2
  -4   8   1 178.907 8.35436   1
   3  -8  -1 325.669 14.4850   1
  -3  -8   3 661.981 21.1294  -2
   3  -8  -1 661.981 21.1294   1
   3  -8  -1 270.386 10.6517   2
   3   8  -3 685.459 17.6027  -2
  -3   8   1 685.459 17.6027   1
  -2  -8   3 173.778 6.76419  -2
   2  -8  -1 173.778 6.76419   1
   2  -8  -1 28.2133 4.09149   2
   2   8  -3 176.499 7.18032  -2
  -2   8   1 176.499 7.18032   1
  -2   8   1 14.0868 8.40605   2
   1  -8  -1 224.089 8.77903   2
  -1  -8   3 370.826 10.0041  -2
   1  -8  -1 370.826 10.0041   1
   1  -8  -1 234.815 12.2620   1
   1   8  -3 329.140 11.6885  -2
  -1   8   1 329.140 11.6885   1
  -1   8   1 242.175 20.6922   1
  -1   8   1 231.444 12.1963   2
   0  -8   3 192.052 5.58843  -2
   0  -8  -1 192.052 5.58843   1
   0  -8  -1 81.0975 4.60326   2
   0  -8  -1 99.5322 7.62792   1
   0   8  -3 195.754 10.4044  -2
   0   8   1 195.754 10.4044   1
   0   8   1 85.3598 9.70210   2
   1  -8   3 911.341 20.1289  -2
  -1  -8  -1 911.341 20.1289   1
  -1  -8  -1 688.487 20.6203   1
  -1  -8  -1 635.651 22.9933   2
  -1   8  -3 909.164 22.1592  -2
   1   8   1 909.164 22.1592   1
   1   8   1 665.245 40.1673   1
   1   8   1 568.216 41.9879   2
   2  -8   3 148.663 5.57237  -2
  -2  -8  -1 148.663 5.57237   1
  -2  -8  -1 99.3426 6.66698   2
  -2  -8  -1 89.1442 5.87381   1
  -2   8  -3 150.767 5.47538  -2
   2   8   1 150.767 5.47538   1
  -3  -8  -1 334.139 24.2930   1
   3  -8   3 611.768 14.3016  -2
  -3  -8  -1 611.768 14.3016   1
  -3  -8  -1 358.445 22.7829   2
  -3   8  -3 604.157 19.5430  -2
   3   8   1 604.157 19.5430   1
   3   8   1 387.794 23.6550   1
   4  -8   3 13.0919 3.81877  -2
  -4  -8  -1 13.0919 3.81877   1
  -4  -8  -1 5.85375 4.34257   1
  -4   8  -3 12.6691 4.85298  -2
   4   8   1 12.6691 4.85298   1
  -5  -8  -1 87.4720 12.1343   1
  -5  -8  -1 74.5393 7.48256   2
   5  -8   3 151.789 7.67219  -2
  -5  -8  -1 151.789 7.67219   1
  -5   8  -3 178.673 6.31721  -2
   5   8   1 178.673 6.31721   1
   6  -8   3 49.1565 5.30757  -2
  -6  -8  -1 49.1565 5.30757   1
  -6   8  -3 57.5835 4.51995  -2
   6   8   1 57.5835 4.51995   1
   7  -8   3 188.461 10.5901  -2
  -7  -8  -1 188.461 10.5901   1
  -7   8  -3 204.859 10.4577  -2
   7   8   1 204.859 10.4577   1
   8  -8   3 49.6470 9.85869  -2
  -8  -8  -1 49.6470 9.85869   1
  -8   8  -3 34.5394 6.25898  -2
   8   8   1 34.5394 6.25898   1
   9  -8   3 114.965 19.9681  -2
  -9  -8  -1 114.965 19.9681   1
  -9   8  -3 108.727 9.10150  -2
   9   8   1 108.727 9.10150   1
  10  -8   3 18.1216 12.6326  -2
 -10  -8  -1 18.1216 12.6326   1
 -10   8  -3 25.8786 10.3685  -2
  10   8   1 25.8786 10.3685   1
  11  -8   3 88.7930 12.9290  -2
 -11  -8  -1 88.7930 12.9290   1
 -11   8  -3 89.0880 12.6864  -2
  11   8   1 89.0880 12.6864   1
  12  -8   3 70.4819 28.1398  -2
 -12  -8  -1 70.4819 28.1398   1
 -12   8  -3 58.1098 10.4882  -2
  12   8   1 58.1098 10.4882   1
 -11  -9   4 12.1194 12.7606  -2
  11  -9  -1 12.1194 12.7606   1
 -10  -9   4 49.3727 22.1165  -2
  10  -9  -1 49.3727 22.1165   1
  -9  -9   4 106.120 11.6647  -2
   9  -9  -1 106.120 11.6647   1
  -8  -9   4 432.746 19.0993  -2
   8  -9  -1 432.746 19.0993   1
   8   9  -4 464.406 42.6793  -2
  -8   9   1 464.406 42.6793   1
  -7  -9   4 81.4126 5.95404  -2
   7  -9  -1 81.4126 5.95404   1
   7   9  -4 99.5818 10.8422  -2
  -7   9   1 99.5818 10.8422   1
  -6  -9   4 324.748 9.20861  -2
   6  -9  -1 324.748 9.20861   1
   6   9  -4 311.449 13.8218  -2
  -6   9   1 311.449 13.8218   1
  -5  -9   4 14.9045 3.92849  -2
   5  -9  -1 14.9045 3.92849   1
   5   9  -4 22.8101 5.66915  -2
  -5   9   1 22.8101 5.66915   1
  -4  -9   4 211.062 7.67706  -2
   4  -9  -1 211.062 7.67706   1
   4  -9  -1 143.384 14.1407   1
   4   9  -4 241.116 11.1188  -2
  -4   9   1 241.116 11.1188   1
  -3  -9   4 10.9657 3.38576  -2
   3  -9  -1 10.9657 3.38576   1
   3  -9  -1 -1.0207 5.65598   2
   3   9  -4 15.1420 4.54681  -2
  -3   9   1 15.1420 4.54681   1
  -2  -9   4 54.0983 4.59148  -2
   2  -9  -1 54.0983 4.59148   1
   2  -9  -1 41.2912 8.76558   2
   2   9  -4 56.8140 6.93756  -2
  -2   9   1 56.8140 6.93756   1
  -1  -9   4 24.3672 2.89970  -2
   1  -9  -1 24.3672 2.89970   1
   1  -9  -1 4.61499 3.74698   2
   1   9  -4 19.1222 5.30311  -2
  -1   9   1 19.1222 5.30311   1
   0  -9  -1 4.42655 2.34026   2
   0  -9   4 11.3468 3.21950  -2
   0  -9  -1 11.3468 3.21950   1
   0  -9  -1 11.8504 4.39876   1
   0   9  -4 28.8922 6.08764  -2
   0   9   1 28.8922 6.08764   1
   1  -9   4 16.2801 2.15203  -2
  -1  -9  -1 16.2801 2.15203   1
  -1  -9  -1 10.4922 2.39509   1
  -1   9  -4 11.6331 6.62772  -2
   1   9   1 11.6331 6.62772   1
   2  -9   4 57.9168 3.84841  -2
  -2  -9  -1 57.9168 3.84841   1
  -2  -9  -1 11.2059 3.77491   1
  -2   9  -4 58.3211 4.49552  -2
   2   9   1 58.3211 4.49552   1
   3  -9   4 15.4822 3.62437  -2
  -3  -9  -1 15.4822 3.62437   1
  -3  -9  -1 3.12280 3.13628   2
  -3   9  -4 11.9521 3.47195  -2
   3   9   1 11.9521 3.47195   1
   4  -9   4 280.256 11.1201  -2
  -4  -9  -1 280.256 11.1201   1
  -4   9  -4 315.083 12.7798  -2
   4   9   1 315.083 12.7798   1
   4   9   1 136.538 10.9953   1
   5  -9   4 191.276 10.5164  -2
  -5  -9  -1 191.276 10.5164   1
  -5  -9  -1 88.8374 5.52107   2
  -5   9  -4 196.457 9.28877  -2
   5   9   1 196.457 9.28877   1
   6  -9   4 86.1895 7.38651  -2
  -6  -9  -1 86.1895 7.38651   1
  -6   9  -4 78.3647 4.40448  -2
   6   9   1 78.3647 4.40448   1
   7  -9   4 68.2816 9.12369  -2
  -7  -9  -1 68.2816 9.12369   1
  -7   9  -4 66.4686 4.77208  -2
   7   9   1 66.4686 4.77208   1
  -8  -9  -1 109.091 14.2217   2
  -8   9  -4 149.156 8.77956  -2
   8   9   1 149.156 8.77956   1
   9  -9   4 221.432 20.5613  -2
  -9  -9  -1 221.432 20.5613   1
  -9   9  -4 212.601 14.1320  -2
   9   9   1 212.601 14.1320   1
  10  -9   4 112.973 16.3677  -2
 -10  -9  -1 112.973 16.3677   1
 -10   9  -4 111.426 9.87266  -2
  10   9   1 111.426 9.87266   1
  11  -9   4 112.057 15.7358  -2
 -11  -9  -1 112.057 15.7358   1
 -11   9  -4 81.9185 11.2862  -2
  11   9   1 81.9185 11.2862   1
  12  -9   4 45.0107 20.3241  -2
 -12  -9  -1 45.0107 20.3241   1
 -12   9  -4 3.76228 11.2851  -2
  12   9   1 3.76228 11.2851   1
 -12 -10   4 21.6479 10.9841  -2
  12 -10  -1 21.6479 10.9841   1
  12  10  -4 28.3375 11.1948  -2
 -12  10   1 28.3375 11.1948   1
 -11 -10   4 55.0714 9.15404  -2
  11 -10  -1 55.0714 9.15404   1
  11  10  -4 50.5686 19.7609  -2
 -11  10   1 50.5686 19.7609   1
 -10 -10   4 105.857 9.82876  -2
  10 -10  -1 105.857 9.82876   1
  10  10  -4 115.583 11.1820  -2
 -10  10   1 115.583 11.1820   1
  -9 -10   4 12.5495 5.51567  -2
   9 -10  -1 12.5495 5.51567   1
   9  10  -4 16.0864 4.51450  -2
  -9  10   1 16.0864 4.51450   1
  -8 -10   4 69.3769 7.34703  -2
   8 -10  -1 69.3769 7.34703   1
   8  10  -4 63.9031 4.92861  -2
  -8  10   1 63.9031 4.92861   1
  -7 -10   4 194.408 6.84718  -2
   7 -10  -1 194.408 6.84718   1
   7  10  -4 210.090 10.6725  -2
  -7  10   1 210.090 10.6725   1
  -6 -10   4 13.4331 2.06566  -2
   6 -10  -1 13.4331 2.06566   1
   6  10  -4 18.0806 5.25123  -2
  -6  10   1 18.0806 5.25123   1
  -5 -10   4 19.7132 2.62763  -2
   5 -10  -1 19.7132 2.62763   1
   5  10  -4 27.3795 5.52285  -2
  -5  10   1 27.3795 5.52285   1
  -4 -10   4 132.990 5.36912  -2
   4 -10  -1 132.990 5.36912   1
   4  10  -4 138.752 7.51210  -2
  -4  10   1 138.752 7.51210   1
  -3 -10   4 5.34032 4.88974  -2
   3 -10  -1 5.34032 4.88974   1
   3  10  -4 5.94157 3.20188  -2
  -3  10   1 5.94157 3.20188   1
  -2 -10   4 601.694 15.0385  -2
   2 -10  -1 601.694 15.0385   1
   2  10  -4 600.067 16.3082  -2
  -2  10   1 600.067 16.3082   1
  -1 -10   4 628.131 15.1129  -2
   1 -10  -1 628.131 15.1129   1
   1  10  -4 630.498 15.5274  -2
  -1  10   1 630.498 15.5274   1
   0 -10   4 28.6599 3.09035  -2
   0 -10  -1 28.6599 3.09035   1
   0  10  -4 24.9595 3.97716  -2
   0  10   1 24.9595 3.97716   1
   1 -10   4 41.7354 2.16213  -2
  -1 -10  -1 41.7354 2.16213   1
  -1  10  -4 41.8028 2.73649  -2
   1  10   1 41.8028 2.73649   1
   2 -10   4 447.573 11.0949  -2
  -2 -10  -1 447.573 11.0949   1
  -2  10  -4 405.966 13.1995  -2
   2  10   1 405.966 13.1995   1
   3 -10   4 3.00083 2.52036  -2
  -3 -10  -1 3.00083 2.52036   1
  -3  10  -4 5.36962 2.97191  -2
   3  10   1 5.36962 2.97191   1
   4 -10   4 208.290 6.74699  -2
  -4 -10  -1 208.290 6.74699   1
  -4  10  -4 202.371 8.25375  -2
   4  10   1 202.371 8.25375   1
   5 -10   4 144.437 7.15295  -2
  -5 -10  -1 144.437 7.15295   1
  -5  10  -4 140.435 10.3924  -2
   5  10   1 140.435 10.3924   1
   6 -10   4 13.6112 5.25373  -2
  -6 -10  -1 13.6112 5.25373   1
  -6  10  -4 13.3272 6.15482  -2
   6  10   1 13.3272 6.15482   1
   7 -10   4 32.1478 9.76468  -2
  -7 -10  -1 32.1478 9.76468   1
  -7  10  -4 24.1626 4.01829  -2
   7  10   1 24.1626 4.01829   1
   8 -10   4 44.0039 10.8701  -2
  -8 -10  -1 44.0039 10.8701   1
  -8  10  -4 45.6480 3.68232  -2
   8  10   1 45.6480 3.68232   1
   9 -10   4 13.2034 7.30504  -2
  -9 -10  -1 13.2034 7.30504   1
  -9  10  -4 14.4894 4.17936  -2
   9  10   1 14.4894 4.17936   1
  10 -10   4 164.306 11.8138  -2
 -10 -10  -1 164.306 11.8138   1
 -10  10  -4 135.818 9.12132  -2
  10  10   1 135.818 9.12132   1
  11 -10   4 89.9789 12.5477  -2
 -11 -10  -1 89.9789 12.5477   1
 -11  10  -4 87.9556 8.45123  -2
  11  10   1 87.9556 8.45123   1
 -11 -11   4 21.5525 11.7791  -2
  11 -11  -1 21.5525 11.7791   1
  11  11  -4 23.4718 12.5241  -2
 -11  11   1 23.4718 12.5241   1
 -10 -11   4 34.4001 11.3109  -2
  10 -11  -1 34.4001 11.3109   1
  -9 -11   4 37.7897 8.01791  -2
   9 -11  -1 37.7897 8.01791   1
   9  11  -4 36.7687 9.00932  -2
  -9  11   1 36.7687 9.00932   1
  -8 -11   4 15.6999 5.37406  -2
   8 -11  -1 15.6999 5.37406   1
   8  11  -4 11.5714 7.29457  -2
  -8  11   1 11.5714 7.29457   1
  -7 -11   4 146.608 6.36131  -2
   7 -11  -1 146.608 6.36131   1
   7  11  -4 168.933 12.0412  -2
  -7  11   1 168.933 12.0412   1
  -6 -11   4 30.3199 3.30755  -2
   6 -11  -1 30.3199 3.30755   1
   6  11  -4 41.9977 6.71916  -2
  -6  11   1 41.9977 6.71916   1
  -5 -11   4 59.5811 4.40973  -2
   5 -11  -1 59.5811 4.40973   1
   5  11  -4 67.6122 6.73701  -2
  -5  11   1 67.6122 6.73701   1
  -4 -11   4 173.587 8.28458  -2
   4 -11  -1 173.587 8.28458   1
   4  11  -4 193.765 9.23343  -2
  -4  11   1 193.765 9.23343   1
  -3 -11   4 152.249 6.81383  -2
   3 -11  -1 152.249 6.81383   1
   3  11  -4 147.789 8.29960  -2
  -3  11   1 147.789 8.29960   1
  -2 -11   4 12.5223 4.00455  -2
   2 -11  -1 12.5223 4.00455   1
   2  11  -4 6.89079 4.71501  -2
  -2  11   1 6.89079 4.71501   1
  -1 -11   4 9.78745 4.44585  -2
   1 -11  -1 9.78745 4.44585   1
   1  11  -4 9.46203 5.29316  -2
  -1  11   1 9.46203 5.29316   1
   0 -11   4 388.218 11.0616  -2
   0 -11  -1 388.218 11.0616   1
   0  11  -4 386.483 15.0433  -2
   0  11   1 386.483 15.0433   1
   1 -11   4 230.915 7.05976  -2
  -1 -11  -1 230.915 7.05976   1
  -1 -11  -1 187.885 12.2726   1
  -1  11  -4 243.065 11.1950  -2
   1  11   1 243.065 11.1950   1
   2 -11   4 19.4494 2.81150  -2
  -2 -11  -1 19.4494 2.81150   1
  -2  11  -4 12.9959 4.46973  -2
   2  11   1 12.9959 4.46973   1
   3 -11   4 468.067 14.7602  -2
  -3 -11  -1 468.067 14.7602   1
  -3  11  -4 435.952 16.4568  -2
   3  11   1 435.952 16.4568   1
   4 -11   4 135.691 7.01702  -2
  -4 -11  -1 135.691 7.01702   1
  -4  11  -4 127.990 7.51680  -2
   4  11   1 127.990 7.51680   1
   5 -11   4 489.893 16.8385  -2
  -5 -11  -1 489.893 16.8385   1
  -5  11  -4 458.367 18.0907  -2
   5  11   1 458.367 18.0907   1
   6 -11   4 296.652 16.1399  -2
  -6 -11  -1 296.652 16.1399   1
  -6  11  -4 289.776 16.0661  -2
   6  11   1 289.776 16.0661   1
   7 -11   4 384.783 24.7926  -2
  -7 -11  -1 384.783 24.7926   1
  -7  11  -4 381.875 16.9964  -2
   7  11   1 381.875 16.9964   1
   8 -11   4 78.1497 11.4833  -2
  -8 -11  -1 78.1497 11.4833   1
  -8  11  -4 73.3649 9.04622  -2
   8  11   1 73.3649 9.04622   1
   9 -11   4 52.7128 11.1946  -2
  -9 -11  -1 52.7128 11.1946   1
  -9  11  -4 54.5225 9.06045  -2
   9  11   1 54.5225 9.06045   1
  10 -11   4 26.1558 8.94809  -2
 -10 -11  -1 26.1558 8.94809   1
 -10  11  -4 22.3995 7.77058  -2
  10  11   1 22.3995 7.77058   1
  11 -11   4 92.7751 14.8111  -2
 -11 -11  -1 92.7751 14.8111   1
 -11  11  -4 95.1118 12.9497  -2
  11  11   1 95.1118 12.9497   1
  -6 -12   5 6.97807 12.7288  -2
   6 -12  -1 6.97807 12.7288   1
  -5 -12   5 135.750 14.4553  -2
   5 -12  -1 135.750 14.4553   1
   5  12  -5 130.444 19.2215  -2
  -5  12   1 130.444 19.2215   1
   4 -12  -1 5.03385 5.58317   2
   4  12  -5 25.8644 14.5464  -2
  -4  12   1 25.8644 14.5464   1
  -3 -12   5 183.563 21.0471  -2
   3 -12  -1 183.563 21.0471   1
   3  12  -5 150.207 21.6369  -2
  -3  12   1 150.207 21.6369   1
  -2 -12   5 758.387 53.6364  -2
   2 -12  -1 758.387 53.6364   1
   2 -12  -1 512.381 40.1680   1
  -1 -12   4 33.4518 14.6583  -2
   1 -12  -1 33.4518 14.6583   1
  -1 -12   5 46.4175 14.7739  -2
   1 -12  -1 46.4175 14.7739   1
   1 -12  -1 7.03313 5.33695   2
   1  12  -5 53.2112 14.0526  -2
  -1  12   1 53.2112 14.0526   1
   0 -12   4 84.0965 17.3709  -2
   0 -12  -1 84.0965 17.3709   1
   0 -12  -1 80.1028 8.85434   2
   0 -12  -1 63.3858 8.24849   1
   0  12  -5 162.089 20.1059  -2
   0  12   1 162.089 20.1059   1
  -1 -12  -1 46.9345 4.63499   1
  -1  12  -5 77.3530 16.7514  -2
   1  12   1 77.3530 16.7514   1
  -2 -12  -1 57.1782 6.59233   1
   2 -12   5 55.1636 10.3357  -2
  -2 -12  -1 55.1636 10.3357   1
   3 -12   4 277.786 24.9706  -2
  -3 -12  -1 277.786 24.9706   1
  -3 -12  -1 102.088 8.79347   1
  -4 -12  -1 80.2958 11.3129   1
  -4  12  -5 235.819 23.7413  -2
   4  12   1 235.819 23.7413   1
   5 -12   5 133.563 16.6715  -2
  -5 -12  -1 133.563 16.6715   1
  -6 -12  -1 21.0507 5.25854   2
   6 -12   5 61.4826 15.4791  -2
  -6 -12  -1 61.4826 15.4791   1
 -10 -13   5 13.7182 11.1200  -2
  10 -13  -1 13.7182 11.1200   1
  10  13  -5 46.7652 12.4225  -2
 -10  13   1 46.7652 12.4225   1
  -9 -13   5 31.8810 6.27690  -2
   9 -13  -1 31.8810 6.27690   1
   9  13  -5 50.9969 14.9860  -2
  -9  13   1 50.9969 14.9860   1
  -8 -13   5 94.8415 6.65496  -2
   8 -13  -1 94.8415 6.65496   1
   8  13  -5 89.5007 9.91864  -2
  -8  13   1 89.5007 9.91864   1
  -7 -13   5 9.76058 3.58299  -2
   7 -13  -1 9.76058 3.58299   1
   7  13  -5 5.38826 6.24040  -2
  -7  13   1 5.38826 6.24040   1
  -6 -13   5 68.5029 4.60146  -2
   6 -13  -1 68.5029 4.60146   1
   6  13  -5 97.9547 7.80370  -2
  -6  13   1 97.9547 7.80370   1
  -5 -13   5 28.2670 7.20223  -2
   5 -13  -1 28.2670 7.20223   1
   5  13  -5 21.3180 8.38110  -2
  -5  13   1 21.3180 8.38110   1
  -4 -13   5 142.202 8.90454  -2
   4 -13  -1 142.202 8.90454   1
   4  13  -5 138.663 12.6361  -2
  -4  13   1 138.663 12.6361   1
  -3 -13   5 122.001 9.66693  -2
   3 -13  -1 122.001 9.66693   1
   3  13  -5 113.957 9.40497  -2
  -3  13   1 113.957 9.40497   1
  -2 -13   5 202.966 10.3938  -2
   2 -13  -1 202.966 10.3938   1
   2  13  -5 206.697 12.7986  -2
  -2  13   1 206.697 12.7986   1
  -1 -13   5 247.170 15.7353  -2
   1 -13  -1 247.170 15.7353   1
   1  13  -5 241.915 14.5870  -2
  -1  13   1 241.915 14.5870   1
   0 -13   5 154.707 6.23827  -2
   0 -13  -1 154.707 6.23827   1
   0  13  -5 157.165 11.7838  -2
   0  13   1 157.165 11.7838   1
   1 -13   5 121.584 5.36007  -2
  -1 -13  -1 121.584 5.36007   1
  -1  13  -5 102.741 10.1019  -2
   1  13   1 102.741 10.1019   1
   2 -13   5 104.812 5.56967  -2
  -2 -13  -1 104.812 5.56967   1
  -2  13  -5 89.3024 8.23071  -2
   2  13   1 89.3024 8.23071   1
   3 -13   5 398.662 14.6398  -2
  -3 -13  -1 398.662 14.6398   1
  -3  13  -5 351.247 12.8988  -2
   3  13   1 351.247 12.8988   1
   4 -13   5 339.534 16.1660  -2
  -4 -13  -1 339.534 16.1660   1
  -4  13  -5 309.658 15.7374  -2
   4  13   1 309.658 15.7374   1
   5 -13   5 25.8063 6.90719  -2
  -5 -13  -1 25.8063 6.90719   1
  -5  13  -5 1.11018 7.01806  -2
   5  13   1 1.11018 7.01806   1
   6 -13   5 41.6244 8.59482  -2
  -6 -13  -1 41.6244 8.59482   1
  -6  13  -5 25.2988 8.17783  -2
   6  13   1 25.2988 8.17783   1
   7 -13   5 6.31638 9.19588  -2
  -7 -13  -1 6.31638 9.19588   1
  -7  13  -5 7.28419 7.97870  -2
   7  13   1 7.28419 7.97870   1
   8 -13   5 39.6208 8.94781  -2
  -8 -13  -1 39.6208 8.94781   1
  -8  13  -5 35.6136 12.4731  -2
   8  13   1 35.6136 12.4731   1
   9 -13   5 41.8786 9.72054  -2
  -9 -13  -1 41.8786 9.72054   1
  -9  13  -5 63.6654 19.4167  -2
   9  13   1 63.6654 19.4167   1
  10 -13   5 65.8489 12.5732  -2
 -10 -13  -1 65.8489 12.5732   1
 -10  13  -5 50.5940 12.6732  -2
  10  13   1 50.5940 12.6732   1
 -10 -14   5 92.6693 12.9754  -2
  10 -14  -1 92.6693 12.9754   1
  10  14  -5 89.3823 11.5516  -2
 -10  14   1 89.3823 11.5516   1
  -9 -14   5 70.7696 8.01228  -2
   9 -14  -1 70.7696 8.01228   1
  -8 -14   5 14.0969 5.37847  -2
   8 -14  -1 14.0969 5.37847   1
  -7 -14   5 7.18083 3.79537  -2
   7 -14  -1 7.18083 3.79537   1
   7  14  -5 17.1843 7.90669  -2
  -7  14   1 17.1843 7.90669   1
  -6 -14   5 12.8976 3.72354  -2
   6 -14  -1 12.8976 3.72354   1
   6  14  -5 20.3729 10.4532  -2
  -6  14   1 20.3729 10.4532   1
  -5 -14   5 384.949 17.7985  -2
   5 -14  -1 384.949 17.7985   1
   5  14  -5 404.240 25.1005  -2
  -5  14   1 404.240 25.1005   1
  -4 -14   5 15.7400 5.00487  -2
   4 -14  -1 15.7400 5.00487   1
   4  14  -5 21.6333 7.12224  -2
  -4  14   1 21.6333 7.12224   1
  -3 -14   5 231.469 11.4707  -2
   3 -14  -1 231.469 11.4707   1
   3  14  -5 230.666 13.9457  -2
  -3  14   1 230.666 13.9457   1
  -2 -14   5 18.0719 6.02728  -2
   2 -14  -1 18.0719 6.02728   1
   2  14  -5 10.5446 5.06680  -2
  -2  14   1 10.5446 5.06680   1
  -1 -14   5 117.117 12.0486  -2
   1 -14  -1 117.117 12.0486   1
   1  14  -5 107.904 8.53308  -2
  -1  14   1 107.904 8.53308   1
   0 -14   5 130.138 6.18441  -2
   0 -14  -1 130.138 6.18441   1
   0  14  -5 128.664 9.29385  -2
   0  14   1 128.664 9.29385   1
   1 -14   5 63.7417 3.59956  -2
  -1 -14  -1 63.7417 3.59956   1
  -1  14  -5 67.3256 7.06336  -2
   1  14   1 67.3256 7.06336   1
   2 -14   5 262.672 8.12434  -2
  -2 -14  -1 262.672 8.12434   1
  -2  14  -5 271.479 14.4717  -2
   2  14   1 271.479 14.4717   1
   3 -14   5 66.3725 6.18977  -2
  -3 -14  -1 66.3725 6.18977   1
  -3  14  -5 60.2405 5.90383  -2
   3  14   1 60.2405 5.90383   1
   4 -14   5 21.1036 6.27005  -2
  -4 -14  -1 21.1036 6.27005   1
  -4  14  -5 29.6671 6.00054  -2
   4  14   1 29.6671 6.00054   1
   5 -14   5 17.6987 6.31355  -2
  -5 -14  -1 17.6987 6.31355   1
  -5  14  -5 8.31482 6.22334  -2
   5  14   1 8.31482 6.22334   1
   6 -14   5 20.4407 10.6712  -2
  -6 -14  -1 20.4407 10.6712   1
  -6  14  -5 8.22853 7.79412  -2
   6  14   1 8.22853 7.79412   1
   7 -14   5 404.985 21.5374  -2
  -7 -14  -1 404.985 21.5374   1
  -7  14  -5 364.134 20.2720  -2
   7  14   1 364.134 20.2720   1
   8 -14   5 73.9045 9.86886  -2
  -8 -14  -1 73.9045 9.86886   1
  -8  14  -5 67.9917 17.9273  -2
   8  14   1 67.9917 17.9273   1
   9 -14   5 34.1304 18.6608  -2
  -9 -14  -1 34.1304 18.6608   1
  -9  14  -5 39.3915 17.4530  -2
   9  14   1 39.3915 17.4530   1
  -9 -15   5 -15.521 9.57079  -2
   9 -15  -1 -15.521 9.57079   1
  -8 -15   5 37.4500 8.10851  -2
   8 -15  -1 37.4500 8.10851   1
  -7 -15   5 262.294 19.8437  -2
   7 -15  -1 262.294 19.8437   1
   4  15  -5 117.898 18.4738  -2
  -4  15   1 117.898 18.4738   1
   1  15  -5 44.4151 17.7527  -2
  -1  15   1 44.4151 17.7527   1
   0 -15  -1 34.3301 6.32252   1
  -1 -15  -1 122.502 11.2239   1
   1 -15   5 208.386 12.7856  -2
  -1 -15  -1 208.386 12.7856   1
   2 -15   5 45.3076 8.40475  -2
  -2 -15  -1 45.3076 8.40475   1
   3 -15   5 25.0198 7.20908  -2
  -3 -15  -1 25.0198 7.20908   1
   4 -15   5 142.228 12.3076  -2
  -4 -15  -1 142.228 12.3076   1
  -4  15  -6 75.2463 19.4637  -2
   4  15   1 75.2463 19.4637   1
   5 -15   5 115.858 16.2932  -2
  -5 -15  -1 115.858 16.2932   1
  -5  15  -6 121.425 22.9588  -2
   5  15   1 121.425 22.9588   1
   6 -15   5 61.3756 13.9792  -2
  -6 -15  -1 61.3756 13.9792   1
   7 -15   5 63.1235 21.6671  -2
  -7 -15  -1 63.1235 21.6671   1
  -8 -16   6 14.7306 19.3646  -2
   8 -16  -1 14.7306 19.3646   1
  -7 -16   6 13.2549 14.1524  -2
   7 -16  -1 13.2549 14.1524   1
  -6 -16   6 316.139 18.9635  -2
   6 -16  -1 316.139 18.9635   1
  -5 -16   6 7.44353 8.99931  -2
   5 -16  -1 7.44353 8.99931   1
   5  16  -6 50.4139 19.4589  -2
  -5  16   1 50.4139 19.4589   1
  -4 -16   6 19.2960 12.1838  -2
   4 -16  -1 19.2960 12.1838   1
   4  16  -6 34.1782 16.2582  -2
  -4  16   1 34.1782 16.2582   1
  -3 -16   6 100.678 11.8757  -2
   3 -16  -1 100.678 11.8757   1
  -2 -16   6 75.7591 12.1626  -2
   2 -16  -1 75.7591 12.1626   1
  -1 -16   6 70.1998 11.3408  -2
   1 -16  -1 70.1998 11.3408   1
   1  16  -6 83.9365 17.3865  -2
  -1  16   1 83.9365 17.3865   1
   0 -16   6 346.245 17.5231  -2
   0 -16  -1 346.245 17.5231   1
   0  16  -6 373.340 33.6641  -2
   0  16   1 373.340 33.6641   1
   1 -16   6 37.3341 6.00743  -2
  -1 -16  -1 37.3341 6.00743   1
  -1  16  -6 44.7959 16.3433  -2
   1  16   1 44.7959 16.3433   1
   2 -16   6 6.43179 5.15477  -2
  -2 -16  -1 6.43179 5.15477   1
  -2  16  -6 7.34530 10.7548  -2
   2  16   1 7.34530 10.7548   1
   3 -16   6 29.8211 8.72559  -2
  -3 -16  -1 29.8211 8.72559   1
  -3  16  -6 45.0348 11.9352  -2
   3  16   1 45.0348 11.9352   1
   4 -16   6 44.8086 15.9591  -2
  -4 -16  -1 44.8086 15.9591   1
  -4  16  -6 48.8542 13.0121  -2
   4  16   1 48.8542 13.0121   1
   5 -16   6 78.3142 18.7890  -2
  -5 -16  -1 78.3142 18.7890   1
  -5  16  -6 77.2134 20.7439  -2
   5  16   1 77.2134 20.7439   1
   6 -16   6 149.635 24.4432  -2
  -6 -16  -1 149.635 24.4432   1
  -6  16  -6 152.373 25.6555  -2
   6  16   1 152.373 25.6555   1
   7 -16   6 78.4952 19.9825  -2
  -7 -16  -1 78.4952 19.9825   1
  -7  16  -6 83.5782 20.9835  -2
   7  16   1 83.5782 20.9835   1
  -7 -17   6 47.0397 10.9851  -2
   7 -17  -1 47.0397 10.9851   1
   7  17  -6 56.3788 23.4773  -2
  -7  17   1 56.3788 23.4773   1
  -6 -17   6 30.8489 6.60441  -2
   6 -17  -1 30.8489 6.60441   1
   6  17  -6 50.7373 22.2115  -2
  -6  17   1 50.7373 22.2115   1
  -5 -17   6 94.3169 8.85727  -2
   5 -17  -1 94.3169 8.85727   1
   5  17  -6 68.0533 17.8821  -2
  -5  17   1 68.0533 17.8821   1
  -4 -17   6 300.977 19.6191  -2
   4 -17  -1 300.977 19.6191   1
   4  17  -6 293.757 17.1741  -2
  -4  17   1 293.757 17.1741   1
  -3 -17   6 115.214 15.6679  -2
   3 -17  -1 115.214 15.6679   1
   3  17  -6 132.603 12.2261  -2
  -3  17   1 132.603 12.2261   1
  -2 -17   6 65.8978 8.42005  -2
   2 -17  -1 65.8978 8.42005   1
   2  17  -6 70.6732 10.3454  -2
  -2  17   1 70.6732 10.3454   1
  -1 -17   6 28.4766 7.00710  -2
   1 -17  -1 28.4766 7.00710   1
   1  17  -6 54.0524 8.14582  -2
  -1  17   1 54.0524 8.14582   1
   0 -17   6 54.1769 5.59650  -2
   0 -17  -1 54.1769 5.59650   1
   0  17  -6 56.0490 7.97765  -2
   0  17   1 56.0490 7.97765   1
   1 -17   6 23.3520 4.56515  -2
  -1 -17  -1 23.3520 4.56515   1
  -1  17  -6 36.3237 9.44815  -2
   1  17   1 36.3237 9.44815   1
   2 -17   6 85.0321 6.09274  -2
  -2 -17  -1 85.0321 6.09274   1
  -2  17  -6 88.2624 9.86207  -2
   2  17   1 88.2624 9.86207   1
   3 -17   6 27.1273 5.22480  -2
  -3 -17  -1 27.1273 5.22480   1
  -3  17  -6 3.12498 6.49877  -2
   3  17   1 3.12498 6.49877   1
   4 -17   6 40.7932 9.96484  -2
  -4 -17  -1 40.7932 9.96484   1
  -4  17  -6 30.9961 15.9390  -2
   4  17   1 30.9961 15.9390   1
   5 -17   6 48.0169 10.0940  -2
  -5 -17  -1 48.0169 10.0940   1
  -5  17  -6 25.2418 11.8973  -2
   5  17   1 25.2418 11.8973   1
   6 -17   6 103.619 11.7642  -2
  -6 -17  -1 103.619 11.7642   1
  -6  17  -6 97.5936 15.8369  -2
   6  17   1 97.5936 15.8369   1
  -4 -18   6 -23.393 20.1843  -2
   4 -18  -1 -23.393 20.1843   1
  -3 -18   6 42.6179 16.6556  -2
   3 -18  -1 42.6179 16.6556   1
  -1 -18   6 77.9735 13.9677  -2
   1 -18  -1 77.9735 13.9677   1
   1  18  -6 85.3021 24.1656  -2
  -1  18   1 85.3021 24.1656   1
   0 -18   6 64.3227 8.25204  -2
   0 -18  -1 64.3227 8.25204   1
   0  18  -6 18.5871 17.0421  -2
   0  18   1 18.5871 17.0421   1
   1 -18   6 60.8284 5.47181  -2
  -1 -18  -1 60.8284 5.47181   1
  -1  18  -6 51.9043 18.4620  -2
   1  18   1 51.9043 18.4620   1
   2 -18   6 251.521 14.0390  -2
  -2 -18  -1 251.521 14.0390   1
  -2  18  -6 255.022 30.4399  -2
   2  18   1 255.022 30.4399   1
   3 -18   6 124.922 13.9518  -2
  -3 -18  -1 124.922 13.9518   1
  -3  18  -6 151.623 23.9345  -2
   3  18   1 151.623 23.9345   1
   4 -18   6 65.7869 11.6228  -2
  -4 -18  -1 65.7869 11.6228   1
   5 -18   6 20.4999 14.3389  -2
  -5 -18  -1 20.4999 14.3389   1
  -5  18  -6 38.0643 14.3953  -2
   5  18   1 38.0643 14.3953   1
  -1 -19   7 -2.0579 16.6098  -2
   1 -19  -1 -2.0579 16.6098   1
   0 -19   7 202.456 27.8525  -2
   0 -19  -1 202.456 27.8525   1
   0  19  -7 277.358 31.3977  -2
   0  19   1 277.358 31.3977   1
   1 -19   7 58.0916 13.2069  -2
  -1 -19  -1 58.0916 13.2069   1
  -2  19  -4 39.5859 21.2913  -2
   2  19  -2 39.5859 21.2913   1
  -3 -19   4 16.5521 17.2451  -2
   3 -19   2 16.5521 17.2451   1
  -4 -19   4 91.4232 23.9392  -2
   4 -19   2 91.4232 23.9392   1
   5 -18   3 86.5392 15.1534  -2
  -5 -18   2 86.5392 15.1534   1
  -4  18  -3 60.7797 20.6521  -2
   4  18  -2 60.7797 20.6521   1
   4 -18   3 64.7620 15.3769  -2
  -4 -18   2 64.7620 15.3769   1
  -3  18  -3 132.961 17.5620  -2
   3  18  -2 132.961 17.5620   1
   3 -18   3 105.205 10.5056  -2
  -3 -18   2 105.205 10.5056   1
  -2  18  -3 250.998 29.2444  -2
   2  18  -2 250.998 29.2444   1
   2 -18   3 239.870 13.2344  -2
  -2 -18   2 239.870 13.2344   1
  -1  18  -3 34.9209 18.9928  -2
   1  18  -2 34.9209 18.9928   1
   1 -18   3 52.3304 19.4577  -2
  -1 -18   2 52.3304 19.4577   1
   0  18  -3 16.9355 17.7790  -2
   0  18  -2 16.9355 17.7790   1
   0 -18   3 1.60295 5.08183  -2
   0 -18   2 1.60295 5.08183   1
  -1 -18   3 30.2765 17.2439  -2
   1 -18   2 30.2765 17.2439   1
  -2 -18   3 26.6403 11.8650  -2
   2 -18   2 26.6403 11.8650   1
  -4 -18   3 7.44655 19.6218  -2
   4 -18   2 7.44655 19.6218   1
  -5 -18   3 214.790 16.5112  -2
   5 -18   2 214.790 16.5112   1
  -7  17  -3 8.53097 9.81421  -2
   7  17  -2 8.53097 9.81421   1
   7 -17   3 8.29427 8.08282  -2
  -7 -17   2 8.29427 8.08282   1
  -6  17  -3 14.6935 8.49621  -2
   6  17  -2 14.6935 8.49621   1
   6 -17   3 11.6224 10.5500  -2
  -6 -17   2 11.6224 10.5500   1
  -5  17  -3 48.8922 10.2522  -2
   5  17  -2 48.8922 10.2522   1
   5 -17   3 68.3856 8.56593  -2
  -5 -17   2 68.3856 8.56593   1
  -4  17  -3 41.7775 10.3981  -2
   4  17  -2 41.7775 10.3981   1
   4 -17   3 30.3048 9.68864  -2
  -4 -17   2 30.3048 9.68864   1
  -3  17  -3 41.2103 10.0846  -2
   3  17  -2 41.2103 10.0846   1
   3 -17   3 57.8115 6.11774  -2
  -3 -17   2 57.8115 6.11774   1
  -2  17  -3 201.616 16.0594  -2
   2  17  -2 201.616 16.0594   1
   2 -17   3 224.964 9.24804  -2
  -2 -17   2 224.964 9.24804   1
  -1  17  -3 14.2077 7.26381  -2
   1  17  -2 14.2077 7.26381   1
   1 -17   3 19.0224 5.30245  -2
  -1 -17   2 19.0224 5.30245   1
   0  17  -3 36.0016 7.43230  -2
   0  17  -2 36.0016 7.43230   1
   0 -17   3 42.0031 6.17935  -2
   0 -17   2 42.0031 6.17935   1
   1  17  -3 50.3978 7.85873  -2
  -1  17  -2 50.3978 7.85873   1
  -1 -17   3 45.0681 6.54245  -2
   1 -17   2 45.0681 6.54245   1
   2  17  -3 168.524 13.8010  -2
  -2  17  -2 168.524 13.8010   1
  -2 -17   3 153.252 11.6178  -2
   2 -17   2 153.252 11.6178   1
   3  17  -3 43.6657 7.79710  -2
  -3  17  -2 43.6657 7.79710   1
  -3 -17   3 17.2470 6.26830  -2
   3 -17   2 17.2470 6.26830   1
   4  17  -3 41.0894 12.4526  -2
  -4  17  -2 41.0894 12.4526   1
  -4 -17   3 42.3463 9.36446  -2
   4 -17   2 42.3463 9.36446   1
  -5 -17   3 5.44346 5.56351  -2
   5 -17   2 5.44346 5.56351   1
   6  17  -3 34.1976 23.1785  -2
  -6  17  -2 34.1976 23.1785   1
  -6 -17   3 41.6261 8.72172  -2
   6 -17   2 41.6261 8.72172   1
   7  17  -3 37.1971 9.31417  -2
  -7  17  -2 37.1971 9.31417   1
  -7 -17   3 23.7589 9.19292  -2
   7 -17   2 23.7589 9.19292   1
  -8  16  -3 164.440 18.4058  -2
   8  16  -2 164.440 18.4058   1
   8 -16   3 147.287 27.8583  -2
  -8 -16   2 147.287 27.8583   1
  -7  16  -3 42.0187 20.5648  -2
   7  16  -2 42.0187 20.5648   1
   7 -16   3 51.4595 17.9631  -2
  -7 -16   2 51.4595 17.9631   1
  -6  16  -3 40.6797 18.9819  -2
   6  16  -2 40.6797 18.9819   1
   6 -16   3 16.8691 15.4580  -2
  -6 -16   2 16.8691 15.4580   1
  -5  16  -3 47.4807 15.5394  -2
   5  16  -2 47.4807 15.5394   1
   5 -16   3 3.30670 15.3586  -2
  -5 -16   2 3.30670 15.3586   1
  -4  16  -3 42.0651 17.1487  -2
   4  16  -2 42.0651 17.1487   1
   4 -16   3 21.2835 9.76224  -2
  -4 -16   2 21.2835 9.76224   1
  -3  16  -3 68.4833 17.8424  -2
   3  16  -2 68.4833 17.8424   1
   3 -16   3 33.6224 8.41747  -2
  -3 -16   2 33.6224 8.41747   1
  -2  16  -3 6.56702 15.0355  -2
   2  16  -2 6.56702 15.0355   1
   1 -16   3 27.3100 3.93907  -2
  -1 -16   2 27.3100 3.93907   1
   0 -16   3 27.1985 7.05906  -2
   0 -16   2 27.1985 7.05906   1
  -1 -16   3 -2.8591 7.71372  -2
   1 -16   2 -2.8591 7.71372   1
   1 -16   2 14.8271 4.99844   2
  -2 -16   3 -2.2773 6.91438  -2
   2 -16   2 -2.2773 6.91438   1
  -3 -16   3 72.4253 9.67484  -2
   3 -16   2 72.4253 9.67484   1
   4  16  -3 15.5906 16.0730  -2
  -4  16  -2 15.5906 16.0730   1
  -4 -16   3 45.2871 10.9886  -2
   4 -16   2 45.2871 10.9886   1
   5  16  -3 28.1132 16.2785  -2
  -5  16  -2 28.1132 16.2785   1
  -5 -16   3 11.4700 18.6628  -2
   5 -16   2 11.4700 18.6628   1
   6  16  -3 79.9781 21.1176  -2
  -6  16  -2 79.9781 21.1176   1
  -6 -16   3 55.6211 24.3785  -2
   6 -16   2 55.6211 24.3785   1
   7  16  -3 68.1336 21.9389  -2
  -7  16  -2 68.1336 21.9389   1
  -7 -16   3 27.9474 13.9795  -2
   7 -16   2 27.9474 13.9795   1
   8  16  -3 6.02594 12.9688  -2
  -8  16  -2 6.02594 12.9688   1
  -9  15  -3 97.4182 25.3169  -2
   9  15  -2 97.4182 25.3169   1
  -5  15  -2 96.8431 18.0904  -2
   5  15  -2 96.8431 18.0904   1
   5 -15   2 157.363 28.0348  -2
  -5 -15   2 157.363 28.0348   1
  -4  15  -2 55.4089 12.4749  -2
   4  15  -2 55.4089 12.4749   1
   4 -15   2 120.484 25.4870  -2
  -4 -15   2 120.484 25.4870   1
   3 -15   2 126.651 13.8872  -2
  -3 -15   2 126.651 13.8872   1
   2 -15   2 35.8885 11.0239  -2
  -2 -15   2 35.8885 11.0239   1
   1 -15   2 244.222 18.3565  -2
  -1 -15   2 244.222 18.3565   1
  -1 -15   2 142.856 10.8949   1
   0 -15   2 69.1278 18.1383  -2
   0 -15   2 69.1278 18.1383   1
   1 -15   2 238.323 15.8919   2
  -2 -15   2 74.4743 17.6060  -2
   2 -15   2 74.4743 17.6060   1
   3  15  -2 98.2185 18.7640  -2
  -3  15  -2 98.2185 18.7640   1
   4  15  -2 114.644 19.8100  -2
  -4  15  -2 114.644 19.8100   1
  -4 -15   2 109.288 18.1527  -2
   4 -15   2 109.288 18.1527   1
   5  15  -2 148.414 23.3170  -2
  -5  15  -2 148.414 23.3170   1
   6  15  -2 169.146 25.9156  -2
  -6  15  -2 169.146 25.9156   1
  -6 -15   2 153.145 15.6576  -2
   6 -15   2 153.145 15.6576   1
 -10  14  -2 241.868 17.1203  -2
  10  14  -2 241.868 17.1203   1
  10 -14   2 263.391 18.8319  -2
 -10 -14   2 263.391 18.8319   1
   9 -14   2 191.461 18.7862  -2
  -9 -14   2 191.461 18.7862   1
  -8  14  -2 22.0755 13.5497  -2
   8  14  -2 22.0755 13.5497   1
   8 -14   2 27.0096 8.89365  -2
  -8 -14   2 27.0096 8.89365   1
  -7  14  -2 41.5015 8.98282  -2
   7  14  -2 41.5015 8.98282   1
   7 -14   2 45.4616 8.03311  -2
  -7 -14   2 45.4616 8.03311   1
  -6  14  -2 18.2258 6.28574  -2
   6  14  -2 18.2258 6.28574   1
   6 -14   2 15.3671 8.96649  -2
  -6 -14   2 15.3671 8.96649   1
  -5  14  -2 8.40086 6.04471  -2
   5  14  -2 8.40086 6.04471   1
   5 -14   2 12.9363 6.00159  -2
  -5 -14   2 12.9363 6.00159   1
  -4  14  -2 81.4188 7.27181  -2
   4  14  -2 81.4188 7.27181   1
   4 -14   2 101.162 8.03646  -2
  -4 -14   2 101.162 8.03646   1
  -3  14  -2 252.419 11.9399  -2
   3  14  -2 252.419 11.9399   1
   3 -14   2 245.878 14.9186  -2
  -3 -14   2 245.878 14.9186   1
  -2  14  -2 373.302 17.9563  -2
   2  14  -2 373.302 17.9563   1
   2 -14   2 391.776 11.3370  -2
  -2 -14   2 391.776 11.3370   1
  -1  14  -2 238.915 17.3913  -2
   1  14  -2 238.915 17.3913   1
   1 -14   2 226.993 6.38453  -2
  -1 -14   2 226.993 6.38453   1
   0  14  -2 7.02065 7.52087  -2
   0  14  -2 7.02065 7.52087   1
   0 -14   2 5.98453 5.48694  -2
   0 -14   2 5.98453 5.48694   1
   1  14  -2 225.631 14.0179  -2
  -1  14  -2 225.631 14.0179   1
  -1 -14   2 239.475 13.0868  -2
   1 -14   2 239.475 13.0868   1
   2  14  -2 385.371 16.2803  -2
  -2  14  -2 385.371 16.2803   1
  -2 -14   2 398.455 16.2438  -2
   2 -14   2 398.455 16.2438   1
   3  14  -2 248.926 12.8787  -2
  -3  14  -2 248.926 12.8787   1
  -3 -14   2 239.115 11.9274  -2
   3 -14   2 239.115 11.9274   1
   4  14  -2 93.7434 9.46361  -2
  -4  14  -2 93.7434 9.46361   1
  -4 -14   2 92.5641 7.40425  -2
   4 -14   2 92.5641 7.40425   1
   5  14  -2 17.0764 7.38768  -2
  -5  14  -2 17.0764 7.38768   1
  -5 -14   2 -2.4140 8.21056  -2
   5 -14   2 -2.4140 8.21056   1
   6  14  -2 30.1576 11.0666  -2
  -6  14  -2 30.1576 11.0666   1
  -6 -14   2 20.6865 3.39183  -2
   6 -14   2 20.6865 3.39183   1
   7  14  -2 34.6246 15.2743  -2
  -7  14  -2 34.6246 15.2743   1
  -7 -14   2 40.3782 8.00566  -2
   7 -14   2 40.3782 8.00566   1
   8  14  -2 24.3356 12.7362  -2
  -8  14  -2 24.3356 12.7362   1
  -8 -14   2 26.3270 5.84099  -2
   8 -14   2 26.3270 5.84099   1
   9  14  -2 146.944 14.8609  -2
  -9  14  -2 146.944 14.8609   1
  -9 -14   2 156.179 12.4481  -2
   9 -14   2 156.179 12.4481   1
  10  14  -2 213.643 18.1499  -2
 -10  14  -2 213.643 18.1499   1
 -10 -14   2 206.785 23.9892  -2
  10 -14   2 206.785 23.9892   1
  10 -14   2 210.402 23.2356   1
 -10  13  -2 102.407 19.5875  -2
  10  13  -2 102.407 19.5875   1
  -9  13  -2 46.2908 14.0414  -2
   9  13  -2 46.2908 14.0414   1
   9 -13   2 42.4600 9.66448  -2
  -9 -13   2 42.4600 9.66448   1
  -8  13  -2 57.4367 9.97628  -2
   8  13  -2 57.4367 9.97628   1
   8 -13   2 69.1715 9.25399  -2
  -8 -13   2 69.1715 9.25399   1
  -7  13  -2 12.1007 12.1388  -2
   7  13  -2 12.1007 12.1388   1
   7 -13   2 9.96680 10.7227  -2
  -7 -13   2 9.96680 10.7227   1
  -6  13  -2 371.492 19.7187  -2
   6  13  -2 371.492 19.7187   1
   6 -13   2 437.170 27.4735  -2
  -6 -13   2 437.170 27.4735   1
  -5  13  -2 14.2665 7.03888  -2
   5  13  -2 14.2665 7.03888   1
   5 -13   2 32.0541 7.37421  -2
  -5 -13   2 32.0541 7.37421   1
  -4  13  -2 185.946 12.8606  -2
   4  13  -2 185.946 12.8606   1
   4 -13   2 222.890 12.2408  -2
  -4 -13   2 222.890 12.2408   1
  -3  13  -2 174.633 10.2085  -2
   3  13  -2 174.633 10.2085   1
   3 -13   2 160.361 6.60723  -2
  -3 -13   2 160.361 6.60723   1
  -2  13  -2 18.0802 6.88845  -2
   2  13  -2 18.0802 6.88845   1
   2 -13   2 5.60552 2.53189  -2
  -2 -13   2 5.60552 2.53189   1
  -1  13  -2 102.253 7.97613  -2
   1  13  -2 102.253 7.97613   1
   1 -13   2 104.222 3.54699  -2
  -1 -13   2 104.222 3.54699   1
   0  13  -2 9.17918 5.53609  -2
   0  13  -2 9.17918 5.53609   1
   0 -13   2 4.57328 2.46855  -2
   0 -13   2 4.57328 2.46855   1
   1  13  -2 115.658 9.11986  -2
  -1  13  -2 115.658 9.11986   1
  -1 -13   2 109.242 7.84394  -2
   1 -13   2 109.242 7.84394   1
   2  13  -2 2.08265 5.47196  -2
  -2  13  -2 2.08265 5.47196   1
  -2 -13   2 8.43724 4.78817  -2
   2 -13   2 8.43724 4.78817   1
   3  13  -2 163.659 19.8912  -2
  -3  13  -2 163.659 19.8912   1
  -3 -13   2 175.450 9.70547  -2
   3 -13   2 175.450 9.70547   1
   4  13  -2 196.350 13.0908  -2
  -4  13  -2 196.350 13.0908   1
  -4 -13   2 197.243 12.9603  -2
   4 -13   2 197.243 12.9603   1
   5  13  -2 31.0514 8.41021  -2
  -5  13  -2 31.0514 8.41021   1
  -5 -13   2 19.2437 6.64811  -2
   5 -13   2 19.2437 6.64811   1
   6  13  -2 363.639 22.0215  -2
  -6  13  -2 363.639 22.0215   1
  -6 -13   2 377.325 12.1413  -2
   6 -13   2 377.325 12.1413   1
   7  13  -2 11.5473 13.4738  -2
  -7  13  -2 11.5473 13.4738   1
  -7 -13   2 11.7594 3.99251  -2
   7 -13   2 11.7594 3.99251   1
   8  13  -2 56.4060 12.2219  -2
  -8  13  -2 56.4060 12.2219   1
  -8 -13   2 39.0976 5.59632  -2
   8 -13   2 39.0976 5.59632   1
   9  13  -2 33.5037 11.1295  -2
  -9  13  -2 33.5037 11.1295   1
  -9 -13   2 11.5448 6.82195  -2
   9 -13   2 11.5448 6.82195   1
  10  13  -2 78.6477 11.1448  -2
 -10  13  -2 78.6477 11.1448   1
 -10 -13   2 74.1712 12.9840  -2
  10 -13   2 74.1712 12.9840   1
   8 -12   2 73.5321 18.8993  -2
  -8 -12   2 73.5321 18.8993   1
  -6 -12   2 28.4856 3.90219   2
   6 -12   2 69.2127 15.5307  -2
  -6 -12   2 69.2127 15.5307   1
   5 -12   2 92.2287 14.1663  -2
  -5 -12   2 92.2287 14.1663   1
  -4 -12   2 198.416 21.1299   1
   4 -12   2 168.598 11.6171  -2
  -4 -12   2 168.598 11.6171   1
  -3 -12   2 50.8584 6.30829   1
   3 -12   2 73.1606 7.12814  -2
  -3 -12   2 73.1606 7.12814   1
  -2  12  -2 101.856 17.0080  -2
   2  12  -2 101.856 17.0080   1
   2  12  -2 59.9055 13.4683   2
   2 -12   2 73.2434 6.57899  -2
  -2 -12   2 73.2434 6.57899   1
  -2 -12   2 68.0794 8.05073   1
  -1 -12   2 44.9735 5.66217   1
   1 -12   2 190.991 9.90909  -2
  -1 -12   2 190.991 9.90909   1
   0  12  -2 343.296 30.9770   1
   0 -12   2 567.023 40.2962  -2
   0 -12   2 567.023 40.2962   1
   0 -12   2 319.139 20.9112   1
   0 -12   2 380.319 24.0991   2
   0 -12   1 451.075 36.8652  -2
   0 -12   2 451.075 36.8652   1
   1  12  -2 274.954 27.4671  -2
  -1  12  -2 274.954 27.4671   1
  -1 -12   1 455.987 35.5545  -2
   1 -12   2 455.987 35.5545   1
   1 -12   2 216.585 17.4246   2
  -1 -12   2 249.774 17.0798  -2
   1 -12   2 249.774 17.0798   1
  -2  12  -2 66.0318 6.05244   2
   2  12  -2 127.770 21.3588  -2
  -2  12  -2 127.770 21.3588   1
   2 -12   2 74.3006 11.5110   2
   3  12  -2 149.237 21.4149  -2
  -3  12  -2 149.237 21.4149   1
   3 -12   2 111.773 8.81606   2
  -3 -12   2 104.332 19.0876  -2
   3 -12   2 104.332 19.0876   1
   4 -12   2 38.5907 10.2611   2
  -5 -12   2 118.280 23.1458  -2
   5 -12   2 118.280 23.1458   1
   6 -12   2 2.78860 2.79119   1
  -8 -12   2 42.6365 10.7895  -2
   8 -12   2 42.6365 10.7895   1
 -11  11  -1 13.1330 14.6463  -2
  11  11  -2 13.1330 14.6463   1
  11 -11   1 33.3523 20.7635  -2
 -11 -11   2 33.3523 20.7635   1
 -10  11  -1 19.0537 13.1033  -2
  10  11  -2 19.0537 13.1033   1
  10 -11   1 26.4439 10.6354  -2
 -10 -11   2 26.4439 10.6354   1
  -9  11  -1 129.450 10.9215  -2
   9  11  -2 129.450 10.9215   1
   9 -11   1 137.433 11.6335  -2
  -9 -11   2 137.433 11.6335   1
  -8  11  -1 10.8879 8.53552  -2
   8  11  -2 10.8879 8.53552   1
   8 -11   1 8.25907 8.17142  -2
  -8 -11   2 8.25907 8.17142   1
  -7  11  -1 209.442 13.8352  -2
   7  11  -2 209.442 13.8352   1
   7 -11   1 196.226 17.6364  -2
  -7 -11   2 196.226 17.6364   1
  -6  11  -1 19.9162 7.43103  -2
   6  11  -2 19.9162 7.43103   1
   6 -11   1 29.0538 7.81536  -2
  -6 -11   2 29.0538 7.81536   1
  -5  11  -1 2.30734 7.56207  -2
   5  11  -2 2.30734 7.56207   1
   5 -11   1 17.3962 6.08538  -2
  -5 -11   2 17.3962 6.08538   1
  -4  11  -1 88.0154 7.87456  -2
   4  11  -2 88.0154 7.87456   1
   4 -11   1 94.9862 8.13818  -2
  -4 -11   2 94.9862 8.13818   1
  -3  11  -1 27.9289 4.70232  -2
   3  11  -2 27.9289 4.70232   1
   3 -11   1 35.5343 4.26374  -2
  -3 -11   2 35.5343 4.26374   1
  -2  11  -1 114.366 5.20160  -2
   2  11  -2 114.366 5.20160   1
   2 -11   1 121.736 5.04501  -2
  -2 -11   2 121.736 5.04501   1
  -1  11  -1 131.563 8.28354  -2
   1  11  -2 131.563 8.28354   1
   1 -11   1 147.298 5.89060  -2
  -1 -11   2 147.298 5.89060   1
   0  11  -1 143.788 7.83621  -2
   0  11  -2 143.788 7.83621   1
   0 -11   1 133.010 5.72911  -2
   0 -11   2 133.010 5.72911   1
   1  11  -1 14.0670 5.00127  -2
  -1  11  -2 14.0670 5.00127   1
  -1 -11   1 22.8101 4.31290  -2
   1 -11   2 22.8101 4.31290   1
   2  11  -1 190.294 9.04268  -2
  -2  11  -2 190.294 9.04268   1
  -2 -11   1 192.853 9.66001  -2
   2 -11   2 192.853 9.66001   1
   3  11  -1 57.9904 6.04635  -2
  -3  11  -2 57.9904 6.04635   1
  -3 -11   1 59.3649 7.13470  -2
   3 -11   2 59.3649 7.13470   1
   4  11  -1 247.956 12.1314  -2
  -4  11  -2 247.956 12.1314   1
  -4 -11   1 258.819 11.8650  -2
   4 -11   2 258.819 11.8650   1
   5  11  -1 31.5238 9.50170  -2
  -5  11  -2 31.5238 9.50170   1
  -5 -11   1 21.3948 3.93481  -2
   5 -11   2 21.3948 3.93481   1
   6  11  -1 21.1978 8.58569  -2
  -6  11  -2 21.1978 8.58569   1
  -6 -11   1 16.2841 3.19079  -2
   6 -11   2 16.2841 3.19079   1
   7  11  -1 58.5689 10.9868  -2
  -7  11  -2 58.5689 10.9868   1
  -7 -11   1 54.1745 5.41240  -2
   7 -11   2 54.1745 5.41240   1
   8  11  -1 39.4339 10.4080  -2
  -8  11  -2 39.4339 10.4080   1
  -8 -11   1 63.3177 10.3224  -2
   8 -11   2 63.3177 10.3224   1
   9  11  -1 38.5051 17.7571  -2
  -9  11  -2 38.5051 17.7571   1
  -9 -11   1 47.8639 8.19775  -2
   9 -11   2 47.8639 8.19775   1
  10  11  -1 51.8720 16.6429  -2
 -10  11  -2 51.8720 16.6429   1
 -10 -11   1 29.8033 13.3765  -2
  10 -11   2 29.8033 13.3765   1
  11  11  -1 61.0301 14.3369  -2
 -11  11  -2 61.0301 14.3369   1
 -11 -11   1 121.923 21.5123  -2
  11 -11   2 121.923 21.5123   1
 -12  10  -1 30.9825 8.21143  -2
  12  10  -2 30.9825 8.21143   1
  12 -10   1 56.9308 13.2205  -2
 -12 -10   2 56.9308 13.2205   1
 -11  10  -1 18.5610 6.57269  -2
  11  10  -2 18.5610 6.57269   1
  11 -10   1 29.0017 9.52873  -2
 -11 -10   2 29.0017 9.52873   1
 -10  10  -1 14.2057 5.25916  -2
  10  10  -2 14.2057 5.25916   1
  10 -10   1 22.6309 7.22897  -2
 -10 -10   2 22.6309 7.22897   1
  -9  10  -1 25.1930 6.23436  -2
   9  10  -2 25.1930 6.23436   1
   9 -10   1 16.5914 7.28566  -2
  -9 -10   2 16.5914 7.28566   1
  -8  10  -1 329.816 10.8455  -2
   8  10  -2 329.816 10.8455   1
  -7  10  -1 8.09924 5.80950  -2
   7  10  -2 8.09924 5.80950   1
   7 -10   1 6.98478 6.04343  -2
  -7 -10   2 6.98478 6.04343   1
  -6  10  -1 29.6709 5.78002  -2
   6  10  -2 29.6709 5.78002   1
   6 -10   1 30.6487 6.00405  -2
  -6 -10   2 30.6487 6.00405   1
  -5  10  -1 11.5383 5.11379  -2
   5  10  -2 11.5383 5.11379   1
   5 -10   1 17.5281 4.09663  -2
  -5 -10   2 17.5281 4.09663   1
  -4  10  -1 661.169 21.9745  -2
   4  10  -2 661.169 21.9745   1
   4 -10   1 690.551 22.6640  -2
  -4 -10   2 690.551 22.6640   1
  -3  10  -1 137.908 6.60372  -2
   3  10  -2 137.908 6.60372   1
   3 -10   1 139.173 4.94347  -2
  -3 -10   2 139.173 4.94347   1
  -2  10  -1 137.516 5.65393  -2
   2  10  -2 137.516 5.65393   1
   2 -10   1 154.052 4.88946  -2
  -2 -10   2 154.052 4.88946   1
  -1  10  -1 446.305 14.1121  -2
   1  10  -2 446.305 14.1121   1
   1 -10   1 417.607 11.0263  -2
  -1 -10   2 417.607 11.0263   1
   0  10  -1 197.995 8.60132  -2
   0  10  -2 197.995 8.60132   1
   0 -10   1 192.842 6.17577  -2
   0 -10   2 192.842 6.17577   1
   1  10  -1 49.7319 4.03393  -2
  -1  10  -2 49.7319 4.03393   1
  -1 -10   1 48.0145 3.57800  -2
   1 -10   2 48.0145 3.57800   1
   2  10  -1 116.268 5.35542  -2
  -2  10  -2 116.268 5.35542   1
  -2 -10   1 106.222 5.03417  -2
   2 -10   2 106.222 5.03417   1
   3  10  -1 56.0734 4.31614  -2
  -3  10  -2 56.0734 4.31614   1
  -3  10  -2 57.5946 8.17141   2
  -3 -10   1 62.8351 4.77900  -2
   3 -10   2 62.8351 4.77900   1
   4  10  -1 422.448 13.1979  -2
  -4  10  -2 422.448 13.1979   1
  -4 -10   1 409.643 11.9789  -2
   4 -10   2 409.643 11.9789   1
   5  10  -1 104.981 6.34687  -2
  -5  10  -2 104.981 6.34687   1
  -5 -10   1 100.291 4.92207  -2
   5 -10   2 100.291 4.92207   1
   6  10  -1 350.553 12.1476  -2
  -6  10  -2 350.553 12.1476   1
  -6 -10   1 355.095 9.83511  -2
   6 -10   2 355.095 9.83511   1
   7  10  -1 34.5355 5.30726  -2
  -7  10  -2 34.5355 5.30726   1
  -7 -10   1 36.1912 3.91028  -2
   7 -10   2 36.1912 3.91028   1
   8  10  -1 165.706 8.02621  -2
  -8  10  -2 165.706 8.02621   1
  -8 -10   1 188.616 17.1029  -2
   8 -10   2 188.616 17.1029   1
   9  10  -1 108.151 8.03611  -2
  -9  10  -2 108.151 8.03611   1
  -9 -10   1 124.414 8.57948  -2
   9 -10   2 124.414 8.57948   1
  10  10  -1 72.4661 14.9007  -2
 -10  10  -2 72.4661 14.9007   1
 -10 -10   1 65.4446 10.3983  -2
  10 -10   2 65.4446 10.3983   1
  11  10  -1 74.0836 10.1155  -2
 -11  10  -2 74.0836 10.1155   1
 -11 -10   1 77.9593 10.0008  -2
  11 -10   2 77.9593 10.0008   1
  12  10  -1 21.0228 9.50160  -2
 -12  10  -2 21.0228 9.50160   1
 -12 -10   1 45.0779 10.6168  -2
  12 -10   2 45.0779 10.6168   1
 -12   9  -1 71.9423 16.5555  -2
  12   9  -2 71.9423 16.5555   1
 -11   9  -1 96.8962 9.11039  -2
  11   9  -2 96.8962 9.11039   1
  11  -9   1 124.957 16.8647  -2
 -11  -9   2 124.957 16.8647   1
 -10   9  -1 48.3416 7.06238  -2
  10   9  -2 48.3416 7.06238   1
  10  -9   1 66.6845 14.6789  -2
 -10  -9   2 66.6845 14.6789   1
  -9   9  -1 86.0492 7.25694  -2
   9   9  -2 86.0492 7.25694   1
   9  -9   1 52.6864 18.0928  -2
  -9  -9   2 52.6864 18.0928   1
  -8   9  -1 86.1669 7.27803  -2
   8   9  -2 86.1669 7.27803   1
  -7   9  -1 101.702 6.46609  -2
   7   9  -2 101.702 6.46609   1
   7  -9   1 99.4793 9.46544  -2
  -7  -9   2 99.4793 9.46544   1
  -6   9  -1 264.810 10.3964  -2
   6   9  -2 264.810 10.3964   1
   6  -9   1 267.452 12.9018  -2
  -6  -9   2 267.452 12.9018   1
  -5   9  -1 165.783 11.6975  -2
   5   9  -2 165.783 11.6975   1
   5  -9   1 178.238 8.36130  -2
  -5  -9   2 178.238 8.36130   1
  -4   9  -1 43.0426 6.05027  -2
   4   9  -2 43.0426 6.05027   1
   4  -9   1 43.2406 4.80830  -2
  -4  -9   2 43.2406 4.80830   1
  -4  -9   2 10.9340 4.44724   2
  -3   9  -1 522.329 15.8387  -2
   3   9  -2 522.329 15.8387   1
   3  -9   1 545.007 14.7019  -2
  -3  -9   2 545.007 14.7019   1
  -3  -9   2 292.927 14.7725   1
  -2   9  -1 53.5437 4.37479  -2
   2   9  -2 53.5437 4.37479   1
   2  -9   1 51.9533 3.60601  -2
  -2  -9   2 51.9533 3.60601   1
  -2  -9   2 8.85175 5.68614   1
  -1   9  -1 116.226 8.23060  -2
   1   9  -2 116.226 8.23060   1
   1  -9   1 112.104 5.23384  -2
  -1  -9   2 112.104 5.23384   1
  -1  -9   2 71.2977 6.36311   1
   0   9  -1 829.853 26.1023  -2
   0   9  -2 829.853 26.1023   1
   0  -9   1 795.633 25.1041  -2
   0  -9   2 795.633 25.1041   1
   0  -9   2 560.276 23.8184   2
   0  -9   2 550.929 23.3776   1
   1   9  -1 33.8731 4.62393  -2
  -1   9  -2 33.8731 4.62393   1
  -1   9  -2 15.2790 3.39709   2
   1  -9   2 22.3756 5.63440   2
  -1  -9   1 27.4709 3.84609  -2
   1  -9   2 27.4709 3.84609   1
   2   9  -1 585.837 16.0774  -2
  -2   9  -2 585.837 16.0774   1
   2  -9   2 422.517 21.5756   2
  -2  -9   1 564.878 15.9525  -2
   2  -9   2 564.878 15.9525   1
   3   9  -1 110.861 7.19556  -2
  -3   9  -2 110.861 7.19556   1
  -3  -9   1 98.1098 6.30213  -2
   3  -9   2 98.1098 6.30213   1
   4   9  -1 71.2992 8.53274  -2
  -4   9  -2 71.2992 8.53274   1
  -4  -9   1 61.5724 4.31697  -2
   4  -9   2 61.5724 4.31697   1
   4  -9   2 20.3227 5.11217   1
   5   9  -1 115.283 9.80687  -2
  -5   9  -2 115.283 9.80687   1
  -5  -9   1 110.827 4.58749  -2
   5  -9   2 110.827 4.58749   1
   5  -9   2 96.8858 6.98238   1
   6   9  -1 87.4219 4.34217  -2
  -6   9  -2 87.4219 4.34217   1
  -6  -9   1 87.9995 4.73161  -2
   6  -9   2 87.9995 4.73161   1
   7   9  -1 138.188 12.3076  -2
  -7   9  -2 138.188 12.3076   1
  -7  -9   1 128.699 6.61869  -2
   7  -9   2 128.699 6.61869   1
   8   9  -1 88.9776 15.4099  -2
  -8   9  -2 88.9776 15.4099   1
  -8  -9   1 70.4060 8.23561  -2
   8  -9   2 70.4060 8.23561   1
   9   9  -1 63.1244 16.2113  -2
  -9   9  -2 63.1244 16.2113   1
  -9  -9   1 57.9850 8.88721  -2
   9  -9   2 57.9850 8.88721   1
  10   9  -1 4.93516 14.1524  -2
 -10   9  -2 4.93516 14.1524   1
 -10  -9   1 8.55218 22.4940  -2
  10  -9   2 8.55218 22.4940   1
 -11  -9   1 71.3798 15.7867  -2
  11  -9   2 71.3798 15.7867   1
 -12  -9   1 132.014 22.2925  -2
  12  -9   2 132.014 22.2925   1
 -13   8   0 167.364 37.0354  -2
  13   8  -2 167.364 37.0354   1
 -12   8   0 36.5586 12.8083  -2
  12   8  -2 36.5586 12.8083   1
  12  -8   0 44.4639 26.0456  -2
 -12  -8   2 44.4639 26.0456   1
 -11   8   0 43.9779 16.0604  -2
  11   8  -2 43.9779 16.0604   1
  11  -8   0 23.3154 13.0482  -2
 -11  -8   2 23.3154 13.0482   1
 -10   8   0 26.8080 10.2371  -2
  10   8  -2 26.8080 10.2371   1
  10  -8   0 46.1635 11.8592  -2
 -10  -8   2 46.1635 11.8592   1
  -9   8   0 42.5895 10.3736  -2
   9   8  -2 42.5895 10.3736   1
   9  -8   0 45.7715 18.9964  -2
  -9  -8   2 45.7715 18.9964   1
  -8   8   0 34.7917 6.45868  -2
   8   8  -2 34.7917 6.45868   1
   8  -8   0 16.8523 10.6168  -2
  -8  -8   2 16.8523 10.6168   1
  -7   8   0 558.324 16.9642  -2
   7   8  -2 558.324 16.9642   1
   7  -8   0 505.109 20.5031  -2
  -7  -8   2 505.109 20.5031   1
  -6   8   0 32.6867 4.52377  -2
   6   8  -2 32.6867 4.52377   1
   6  -8   0 37.4415 5.95898  -2
  -6  -8   2 37.4415 5.95898   1
  -5   8   0 154.508 7.25173  -2
   5   8  -2 154.508 7.25173   1
   5  -8   0 147.481 7.70748  -2
  -5  -8   2 147.481 7.70748   1
  -4   8   0 13.8736 5.60150  -2
   4   8  -2 13.8736 5.60150   1
  -4  -8   2 -6.2936 4.00663   2
   4  -8   0 24.8796 4.73517  -2
  -4  -8   2 24.8796 4.73517   1
  -4  -8   2 0.82630 4.69494   1
  -3   8   0 2246.25 59.6637  -2
   3   8  -2 2246.25 59.6637   1
   3   8  -2 1206.83 72.7257   2
   3  -8   0 2121.24 55.8901  -2
  -3  -8   2 2121.24 55.8901   1
  -3  -8   2 1642.97 91.5499   1
  -3  -8   2 1203.51 51.6283   2
   2   8  -2 89.9718 8.13328   1
  -2   8   0 222.942 8.12237  -2
   2   8  -2 222.942 8.12237   1
   2   8  -2 68.7414 12.7398   2
   2  -8   0 218.670 6.73260  -2
  -2  -8   2 218.670 6.73260   1
  -2  -8   2 81.3038 6.85760   2
  -2  -8   2 104.448 5.89099   1
   1   8  -2 179.610 8.43389   1
   1   8  -2 154.488 11.3216   2
  -1   8   0 204.903 9.37956  -2
   1   8  -2 204.903 9.37956   1
   1  -8   0 230.628 10.5494  -2
  -1  -8   2 230.628 10.5494   1
  -1  -8   2 154.528 6.33712   1
  -1  -8   2 136.810 15.4998   2
   0   8  -2 31.1013 6.77232   2
   0   8  -2 46.4957 7.73693   1
   0   8   0 102.960 9.77079  -2
   0   8  -2 102.960 9.77079   1
   0  -8   2 43.9574 3.33427   1
   0  -8   0 117.420 6.36925  -2
   0  -8   2 117.420 6.36925   1
   0  -8   2 44.4531 3.86792   2
  -1   8  -2 9.20547 4.96160   1
   1   8   0 39.6837 4.69653  -2
  -1   8  -2 39.6837 4.69653   1
  -1   8  -2 7.29650 6.90661   2
  -1  -8   0 42.6623 5.21080  -2
   1  -8   2 42.6623 5.21080   1
   1  -8   2 7.82158 3.47570   1
   1  -8   2 14.9065 4.24978   2
   2   8   0 60.0874 4.78778  -2
  -2   8  -2 60.0874 4.78778   1
  -2   8  -2 28.5947 8.79810   1
   2  -8   2 21.2204 2.88202   2
  -2  -8   0 61.9082 5.05596  -2
   2  -8   2 61.9082 5.05596   1
   2  -8   2 18.2446 4.63929   1
   3   8   0 163.498 7.01703  -2
  -3   8  -2 163.498 7.01703   1
  -3   8  -2 31.0690 5.63572   2
  -3  -8   0 146.480 6.45679  -2
   3  -8   2 146.480 6.45679   1
   3  -8   2 30.4440 3.32197   1
   3  -8   2 25.7687 5.86835   2
   4   8   0 231.287 10.8329  -2
  -4   8  -2 231.287 10.8329   1
  -4  -8   0 211.606 6.64316  -2
   4  -8   2 211.606 6.64316   1
   4  -8   2 161.371 14.6517   2
   5   8   0 471.666 14.6687  -2
  -5   8  -2 471.666 14.6687   1
   5  -8   2 257.018 13.7069   2
  -5  -8   0 485.469 20.0573  -2
   5  -8   2 485.469 20.0573   1
  -5  -8   1 566.053 34.9013  -2
   5  -8   2 566.053 34.9013   1
   5  -8   2 228.636 14.6820   1
   6   8   0 7.19285 6.34953  -2
  -6   8  -2 7.19285 6.34953   1
  -6  -8   0 10.7284 3.19456  -2
   6  -8   2 10.7284 3.19456   1
   7   8   0 85.0182 6.93774  -2
  -7   8  -2 85.0182 6.93774   1
  -7  -8   0 83.7448 5.55433  -2
   7  -8   2 83.7448 5.55433   1
   8   8   0 59.2691 6.12173  -2
  -8   8  -2 59.2691 6.12173   1
  -8  -8   0 66.1895 7.57021  -2
   8  -8   2 66.1895 7.57021   1
   9   8   0 363.546 21.3672  -2
  -9   8  -2 363.546 21.3672   1
  -9  -8   0 382.370 20.2393  -2
   9  -8   2 382.370 20.2393   1
 -10  -8   0 158.296 14.7814  -2
  10  -8   2 158.296 14.7814   1
 -11  -8   0 48.1474 13.5450  -2
  11  -8   2 48.1474 13.5450   1
 -12  -8   0 114.574 23.2955  -2
  12  -8   2 114.574 23.2955   1
 -13   7   0 74.0619 9.33523  -2
  13   7  -2 74.0619 9.33523   1
  13  -7   0 86.3904 12.0486  -2
 -13  -7   2 86.3904 12.0486   1
 -12   7   0 128.216 10.9029  -2
  12   7  -2 128.216 10.9029   1
  12  -7   0 144.628 10.0063  -2
 -12  -7   2 144.628 10.0063   1
 -11   7   0 8.91179 5.35970  -2
  11   7  -2 8.91179 5.35970   1
  11  -7   0 1.07457 6.67082  -2
 -11  -7   2 1.07457 6.67082   1
 -10   7   0 179.933 17.1767  -2
  10   7  -2 179.933 17.1767   1
  10  -7   0 175.873 12.7368  -2
 -10  -7   2 175.873 12.7368   1
  -9   7   0 336.159 13.6410  -2
   9   7  -2 336.159 13.6410   1
   9  -7   0 349.918 22.5414  -2
  -9  -7   2 349.918 22.5414   1
  -8   7   0 71.1777 6.64854  -2
   8   7  -2 71.1777 6.64854   1
   8  -7   0 70.5036 7.65243  -2
  -8  -7   2 70.5036 7.65243   1
  -7   7   0 15.8085 3.65316  -2
   7   7  -2 15.8085 3.65316   1
   7  -7   0 6.85142 4.93754  -2
  -7  -7   2 6.85142 4.93754   1
  -6   7   0 65.8256 4.36582  -2
   6   7  -2 65.8256 4.36582   1
   6  -7   0 67.6155 5.23465  -2
  -6  -7   2 67.6155 5.23465   1
  -5   7   0 64.0813 3.34840  -2
   5   7  -2 64.0813 3.34840   1
   5  -7   0 62.4280 5.17573  -2
  -5  -7   2 62.4280 5.17573   1
  -4   7   0 113.671 4.70387  -2
   4   7  -2 113.671 4.70387   1
   4  -7   0 117.904 5.79218  -2
  -4  -7   2 117.904 5.79218   1
  -3   7   0 738.929 20.7261  -2
   3   7  -2 738.929 20.7261   1
   3  -7   0 790.440 16.7963  -2
  -3  -7   2 790.440 16.7963   1
  -2   7   0 677.353 15.7979  -2
   2   7  -2 677.353 15.7979   1
   2  -7   0 706.758 12.6979  -2
  -2  -7   2 706.758 12.6979   1
  -1   7   0 1150.12 24.1527  -2
   1   7  -2 1150.12 24.1527   1
   1  -7   0 1187.34 22.0584  -2
  -1  -7   2 1187.34 22.0584   1
   0   7   0 1550.32 35.9566  -2
   0   7  -2 1550.32 35.9566   1
   0  -7   0 1541.77 26.0191  -2
   0  -7   2 1541.77 26.0191   1
   1   7   0 394.232 10.3822  -2
  -1   7  -2 394.232 10.3822   1
  -1  -7   0 408.570 9.06168  -2
   1  -7   2 408.570 9.06168   1
   2   7   0 680.977 17.0559  -2
  -2   7  -2 680.977 17.0559   1
  -2  -7   0 688.431 14.1400  -2
   2  -7   2 688.431 14.1400   1
   3   7   0 652.647 17.0031  -2
  -3   7  -2 652.647 17.0031   1
  -3  -7   0 643.621 12.7773  -2
   3  -7   2 643.621 12.7773   1
   4   7   0 1000.31 21.2886  -2
  -4   7  -2 1000.31 21.2886   1
  -4  -7   0 1020.05 20.1680  -2
   4  -7   2 1020.05 20.1680   1
   5   7   0 50.4319 3.86214  -2
  -5   7  -2 50.4319 3.86214   1
  -5  -7   0 40.8822 3.20041  -2
   5  -7   2 40.8822 3.20041   1
   6   7   0 187.241 7.07223  -2
  -6   7  -2 187.241 7.07223   1
  -6  -7   0 195.606 7.29681  -2
   6  -7   2 195.606 7.29681   1
   7   7   0 328.998 10.5916  -2
  -7   7  -2 328.998 10.5916   1
  -7  -7   0 335.489 14.9177  -2
   7  -7   2 335.489 14.9177   1
   8   7   0 258.562 9.28516  -2
  -8   7  -2 258.562 9.28516   1
  -8  -7   0 276.956 9.97284  -2
   8  -7   2 276.956 9.97284   1
   9   7   0 66.2811 8.04988  -2
  -9   7  -2 66.2811 8.04988   1
  -9  -7   0 65.3094 10.2572  -2
   9  -7   2 65.3094 10.2572   1
  10   7   0 85.9238 11.8471  -2
 -10   7  -2 85.9238 11.8471   1
 -10  -7   0 73.2988 11.2056  -2
  10  -7   2 73.2988 11.2056   1
  11   7   0 88.5847 10.2664  -2
 -11   7  -2 88.5847 10.2664   1
 -11  -7   0 82.0195 9.77824  -2
  11  -7   2 82.0195 9.77824   1
  12   7   0 60.6343 12.4996  -2
 -12   7  -2 60.6343 12.4996   1
 -12  -7   0 84.7872 10.7235  -2
  12  -7   2 84.7872 10.7235   1
  13   7   0 -1.1432 10.1458  -2
 -13   7  -2 -1.1432 10.1458   1
 -13  -7   0 15.0415 10.9168  -2
  13  -7   2 15.0415 10.9168   1
 -13   6   0 5.45863 15.8171  -2
  13   6  -2 5.45863 15.8171   1
  13  -6   0 15.7721 10.6875  -2
 -13  -6   2 15.7721 10.6875   1
 -12   6   0 74.5808 11.1058  -2
  12   6  -2 74.5808 11.1058   1
  12  -6   0 92.4447 10.3672  -2
 -12  -6   2 92.4447 10.3672   1
 -11   6   0 -9.3730 8.38135  -2
  11   6  -2 -9.3730 8.38135   1
  11  -6   0 7.09301 8.61800  -2
 -11  -6   2 7.09301 8.61800   1
 -10   6   0 16.8182 7.42388  -2
  10   6  -2 16.8182 7.42388   1
  10  -6   0 17.2188 9.81301  -2
 -10  -6   2 17.2188 9.81301   1
  -9   6   0 7.63372 6.26472  -2
   9   6  -2 7.63372 6.26472   1
   9  -6   0 17.9275 15.9544  -2
  -9  -6   2 17.9275 15.9544   1
  -8   6   0 34.7292 6.48846  -2
   8   6  -2 34.7292 6.48846   1
   8  -6   0 32.9918 6.47220  -2
  -8  -6   2 32.9918 6.47220   1
  -7   6   0 70.9868 5.24523  -2
   7   6  -2 70.9868 5.24523   1
   7  -6   0 57.2718 6.22627  -2
  -7  -6   2 57.2718 6.22627   1
  -6   6   0 324.778 9.65038  -2
   6   6  -2 324.778 9.65038   1
   6  -6   0 338.250 12.3886  -2
  -6  -6   2 338.250 12.3886   1
  -5   6   0 252.519 8.53006  -2
   5   6  -2 252.519 8.53006   1
   5  -6   0 249.739 13.2707  -2
  -5  -6   2 249.739 13.2707   1
  -4   6   0 2096.21 41.9036  -2
   4   6  -2 2096.21 41.9036   1
   4  -6   0 2143.52 46.0893  -2
  -4  -6   2 2143.52 46.0893   1
  -3   6   0 275.124 6.83472  -2
   3   6  -2 275.124 6.83472   1
  -3  -6   2 204.422 10.5809   2
   3  -6   0 273.523 8.05405  -2
  -3  -6   2 273.523 8.05405   1
  -2   6   0 655.542 17.8946  -2
   2   6  -2 655.542 17.8946   1
   2   6  -2 322.083 23.7960   1
   2  -6   0 633.902 13.7679  -2
  -2  -6   2 633.902 13.7679   1
  -2  -6   2 375.736 22.1474   2
  -2  -6   2 381.321 16.7425   1
  -1   6   0 454.182 9.81147  -2
   1   6  -2 454.182 9.81147   1
   1  -6   0 466.841 9.89792  -2
  -1  -6   2 466.841 9.89792   1
  -1  -6   2 226.288 9.26998   1
   0   6   0 32.1955 4.27468  -2
   0   6  -2 32.1955 4.27468   1
   0  -6   0 29.6190 2.63844  -2
   0  -6   2 29.6190 2.63844   1
   0  -6   2 1.95846 2.29914   1
   0  -6   2 2.55185 2.34958   2
   1   6   0 56.4263 4.08652  -2
  -1   6  -2 56.4263 4.08652   1
   1  -6   2 46.6937 5.26480   2
  -1  -6   0 53.1831 2.99369  -2
   1  -6   2 53.1831 2.99369   1
   2   6   0 26.3506 3.93295  -2
  -2   6  -2 26.3506 3.93295   1
   2  -6   2 -3.8750 3.66644   2
  -2  -6   0 30.6737 3.03115  -2
   2  -6   2 30.6737 3.03115   1
   2  -6   2 19.3659 2.50499   1
   3   6   0 76.8517 4.20735  -2
  -3   6  -2 76.8517 4.20735   1
  -3   6  -2 37.1415 4.74784   2
  -3  -6   0 63.3207 3.55034  -2
   3  -6   2 63.3207 3.55034   1
   4   6   0 40.9458 2.92666  -2
  -4   6  -2 40.9458 2.92666   1
  -4  -6   0 39.6828 2.06164  -2
   4  -6   2 39.6828 2.06164   1
   5   6   0 82.5823 4.17143  -2
  -5   6  -2 82.5823 4.17143   1
  -5  -6   0 77.8518 3.95788  -2
   5  -6   2 77.8518 3.95788   1
   6   6   0 199.881 7.34772  -2
  -6   6  -2 199.881 7.34772   1
  -6  -6   0 203.956 6.41132  -2
   6  -6   2 203.956 6.41132   1
   7   6   0 239.602 9.55030  -2
  -7   6  -2 239.602 9.55030   1
  -7  -6   0 242.901 9.96152  -2
   7  -6   2 242.901 9.96152   1
   8   6   0 264.773 10.9962  -2
  -8   6  -2 264.773 10.9962   1
  -8  -6   0 280.173 12.3361  -2
   8  -6   2 280.173 12.3361   1
   9   6   0 147.685 9.30911  -2
  -9   6  -2 147.685 9.30911   1
  -9  -6   0 141.835 14.7356  -2
   9  -6   2 141.835 14.7356   1
  10   6   0 27.2783 9.98773  -2
 -10   6  -2 27.2783 9.98773   1
 -10  -6   0 32.7447 8.76378  -2
  10  -6   2 32.7447 8.76378   1
  11   6   0 13.7599 10.7805  -2
 -11   6  -2 13.7599 10.7805   1
 -11  -6   0 40.5505 9.79204  -2
  11  -6   2 40.5505 9.79204   1
  12   6   0 31.2900 17.2876  -2
 -12   6  -2 31.2900 17.2876   1
 -12  -6   0 21.1412 11.2836  -2
  12  -6   2 21.1412 11.2836   1
  13   6   0 15.1045 13.1863  -2
 -13   6  -2 15.1045 13.1863   1
 -13  -6   0 65.5897 23.4322  -2
  13  -6   2 65.5897 23.4322   1
 -10   5   1 62.7850 19.8887  -2
  10   5  -2 62.7850 19.8887   1
  10  -5  -1 76.6172 24.2390  -2
 -10  -5   2 76.6172 24.2390   1
  -9   5   1 141.376 23.6543  -2
   9   5  -2 141.376 23.6543   1
   9  -5  -1 107.376 17.1419  -2
  -9  -5   2 107.376 17.1419   1
  -9  -5   2 137.426 20.8082   1
   8   5  -2 35.3149 12.7041   1
  -8  -5   2 19.9127 4.87228   1
  -8  -5   2 21.0655 4.95571   2
   8  -5  -1 18.0816 11.1208  -2
  -8  -5   2 18.0816 11.1208   1
  -7   5   1 79.4068 15.6982  -2
   7   5  -2 79.4068 15.6982   1
   7   5  -2 38.5447 5.58234   1
   7   5  -2 26.4757 6.10100   2
  -7  -5   2 33.9923 4.57461   2
  -7  -5   2 31.9986 4.17565   1
   7  -5  -1 110.777 16.2487  -2
  -7  -5   2 110.777 16.2487   1
   6   5  -2 28.4274 3.74129   1
   6   5  -2 22.6024 5.77807   2
  -6  -5   2 27.9057 2.79866   1
  -6  -5   2 21.7435 2.90758   2
   5   5  -2 118.819 5.28623   1
   5   5  -2 116.345 4.82776   2
  -5  -5   2 112.394 4.62328   2
   5  -5  -1 347.618 27.0898  -2
  -5  -5   2 347.618 27.0898   1
  -5  -5   2 122.042 5.68775   1
   4   5  -2 256.662 7.79156   2
   4   5  -2 288.174 8.39814   1
  -4  -5   2 231.428 6.32736   2
  -4  -5   2 253.939 7.91491   1
   3   5  -2 193.524 6.42187   1
   3   5  -2 165.174 5.53148   2
  -3  -5   2 187.049 5.33436   1
  -3  -5   2 182.226 6.18004   2
   2   5  -2 45.8096 3.30776   2
   2   5  -2 55.0178 3.79413   1
  -2  -5   2 49.2809 2.21616   1
  -2  -5   2 47.0079 2.61680   2
   1   5  -2 648.820 17.8742   2
   1   5  -2 738.121 17.9337   1
  -1   5   1 2228.64 125.615  -2
   1   5  -2 2228.64 125.615   1
  -1  -5   2 729.326 14.4659   1
  -1  -5   2 651.688 17.7754   2
   1  -5  -1 2347.67 123.773  -2
  -1  -5   2 2347.67 123.773   1
   0   5  -2 372.126 10.5111   1
   0   5  -2 343.056 10.6115   2
   0   5   0 1121.11 62.8770  -2
   0   5  -2 1121.11 62.8770   1
   0  -5   2 324.172 7.83164   1
   0  -5  -1 736.226 43.6381  -2
   0  -5   2 736.226 43.6381   1
   0  -5   2 353.019 7.99273   2
  -1   5  -2 0.46389 1.92152   1
  -1   5  -2 0.56636 1.57690   2
   1  -5   2 1.33430 1.04440   2
  -1  -5  -1 148.428 8.26609  -2
   1  -5   2 148.428 8.26609   1
   1  -5   2 1.10458 1.98117   1
  -2   5  -2 22.2713 2.40870   2
  -2   5  -2 22.0740 2.81112   1
   2  -5   2 20.6624 1.82562   1
   2  -5   2 19.7300 2.26264   2
  -3   5  -2 604.553 14.9869   2
  -3   5  -2 570.277 16.8055   1
   3   5   1 621.032 25.6856  -2
  -3   5  -2 621.032 25.6856   1
   3  -5   2 600.133 13.3962   2
   3  -5   2 604.551 13.1303   1
  -4   5  -2 160.800 7.49622   2
  -4   5  -2 173.686 6.19497   1
   4   5   1 529.122 34.2575  -2
  -4   5  -2 529.122 34.2575   1
   4  -5   2 171.388 5.23780   1
   4  -5   2 168.822 5.80727   2
  -4  -5   0 334.779 22.0816  -2
   4  -5   2 334.779 22.0816   1
  -4  -5  -1 506.860 29.9336  -2
   4  -5   2 506.860 29.9336   1
  -5   5  -2 43.7513 4.10050   1
  -5   5  -2 46.9507 5.47484   2
   5  -5   2 46.6218 2.87969   1
   5  -5   2 49.0102 3.74424   2
  -6   5  -2 2.18195 4.39064   1
  -6   5  -2 1.02803 2.95063   2
   6  -5   2 2.83912 2.39867   2
   6  -5   2 1.30839 1.81752   1
  -6  -5  -1 14.1157 5.91524  -2
   6  -5   2 14.1157 5.91524   1
  -7   5  -2 106.650 5.94338   2
  -7   5  -2 90.0964 9.86059   1
   7  -5   2 93.8744 9.29636   2
   7  -5   2 92.9796 7.70451   1
  -8   5  -2 41.2863 7.01009   2
   8  -5   2 52.2985 9.09716   1
   8  -5   2 41.3652 8.73905   2
  -9   5  -2 266.438 19.7160   2
   9  -5   2 322.279 25.9254   2
   9  -5   2 320.693 28.3825   1
 -13   4   1 30.0433 8.95611  -2
  13   4  -2 30.0433 8.95611   1
  13  -4  -1 12.2740 7.93199  -2
 -13  -4   2 12.2740 7.93199   1
 -12   4   1 6.08932 9.58638  -2
  12   4  -2 6.08932 9.58638   1
  12  -4  -1 17.9614 7.14745  -2
 -12  -4   2 17.9614 7.14745   1
 -11   4   1 6.28111 7.70798  -2
  11   4  -2 6.28111 7.70798   1
  11  -4  -1 17.7347 6.15755  -2
 -11  -4   2 17.7347 6.15755   1
 -10   4   1 107.678 8.12976  -2
  10   4  -2 107.678 8.12976   1
  10  -4  -1 124.452 13.7381  -2
 -10  -4   2 124.452 13.7381   1
  -9   4   1 28.7291 6.18236  -2
   9   4  -2 28.7291 6.18236   1
   9  -4  -1 17.8626 6.42890  -2
  -9  -4   2 17.8626 6.42890   1
  -8   4   1 52.7693 5.00557  -2
   8   4  -2 52.7693 5.00557   1
   8  -4  -1 46.7597 4.89637  -2
  -8  -4   2 46.7597 4.89637   1
  -7   4   1 314.947 8.95467  -2
   7   4  -2 314.947 8.95467   1
   7  -4  -1 314.537 9.81787  -2
  -7  -4   2 314.537 9.81787   1
  -6   4   1 122.983 5.07149  -2
   6   4  -2 122.983 5.07149   1
   6  -4  -1 129.987 5.36467  -2
  -6  -4   2 129.987 5.36467   1
  -5   4   1 57.7180 3.70593  -2
   5   4  -2 57.7180 3.70593   1
   5  -4  -1 62.0000 3.62908  -2
  -5  -4   2 62.0000 3.62908   1
  -4   4   1 212.360 6.48614  -2
   4   4  -2 212.360 6.48614   1
   4  -4  -1 198.599 6.56239  -2
  -4  -4   2 198.599 6.56239   1
  -3   4   1 642.567 16.3717  -2
   3   4  -2 642.567 16.3717   1
   3  -4  -1 657.722 13.5657  -2
  -3  -4   2 657.722 13.5657   1
  -2   4   1 71.5645 3.08525  -2
   2   4  -2 71.5645 3.08525   1
   2   4  -2 32.1891 3.92316   2
   2  -4  -1 70.1696 3.45188  -2
  -2  -4   2 70.1696 3.45188   1
  -1   4   1 1603.70 38.3536  -2
   1   4  -2 1603.70 38.3536   1
  -1  -4   2 1070.14 35.0011   1
   1  -4  -1 1546.95 28.8539  -2
  -1  -4   2 1546.95 28.8539   1
   0   4   1 23.6315 2.04308  -2
   0   4  -2 23.6315 2.04308   1
   0   4  -2 14.1064 2.97010   2
   0   4  -2 17.8824 3.03076   1
   0  -4  -1 23.1014 2.15026  -2
   0  -4   2 23.1014 2.15026   1
   0  -4   2 21.6909 3.14751   1
   1   4   1 846.512 18.0189  -2
  -1   4  -2 846.512 18.0189   1
  -1  -4  -1 838.105 16.0321  -2
   1  -4   2 838.105 16.0321   1
   1  -4   2 443.382 20.6111   1
   1  -4   2 371.611 21.1105   2
   2   4   1 83.8208 3.40537  -2
  -2   4  -2 83.8208 3.40537   1
  -2  -4  -1 78.6133 2.97856  -2
   2  -4   2 78.6133 2.97856   1
   2  -4   2 50.8445 6.42029   2
   3   4   1 423.565 10.4543  -2
  -3   4  -2 423.565 10.4543   1
  -3  -4  -1 423.860 7.84189  -2
   3  -4   2 423.860 7.84189   1
   4   4   1 17.6377 2.83386  -2
  -4   4  -2 17.6377 2.83386   1
  -4  -4  -1 20.8135 2.85230  -2
   4  -4   2 20.8135 2.85230   1
   5   4   1 1568.93 33.8699  -2
  -5   4  -2 1568.93 33.8699   1
  -5  -4  -1 1558.53 30.3623  -2
   5  -4   2 1558.53 30.3623   1
   6   4   1 34.3262 3.38058  -2
  -6   4  -2 34.3262 3.38058   1
  -6  -4  -1 31.0787 2.66341  -2
   6  -4   2 31.0787 2.66341   1
   7   4   1 22.0306 4.12284  -2
  -7   4  -2 22.0306 4.12284   1
  -7  -4  -1 22.7468 4.31439  -2
   7  -4   2 22.7468 4.31439   1
   8   4   1 123.261 6.26264  -2
  -8   4  -2 123.261 6.26264   1
  -8  -4  -1 119.398 8.43569  -2
   8  -4   2 119.398 8.43569   1
   9   4   1 9.16589 5.80101  -2
  -9   4  -2 9.16589 5.80101   1
  -9  -4  -1 13.6002 6.26455  -2
   9  -4   2 13.6002 6.26455   1
  10   4   1 20.2269 6.75681  -2
 -10   4  -2 20.2269 6.75681   1
 -10  -4  -1 -2.9435 15.0607  -2
  10  -4   2 -2.9435 15.0607   1
  11   4   1 40.2621 9.48098  -2
 -11   4  -2 40.2621 9.48098   1
 -11  -4  -1 38.6960 9.87262  -2
  11  -4   2 38.6960 9.87262   1
  12   4   1 7.86080 8.55246  -2
 -12   4  -2 7.86080 8.55246   1
 -12  -4  -1 5.96254 9.35299  -2
  12  -4   2 5.96254 9.35299   1
  13   4   1 32.4559 10.6430  -2
 -13   4  -2 32.4559 10.6430   1
 -13  -4  -1 -24.310 22.3154  -2
  13  -4   2 -24.310 22.3154   1
 -14   3   1 128.863 14.0000  -2
  14   3  -2 128.863 14.0000   1
  14  -3  -1 153.263 14.0302  -2
 -14  -3   2 153.263 14.0302   1
 -13   3   1 1.40558 7.21838  -2
  13   3  -2 1.40558 7.21838   1
  13  -3  -1 12.3879 7.62080  -2
 -13  -3   2 12.3879 7.62080   1
 -12   3   1 20.1029 7.74619  -2
  12   3  -2 20.1029 7.74619   1
  12  -3  -1 19.1971 6.16668  -2
 -12  -3   2 19.1971 6.16668   1
 -11   3   1 15.0321 7.27904  -2
  11   3  -2 15.0321 7.27904   1
  11  -3  -1 9.30038 5.89912  -2
 -11  -3   2 9.30038 5.89912   1
 -10   3   1 308.850 16.7290  -2
  10   3  -2 308.850 16.7290   1
  10  -3  -1 283.366 11.7127  -2
 -10  -3   2 283.366 11.7127   1
  -9   3   1 93.3751 6.18683  -2
   9   3  -2 93.3751 6.18683   1
   9  -3  -1 99.4930 6.91347  -2
  -9  -3   2 99.4930 6.91347   1
  -8   3   1 63.1265 4.79281  -2
   8   3  -2 63.1265 4.79281   1
   8  -3  -1 67.0377 5.04658  -2
  -8  -3   2 67.0377 5.04658   1
  -7   3   1 92.0297 4.40534  -2
   7   3  -2 92.0297 4.40534   1
   7  -3  -1 96.2129 5.35940  -2
  -7  -3   2 96.2129 5.35940   1
  -6   3   1 27.9852 3.41958  -2
   6   3  -2 27.9852 3.41958   1
   6  -3  -1 36.0224 3.67619  -2
  -6  -3   2 36.0224 3.67619   1
  -5   3   1 9.52228 2.34369  -2
   5   3  -2 9.52228 2.34369   1
   5  -3  -1 16.2285 2.67592  -2
  -5  -3   2 16.2285 2.67592   1
  -4   3   1 3321.55 62.3246  -2
   4   3  -2 3321.55 62.3246   1
   4  -3  -1 3390.66 70.2275  -2
  -4  -3   2 3390.66 70.2275   1
  -3   3   1 557.033 13.1627  -2
   3   3  -2 557.033 13.1627   1
   3  -3  -1 558.417 12.9506  -2
  -3  -3   2 558.417 12.9506   1
  -2   3   1 428.656 11.0284  -2
   2   3  -2 428.656 11.0284   1
   2  -3  -1 430.543 9.10085  -2
  -2  -3   2 430.543 9.10085   1
  -1   3   1 104.095 3.63713  -2
   1   3  -2 104.095 3.63713   1
   1   3  -2 73.9805 5.32393   2
   1  -3  -1 101.233 2.93119  -2
  -1  -3   2 101.233 2.93119   1
  -1  -3   2 65.0529 7.39931   1
   0   3   1 606.352 12.3654  -2
   0   3  -2 606.352 12.3654   1
   0   3  -2 276.488 16.4724   1
   0  -3  -1 610.501 10.1279  -2
   0  -3   2 610.501 10.1279   1
   1   3   1 226.928 5.32887  -2
  -1   3  -2 226.928 5.32887   1
  -1   3  -2 164.053 6.88820   2
  -1   3  -2 155.531 9.94258   1
  -1  -3  -1 226.023 4.45019  -2
   1  -3   2 226.023 4.45019   1
   2   3   1 368.173 8.33212  -2
  -2   3  -2 368.173 8.33212   1
  -2  -3  -1 374.768 6.84280  -2
   2  -3   2 374.768 6.84280   1
   3   3   1 19.8937 2.50931  -2
  -3   3  -2 19.8937 2.50931   1
  -3  -3  -1 19.9847 1.86384  -2
   3  -3   2 19.9847 1.86384   1
   4   3   1 4.21588 1.13217  -2
  -4   3  -2 4.21588 1.13217   1
  -4  -3  -1 3.19091 1.82544  -2
   4  -3   2 3.19091 1.82544   1
   5   3   1 187.830 5.00499  -2
  -5   3  -2 187.830 5.00499   1
  -5  -3  -1 186.356 6.08704  -2
   5  -3   2 186.356 6.08704   1
   6   3   1 32.6460 2.55860  -2
  -6   3  -2 32.6460 2.55860   1
  -6  -3  -1 35.7614 3.80928  -2
   6  -3   2 35.7614 3.80928   1
   7   3   1 38.8560 2.88465  -2
  -7   3  -2 38.8560 2.88465   1
  -7  -3  -1 37.6719 4.11068  -2
   7  -3   2 37.6719 4.11068   1
   8   3   1 777.264 18.2116  -2
  -8   3  -2 777.264 18.2116   1
  -8  -3  -1 793.099 24.9356  -2
   8  -3   2 793.099 24.9356   1
   9   3   1 59.3128 4.34716  -2
  -9   3  -2 59.3128 4.34716   1
  -9  -3  -1 58.1535 7.10268  -2
   9  -3   2 58.1535 7.10268   1
  10   3   1 90.0650 4.97284  -2
 -10   3  -2 90.0650 4.97284   1
 -10  -3  -1 57.1775 17.3486  -2
  10  -3   2 57.1775 17.3486   1
  11   3   1 69.3411 5.31997  -2
 -11   3  -2 69.3411 5.31997   1
 -11  -3  -1 72.9218 9.32844  -2
  11  -3   2 72.9218 9.32844   1
  12   3   1 223.989 12.9420  -2
 -12   3  -2 223.989 12.9420   1
 -12  -3  -1 237.946 15.6019  -2
  12  -3   2 237.946 15.6019   1
  13   3   1 32.8004 10.9154  -2
 -13   3  -2 32.8004 10.9154   1
 -13  -3  -1 -0.0765 14.6969  -2
  13  -3   2 -0.0765 14.6969   1
 -12   2   1 61.8999 15.6994  -2
  12   2  -2 61.8999 15.6994   1
 -11   2   1 111.146 21.0750  -2
  11   2  -2 111.146 21.0750   1
  11  -2  -1 104.172 23.4552  -2
 -11  -2   2 104.172 23.4552   1
 -11  -2   2 48.1431 7.98166   2
 -10   2   1 54.2731 21.9386  -2
  10   2  -2 54.2731 21.9386   1
  10  -2  -1 67.8301 11.1891  -2
 -10  -2   2 67.8301 11.1891   1
  -9   2   1 84.6616 7.84787  -2
   9   2  -2 84.6616 7.84787   1
   9  -2  -1 81.7655 6.97099  -2
  -9  -2   2 81.7655 6.97099   1
  -8   2   1 255.719 10.4812  -2
   8   2  -2 255.719 10.4812   1
   8   2  -2 122.245 18.0843   1
   8  -2  -1 250.892 10.9998  -2
  -8  -2   2 250.892 10.9998   1
  -8  -2   2 110.938 16.9453   2
  -8  -2   2 117.993 17.6263   1
  -7   2   1 808.442 25.3737  -2
   7   2  -2 808.442 25.3737   1
   7   2  -2 436.536 19.0235   1
   7   2  -2 416.692 22.4996   2
  -7  -2   2 412.513 15.4777   2
   7  -2  -1 753.491 25.0183  -2
  -7  -2   2 753.491 25.0183   1
  -7  -2   2 460.855 17.2230   1
   6   2  -2 60.4313 4.42683   1
   6   2  -2 59.1628 7.30066   2
  -6   2   1 163.852 10.8565  -2
   6   2  -2 163.852 10.8565   1
  -6  -2   2 57.9228 4.60118   2
  -6  -2   2 59.4165 4.35505   1
   6  -2  -1 151.024 9.26649  -2
  -6  -2   2 151.024 9.26649   1
   5   2  -2 343.349 9.29396   1
   5   2  -2 338.535 9.88850   2
  -5   2   1 539.081 26.0744  -2
   5   2  -2 539.081 26.0744   1
  -5  -2   2 319.549 8.62640   2
  -5  -2   2 345.524 9.38961   1
   5  -2  -1 560.044 26.4655  -2
  -5  -2   2 560.044 26.4655   1
   4   2  -2 0.22163 1.49912   1
   4   2  -2 -0.5720 1.51187   2
  -4  -2   2 -0.9774 1.61283   2
  -4  -2   2 -3.1938 1.57289   1
   3   2  -2 284.381 6.87249   1
   3   2  -2 290.782 6.97433   2
  -3  -2   2 288.314 8.06953   2
  -3  -2   2 275.812 8.04923   1
   2   2  -2 212.135 6.28753   1
   2   2  -2 216.446 7.71658   2
  -2  -2   2 202.830 5.30104   2
  -2  -2   2 229.318 5.98359   1
   1   2  -2 1059.87 26.4718   1
   1   2  -2 1096.96 54.6339   2
  -1  -2   2 1057.51 26.5495   1
  -1  -2   2 983.807 27.8176   2
   0   2  -2 164.313 4.89934   2
   0   2   1 876.893 33.5202  -2
   0   2  -2 876.893 33.5202   1
   0   2  -2 182.097 6.36655   1
   0  -2  -1 877.150 46.2291  -2
   0  -2   2 877.150 46.2291   1
   0  -2   2 179.734 4.53190   1
   0  -2   2 168.335 4.49628   2
  -1   2  -2 1469.87 34.0075   1
  -1   2  -2 1363.55 30.2603   2
   1  -2   2 1493.99 33.6636   1
   1  -2   2 1321.56 33.2175   2
  -2   2  -2 79.4886 2.51119   1
   2   2   1 402.478 17.0844  -2
  -2   2  -2 402.478 17.0844   1
  -2   2  -2 64.8267 3.15166   2
  -2  -2  -1 391.221 13.3747  -2
   2  -2   2 391.221 13.3747   1
   2  -2   2 82.9966 3.89224   1
   2  -2   2 73.3310 2.89934   2
  -3   2  -2 43.1498 2.50025   2
  -3   2  -2 41.6220 2.55679   1
   3   2   1 81.3423 7.05166  -2
  -3   2  -2 81.3423 7.05166   1
   3  -2   2 38.5106 2.64560   1
   3  -2   2 41.7918 2.62936   2
  -3  -2  -1 60.4288 10.0433  -2
   3  -2   2 60.4288 10.0433   1
  -4   2  -2 105.434 3.63473   2
  -4   2  -2 117.009 4.21393   1
   4   2   1 273.538 12.4795  -2
  -4   2  -2 273.538 12.4795   1
   4  -2   2 101.302 4.19116   1
   4  -2   2 98.8906 3.90282   2
  -4  -2  -1 247.083 13.2887  -2
   4  -2   2 247.083 13.2887   1
  -5   2  -2 596.361 19.4724   1
   5   2   1 1510.07 41.5699  -2
  -5   2  -2 1510.07 41.5699   1
  -5   2  -2 571.278 14.6932   2
   5  -2   2 618.980 15.3320   1
   5  -2   2 542.427 13.8759   2
  -5  -2  -1 1364.31 84.6981  -2
   5  -2   2 1364.31 84.6981   1
  -6   2  -2 14.9155 5.00950   1
  -6   2  -2 13.0185 2.89231   2
   6   2   1 39.3197 4.31456  -2
  -6   2  -2 39.3197 4.31456   1
   6  -2   2 16.6935 3.20332   1
  -6  -2  -1 33.0102 11.0279  -2
   6  -2   2 33.0102 11.0279   1
   6  -2   2 16.8807 2.68689   2
  -7   2  -2 3.45633 6.79497   1
   7   2   1 10.0088 5.03676  -2
  -7   2  -2 10.0088 5.03676   1
  -7   2  -2 9.68016 3.47314   2
   7  -2   2 2.45352 4.73928   1
  -7  -2  -1 15.2996 5.46675  -2
   7  -2   2 15.2996 5.46675   1
   7  -2   2 2.90382 6.31630   2
  -8   2  -2 31.4802 10.0041   1
   8   2   1 49.7705 5.70727  -2
  -8   2  -2 49.7705 5.70727   1
   8  -2   2 16.7323 9.83537   1
  -8  -2  -1 51.2613 7.09258  -2
   8  -2   2 51.2613 7.09258   1
   9   2   1 62.3612 6.86750  -2
  -9   2  -2 62.3612 6.86750   1
  -9  -2  -1 60.0403 9.14123  -2
   9  -2   2 60.0403 9.14123   1
  10   2   1 61.5655 5.99640  -2
 -10   2  -2 61.5655 5.99640   1
  11   2   1 236.538 18.9664  -2
 -11   2  -2 236.538 18.9664   1
 -11  -2  -1 221.570 21.1635  -2
  11  -2   2 221.570 21.1635   1
 -12  -2  -1 22.0382 22.2695  -2
  12  -2   2 22.0382 22.2695   1
 -14   1   2 86.6062 17.9872  -2
  14   1  -2 86.6062 17.9872   1
  14  -1  -2 101.444 17.6860  -2
 -14  -1   2 101.444 17.6860   1
 -13   1   2 94.2654 10.1252  -2
  13   1  -2 94.2654 10.1252   1
  13  -1  -2 116.513 14.7444  -2
 -13  -1   2 116.513 14.7444   1
 -12   1   2 64.7050 8.58063  -2
  12   1  -2 64.7050 8.58063   1
  12  -1  -2 42.3867 13.2129  -2
 -12  -1   2 42.3867 13.2129   1
 -11   1   2 8.25133 7.18991  -2
  11   1  -2 8.25133 7.18991   1
  11  -1  -2 27.3806 6.43744  -2
 -11  -1   2 27.3806 6.43744   1
 -10   1   2 153.267 11.5412  -2
  10   1  -2 153.267 11.5412   1
  10  -1  -2 149.802 7.50906  -2
 -10  -1   2 149.802 7.50906   1
  -9   1   2 22.3831 5.53372  -2
   9   1  -2 22.3831 5.53372   1
   9  -1  -2 30.4662 6.29561  -2
  -9  -1   2 30.4662 6.29561   1
  -8   1   2 30.0363 4.84680  -2
   8   1  -2 30.0363 4.84680   1
   8  -1  -2 33.1908 5.20360  -2
  -8  -1   2 33.1908 5.20360   1
  -7   1   2 619.728 14.9416  -2
   7   1  -2 619.728 14.9416   1
   7  -1  -2 628.251 17.6084  -2
  -7  -1   2 628.251 17.6084   1
  -6   1   2 161.678 5.97494  -2
   6   1  -2 161.678 5.97494   1
   6  -1  -2 147.346 5.16767  -2
  -6  -1   2 147.346 5.16767   1
  -5   1   2 1932.24 49.2261  -2
   5   1  -2 1932.24 49.2261   1
   5   1  -2 1087.81 38.0060   1
   5   1  -2 1012.64 44.9839   2
   5  -1  -2 1912.91 48.8719  -2
  -5  -1   2 1912.91 48.8719   1
  -5  -1   2 1090.80 45.8968   1
  -5  -1   2 1047.88 36.6636   2
   4   1  -2 738.077 20.2408   2
  -4   1   2 1241.01 41.6706  -2
   4   1  -2 1241.01 41.6706   1
   4   1  -2 842.484 18.6981   1
  -4  -1   2 750.756 18.5403   2
  -4  -1   2 806.211 17.3665   1
   4  -1  -2 1261.17 71.3295  -2
  -4  -1   2 1261.17 71.3295   1
   3   1  -2 56.9593 2.65082   2
   3   1  -2 59.3276 2.69101   1
  -3  -1   2 52.1279 2.68887   1
  -3  -1   2 59.4563 2.88411   2
   2   1  -2 258.618 6.95738   1
   2   1  -2 238.668 6.46283   2
  -2  -1   2 269.092 6.00587   1
  -2  -1   2 241.465 6.09189   2
   1   1  -2 316.646 7.07462   1
   1   1  -2 241.302 10.4162   2
  -1  -1   2 303.906 7.09672   1
  -1  -1   2 258.540 8.72670   2
   0   1  -2 12.2438 0.93341   1
   0   1  -2 13.1289 1.02212   2
   0   1   2 31.9246 4.32700  -2
   0   1  -2 31.9246 4.32700   1
   0  -1   2 12.3413 0.99136   2
   0  -1   2 12.4641 0.92247   1
   0  -1  -2 34.6295 3.03607  -2
   0  -1   2 34.6295 3.03607   1
  -1   1  -2 1099.57 23.9201   2
  -1   1  -2 1147.20 27.8895   1
   1   1   2 3413.75 108.232  -2
  -1   1  -2 3413.75 108.232   1
  -1  -1  -2 3397.13 104.400  -2
   1  -1   2 3397.13 104.400   1
   1  -1   2 1104.41 38.0476   1
   1  -1   2 1007.13 26.2018   2
  -2   1  -2 175.835 4.25720   2
  -2   1  -2 173.231 5.35479   1
   2   1   2 281.894 16.4442  -2
  -2   1  -2 281.894 16.4442   1
  -2  -1  -2 269.246 17.3491  -2
   2  -1   2 269.246 17.3491   1
   2  -1   2 169.914 4.25712   2
   2  -1   2 169.488 4.54667   1
  -3   1  -2 14.7849 1.93335   2
  -3   1  -2 18.1632 2.00562   1
   3   1   2 37.6763 6.18789  -2
  -3   1  -2 37.6763 6.18789   1
   3  -1   2 19.2348 2.41506   1
  -3  -1  -2 46.1238 5.86043  -2
   3  -1   2 46.1238 5.86043   1
   3  -1   2 15.4829 2.32734   2
   4   1   2 978.237 34.4539  -2
  -4   1  -2 978.237 34.4539   1
  -4   1  -2 509.255 15.4571   2
  -4   1  -2 353.202 16.4768   1
  -4  -1  -2 980.615 33.6921  -2
   4  -1   2 980.615 33.6921   1
   4  -1   2 332.997 14.4356   1
   4  -1   2 463.194 15.3729   2
  -5   1  -2 329.400 17.9370   2
   5   1   2 479.467 12.3904  -2
  -5   1  -2 479.467 12.3904   1
   5  -1   2 265.526 15.1246   1
  -5  -1  -2 488.736 13.7601  -2
   5  -1   2 488.736 13.7601   1
   5  -1   2 315.226 16.7204   2
   6   1   2 6.72659 2.83358  -2
  -6   1  -2 6.72659 2.83358   1
  -6  -1  -2 3.70453 4.45803  -2
   6  -1   2 3.70453 4.45803   1
   7   1   2 962.746 26.0067  -2
  -7   1  -2 962.746 26.0067   1
  -7  -1  -2 996.466 26.2586  -2
   7  -1   2 996.466 26.2586   1
   8   1   2 143.139 7.44064  -2
  -8   1  -2 143.139 7.44064   1
  -8  -1  -2 154.892 8.32945  -2
   8  -1   2 154.892 8.32945   1
   9   1   2 89.1569 6.48539  -2
  -9   1  -2 89.1569 6.48539   1
  -9  -1  -2 65.1556 9.68830  -2
   9  -1   2 65.1556 9.68830   1
  10   1   2 14.3079 3.72665  -2
 -10   1  -2 14.3079 3.72665   1
 -10  -1  -2 2.19143 8.42428  -2
  10  -1   2 2.19143 8.42428   1
  11   1   2 160.566 10.6474  -2
 -11   1  -2 160.566 10.6474   1
 -11  -1  -2 209.277 16.7413  -2
  11  -1   2 209.277 16.7413   1
  12   1   2 23.6517 8.43565  -2
 -12   1  -2 23.6517 8.43565   1
 -12  -1  -2 19.0192 11.7484  -2
  12  -1   2 19.0192 11.7484   1
  13   1   2 19.2539 10.8755  -2
 -13   1  -2 19.2539 10.8755   1
 -13  -1  -2 37.2174 15.7191  -2
  13  -1   2 37.2174 15.7191   1
 -14   0   2 13.1501 9.54074  -2
  14   0  -2 13.1501 9.54074   1
  14   0  -2 22.2730 7.47257  -2
 -14   0   2 22.2730 7.47257   1
 -13   0   2 4.27231 7.37775  -2
  13   0  -2 4.27231 7.37775   1
  13   0  -2 8.68187 6.97402  -2
 -13   0   2 8.68187 6.97402   1
 -12   0   2 17.9580 5.51191  -2
  12   0  -2 17.9580 5.51191   1
  12   0  -2 12.2678 3.46340  -2
 -12   0   2 12.2678 3.46340   1
 -11   0   2 -1.3214 3.84685  -2
  11   0  -2 -1.3214 3.84685   1
  11   0  -2 0.41239 3.09888  -2
 -11   0   2 0.41239 3.09888   1
 -10   0   2 1159.51 34.4349  -2
  10   0  -2 1159.51 34.4349   1
  10   0  -2 1147.62 29.0438  -2
 -10   0   2 1147.62 29.0438   1
  -9   0   2 2.53634 2.93633  -2
   9   0  -2 2.53634 2.93633   1
   9   0  -2 2.44713 3.05658  -2
  -9   0   2 2.44713 3.05658   1
  -8   0   2 276.571 11.9255  -2
   8   0  -2 276.571 11.9255   1
   8   0  -2 282.744 8.16165  -2
  -8   0   2 282.744 8.16165   1
  -7   0   2 4.93059 2.11858  -2
   7   0  -2 4.93059 2.11858   1
   7   0  -2 3.74275 1.68498  -2
  -7   0   2 3.74275 1.68498   1
  -6   0   2 314.914 7.55459  -2
   6   0  -2 314.914 7.55459   1
   6   0  -2 310.589 7.28014  -2
  -6   0   2 310.589 7.28014   1
  -5   0   2 2.69686 1.80753  -2
   5   0  -2 2.69686 1.80753   1
   5   0  -2 4.25528 1.57653  -2
  -5   0   2 4.25528 1.57653   1
  -4   0   2 52.9802 2.89347  -2
   4   0  -2 52.9802 2.89347   1
   4   0  -2 56.2564 2.52911  -2
  -4   0   2 56.2564 2.52911   1
  -3   0   2 2.56463 1.92294  -2
   3   0  -2 2.56463 1.92294   1
   3   0  -2 2.69632 1.52898  -2
  -3   0   2 2.69632 1.52898   1
  -2   0   2 2201.43 38.4054  -2
   2   0  -2 2201.43 38.4054   1
   2   0  -2 2182.89 38.3809  -2
  -2   0   2 2182.89 38.3809   1
  -1   0   2 0.26070 0.71106  -2
   1   0  -2 0.26070 0.71106   1
   1   0  -2 0.37791 0.73032  -2
  -1   0   2 0.37791 0.73032   1
   0   0   2 1619.63 30.1215  -2
   0   0  -2 1619.63 30.1215   1
   0   0  -2 1641.78 34.3289  -2
   0   0   2 1641.78 34.3289   1
   1   0   2 2.02664 1.16366  -2
  -1   0  -2 2.02664 1.16366   1
  -1   0  -2 1.75021 1.07758  -2
   1   0   2 1.75021 1.07758   1
   2   0   2 4653.93 80.2535  -2
  -2   0  -2 4653.93 80.2535   1
  -2   0  -2 4628.64 76.3477  -2
   2   0   2 4628.64 76.3477   1
   3   0   2 -0.4453 1.43970  -2
  -3   0  -2 -0.4453 1.43970   1
  -3   0  -2 0.35922 1.38564  -2
   3   0   2 0.35922 1.38564   1
   4   0   2 8.91422 1.73041  -2
  -4   0  -2 8.91422 1.73041   1
  -4   0  -2 9.14173 1.71788  -2
   4   0   2 9.14173 1.71788   1
   5   0   2 0.92991 1.52590  -2
  -5   0  -2 0.92991 1.52590   1
  -5   0  -2 0.74784 1.55973  -2
   5   0   2 0.74784 1.55973   1
   6   0   2 469.842 11.1261  -2
  -6   0  -2 469.842 11.1261   1
  -6   0  -2 445.505 10.7779  -2
   6   0   2 445.505 10.7779   1
   7   0   2 10.6597 2.18823  -2
  -7   0  -2 10.6597 2.18823   1
  -7   0  -2 8.24402 2.46529  -2
   7   0   2 8.24402 2.46529   1
   8   0   2 24.3298 3.35832  -2
  -8   0  -2 24.3298 3.35832   1
  -8   0  -2 16.4215 4.79515  -2
   8   0   2 16.4215 4.79515   1
   9   0   2 1.78820 2.61670  -2
  -9   0  -2 1.78820 2.61670   1
  -9   0  -2 4.22144 3.99386  -2
   9   0   2 4.22144 3.99386   1
  10   0   2 164.339 6.22092  -2
 -10   0  -2 164.339 6.22092   1
 -10   0  -2 174.045 11.8731  -2
  10   0   2 174.045 11.8731   1
  11   0   2 5.55026 3.05344  -2
 -11   0  -2 5.55026 3.05344   1
 -11   0  -2 8.49586 6.99813  -2
  11   0   2 8.49586 6.99813   1
  12   0   2 3.23777 5.29375  -2
 -12   0  -2 3.23777 5.29375   1
 -12   0  -2 11.1947 7.52306  -2
  12   0   2 11.1947 7.52306   1
  13   0   2 -2.1947 5.55975  -2
 -13   0  -2 -2.1947 5.55975   1
 -13   0  -2 7.45311 8.40704  -2
  13   0   2 7.45311 8.40704   1
 -14  -1   2 76.2518 17.6892  -2
  14  -1  -2 76.2518 17.6892   1
  14   1  -2 94.6165 21.8456  -2
 -14   1   2 94.6165 21.8456   1
 -13  -1   2 113.236 13.2724  -2
  13  -1  -2 113.236 13.2724   1
  13   1  -2 108.314 11.1158  -2
 -13   1   2 108.314 11.1158   1
 -12  -1   2 59.7790 10.6429  -2
  12  -1  -2 59.7790 10.6429   1
  12   1  -2 51.9493 9.89849  -2
 -12   1   2 51.9493 9.89849   1
 -11  -1   2 17.8135 11.5710  -2
  11  -1  -2 17.8135 11.5710   1
  11   1  -2 2.72489 4.48561  -2
 -11   1   2 2.72489 4.48561   1
 -10  -1   2 172.702 14.4300  -2
  10  -1  -2 172.702 14.4300   1
  10   1  -2 150.480 6.91147  -2
 -10   1   2 150.480 6.91147   1
  -9  -1   2 36.1553 6.67740  -2
   9  -1  -2 36.1553 6.67740   1
   9   1  -2 21.3895 4.01323  -2
  -9   1   2 21.3895 4.01323   1
  -8  -1   2 29.3217 5.38802  -2
   8  -1  -2 29.3217 5.38802   1
   8   1  -2 32.2228 4.37806  -2
  -8   1   2 32.2228 4.37806   1
  -7  -1   2 633.975 16.3864  -2
   7  -1  -2 633.975 16.3864   1
   7   1  -2 633.555 14.1480  -2
  -7   1   2 633.555 14.1480   1
  -6  -1   2 159.009 6.08416  -2
   6  -1  -2 159.009 6.08416   1
   6   1  -2 159.157 4.98730  -2
  -6   1   2 159.157 4.98730   1
  -5  -1   2 1968.38 56.2795  -2
   5  -1  -2 1968.38 56.2795   1
   5  -1  -2 1270.70 33.7398   1
   5  -1  -2 1210.47 41.4106   2
   5   1  -2 1968.91 38.8747  -2
  -5   1   2 1968.91 38.8747   1
  -5   1   2 1197.15 35.7079   2
  -5   1   2 1244.17 53.9833   1
   4  -1  -2 456.188 13.1569   1
  -4  -1   2 1188.58 50.0823  -2
   4  -1  -2 1188.58 50.0823   1
   4  -1  -2 398.447 9.79721   2
  -4   1   2 394.276 12.0913   2
  -4   1   2 445.313 14.2495   1
   4   1  -2 1198.61 33.9146  -2
  -4   1   2 1198.61 33.9146   1
   3  -1  -2 91.7411 3.09287   1
   3  -1  -2 75.6639 3.10457   2
  -3   1   2 75.7433 2.98442   2
  -3   1   2 84.4055 3.86597   1
   3   1  -2 161.189 8.66561  -2
  -3   1   2 161.189 8.66561   1
   2  -1  -2 37.3276 2.10244   2
   2  -1  -2 44.6621 2.30313   1
  -2   1   2 37.4470 2.18767   2
  -2   1   2 46.1087 2.66638   1
   2   1  -2 529.265 29.9935  -2
  -2   1   2 529.265 29.9935   1
   1  -1  -2 314.110 7.11858   2
  -1  -1   2 1572.28 60.6301  -2
   1  -1  -2 1572.28 60.6301   1
   1  -1  -2 359.818 10.4413   1
  -1   1   2 308.101 7.04001   2
   1   1  -2 1543.20 60.5676  -2
  -1   1   2 1543.20 60.5676   1
  -1   1   2 362.174 8.57962   1
   0  -1  -2 1.72903 0.91679   1
   0  -1   2 30.8837 2.46678  -2
   0  -1  -2 30.8837 2.46678   1
   0  -1  -2 2.70626 0.68561   2
   0   1   2 2.50067 0.68491   2
   0   1   2 2.73953 0.66817   1
   0   1  -2 35.4804 3.11016  -2
   0   1   2 35.4804 3.11016   1
  -1  -1  -2 419.171 15.0367   2
   1  -1   2 3051.00 124.493  -2
  -1  -1  -2 3051.00 124.493   1
   1   1   2 650.239 16.4031   1
   1   1   2 447.282 18.2347   2
  -2  -1  -2 21.3646 2.13058   1
  -2  -1  -2 20.4639 2.20519   2
   2   1   2 20.6390 2.36017   2
   2   1   2 36.6561 2.15822   1
  -3  -1  -2 16.3569 2.17864   2
  -3  -1  -2 18.3115 2.41730   1
   3  -1   2 39.4350 6.78642  -2
  -3  -1  -2 39.4350 6.78642   1
   3   1   2 20.5093 2.13056   1
   3   1   2 16.9007 1.97255   2
  -3   1  -2 39.8853 8.61244  -2
   3   1   2 39.8853 8.61244   1
  -4  -1  -2 723.644 19.9444   1
   4  -1   2 977.180 25.6924  -2
  -4  -1  -2 977.180 25.6924   1
  -4  -1  -2 713.493 25.5169   2
   4   1   2 746.966 22.7201   1
  -4   1  -2 979.871 26.2399  -2
   4   1   2 979.871 26.2399   1
   4   1   2 692.970 21.5972   2
  -5  -1  -2 306.023 16.0331   1
  -5  -1  -2 300.734 16.3871   2
   5  -1   2 478.046 12.1517  -2
  -5  -1  -2 478.046 12.1517   1
  -5   1  -2 460.560 11.9735  -2
   5   1   2 460.560 11.9735   1
   5   1   2 295.117 16.9202   1
   6  -1   2 4.77676 3.50620  -2
  -6  -1  -2 4.77676 3.50620   1
  -6   1  -2 11.2014 3.29648  -2
   6   1   2 11.2014 3.29648   1
   7  -1   2 980.417 22.6133  -2
  -7  -1  -2 980.417 22.6133   1
  -7   1  -2 945.433 26.9345  -2
   7   1   2 945.433 26.9345   1
   8  -1   2 163.811 8.04842  -2
  -8  -1  -2 163.811 8.04842   1
  -8   1  -2 150.446 7.28352  -2
   8   1   2 150.446 7.28352   1
   9  -1   2 72.8618 6.33189  -2
  -9  -1  -2 72.8618 6.33189   1
  -9   1  -2 82.2875 6.42884  -2
   9   1   2 82.2875 6.42884   1
  10  -1   2 2.91446 5.79688  -2
 -10  -1  -2 2.91446 5.79688   1
 -10   1  -2 0.63290 4.52143  -2
  10   1   2 0.63290 4.52143   1
  11  -1   2 180.705 11.8181  -2
 -11  -1  -2 180.705 11.8181   1
 -11   1  -2 170.537 10.6882  -2
  11   1   2 170.537 10.6882   1
  12  -1   2 8.98465 21.6863  -2
 -12  -1  -2 8.98465 21.6863   1
 -12   1  -2 36.7148 13.7047  -2
  12   1   2 36.7148 13.7047   1
  13  -1   2 46.3960 12.9241  -2
 -13  -1  -2 46.3960 12.9241   1
 -13   1  -2 43.6482 14.4009  -2
  13   1   2 43.6482 14.4009   1
 -11  -2   3 230.292 20.9980  -2
  11  -2  -2 230.292 20.9980   1
  11   2  -3 234.766 27.5964  -2
 -11   2   2 234.766 27.5964   1
 -10  -2   3 79.6676 22.9970  -2
  10  -2  -2 79.6676 22.9970   1
  10   2  -3 48.9570 11.7189  -2
 -10   2   2 48.9570 11.7189   1
  -9  -2   3 35.2630 8.24797  -2
   9  -2  -2 35.2630 8.24797   1
   9   2  -3 29.6872 8.53834  -2
  -9   2   2 29.6872 8.53834   1
   8  -2  -2 91.0808 17.8948   2
  -8  -2   3 106.833 8.08814  -2
   8  -2  -2 106.833 8.08814   1
   8  -2  -2 91.1567 16.5700   1
   8   2  -3 123.386 7.22996  -2
  -8   2   2 123.386 7.22996   1
  -8   2   2 84.2791 15.4285   1
   7  -2  -2 132.861 8.04609   2
   7  -2  -2 127.608 7.37161   1
  -7  -2   3 156.927 11.2373  -2
   7  -2  -2 156.927 11.2373   1
   7   2  -3 156.515 6.02720  -2
  -7   2   2 156.515 6.02720   1
  -7   2   2 130.589 10.9592   1
  -7   2   2 119.343 7.42850   2
   6  -2  -2 0.64709 2.33494   1
   6  -2  -2 -2.2465 2.15066   2
  -6  -2   3 11.2272 6.43965  -2
   6  -2  -2 11.2272 6.43965   1
  -6   2   2 -1.2217 2.07791   2
  -6   2   2 2.00534 3.13702   1
   6   2  -3 29.8727 3.20327  -2
  -6   2   2 29.8727 3.20327   1
   5  -2  -2 35.2942 2.88840   1
   5  -2  -2 34.9086 3.25826   2
  -5   2   2 45.7502 3.54678   1
  -5   2   2 32.9837 2.99905   2
   5   2  -3 278.167 11.4914  -2
  -5   2   2 278.167 11.4914   1
   4  -2  -2 15.3888 2.20002   1
   4  -2  -2 17.0187 2.07496   2
  -4   2   2 15.4289 1.92845   2
  -4   2   2 17.9753 2.18926   1
   4   2  -3 74.5869 11.0242  -2
  -4   2   2 74.5869 11.0242   1
   3  -2  -2 10.4354 1.64353   2
   3  -2  -2 13.6758 2.36986   1
  -3   2   2 4.04609 1.71388   2
  -3   2   2 8.98666 1.75168   1
   3   2  -3 347.015 14.0782  -2
  -3   2   2 347.015 14.0782   1
   2  -2  -2 147.976 4.57397   2
   2  -2  -2 186.665 4.86759   1
  -2   2   2 166.409 4.34100   2
   2   2  -3 438.666 17.3761  -2
  -2   2   2 438.666 17.3761   1
  -2   2   2 165.340 5.15999   1
   1  -2  -2 2564.64 49.8260   2
   1  -2  -2 3165.25 73.9627   1
  -1  -2   3 9999.99 527.833  -2
   1  -2  -2 9999.99 527.833   1
  -1   2   2 2635.39 63.7350   2
  -1   2   2 2999.49 93.9030   1
   0  -2  -2 2.24848 0.80129   1
   0  -2   3 83.2308 4.74827  -2
   0  -2  -2 83.2308 4.74827   1
   0  -2  -2 1.21453 0.93061   2
   0   2   2 2.79824 1.34535   2
   0   2  -3 93.7680 9.32333  -2
   0   2   2 93.7680 9.32333   1
   0   2   2 2.47989 0.96210   1
  -1  -2  -2 678.518 14.9704   2
   1  -2   3 1624.70 40.3583  -2
  -1  -2  -2 1624.70 40.3583   1
  -1  -2  -2 671.312 15.9008   1
   1   2   2 693.353 15.8824   1
   1   2   2 693.356 16.1286   2
  -1   2  -3 1800.80 81.7674  -2
   1   2   2 1800.80 81.7674   1
  -2  -2  -2 40.0343 2.47077   1
  -2  -2  -2 34.8659 2.06390   2
   2   2   2 37.6256 2.08935   2
   2   2   2 46.1326 2.37628   1
  -3  -2  -2 149.236 5.51255   2
  -3  -2  -2 160.619 4.76740   1
   3  -2   3 413.928 29.9063  -2
  -3  -2  -2 413.928 29.9063   1
   3   2   2 155.847 5.31707   2
   3   2   2 164.916 4.98042   1
  -4  -2  -2 83.1638 3.60780   1
  -4  -2  -2 84.8516 3.93913   2
   4  -2   3 198.222 19.2296  -2
  -4  -2  -2 198.222 19.2296   1
   4   2   2 86.3640 3.55903   1
   4   2   2 87.3284 4.21606   2
  -4   2  -3 199.632 12.9328  -2
   4   2   2 199.632 12.9328   1
  -5  -2  -2 12.0475 2.76410   2
  -5  -2  -2 17.0708 2.58752   1
   5  -2   3 86.2402 7.74013  -2
  -5  -2  -2 86.2402 7.74013   1
   5   2   2 14.6781 2.62288   1
   5   2   2 10.4574 2.53761   2
  -5   2  -3 100.141 9.84625  -2
   5   2   2 100.141 9.84625   1
  -6  -2  -2 14.0323 4.51178   2
   6  -2   3 42.4417 5.54632  -2
  -6  -2  -2 42.4417 5.54632   1
  -6  -2  -2 18.6393 3.63607   1
   6   2   2 12.0216 2.90237   1
  -6   2  -3 47.6753 6.00563  -2
   6   2   2 47.6753 6.00563   1
   6   2   2 12.6761 4.08689   2
  -7  -2  -2 93.6616 10.4678   2
   7  -2   3 368.547 15.8415  -2
  -7  -2  -2 368.547 15.8415   1
  -7  -2  -2 103.281 15.0217   1
  -7   2  -3 319.739 14.3302  -2
   7   2   2 319.739 14.3302   1
   7   2   2 138.246 22.3109   1
   8  -2   3 113.000 10.4689  -2
  -8  -2  -2 113.000 10.4689   1
  -8  -2  -2 33.1872 12.2867   2
  -8   2  -3 100.372 7.53298  -2
   8   2   2 100.372 7.53298   1
   8   2   2 52.1455 15.1065   1
   9  -2   3 29.0380 9.49463  -2
  -9  -2  -2 29.0380 9.49463   1
  -9   2  -3 43.0202 10.2207  -2
   9   2   2 43.0202 10.2207   1
  10  -2   3 406.231 24.1261  -2
 -10  -2  -2 406.231 24.1261   1
 -10   2  -3 332.344 37.8605  -2
  10   2   2 332.344 37.8605   1
  11  -2   3 230.130 19.2181  -2
 -11  -2  -2 230.130 19.2181   1
 -11   2  -3 271.084 30.1725  -2
  11   2   2 271.084 30.1725   1
 -14  -3   3 104.552 15.1469  -2
  14  -3  -2 104.552 15.1469   1
  14   3  -3 111.362 15.3325  -2
 -14   3   2 111.362 15.3325   1
 -13  -3   3 29.6690 9.24303  -2
  13  -3  -2 29.6690 9.24303   1
  13   3  -3 26.0645 14.6623  -2
 -13   3   2 26.0645 14.6623   1
 -12  -3   3 79.5805 10.3819  -2
  12  -3  -2 79.5805 10.3819   1
  12   3  -3 55.4170 6.79517  -2
 -12   3   2 55.4170 6.79517   1
 -11  -3   3 5.75108 8.62734  -2
  11  -3  -2 5.75108 8.62734   1
  11   3  -3 7.68973 3.53476  -2
 -11   3   2 7.68973 3.53476   1
 -10  -3   3 62.2998 12.2238  -2
  10  -3  -2 62.2998 12.2238   1
  10   3  -3 56.8038 4.13761  -2
 -10   3   2 56.8038 4.13761   1
  -9  -3   3 1211.83 35.9675  -2
   9  -3  -2 1211.83 35.9675   1
   9   3  -3 1197.15 25.6113  -2
  -9   3   2 1197.15 25.6113   1
  -8  -3   3 431.130 16.1833  -2
   8  -3  -2 431.130 16.1833   1
   8   3  -3 454.272 11.9009  -2
  -8   3   2 454.272 11.9009   1
  -7  -3   3 13.1000 3.42427  -2
   7  -3  -2 13.1000 3.42427   1
   7   3  -3 8.72500 2.36266  -2
  -7   3   2 8.72500 2.36266   1
  -6  -3   3 0.98094 2.98954  -2
   6  -3  -2 0.98094 2.98954   1
   6   3  -3 -0.1922 1.89843  -2
  -6   3   2 -0.1922 1.89843   1
  -5  -3   3 39.0614 3.07905  -2
   5  -3  -2 39.0614 3.07905   1
   5   3  -3 38.7160 2.18435  -2
  -5   3   2 38.7160 2.18435   1
  -4  -3   3 400.328 10.3469  -2
   4  -3  -2 400.328 10.3469   1
   4   3  -3 393.758 9.10568  -2
  -4   3   2 393.758 9.10568   1
  -3  -3   3 242.663 5.87181  -2
   3  -3  -2 242.663 5.87181   1
   3   3  -3 245.616 6.09888  -2
  -3   3   2 245.616 6.09888   1
  -2  -3   3 191.035 3.88577  -2
   2  -3  -2 191.035 3.88577   1
   2   3  -3 190.401 5.26134  -2
  -2   3   2 190.401 5.26134   1
  -1  -3   3 2839.10 45.7115  -2
   1  -3  -2 2839.10 45.7115   1
   1   3  -3 2845.96 53.8215  -2
  -1   3   2 2845.96 53.8215   1
   0  -3   3 201.807 4.30377  -2
   0  -3  -2 201.807 4.30377   1
   0   3  -3 204.672 4.83380  -2
   0   3   2 204.672 4.83380   1
   1  -3   3 125.431 3.55626  -2
  -1  -3  -2 125.431 3.55626   1
  -1   3  -3 124.194 3.20846  -2
   1   3   2 124.194 3.20846   1
   2  -3   3 412.871 8.96060  -2
  -2  -3  -2 412.871 8.96060   1
  -2   3  -3 416.668 8.70062  -2
   2   3   2 416.668 8.70062   1
   3  -3   3 601.340 12.6144  -2
  -3  -3  -2 601.340 12.6144   1
  -3   3  -3 606.359 13.3647  -2
   3   3   2 606.359 13.3647   1
   4  -3   3 964.955 19.2935  -2
  -4  -3  -2 964.955 19.2935   1
  -4   3  -3 946.694 19.0586  -2
   4   3   2 946.694 19.0586   1
   5  -3   3 138.588 5.32487  -2
  -5  -3  -2 138.588 5.32487   1
  -5   3  -3 141.656 4.44063  -2
   5   3   2 141.656 4.44063   1
   6  -3   3 55.8481 3.80618  -2
  -6  -3  -2 55.8481 3.80618   1
  -6   3  -3 64.4376 3.79845  -2
   6   3   2 64.4376 3.79845   1
   7  -3   3 13.1143 3.67409  -2
  -7  -3  -2 13.1143 3.67409   1
  -7   3  -3 21.7845 3.68951  -2
   7   3   2 21.7845 3.68951   1
   8  -3   3 287.040 11.2729  -2
  -8  -3  -2 287.040 11.2729   1
  -8   3  -3 288.045 10.3651  -2
   8   3   2 288.045 10.3651   1
   9  -3   3 19.8915 5.25644  -2
  -9  -3  -2 19.8915 5.25644   1
  -9   3  -3 25.9554 4.74265  -2
   9   3   2 25.9554 4.74265   1
  10  -3   3 23.7198 6.14656  -2
 -10  -3  -2 23.7198 6.14656   1
 -10   3  -3 20.4222 5.44669  -2
  10   3   2 20.4222 5.44669   1
  11  -3   3 13.2155 5.95813  -2
 -11  -3  -2 13.2155 5.95813   1
 -11   3  -3 23.6388 6.94344  -2
  11   3   2 23.6388 6.94344   1
  12  -3   3 15.9932 7.92725  -2
 -12  -3  -2 15.9932 7.92725   1
 -12   3  -3 27.0629 6.61469  -2
  12   3   2 27.0629 6.61469   1
  13  -3   3 10.8716 8.63779  -2
 -13  -3  -2 10.8716 8.63779   1
 -13   3  -3 4.92077 14.8100  -2
  13   3   2 4.92077 14.8100   1
 -14  -4   3 52.8480 12.3477  -2
  14  -4  -2 52.8480 12.3477   1
  14   4  -3 62.5743 15.1548  -2
 -14   4   2 62.5743 15.1548   1
 -13  -4   3 114.997 12.5410  -2
  13  -4  -2 114.997 12.5410   1
  13   4  -3 126.652 15.9224  -2
 -13   4   2 126.652 15.9224   1
 -12  -4   3 20.1692 9.11104  -2
  12  -4  -2 20.1692 9.11104   1
  12   4  -3 -9.9110 13.6075  -2
 -12   4   2 -9.9110 13.6075   1
 -11  -4   3 112.011 11.2081  -2
  11  -4  -2 112.011 11.2081   1
  11   4  -3 120.397 8.36419  -2
 -11   4   2 120.397 8.36419   1
 -10  -4   3 34.6281 10.8131  -2
  10  -4  -2 34.6281 10.8131   1
  10   4  -3 46.4029 5.91328  -2
 -10   4   2 46.4029 5.91328   1
  -9  -4   3 202.803 10.9499  -2
   9  -4  -2 202.803 10.9499   1
   9   4  -3 195.884 8.63673  -2
  -9   4   2 195.884 8.63673   1
  -8  -4   3 253.718 11.5730  -2
   8  -4  -2 253.718 11.5730   1
   8   4  -3 249.141 10.6242  -2
  -8   4   2 249.141 10.6242   1
  -7  -4   3 173.710 7.92482  -2
   7  -4  -2 173.710 7.92482   1
   7   4  -3 167.121 7.82964  -2
  -7   4   2 167.121 7.82964   1
  -6  -4   3 60.8090 4.05121  -2
   6  -4  -2 60.8090 4.05121   1
   6   4  -3 60.0323 3.87498  -2
  -6   4   2 60.0323 3.87498   1
  -5  -4   3 414.260 10.1762  -2
   5  -4  -2 414.260 10.1762   1
   5   4  -3 390.009 9.56903  -2
  -5   4   2 390.009 9.56903   1
  -4  -4   3 12.0716 2.06659  -2
   4  -4  -2 12.0716 2.06659   1
   4   4  -3 14.8214 2.25747  -2
  -4   4   2 14.8214 2.25747   1
  -3  -4   3 39.0982 2.15288  -2
   3  -4  -2 39.0982 2.15288   1
   3  -4  -2 26.5232 3.16049   1
   3   4  -3 36.0765 2.67427  -2
  -3   4   2 36.0765 2.67427   1
  -2  -4   3 14.0509 1.81347  -2
   2  -4  -2 14.0509 1.81347   1
   2  -4  -2 6.05121 2.75653   2
   2   4  -3 12.1306 2.56731  -2
  -2   4   2 12.1306 2.56731   1
  -2   4   2 5.07846 3.18535   1
  -1  -4   3 2.31882 1.60389  -2
   1  -4  -2 2.31882 1.60389   1
   1  -4  -2 0.62232 2.19697   2
   1   4  -3 7.34819 1.87334  -2
  -1   4   2 7.34819 1.87334   1
  -1   4   2 2.95866 3.11461   2
  -1   4   2 3.47054 2.20481   1
   0  -4   3 80.6536 2.56797  -2
   0  -4  -2 80.6536 2.56797   1
   0  -4  -2 54.7680 9.15150   2
   0   4  -3 77.2872 2.96153  -2
   0   4   2 77.2872 2.96153   1
   1  -4   3 80.1079 3.02022  -2
  -1  -4  -2 80.1079 3.02022   1
  -1  -4  -2 57.2805 5.61730   1
  -1   4  -3 78.9200 3.31230  -2
   1   4   2 78.9200 3.31230   1
   2  -4   3 171.422 5.66319  -2
  -2  -4  -2 171.422 5.66319   1
  -2  -4  -2 123.686 10.1444   1
  -2   4  -3 169.212 4.43360  -2
   2   4   2 169.212 4.43360   1
   3  -4   3 70.3786 3.75336  -2
  -3  -4  -2 70.3786 3.75336   1
  -3   4  -3 70.5518 3.17585  -2
   3   4   2 70.5518 3.17585   1
   4  -4   3 180.221 5.66073  -2
  -4  -4  -2 180.221 5.66073   1
  -4   4  -3 181.714 5.88000  -2
   4   4   2 181.714 5.88000   1
   5  -4   3 248.784 7.54481  -2
  -5  -4  -2 248.784 7.54481   1
  -5   4  -3 257.374 6.79450  -2
   5   4   2 257.374 6.79450   1
   6  -4   3 37.6750 3.98812  -2
  -6  -4  -2 37.6750 3.98812   1
  -6   4  -3 41.5032 2.95985  -2
   6   4   2 41.5032 2.95985   1
   7  -4   3 400.591 16.0840  -2
  -7  -4  -2 400.591 16.0840   1
  -7   4  -3 418.289 14.7451  -2
   7   4   2 418.289 14.7451   1
   8  -4   3 266.733 11.0074  -2
  -8  -4  -2 266.733 11.0074   1
  -8   4  -3 259.390 9.39392  -2
   8   4   2 259.390 9.39392   1
   9  -4   3 18.7716 5.01423  -2
  -9  -4  -2 18.7716 5.01423   1
  -9   4  -3 14.1760 4.68443  -2
   9   4   2 14.1760 4.68443   1
  10  -4   3 201.186 13.3503  -2
 -10  -4  -2 201.186 13.3503   1
 -10   4  -3 188.336 11.6939  -2
  10   4   2 188.336 11.6939   1
  11  -4   3 202.588 11.3152  -2
 -11  -4  -2 202.588 11.3152   1
 -11   4  -3 167.951 9.76352  -2
  11   4   2 167.951 9.76352   1
  12  -4   3 26.3749 8.52243  -2
 -12  -4  -2 26.3749 8.52243   1
 -12   4  -3 3.78561 7.49780  -2
  12   4   2 3.78561 7.49780   1
  13  -4   3 52.1520 10.8368  -2
 -13  -4  -2 52.1520 10.8368   1
 -13   4  -3 58.6131 17.6583  -2
  13   4   2 58.6131 17.6583   1
  11   5  -3 180.142 22.5044  -2
 -11   5   2 180.142 22.5044   1
  -9  -5   3 495.737 23.0958  -2
   9  -5  -2 495.737 23.0958   1
  -8  -5   3 78.7217 14.6882  -2
   8  -5  -2 78.7217 14.6882   1
   8  -5  -2 63.8051 7.34468   2
   8  -5  -2 58.9023 9.03097   1
   8   5  -3 69.5985 11.2514  -2
  -8   5   2 69.5985 11.2514   1
  -8   5   2 70.3486 16.5338   2
   7  -5  -2 177.985 8.68728   2
   7  -5  -2 170.096 8.16226   1
  -7   5   2 174.253 10.2601   2
   7   5  -3 304.191 31.6049  -2
  -7   5   2 304.191 31.6049   1
  -7   5   2 151.259 12.2854   1
   6  -5  -2 16.6923 2.69051   2
  -6  -5   3 61.8336 15.0015  -2
   6  -5  -2 61.8336 15.0015   1
   6  -5  -2 20.7738 2.95614   1
  -6   5   2 18.3075 4.52298   1
  -6   5   2 28.6001 4.10063   2
   5  -5  -2 255.614 6.84834   1
   5  -5  -2 231.823 7.23955   2
  -5   5   2 253.006 7.98090   1
  -5   5   2 231.020 7.66705   2
   4  -5  -2 74.0829 4.12203   2
   4  -5  -2 55.7600 3.03646   1
  -4  -5   3 344.146 20.8083  -2
   4  -5  -2 344.146 20.8083   1
  -4   5   2 72.2311 3.85492   2
  -4   5   2 61.2521 3.38400   1
   3  -5  -2 3.87918 1.50317   1
   3  -5  -2 2.29293 2.07632   2
  -3  -5   3 25.5815 4.52825  -2
   3  -5  -2 25.5815 4.52825   1
  -3   5   2 -0.2704 1.56390   2
  -3   5   2 4.85370 1.69646   1
   2  -5  -2 114.780 3.28438   1
   2  -5  -2 91.0305 3.27510   2
  -2  -5   3 395.696 23.9959  -2
   2  -5  -2 395.696 23.9959   1
  -2   5   2 104.479 4.93714   1
  -2   5   2 80.9024 5.19679   2
   1  -5  -2 154.994 5.02006   2
   1  -5  -2 169.231 5.45714   1
  -1  -5   3 508.230 30.0598  -2
   1  -5  -2 508.230 30.0598   1
  -1   5   2 157.626 6.96895   1
  -1   5   2 152.068 6.36785   2
   1   5  -4 967.685 56.1177  -2
  -1   5   2 967.685 56.1177   1
   0  -5  -2 43.3963 2.31735   1
   0  -5  -2 34.3266 2.21664   2
   0  -5   3 111.729 10.2142  -2
   0  -5  -2 111.729 10.2142   1
   0   5   2 32.9771 2.72188   2
   0   5  -3 126.679 6.99729  -2
   0   5   2 126.679 6.99729   1
   0   5   2 39.8110 3.29364   1
  -1  -5  -2 381.736 7.60810   1
  -1  -5  -2 355.129 9.18271   2
   1  -5   3 848.889 43.6241  -2
  -1  -5  -2 848.889 43.6241   1
   1   5   2 356.146 11.8811   1
  -1   5  -3 796.195 46.5533  -2
   1   5   2 796.195 46.5533   1
   1   5   2 347.882 8.71987   2
  -2  -5  -2 51.1460 2.65828   2
  -2  -5  -2 46.9808 3.12496   1
   2  -5   3 89.8279 10.7572  -2
  -2  -5  -2 89.8279 10.7572   1
   2   5   2 52.8374 2.66514   1
  -2   5  -3 73.6501 6.51555  -2
   2   5   2 73.6501 6.51555   1
   2   5   2 50.0330 3.40805   2
  -3  -5  -2 19.2194 1.66081   2
  -3  -5  -2 18.6797 2.35166   1
   3   5   2 20.9357 2.48846   1
   3   5   2 18.4928 2.80890   2
  -3   5  -3 45.4898 5.77791  -2
   3   5   2 45.4898 5.77791   1
  -4  -5  -2 5.83220 1.89033   1
  -4  -5  -2 4.27370 1.67215   2
   4   5   2 5.96020 2.22043   1
  -4   5  -3 82.6739 10.5752  -2
   4   5   2 82.6739 10.5752   1
   4   5   2 3.57781 2.12131   2
   5  -5   3 410.152 30.0323  -2
  -5  -5  -2 410.152 30.0323   1
  -5  -5  -2 287.274 9.77714   1
  -5  -5  -2 273.541 8.65579   2
   5   5   2 304.242 10.2953   1
   5   5   2 261.885 15.8066   2
  -6  -5  -2 5.30627 3.40808   1
   6  -5   3 -5.5843 10.8532  -2
  -6  -5  -2 -5.5843 10.8532   1
  -6  -5  -2 7.08727 2.87810   2
   6   5   2 6.26345 3.96974   2
   6   5   2 7.54355 2.74522   1
  -6   5  -3 6.36352 9.55083  -2
   6   5   2 6.36352 9.55083   1
   7  -5   3 254.067 23.2682  -2
  -7  -5  -2 254.067 23.2682   1
  -7  -5  -2 117.236 11.2838   1
  -7  -5  -2 90.2218 9.39452   2
   7   5   2 84.2850 16.8031   2
   7   5   2 95.2652 8.49259   1
  -7   5  -3 189.321 20.2486  -2
   7   5   2 189.321 20.2486   1
  -8  -5  -2 62.0150 10.6852   2
  -8  -5  -2 80.5053 14.7369   1
   8  -5   3 165.760 15.4401  -2
  -8  -5  -2 165.760 15.4401   1
  -8   5  -3 159.017 17.3135  -2
   8   5   2 159.017 17.3135   1
   8   5   2 80.5278 17.4842   1
   9  -5   3 21.2879 20.4660  -2
  -9  -5  -2 21.2879 20.4660   1
  -9  -5  -2 3.95831 8.41419   1
  -9  -5  -2 -2.4408 8.53029   2
  -9   5  -3 56.7574 20.7559  -2
   9   5   2 56.7574 20.7559   1
 -10   5  -3 44.1817 21.7528  -2
  10   5   2 44.1817 21.7528   1
 -13  -6   4 48.4801 18.0532  -2
  13  -6  -2 48.4801 18.0532   1
  13   6  -4 17.9559 18.3384  -2
 -13   6   2 17.9559 18.3384   1
 -12  -6   4 38.6845 9.59724  -2
  12  -6  -2 38.6845 9.59724   1
  12   6  -4 13.8077 8.81483  -2
 -12   6   2 13.8077 8.81483   1
 -12   6   2 28.3561 15.1313   1
 -11  -6   4 10.4661 8.66234  -2
  11  -6  -2 10.4661 8.66234   1
  11   6  -4 13.8187 8.27338  -2
 -11   6   2 13.8187 8.27338   1
 -10  -6   4 41.8028 13.1485  -2
  10  -6  -2 41.8028 13.1485   1
  10   6  -4 36.3165 6.80871  -2
 -10   6   2 36.3165 6.80871   1
  -9  -6   4 41.4541 11.8706  -2
   9  -6  -2 41.4541 11.8706   1
   9   6  -4 46.0050 5.51452  -2
  -9   6   2 46.0050 5.51452   1
  -8  -6   4 172.528 10.9207  -2
   8  -6  -2 172.528 10.9207   1
   8   6  -4 180.160 12.3761  -2
  -8   6   2 180.160 12.3761   1
  -7  -6   4 35.3986 4.88806  -2
   7  -6  -2 35.3986 4.88806   1
   7   6  -4 41.3969 6.13285  -2
  -7   6   2 41.3969 6.13285   1
  -6  -6   4 250.638 9.62923  -2
   6  -6  -2 250.638 9.62923   1
   6   6  -4 253.757 7.57701  -2
  -6   6   2 253.757 7.57701   1
  -5  -6   4 8.20579 2.38179  -2
   5  -6  -2 8.20579 2.38179   1
   5   6  -4 3.79026 3.62033  -2
  -5   6   2 3.79026 3.62033   1
  -4  -6   4 1274.52 27.5534  -2
   4  -6  -2 1274.52 27.5534   1
   4   6  -4 1264.83 27.6415  -2
  -4   6   2 1264.83 27.6415   1
  -3  -6   4 144.539 4.73799  -2
   3  -6  -2 144.539 4.73799   1
   3   6  -4 150.860 5.12126  -2
  -3   6   2 150.860 5.12126   1
  -3   6   2 94.9866 7.34907   1
  -2  -6   4 3355.14 64.3467  -2
   2  -6  -2 3355.14 64.3467   1
   2   6  -4 3428.22 73.0147  -2
  -2   6   2 3428.22 73.0147   1
  -1  -6   4 393.100 7.37320  -2
   1  -6  -2 393.100 7.37320   1
   1   6  -4 388.297 11.4985  -2
  -1   6   2 388.297 11.4985   1
  -1   6   2 263.014 17.8750   2
   0  -6   4 347.349 7.38045  -2
   0  -6  -2 347.349 7.38045   1
   0   6  -4 352.380 8.83145  -2
   0   6   2 352.380 8.83145   1
   0   6   2 157.624 11.0151   1
   0   6   2 174.170 11.5048   2
   1  -6   4 238.190 5.62912  -2
  -1  -6  -2 238.190 5.62912   1
  -1  -6  -2 161.261 10.7874   1
  -1   6  -4 227.533 6.60142  -2
   1   6   2 227.533 6.60142   1
   2  -6   4 113.550 4.15620  -2
  -2  -6  -2 113.550 4.15620   1
  -2   6  -4 111.372 4.85258  -2
   2   6   2 111.372 4.85258   1
   2   6   2 80.0413 6.82122   1
   3  -6   4 76.3177 4.39756  -2
  -3  -6  -2 76.3177 4.39756   1
  -3   6  -4 81.4147 3.05458  -2
   3   6   2 81.4147 3.05458   1
   4  -6   4 116.445 5.65799  -2
  -4  -6  -2 116.445 5.65799   1
  -4   6  -4 125.591 4.19399  -2
   4   6   2 125.591 4.19399   1
   5  -6   4 74.7712 4.66839  -2
  -5  -6  -2 74.7712 4.66839   1
  -5   6  -4 78.2731 4.17587  -2
   5   6   2 78.2731 4.17587   1
   6  -6   4 108.042 6.01500  -2
  -6  -6  -2 108.042 6.01500   1
  -6  -6  -2 82.4178 7.45576   2
  -6   6  -4 117.433 5.86746  -2
   6   6   2 117.433 5.86746   1
   7  -6   4 9.51847 4.96982  -2
  -7  -6  -2 9.51847 4.96982   1
  -7   6  -4 12.8435 4.04739  -2
   7   6   2 12.8435 4.04739   1
   8  -6   4 281.089 12.6076  -2
  -8  -6  -2 281.089 12.6076   1
  -8   6  -4 293.850 13.8895  -2
   8   6   2 293.850 13.8895   1
   9  -6   4 6.72243 7.36420  -2
  -9  -6  -2 6.72243 7.36420   1
  -9   6  -4 2.28361 7.18053  -2
   9   6   2 2.28361 7.18053   1
  10  -6   4 618.508 32.5239  -2
 -10  -6  -2 618.508 32.5239   1
 -10   6  -4 624.357 21.8082  -2
  10   6   2 624.357 21.8082   1
  11  -6   4 122.569 16.6906  -2
 -11  -6  -2 122.569 16.6906   1
 -11   6  -4 111.042 9.86247  -2
  11   6   2 111.042 9.86247   1
  12  -6   4 31.5627 13.4194  -2
 -12  -6  -2 31.5627 13.4194   1
 -12   6  -4 23.4796 9.63492  -2
  12   6   2 23.4796 9.63492   1
 -13   6  -4 15.6162 11.5981  -2
  13   6   2 15.6162 11.5981   1
 -13  -7   4 -3.1210 11.2335  -2
  13  -7  -2 -3.1210 11.2335   1
  13   7  -4 2.11470 9.38331  -2
 -13   7   2 2.11470 9.38331   1
 -12  -7   4 44.5469 9.10370  -2
  12  -7  -2 44.5469 9.10370   1
  12   7  -4 56.6002 15.7976  -2
 -12   7   2 56.6002 15.7976   1
 -11  -7   4 128.209 11.1073  -2
  11  -7  -2 128.209 11.1073   1
  11   7  -4 148.043 10.8547  -2
 -11   7   2 148.043 10.8547   1
 -10  -7   4 13.3391 8.23498  -2
  10  -7  -2 13.3391 8.23498   1
  10   7  -4 -1.0206 5.02407  -2
 -10   7   2 -1.0206 5.02407   1
  -9  -7   4 315.797 17.2893  -2
   9  -7  -2 315.797 17.2893   1
   9   7  -4 315.469 13.6242  -2
  -9   7   2 315.469 13.6242   1
  -8  -7   4 328.604 13.0373  -2
   8  -7  -2 328.604 13.0373   1
   8   7  -4 298.617 10.7215  -2
  -8   7   2 298.617 10.7215   1
  -7  -7   4 324.061 11.8606  -2
   7  -7  -2 324.061 11.8606   1
   7   7  -4 324.782 12.0911  -2
  -7   7   2 324.782 12.0911   1
  -6  -7   4 31.4338 3.21715  -2
   6  -7  -2 31.4338 3.21715   1
   6   7  -4 33.4789 3.42494  -2
  -6   7   2 33.4789 3.42494   1
  -5  -7   4 615.374 11.7405  -2
   5  -7  -2 615.374 11.7405   1
   5   7  -4 609.443 17.7877  -2
  -5   7   2 609.443 17.7877   1
  -4  -7   4 545.180 13.1733  -2
   4  -7  -2 545.180 13.1733   1
   4   7  -4 552.620 15.5502  -2
  -4   7   2 552.620 15.5502   1
  -3  -7   4 35.9239 2.45628  -2
   3  -7  -2 35.9239 2.45628   1
   3   7  -4 35.3803 3.44622  -2
  -3   7   2 35.3803 3.44622   1
  -2  -7   4 227.298 5.62507  -2
   2  -7  -2 227.298 5.62507   1
   2   7  -4 230.425 7.58182  -2
  -2   7   2 230.425 7.58182   1
  -1  -7   4 1264.40 22.8202  -2
   1  -7  -2 1264.40 22.8202   1
   1   7  -4 1286.20 29.2613  -2
  -1   7   2 1286.20 29.2613   1
   0  -7   4 965.233 18.6460  -2
   0  -7  -2 965.233 18.6460   1
   0   7  -4 950.435 19.4560  -2
   0   7   2 950.435 19.4560   1
   1  -7   4 1767.34 32.4652  -2
  -1  -7  -2 1767.34 32.4652   1
  -1   7  -4 1716.41 34.1978  -2
   1   7   2 1716.41 34.1978   1
   2  -7   4 892.098 17.7522  -2
  -2  -7  -2 892.098 17.7522   1
  -2   7  -4 858.491 19.3579  -2
   2   7   2 858.491 19.3579   1
   3  -7   4 4.39341 2.63774  -2
  -3  -7  -2 4.39341 2.63774   1
  -3   7  -4 6.01537 2.06239  -2
   3   7   2 6.01537 2.06239   1
   4  -7   4 702.377 17.0179  -2
  -4  -7  -2 702.377 17.0179   1
  -4   7  -4 670.856 13.5305  -2
   4   7   2 670.856 13.5305   1
   5  -7   4 5.31599 2.83608  -2
  -5  -7  -2 5.31599 2.83608   1
  -5   7  -4 6.43732 2.31481  -2
   5   7   2 6.43732 2.31481   1
   6  -7   4 73.7891 5.17185  -2
  -6  -7  -2 73.7891 5.17185   1
  -6   7  -4 70.9353 4.24803  -2
   6   7   2 70.9353 4.24803   1
   7  -7   4 62.5865 5.22579  -2
  -7  -7  -2 62.5865 5.22579   1
  -7   7  -4 67.5813 4.72330  -2
   7   7   2 67.5813 4.72330   1
   8  -7   4 20.8118 5.56859  -2
  -8  -7  -2 20.8118 5.56859   1
  -8   7  -4 32.5929 5.13642  -2
   8   7   2 32.5929 5.13642   1
   9  -7   4 56.7304 14.5993  -2
  -9  -7  -2 56.7304 14.5993   1
  -9   7  -4 65.0343 6.32784  -2
   9   7   2 65.0343 6.32784   1
  10  -7   4 23.8186 7.18764  -2
 -10  -7  -2 23.8186 7.18764   1
 -10   7  -4 10.3872 5.78074  -2
  10   7   2 10.3872 5.78074   1
  11  -7   4 94.6720 9.53758  -2
 -11  -7  -2 94.6720 9.53758   1
 -11   7  -4 103.892 9.14984  -2
  11   7   2 103.892 9.14984   1
  12  -7   4 81.5302 8.44468  -2
 -12  -7  -2 81.5302 8.44468   1
 -12   7  -4 91.0676 9.94177  -2
  12   7   2 91.0676 9.94177   1
 -12  -8   4 -18.685 17.8202  -2
  12  -8  -2 -18.685 17.8202   1
 -11  -8   4 81.8593 13.9523  -2
  11  -8  -2 81.8593 13.9523   1
 -10  -8   4 57.4005 20.3016  -2
  10  -8  -2 57.4005 20.3016   1
  10   8  -4 68.5564 13.4545  -2
 -10   8   2 68.5564 13.4545   1
  -9  -8   4 59.7795 14.0284  -2
   9  -8  -2 59.7795 14.0284   1
   9   8  -4 69.2195 10.6933  -2
  -9   8   2 69.2195 10.6933   1
  -8  -8   4 101.709 8.04379  -2
   8  -8  -2 101.709 8.04379   1
   8   8  -4 115.168 9.99775  -2
  -8   8   2 115.168 9.99775   1
  -7  -8   4 65.1534 5.68089  -2
   7  -8  -2 65.1534 5.68089   1
   7   8  -4 60.0011 8.45713  -2
  -7   8   2 60.0011 8.45713   1
  -6  -8   4 250.248 7.06811  -2
   6  -8  -2 250.248 7.06811   1
   6   8  -4 265.190 12.4869  -2
  -6   8   2 265.190 12.4869   1
  -5  -8   4 1430.06 29.9745  -2
   5  -8  -2 1430.06 29.9745   1
   5  -8  -2 963.614 53.3602   1
   5  -8  -2 980.308 59.8365   2
   5   8  -4 1520.55 38.5496  -2
  -5   8   2 1520.55 38.5496   1
  -4  -8   4 221.848 7.40544  -2
   4  -8  -2 221.848 7.40544   1
   4  -8  -2 77.5748 6.23927   2
   4   8  -4 239.705 9.47153  -2
  -4   8   2 239.705 9.47153   1
  -3  -8   4 407.540 14.1942  -2
   3  -8  -2 407.540 14.1942   1
   3  -8  -2 221.127 15.1801   1
   3  -8  -2 168.716 8.50475   2
   3   8  -4 411.989 11.9995  -2
  -3   8   2 411.989 11.9995   1
   2  -8  -2 160.449 10.2782   1
  -2  -8   4 225.916 6.77609  -2
   2  -8  -2 225.916 6.77609   1
   2  -8  -2 111.566 13.7635   2
   2   8  -4 223.730 11.9417  -2
  -2   8   2 223.730 11.9417   1
  -2   8   2 120.618 14.6508   1
   1  -8  -2 517.570 24.8354   2
  -1  -8   4 945.008 20.6503  -2
   1  -8  -2 945.008 20.6503   1
   1  -8  -2 513.932 24.9270   1
  -1   8   2 517.637 24.3672   2
   1   8  -4 946.361 25.3084  -2
  -1   8   2 946.361 25.3084   1
  -1   8   2 548.375 35.8365   1
   0  -8   4 21.8155 2.96363  -2
   0  -8  -2 21.8155 2.96363   1
   0  -8  -2 15.9137 4.38919   1
   0  -8  -2 17.9306 3.72032   2
   0   8  -4 24.9296 5.17111  -2
   0   8   2 24.9296 5.17111   1
   0   8   2 30.5261 9.92583   2
   1  -8   4 393.029 8.90747  -2
  -1  -8  -2 393.029 8.90747   1
  -1  -8  -2 67.5483 5.83431   1
  -1  -8  -2 72.7069 10.8485   2
  -1   8  -4 404.096 11.0051  -2
   1   8   2 404.096 11.0051   1
  -2  -8  -2 48.9680 5.50408   1
   2  -8   4 83.0408 4.71420  -2
  -2  -8  -2 83.0408 4.71420   1
  -2   8  -4 75.4733 4.06953  -2
   2   8   2 75.4733 4.06953   1
   3  -8   4 263.552 8.60199  -2
  -3  -8  -2 263.552 8.60199   1
  -3  -8  -2 179.969 15.1580   1
  -3   8  -4 271.789 8.63209  -2
   3   8   2 271.789 8.63209   1
  -4  -8  -2 47.0701 4.65057   2
   4  -8   4 65.8223 6.25758  -2
  -4  -8  -2 65.8223 6.25758   1
  -4  -8  -2 66.4379 10.9240   1
  -4   8  -4 72.4865 6.33573  -2
   4   8   2 72.4865 6.33573   1
   4   8   2 48.7284 6.62131   1
   5  -8   4 90.1173 6.68918  -2
  -5  -8  -2 90.1173 6.68918   1
  -5  -8  -2 83.5600 8.50324   2
  -5  -8  -2 103.439 14.7600   1
  -5   8  -4 89.7991 4.30116  -2
   5   8   2 89.7991 4.30116   1
   6  -8   4 26.5611 5.11804  -2
  -6  -8  -2 26.5611 5.11804   1
  -6   8  -4 27.5208 4.03072  -2
   6   8   2 27.5208 4.03072   1
   7  -8   4 352.885 12.8133  -2
  -7  -8  -2 352.885 12.8133   1
  -7  -8  -2 232.618 16.5006   2
  -7   8  -4 363.518 15.1489  -2
   7   8   2 363.518 15.1489   1
   8  -8   4 53.8326 12.6140  -2
  -8  -8  -2 53.8326 12.6140   1
  -8   8  -4 45.1258 6.56512  -2
   8   8   2 45.1258 6.56512   1
   9  -8   4 32.3824 16.6450  -2
  -9  -8  -2 32.3824 16.6450   1
  -9   8  -4 82.7645 8.92862  -2
   9   8   2 82.7645 8.92862   1
  10  -8   4 11.7141 12.3471  -2
 -10  -8  -2 11.7141 12.3471   1
 -10   8  -4 19.7909 8.02825  -2
  10   8   2 19.7909 8.02825   1
  11  -8   4 235.939 21.9838  -2
 -11  -8  -2 235.939 21.9838   1
 -11   8  -4 225.335 19.5917  -2
  11   8   2 225.335 19.5917   1
  12  -8   4 113.016 28.9625  -2
 -12  -8  -2 113.016 28.9625   1
 -12   8  -4 143.661 22.2562  -2
  12   8   2 143.661 22.2562   1
 -11  -9   5 26.0688 15.0560  -2
  11  -9  -2 26.0688 15.0560   1
  11   9  -5 2.05190 19.4088  -2
 -11   9   2 2.05190 19.4088   1
 -10  -9   5 40.6982 23.1739  -2
  10  -9  -2 40.6982 23.1739   1
  -9  -9   5 31.1349 7.72867  -2
   9  -9  -2 31.1349 7.72867   1
  -8  -9   5 267.624 13.3100  -2
   8  -9  -2 267.624 13.3100   1
   8   9  -5 305.124 24.5445  -2
  -8   9   2 305.124 24.5445   1
  -7  -9   5 27.5163 4.42304  -2
   7  -9  -2 27.5163 4.42304   1
   7   9  -5 20.3640 8.72307  -2
  -7   9   2 20.3640 8.72307   1
  -6  -9   5 227.389 6.61311  -2
   6  -9  -2 227.389 6.61311   1
   6   9  -5 224.224 10.7942  -2
  -6   9   2 224.224 10.7942   1
  -5  -9   5 6.41400 2.21407  -2
   5  -9  -2 6.41400 2.21407   1
   5  -9  -2 -1.0507 2.17664   1
   5   9  -5 8.20617 5.64196  -2
  -5   9   2 8.20617 5.64196   1
  -4  -9   5 13.1476 3.18123  -2
   4  -9  -2 13.1476 3.18123   1
   4  -9  -2 1.01695 4.17449   1
   4   9  -5 11.5682 5.56214  -2
  -4   9   2 11.5682 5.56214   1
  -3  -9   5 232.558 8.87981  -2
   3  -9  -2 232.558 8.87981   1
   3  -9  -2 140.142 9.06189   2
   3  -9  -2 120.691 9.60030   1
   3   9  -5 242.435 11.1654  -2
  -3   9   2 242.435 11.1654   1
  -2  -9   5 999.243 24.4524  -2
   2  -9  -2 999.243 24.4524   1
   2  -9  -2 548.692 36.1603   2
   2   9  -5 1017.09 45.3998  -2
  -2   9   2 1017.09 45.3998   1
  -1  -9   5 339.100 8.70915  -2
   1  -9  -2 339.100 8.70915   1
   1   9  -5 318.000 11.1961  -2
  -1   9   2 318.000 11.1961   1
   0  -9   5 155.166 5.32297  -2
   0  -9  -2 155.166 5.32297   1
   0   9  -5 136.444 9.36264  -2
   0   9   2 136.444 9.36264   1
   1  -9   5 18.4475 2.46655  -2
  -1  -9  -2 18.4475 2.46655   1
  -1  -9  -2 6.86358 2.84849   1
  -1   9  -5 8.38869 3.38243  -2
   1   9   2 8.38869 3.38243   1
   1   9   2 12.5265 8.51468   2
   1   9   2 9.28894 3.61928   1
   2  -9   5 125.811 4.62102  -2
  -2  -9  -2 125.811 4.62102   1
  -2  -9  -2 73.8998 8.27576   1
  -2   9  -5 121.528 5.00965  -2
   2   9   2 121.528 5.00965   1
   3  -9   5 14.2254 4.00515  -2
  -3  -9  -2 14.2254 4.00515   1
  -3  -9  -2 8.99408 5.72617   1
  -3   9  -5 16.1439 4.15573  -2
   3   9   2 16.1439 4.15573   1
   4  -9   5 298.967 13.2233  -2
  -4  -9  -2 298.967 13.2233   1
  -4   9  -5 280.529 12.5176  -2
   4   9   2 280.529 12.5176   1
   5  -9   5 433.115 13.7093  -2
  -5  -9  -2 433.115 13.7093   1
   5   9   2 247.793 27.6291   2
  -5   9  -5 431.647 14.7572  -2
   5   9   2 431.647 14.7572   1
   6  -9   5 88.8810 6.71085  -2
  -6  -9  -2 88.8810 6.71085   1
  -6   9  -5 91.2755 4.89941  -2
   6   9   2 91.2755 4.89941   1
   7  -9   5 117.133 10.4854  -2
  -7  -9  -2 117.133 10.4854   1
  -7   9  -5 129.302 6.41075  -2
   7   9   2 129.302 6.41075   1
  -8   9  -5 15.5736 5.94621  -2
   8   9   2 15.5736 5.94621   1
   9  -9   5 186.017 19.2352  -2
  -9  -9  -2 186.017 19.2352   1
  -9   9  -5 200.894 12.2148  -2
   9   9   2 200.894 12.2148   1
  10  -9   5 389.322 25.9946  -2
 -10  -9  -2 389.322 25.9946   1
 -10   9  -5 345.680 17.5374  -2
  10   9   2 345.680 17.5374   1
  11  -9   5 80.6680 15.1718  -2
 -11  -9  -2 80.6680 15.1718   1
 -11   9  -5 63.7204 15.3111  -2
  11   9   2 63.7204 15.3111   1
  12  -9   5 55.0200 21.8344  -2
 -12  -9  -2 55.0200 21.8344   1
 -12   9  -5 13.6729 11.5550  -2
  12   9   2 13.6729 11.5550   1
 -12 -10   5 18.6543 11.0617  -2
  12 -10  -2 18.6543 11.0617   1
  12  10  -5 -4.8578 8.13625  -2
 -12  10   2 -4.8578 8.13625   1
 -11 -10   5 22.2191 7.49876  -2
  11 -10  -2 22.2191 7.49876   1
  11  10  -5 12.3183 9.88021  -2
 -11  10   2 12.3183 9.88021   1
 -10 -10   5 68.8911 8.77395  -2
  10 -10  -2 68.8911 8.77395   1
  10  10  -5 72.0928 7.42971  -2
 -10  10   2 72.0928 7.42971   1
  -9 -10   5 19.6500 5.50441  -2
   9 -10  -2 19.6500 5.50441   1
   9  10  -5 8.08350 4.35026  -2
  -9  10   2 8.08350 4.35026   1
  -8 -10   5 125.944 9.77608  -2
   8 -10  -2 125.944 9.77608   1
   8  10  -5 136.285 6.74269  -2
  -8  10   2 136.285 6.74269   1
  -7 -10   5 57.8077 3.87954  -2
   7 -10  -2 57.8077 3.87954   1
   7  10  -5 61.4266 6.38097  -2
  -7  10   2 61.4266 6.38097   1
  -6 -10   5 211.950 5.56880  -2
   6 -10  -2 211.950 5.56880   1
   6  10  -5 214.188 10.7277  -2
  -6  10   2 214.188 10.7277   1
  -5 -10   5 33.3117 3.48380  -2
   5 -10  -2 33.3117 3.48380   1
   5  10  -5 27.9473 6.10351  -2
  -5  10   2 27.9473 6.10351   1
  -4 -10   5 302.855 8.31719  -2
   4 -10  -2 302.855 8.31719   1
   4  10  -5 301.283 10.1375  -2
  -4  10   2 301.283 10.1375   1
  -3 -10   5 302.580 8.74977  -2
   3 -10  -2 302.580 8.74977   1
   3  10  -5 303.988 9.96442  -2
  -3  10   2 303.988 9.96442   1
  -2 -10   5 267.713 7.40528  -2
   2 -10  -2 267.713 7.40528   1
   2  10  -5 272.105 10.8918  -2
  -2  10   2 272.105 10.8918   1
  -1 -10   5 53.8005 2.89680  -2
   1 -10  -2 53.8005 2.89680   1
   1  10  -5 50.5240 4.12448  -2
  -1  10   2 50.5240 4.12448   1
   0 -10   5 193.072 6.33674  -2
   0 -10  -2 193.072 6.33674   1
   0  10  -5 186.918 8.11510  -2
   0  10   2 186.918 8.11510   1
   1 -10   5 7.14825 1.67330  -2
  -1 -10  -2 7.14825 1.67330   1
  -1  10  -5 0.72829 3.25871  -2
   1  10   2 0.72829 3.25871   1
   2 -10   5 33.7298 2.72302  -2
  -2 -10  -2 33.7298 2.72302   1
  -2  10  -5 31.8101 3.11593  -2
   2  10   2 31.8101 3.11593   1
   3 -10   5 14.0786 2.92054  -2
  -3 -10  -2 14.0786 2.92054   1
  -3  10  -5 22.6338 3.32615  -2
   3  10   2 22.6338 3.32615   1
   4 -10   5 267.029 10.3862  -2
  -4 -10  -2 267.029 10.3862   1
  -4  10  -5 248.989 9.54059  -2
   4  10   2 248.989 9.54059   1
   5 -10   5 142.634 8.90390  -2
  -5 -10  -2 142.634 8.90390   1
  -5  10  -5 128.237 12.9915  -2
   5  10   2 128.237 12.9915   1
   6 -10   5 27.7384 4.54826  -2
  -6 -10  -2 27.7384 4.54826   1
  -6  10  -5 22.5082 6.71012  -2
   6  10   2 22.5082 6.71012   1
   7 -10   5 225.583 12.9009  -2
  -7 -10  -2 225.583 12.9009   1
  -7  10  -5 225.408 8.33799  -2
   7  10   2 225.408 8.33799   1
   8 -10   5 445.568 22.5128  -2
  -8 -10  -2 445.568 22.5128   1
  -8  10  -5 439.764 11.7656  -2
   8  10   2 439.764 11.7656   1
   9 -10   5 146.814 11.5460  -2
  -9 -10  -2 146.814 11.5460   1
  -9  10  -5 155.907 8.81104  -2
   9  10   2 155.907 8.81104   1
  10 -10   5 58.8556 8.75245  -2
 -10 -10  -2 58.8556 8.75245   1
 -10  10  -5 70.6735 7.09375  -2
  10  10   2 70.6735 7.09375   1
  11 -10   5 28.3594 9.27581  -2
 -11 -10  -2 28.3594 9.27581   1
 -11  10  -5 15.1431 6.53939  -2
  11  10   2 15.1431 6.53939   1
 -11 -11   5 23.2143 11.7815  -2
  11 -11  -2 23.2143 11.7815   1
  11  11  -5 8.71425 17.1228  -2
 -11  11   2 8.71425 17.1228   1
 -10 -11   5 10.4876 10.2912  -2
  10 -11  -2 10.4876 10.2912   1
  10  11  -5 38.4165 20.1565  -2
 -10  11   2 38.4165 20.1565   1
  -9 -11   5 29.7065 7.62139  -2
   9 -11  -2 29.7065 7.62139   1
   9  11  -5 21.4802 8.13729  -2
  -9  11   2 21.4802 8.13729   1
  -8 -11   5 8.05983 6.15968  -2
   8 -11  -2 8.05983 6.15968   1
   8  11  -5 8.95237 6.86295  -2
  -8  11   2 8.95237 6.86295   1
  -7 -11   5 19.8379 3.90784  -2
   7 -11  -2 19.8379 3.90784   1
   7  11  -5 21.5814 7.51217  -2
  -7  11   2 21.5814 7.51217   1
  -6 -11   5 42.2039 3.12046  -2
   6 -11  -2 42.2039 3.12046   1
   6  11  -5 54.4695 6.33711  -2
  -6  11   2 54.4695 6.33711   1
  -5 -11   5 3.51672 3.10011  -2
   5 -11  -2 3.51672 3.10011   1
   5  11  -5 11.0071 5.20446  -2
  -5  11   2 11.0071 5.20446   1
  -4 -11   5 22.0962 3.45310  -2
   4 -11  -2 22.0962 3.45310   1
   4  11  -5 17.2974 6.17462  -2
  -4  11   2 17.2974 6.17462   1
  -3 -11   5 42.0277 4.59137  -2
   3 -11  -2 42.0277 4.59137   1
   3  11  -5 45.9783 6.47170  -2
  -3  11   2 45.9783 6.47170   1
  -2 -11   5 23.5999 2.82427  -2
   2 -11  -2 23.5999 2.82427   1
   2  11  -5 18.9054 5.66945  -2
  -2  11   2 18.9054 5.66945   1
  -1 -11   5 26.3240 3.60367  -2
   1 -11  -2 26.3240 3.60367   1
   1 -11  -2 22.2045 4.26292   2
   1  11  -5 30.6648 5.93656  -2
  -1  11   2 30.6648 5.93656   1
   0 -11   5 48.7744 3.76528  -2
   0 -11  -2 48.7744 3.76528   1
   0  11  -5 42.6271 5.53079  -2
   0  11   2 42.6271 5.53079   1
   1 -11   5 1010.75 24.9755  -2
  -1 -11  -2 1010.75 24.9755   1
  -1  11  -5 987.323 30.8618  -2
   1  11   2 987.323 30.8618   1
   2 -11   5 22.0652 2.89478  -2
  -2 -11  -2 22.0652 2.89478   1
  -2  11  -5 26.2243 4.73642  -2
   2  11   2 26.2243 4.73642   1
   3 -11   5 264.262 10.2943  -2
  -3 -11  -2 264.262 10.2943   1
  -3  11  -5 256.564 11.7755  -2
   3  11   2 256.564 11.7755   1
   4 -11   5 29.0825 4.78164  -2
  -4 -11  -2 29.0825 4.78164   1
  -4  11  -5 30.5968 5.53694  -2
   4  11   2 30.5968 5.53694   1
  -5 -11  -2 72.4900 7.04073   2
   5 -11   5 110.694 8.63974  -2
  -5 -11  -2 110.694 8.63974   1
  -5  11  -5 97.9918 6.16458  -2
   5  11   2 97.9918 6.16458   1
   6 -11   5 321.415 16.9819  -2
  -6 -11  -2 321.415 16.9819   1
  -6  11  -5 310.121 16.7696  -2
   6  11   2 310.121 16.7696   1
   7 -11   5 145.553 13.1122  -2
  -7 -11  -2 145.553 13.1122   1
  -7  11  -5 136.745 10.4646  -2
   7  11   2 136.745 10.4646   1
   8 -11   5 17.5081 9.63524  -2
  -8 -11  -2 17.5081 9.63524   1
  -8  11  -5 1.57516 7.21822  -2
   8  11   2 1.57516 7.21822   1
   9 -11   5 127.656 13.4962  -2
  -9 -11  -2 127.656 13.4962   1
  -9  11  -5 94.8687 10.5479  -2
   9  11   2 94.8687 10.5479   1
  10 -11   5 121.527 11.6088  -2
 -10 -11  -2 121.527 11.6088   1
 -10  11  -5 143.832 17.0471  -2
  10  11   2 143.832 17.0471   1
  11 -11   5 65.9478 14.7231  -2
 -11 -11  -2 65.9478 14.7231   1
 -11  11  -5 99.9427 13.4180  -2
  11  11   2 99.9427 13.4180   1
   6 -12  -2 90.4533 8.24032   1
  -6 -12   6 82.5325 14.9418  -2
   6 -12  -2 82.5325 14.9418   1
  -5 -12   6 24.1248 10.6764  -2
   5 -12  -2 24.1248 10.6764   1
   5  12  -6 30.2455 14.1410  -2
  -5  12   2 30.2455 14.1410   1
  -4 -12   6 126.583 21.0861  -2
   4 -12  -2 126.583 21.0861   1
   4 -12  -2 74.5183 10.3533   2
  -3 -12   6 44.2474 8.60999  -2
   3 -12  -2 44.2474 8.60999   1
   3 -12  -2 19.6799 9.69958   2
   2 -12  -2 10.4115 7.09399   2
  -2 -12   6 129.044 14.4277  -2
   2 -12  -2 129.044 14.4277   1
   1 -12  -2 119.198 7.51916   2
  -1 -12   6 182.927 20.9485  -2
   1 -12  -2 182.927 20.9485   1
   1  12  -6 202.915 21.8539  -2
  -1  12   2 202.915 21.8539   1
   0 -12  -2 32.4054 6.51684   1
  -1 -12  -2 39.6804 4.90967   1
  -1  12  -6 100.208 17.5547  -2
   1  12   2 100.208 17.5547   1
  -2 -12  -2 5.72017 5.47547   1
   2 -12   6 26.6325 9.19195  -2
  -2 -12  -2 26.6325 9.19195   1
  -3 -12  -2 72.7978 8.41869   1
  -3  12  -6 72.9414 13.3119  -2
   3  12   2 72.9414 13.3119   1
  -4 -12  -2 226.531 19.9471   1
   5 -12   6 77.8342 14.7537  -2
  -5 -12  -2 77.8342 14.7537   1
  -5 -12  -2 9.22280 3.51950   2
  -6 -12  -2 142.114 13.5132   2
   7 -12   6 72.8828 16.7951  -2
  -7 -12  -2 72.8828 16.7951   1
   8 -12   6 55.1003 16.7339  -2
  -8 -12  -2 55.1003 16.7339   1
 -10 -13   6 24.5144 11.2577  -2
  10 -13  -2 24.5144 11.2577   1
  10  13  -6 9.34504 10.6994  -2
 -10  13   2 9.34504 10.6994   1
  -9 -13   6 5.80199 5.91506  -2
   9 -13  -2 5.80199 5.91506   1
   9  13  -6 23.4785 12.5543  -2
  -9  13   2 23.4785 12.5543   1
  -8 -13   6 69.0662 5.99639  -2
   8 -13  -2 69.0662 5.99639   1
   8  13  -6 77.6298 8.31039  -2
  -8  13   2 77.6298 8.31039   1
  -7 -13   6 114.419 5.41522  -2
   7 -13  -2 114.419 5.41522   1
   7  13  -6 129.801 8.96048  -2
  -7  13   2 129.801 8.96048   1
  -6 -13   6 578.532 16.6740  -2
   6 -13  -2 578.532 16.6740   1
   6  13  -6 586.027 22.7894  -2
  -6  13   2 586.027 22.7894   1
  -5 -13   6 144.084 11.2131  -2
   5 -13  -2 144.084 11.2131   1
   5  13  -6 146.554 12.1560  -2
  -5  13   2 146.554 12.1560   1
  -4 -13   6 0.47025 6.21594  -2
   4 -13  -2 0.47025 6.21594   1
   4  13  -6 -0.8516 7.75900  -2
  -4  13   2 -0.8516 7.75900   1
  -3 -13   6 122.369 8.07793  -2
   3 -13  -2 122.369 8.07793   1
   3  13  -6 108.157 9.40052  -2
  -3  13   2 108.157 9.40052   1
  -2 -13   6 227.718 12.3258  -2
   2 -13  -2 227.718 12.3258   1
   2  13  -6 220.447 10.1115  -2
  -2  13   2 220.447 10.1115   1
  -1 -13   6 9.73778 4.02949  -2
   1 -13  -2 9.73778 4.02949   1
   1  13  -6 13.9107 6.05833  -2
  -1  13   2 13.9107 6.05833   1
   0 -13   6 49.7794 3.07953  -2
   0 -13  -2 49.7794 3.07953   1
   0  13  -6 50.9471 8.22422  -2
   0  13   2 50.9471 8.22422   1
   1 -13   6 26.5516 3.00015  -2
  -1 -13  -2 26.5516 3.00015   1
  -1  13  -6 24.8552 6.65821  -2
   1  13   2 24.8552 6.65821   1
   2 -13   6 20.9830 4.81253  -2
  -2 -13  -2 20.9830 4.81253   1
  -2  13  -6 26.2628 4.58639  -2
   2  13   2 26.2628 4.58639   1
   3 -13   6 11.7311 4.10476  -2
  -3 -13  -2 11.7311 4.10476   1
  -3  13  -6 22.1126 5.47618  -2
   3  13   2 22.1126 5.47618   1
   4 -13   6 243.943 13.6284  -2
  -4 -13  -2 243.943 13.6284   1
  -4  13  -6 239.662 13.7150  -2
   4  13   2 239.662 13.7150   1
   5 -13   6 5.96751 6.75706  -2
  -5 -13  -2 5.96751 6.75706   1
  -5  13  -6 13.9985 6.63519  -2
   5  13   2 13.9985 6.63519   1
   6 -13   6 99.3097 10.3132  -2
  -6 -13  -2 99.3097 10.3132   1
  -6  13  -6 115.347 11.9510  -2
   6  13   2 115.347 11.9510   1
   7 -13   6 22.8788 9.97211  -2
  -7 -13  -2 22.8788 9.97211   1
  -7  13  -6 17.8507 9.42448  -2
   7  13   2 17.8507 9.42448   1
   8 -13   6 12.5809 8.45808  -2
  -8 -13  -2 12.5809 8.45808   1
  -8  13  -6 15.4860 9.50678  -2
   8  13   2 15.4860 9.50678   1
   9 -13   6 46.3345 13.3880  -2
  -9 -13  -2 46.3345 13.3880   1
  10 -13   6 184.610 19.5923  -2
 -10 -13  -2 184.610 19.5923   1
 -10  13  -6 167.669 18.4379  -2
  10  13   2 167.669 18.4379   1
 -10 -14   6 46.2445 9.05153  -2
  10 -14  -2 46.2445 9.05153   1
  10  14  -6 28.3655 10.3648  -2
 -10  14   2 28.3655 10.3648   1
  -9 -14   6 344.388 16.0024  -2
   9 -14  -2 344.388 16.0024   1
   9  14  -6 391.317 42.3432  -2
  -9  14   2 391.317 42.3432   1
  -8 -14   6 23.1129 5.46466  -2
   8 -14  -2 23.1129 5.46466   1
   8  14  -6 -8.4895 13.3666  -2
  -8  14   2 -8.4895 13.3666   1
  -7 -14   6 9.43662 4.06344  -2
   7 -14  -2 9.43662 4.06344   1
   7  14  -6 15.7811 9.58979  -2
  -7  14   2 15.7811 9.58979   1
  -6 -14   6 13.5537 4.01435  -2
   6 -14  -2 13.5537 4.01435   1
   6  14  -6 4.81821 8.39820  -2
  -6  14   2 4.81821 8.39820   1
  -5 -14   6 104.650 9.62784  -2
   5 -14  -2 104.650 9.62784   1
   5  14  -6 130.051 24.0452  -2
  -5  14   2 130.051 24.0452   1
  -4 -14   6 270.999 12.7408  -2
   4 -14  -2 270.999 12.7408   1
   4  14  -6 277.103 15.3285  -2
  -4  14   2 277.103 15.3285   1
  -3 -14   6 138.174 10.8214  -2
   3 -14  -2 138.174 10.8214   1
   3  14  -6 130.180 11.1343  -2
  -3  14   2 130.180 11.1343   1
  -2 -14   6 143.194 8.72906  -2
   2 -14  -2 143.194 8.72906   1
   2  14  -6 147.841 10.3428  -2
  -2  14   2 147.841 10.3428   1
  -1 -14   6 68.3435 8.36712  -2
   1 -14  -2 68.3435 8.36712   1
   1  14  -6 60.8115 7.37233  -2
  -1  14   2 60.8115 7.37233   1
   0 -14   6 65.8411 3.31578  -2
   0 -14  -2 65.8411 3.31578   1
   0  14  -6 61.0936 8.70111  -2
   0  14   2 61.0936 8.70111   1
   1 -14   6 175.647 6.59743  -2
  -1 -14  -2 175.647 6.59743   1
  -1  14  -6 159.937 11.6287  -2
   1  14   2 159.937 11.6287   1
   2 -14   6 88.2006 6.94575  -2
  -2 -14  -2 88.2006 6.94575   1
  -2  14  -6 75.8059 8.76435  -2
   2  14   2 75.8059 8.76435   1
   3 -14   6 365.296 13.6277  -2
  -3 -14  -2 365.296 13.6277   1
  -3  14  -6 338.668 13.7079  -2
   3  14   2 338.668 13.7079   1
   4 -14   6 49.1271 6.38582  -2
  -4 -14  -2 49.1271 6.38582   1
  -4  14  -6 50.2941 8.13317  -2
   4  14   2 50.2941 8.13317   1
   5 -14   6 38.3224 7.62920  -2
  -5 -14  -2 38.3224 7.62920   1
  -5  14  -6 13.4122 6.59319  -2
   5  14   2 13.4122 6.59319   1
   6 -14   6 -4.6397 7.66193  -2
  -6 -14  -2 -4.6397 7.66193   1
  -6  14  -6 11.9479 7.69307  -2
   6  14   2 11.9479 7.69307   1
   7 -14   6 199.890 15.3045  -2
  -7 -14  -2 199.890 15.3045   1
  -7  14  -6 182.117 17.7712  -2
   7  14   2 182.117 17.7712   1
   8 -14   6 116.556 11.3092  -2
  -8 -14  -2 116.556 11.3092   1
  -8  14  -6 83.9988 20.1234  -2
   8  14   2 83.9988 20.1234   1
   9 -14   6 14.7766 13.5876  -2
  -9 -14  -2 14.7766 13.5876   1
  -9  14  -6 12.6634 10.7445  -2
   9  14   2 12.6634 10.7445   1
   9  15  -6 -3.8705 15.9356  -2
  -9  15   2 -3.8705 15.9356   1
  -8 -15   6 34.6307 8.29832  -2
   8 -15  -2 34.6307 8.29832   1
  -7 -15   6 323.160 18.1688  -2
   7 -15  -2 323.160 18.1688   1
  -6 -15   6 151.482 11.3173  -2
   6 -15  -2 151.482 11.3173   1
   4  15  -6 56.2160 15.8821  -2
  -4  15   2 56.2160 15.8821   1
   0 -15   6 21.0456 7.71799  -2
   0 -15  -2 21.0456 7.71799   1
   0 -15  -2 11.7132 4.19072   1
   0  15  -6 46.1435 18.1402  -2
   0  15   2 46.1435 18.1402   1
   1 -15   6 69.1484 8.61212  -2
  -1 -15  -2 69.1484 8.61212   1
  -1 -15  -2 50.0076 8.37658   1
  -1 -15  -2 47.8678 9.15314   2
   2 -15   6 10.7433 7.34081  -2
  -2 -15  -2 10.7433 7.34081   1
  -2  15  -6 45.3129 15.1810  -2
   2  15   2 45.3129 15.1810   1
   3 -15   6 36.9030 8.49615  -2
  -3 -15  -2 36.9030 8.49615   1
  -3  15  -7 63.1543 18.6008  -2
   3  15   2 63.1543 18.6008   1
   4 -15   6 49.2697 9.49851  -2
  -4 -15  -2 49.2697 9.49851   1
  -4  15  -7 22.1514 17.0461  -2
   4  15   2 22.1514 17.0461   1
   5 -15   6 71.7356 14.5643  -2
  -5 -15  -2 71.7356 14.5643   1
  -5  15  -7 70.8335 20.3558  -2
   5  15   2 70.8335 20.3558   1
   6 -15   6 13.9094 19.3432  -2
  -6 -15  -2 13.9094 19.3432   1
   7 -15   6 5.27291 19.7936  -2
  -7 -15  -2 5.27291 19.7936   1
  -8 -16   7 108.544 24.1570  -2
   8 -16  -2 108.544 24.1570   1
  -7 -16   7 59.2265 11.4486  -2
   7 -16  -2 59.2265 11.4486   1
  -6 -16   7 16.9936 9.93683  -2
   6 -16  -2 16.9936 9.93683   1
  -5 -16   7 49.3226 9.69117  -2
   5 -16  -2 49.3226 9.69117   1
   5  16  -7 41.2912 17.9732  -2
  -5  16   2 41.2912 17.9732   1
  -4 -16   7 47.4580 10.5339  -2
   4 -16  -2 47.4580 10.5339   1
  -4  16   2 37.0337 12.3053   1
  -3 -16   7 26.3042 17.3940  -2
   3 -16  -2 26.3042 17.3940   1
  -2 -16   7 47.4944 16.6304  -2
   2 -16  -2 47.4944 16.6304   1
  -1 -16   7 58.4454 16.6638  -2
   1 -16  -2 58.4454 16.6638   1
   1  16  -7 65.1122 18.0605  -2
  -1  16   2 65.1122 18.0605   1
   0 -16   7 49.7915 5.52797  -2
   0 -16  -2 49.7915 5.52797   1
   0  16  -7 46.8630 16.8029  -2
   0  16   2 46.8630 16.8029   1
   1 -16   7 26.4147 11.7942  -2
  -1 -16  -2 26.4147 11.7942   1
  -1  16  -7 53.6485 11.9411  -2
   1  16   2 53.6485 11.9411   1
   2 -16   7 20.8055 5.27070  -2
  -2 -16  -2 20.8055 5.27070   1
  -2  16  -7 18.1311 10.9652  -2
   2  16   2 18.1311 10.9652   1
   3 -16   7 27.0901 9.06402  -2
  -3 -16  -2 27.0901 9.06402   1
  -3  16  -7 37.4943 15.5457  -2
   3  16   2 37.4943 15.5457   1
   4 -16   7 82.0167 16.6747  -2
  -4 -16  -2 82.0167 16.6747   1
  -4  16  -7 67.1905 13.5028  -2
   4  16   2 67.1905 13.5028   1
   5 -16   7 61.4917 12.3130  -2
  -5 -16  -2 61.4917 12.3130   1
  -5  16  -7 70.9534 20.6670  -2
   5  16   2 70.9534 20.6670   1
   6 -16   7 17.2070 12.5059  -2
  -6 -16  -2 17.2070 12.5059   1
  -6  16  -7 56.4294 21.4534  -2
   6  16   2 56.4294 21.4534   1
   7 -16   7 53.5130 20.9179  -2
  -7 -16  -2 53.5130 20.9179   1
  -7  16  -7 52.8485 22.1511  -2
   7  16   2 52.8485 22.1511   1
  -7 -17   7 3.89740 11.2084  -2
   7 -17  -2 3.89740 11.2084   1
   7  17  -7 11.4924 20.5412  -2
  -7  17   2 11.4924 20.5412   1
  -6 -17   7 16.6533 6.16707  -2
   6 -17  -2 16.6533 6.16707   1
   6  17  -7 20.6489 13.1227  -2
  -6  17   2 20.6489 13.1227   1
  -5 -17   7 116.992 10.6942  -2
   5 -17  -2 116.992 10.6942   1
   5  17  -7 117.775 14.3451  -2
  -5  17   2 117.775 14.3451   1
  -4 -17   7 16.0732 6.69384  -2
   4 -17  -2 16.0732 6.69384   1
   4  17  -7 19.5269 8.93973  -2
  -4  17   2 19.5269 8.93973   1
  -3 -17   7 271.697 18.3381  -2
   3 -17  -2 271.697 18.3381   1
   3  17  -7 302.368 16.8356  -2
  -3  17   2 302.368 16.8356   1
  -2 -17   7 25.8190 9.95767  -2
   2 -17  -2 25.8190 9.95767   1
   2  17  -7 3.83865 7.80280  -2
  -2  17   2 3.83865 7.80280   1
  -1 -17   7 28.2870 4.15232  -2
   1 -17  -2 28.2870 4.15232   1
   1  17  -7 12.8180 6.70949  -2
  -1  17   2 12.8180 6.70949   1
   0 -17   7 12.8243 6.42283  -2
   0 -17  -2 12.8243 6.42283   1
   0  17  -7 16.3384 7.35209  -2
   0  17   2 16.3384 7.35209   1
   1 -17   7 43.9901 6.60919  -2
  -1 -17  -2 43.9901 6.60919   1
  -1  17  -7 19.0708 9.34389  -2
   1  17   2 19.0708 9.34389   1
   2 -17   7 377.252 11.9605  -2
  -2 -17  -2 377.252 11.9605   1
  -2  17  -7 352.566 18.3792  -2
   2  17   2 352.566 18.3792   1
   3 -17   7 5.48986 5.65411  -2
  -3 -17  -2 5.48986 5.65411   1
  -3  17  -7 4.21587 7.29921  -2
   3  17   2 4.21587 7.29921   1
   4 -17   7 32.6208 8.07646  -2
  -4 -17  -2 32.6208 8.07646   1
  -4  17  -7 20.1507 9.97125  -2
   4  17   2 20.1507 9.97125   1
   5 -17   7 11.8494 9.50247  -2
  -5 -17  -2 11.8494 9.50247   1
  -5  17  -7 6.39819 9.49668  -2
   5  17   2 6.39819 9.49668   1
   6 -17   7 70.5763 10.4319  -2
  -6 -17  -2 70.5763 10.4319   1
  -6  17  -7 64.2694 11.4163  -2
   6  17   2 64.2694 11.4163   1
  -4 -18   7 33.8938 21.8827  -2
   4 -18  -2 33.8938 21.8827   1
  -3 -18   7 39.8102 18.1390  -2
   3 -18  -2 39.8102 18.1390   1
  -2 -18   7 97.7102 21.3595  -2
   2 -18  -2 97.7102 21.3595   1
  -1 -18   7 42.7211 18.3128  -2
   1 -18  -2 42.7211 18.3128   1
   1 -18  -2 16.5359 5.13972   1
   1  18  -7 31.5561 22.2429  -2
  -1  18   2 31.5561 22.2429   1
   0 -18   7 47.4929 18.3885  -2
   0 -18  -2 47.4929 18.3885   1
   0  18  -7 -10.055 16.8558  -2
   0  18   2 -10.055 16.8558   1
   1 -18   7 40.3091 5.47027  -2
  -1 -18  -2 40.3091 5.47027   1
  -1  18  -7 63.0189 19.5776  -2
   1  18   2 63.0189 19.5776   1
   2 -18   7 52.2653 8.17311  -2
  -2 -18  -2 52.2653 8.17311   1
  -2  18  -7 65.9479 14.9373  -2
   2  18   2 65.9479 14.9373   1
   3 -18   7 75.8327 11.9232  -2
  -3 -18  -2 75.8327 11.9232   1
  -3  18  -7 33.3035 20.2944  -2
   3  18   2 33.3035 20.2944   1
   4 -18   7 4.16723 16.4029  -2
  -4 -18  -2 4.16723 16.4029   1
  -4  18  -7 35.7651 14.1314  -2
   4  18   2 35.7651 14.1314   1
   5 -18   7 199.720 15.3468  -2
  -5 -18  -2 199.720 15.3468   1
  -5  18  -7 201.953 17.2600  -2
   5  18   2 201.953 17.2600   1
  -2 -19   8 162.859 25.5078  -2
   2 -19  -2 162.859 25.5078   1
  -1 -19   8 -4.8253 16.0105  -2
   1 -19  -2 -4.8253 16.0105   1
  -3 -19  -2 7.24101 11.7787   2
   4 -19   3 16.1616 17.0421  -2
  -4 -19   3 16.1616 17.0421   1
  -3  19  -3 35.1576 21.1044  -2
   3  19  -3 35.1576 21.1044   1
  -4 -19   3 5.18217 17.8666  -2
   4 -19   3 5.18217 17.8666   1
  -6  18  -2 92.7040 28.0995  -2
   6  18  -3 92.7040 28.0995   1
  -5  18  -2 276.732 32.9244  -2
   5  18  -3 276.732 32.9244   1
   5 -18   2 255.997 27.7811  -2
  -5 -18   3 255.997 27.7811   1
  -4  18  -2 20.0359 19.5777  -2
   4  18  -3 20.0359 19.5777   1
   4 -18   2 13.6860 13.6750  -2
  -4 -18   3 13.6860 13.6750   1
  -3  18  -2 76.2750 15.7374  -2
   3  18  -3 76.2750 15.7374   1
   3 -18   2 56.3468 9.14246  -2
  -3 -18   3 56.3468 9.14246   1
  -2  18  -2 56.7517 18.8432  -2
   2  18  -3 56.7517 18.8432   1
   2 -18   2 12.4568 6.73959  -2
  -2 -18   3 12.4568 6.73959   1
  -1  18  -2 -0.0048 16.6739  -2
   1  18  -3 -0.0048 16.6739   1
   1 -18   2 21.8240 17.7367  -2
  -1 -18   3 21.8240 17.7367   1
   0 -18   2 6.98909 4.73275  -2
   0 -18   3 6.98909 4.73275   1
  -1 -18   2 27.6526 17.6909  -2
   1 -18   3 27.6526 17.6909   1
  -2 -18   2 200.224 18.7860  -2
   2 -18   3 200.224 18.7860   1
  -4 -18   2 14.1814 12.4951  -2
   4 -18   3 14.1814 12.4951   1
  -5 -18   2 43.6365 10.8641  -2
   5 -18   3 43.6365 10.8641   1
  -7  17  -2 37.8921 11.3991  -2
   7  17  -3 37.8921 11.3991   1
   7 -17   2 39.0989 8.66917  -2
  -7 -17   3 39.0989 8.66917   1
  -6  17  -2 42.3520 10.2433  -2
   6  17  -3 42.3520 10.2433   1
   6 -17   2 57.3174 11.6959  -2
  -6 -17   3 57.3174 11.6959   1
  -5  17  -2 28.0771 9.17864  -2
   5  17  -3 28.0771 9.17864   1
   5 -17   2 14.6718 6.53855  -2
  -5 -17   3 14.6718 6.53855   1
  -4  17  -2 39.5429 10.3480  -2
   4  17  -3 39.5429 10.3480   1
   4 -17   2 53.0840 8.43298  -2
  -4 -17   3 53.0840 8.43298   1
  -3  17  -2 28.1857 9.66363  -2
   3  17  -3 28.1857 9.66363   1
   3 -17   2 36.7887 5.90171  -2
  -3 -17   3 36.7887 5.90171   1
  -2  17  -2 162.855 16.3021  -2
   2  17  -3 162.855 16.3021   1
   2 -17   2 152.723 7.95698  -2
  -2 -17   3 152.723 7.95698   1
  -1  17  -2 47.3750 8.47976  -2
   1  17  -3 47.3750 8.47976   1
   1 -17   2 45.9122 5.64636  -2
  -1 -17   3 45.9122 5.64636   1
   0  17  -2 37.0964 8.53179  -2
   0  17  -3 37.0964 8.53179   1
   0 -17   2 43.1986 6.20965  -2
   0 -17   3 43.1986 6.20965   1
   1  17  -2 14.8444 7.28882  -2
  -1  17  -3 14.8444 7.28882   1
  -1 -17   2 4.63510 5.71618  -2
   1 -17   3 4.63510 5.71618   1
   2  17  -2 198.562 16.2669  -2
  -2  17  -3 198.562 16.2669   1
  -2 -17   2 202.223 11.5650  -2
   2 -17   3 202.223 11.5650   1
   3  17  -2 57.5965 8.14450  -2
  -3  17  -3 57.5965 8.14450   1
  -3 -17   2 65.1968 7.80621  -2
   3 -17   3 65.1968 7.80621   1
   4  17  -2 14.4167 8.79567  -2
  -4  17  -3 14.4167 8.79567   1
  -4 -17   2 20.1181 7.80565  -2
   4 -17   3 20.1181 7.80565   1
   5  17  -2 42.1758 21.3200  -2
  -5  17  -3 42.1758 21.3200   1
  -5 -17   2 46.9933 8.02749  -2
   5 -17   3 46.9933 8.02749   1
   6  17  -2 41.4657 9.26968  -2
  -6  17  -3 41.4657 9.26968   1
  -6 -17   2 3.84802 7.17607  -2
   6 -17   3 3.84802 7.17607   1
   7  17  -2 -14.630 8.50595  -2
  -7  17  -3 -14.630 8.50595   1
  -7 -17   2 -5.0935 8.50263  -2
   7 -17   3 -5.0935 8.50263   1
  -8  16  -2 59.3343 20.9431  -2
   8  16  -3 59.3343 20.9431   1
   8 -16   2 73.5957 23.3380  -2
  -8 -16   3 73.5957 23.3380   1
  -7  16  -2 59.0569 19.1552  -2
   7  16  -3 59.0569 19.1552   1
   7 -16   2 61.3874 18.9316  -2
  -7 -16   3 61.3874 18.9316   1
  -6  16  -2 43.4947 12.4912  -2
   6  16  -3 43.4947 12.4912   1
   6 -16   2 61.9198 16.9195  -2
  -6 -16   3 61.9198 16.9195   1
  -5  16  -2 43.6292 12.2640  -2
   5  16  -3 43.6292 12.2640   1
   5 -16   2 37.4538 17.1739  -2
  -5 -16   3 37.4538 17.1739   1
  -4  16  -2 32.3046 16.8113  -2
   4  16  -3 32.3046 16.8113   1
   4 -16   2 39.3214 10.1777  -2
  -4 -16   3 39.3214 10.1777   1
  -3  16  -2 92.1699 18.6484  -2
   3  16  -3 92.1699 18.6484   1
   3 -16   2 79.4074 9.89041  -2
  -3 -16   3 79.4074 9.89041   1
   1 -16   2 11.5999 4.13945  -2
  -1 -16   3 11.5999 4.13945   1
   0 -16   2 33.2867 7.11461  -2
   0 -16   3 33.2867 7.11461   1
  -1 -16   2 27.5933 7.17596  -2
   1 -16   3 27.5933 7.17596   1
  -2 -16   2 0.06607 7.19645  -2
   2 -16   3 0.06607 7.19645   1
  -3 -16   2 25.4302 8.20028  -2
   3 -16   3 25.4302 8.20028   1
   4  16  -2 34.3270 13.2906  -2
  -4  16  -3 34.3270 13.2906   1
  -4 -16   2 0.42668 9.61903  -2
   4 -16   3 0.42668 9.61903   1
   5  16  -2 79.9352 21.4556  -2
  -5  16  -3 79.9352 21.4556   1
  -5 -16   2 15.4853 19.8456  -2
   5 -16   3 15.4853 19.8456   1
   6  16  -2 -2.0671 19.9399  -2
  -6  16  -3 -2.0671 19.9399   1
  -6 -16   2 26.7162 23.2807  -2
   6 -16   3 26.7162 23.2807   1
   7  16  -2 39.6901 13.0227  -2
  -7  16  -3 39.6901 13.0227   1
  -7 -16   2 9.76464 14.0073  -2
   7 -16   3 9.76464 14.0073   1
   8  16  -2 150.238 17.1453  -2
  -8  16  -3 150.238 17.1453   1
  -9  15  -2 57.8171 22.6351  -2
   9  15  -3 57.8171 22.6351   1
  -5  15  -1 465.171 34.1771  -2
   5  15  -3 465.171 34.1771   1
   4 -15   1 129.098 15.1274  -2
  -4 -15   3 129.098 15.1274   1
   3 -15   1 50.4094 19.7953  -2
  -3 -15   3 50.4094 19.7953   1
   2 -15   1 56.8974 11.9930  -2
  -2 -15   3 56.8974 11.9930   1
  -1  15  -1 336.293 34.3726  -2
   1  15  -3 336.293 34.3726   1
   1 -15   1 307.196 15.9839  -2
  -1 -15   3 307.196 15.9839   1
   0 -15   1 163.782 23.3572  -2
   0 -15   3 163.782 23.3572   1
   1 -15   3 7.85964 3.10553   2
   2  15  -1 156.653 24.4208  -2
  -2  15  -3 156.653 24.4208   1
  -2 -15   1 188.344 22.3542  -2
   2 -15   3 188.344 22.3542   1
   3  15  -1 121.430 20.5174  -2
  -3  15  -3 121.430 20.5174   1
   4  15  -1 44.6944 16.1536  -2
  -4  15  -3 44.6944 16.1536   1
  -4 -15   1 48.7110 16.1197  -2
   4 -15   3 48.7110 16.1197   1
   5  15  -1 49.0214 18.7354  -2
  -5  15  -3 49.0214 18.7354   1
  -6 -15   1 60.0381 10.4657  -2
   6 -15   3 60.0381 10.4657   1
   7 -15   3 121.363 12.5414   1
 -10  14  -1 52.9450 10.0915  -2
  10  14  -3 52.9450 10.0915   1
  10 -14   1 45.8947 11.9840  -2
 -10 -14   3 45.8947 11.9840   1
  -9  14  -1 43.6610 15.9873  -2
   9  14  -3 43.6610 15.9873   1
   9 -14   1 31.1907 15.2002  -2
  -9 -14   3 31.1907 15.2002   1
  -8  14  -1 18.4315 9.94633  -2
   8  14  -3 18.4315 9.94633   1
   8 -14   1 55.8626 9.21762  -2
  -8 -14   3 55.8626 9.21762   1
  -7  14  -1 89.8992 10.8395  -2
   7  14  -3 89.8992 10.8395   1
   7 -14   1 94.4304 9.48621  -2
  -7 -14   3 94.4304 9.48621   1
  -6  14  -1 3.25751 5.99726  -2
   6  14  -3 3.25751 5.99726   1
   6 -14   1 -7.3259 8.56171  -2
  -6 -14   3 -7.3259 8.56171   1
  -5  14  -1 54.8123 10.5082  -2
   5  14  -3 54.8123 10.5082   1
   5 -14   1 43.3007 6.58321  -2
  -5 -14   3 43.3007 6.58321   1
  -4  14  -1 69.5758 7.63505  -2
   4  14  -3 69.5758 7.63505   1
   4 -14   1 76.4350 7.48478  -2
  -4 -14   3 76.4350 7.48478   1
  -3  14  -1 196.545 12.7866  -2
   3  14  -3 196.545 12.7866   1
   3 -14   1 218.981 12.5696  -2
  -3 -14   3 218.981 12.5696   1
  -2  14  -1 184.100 15.1711  -2
   2  14  -3 184.100 15.1711   1
   2 -14   1 180.096 6.47013  -2
  -2 -14   3 180.096 6.47013   1
  -1  14  -1 24.2489 8.96915  -2
   1  14  -3 24.2489 8.96915   1
   1 -14   1 31.7635 2.55019  -2
  -1 -14   3 31.7635 2.55019   1
   0  14  -1 70.0920 10.4045  -2
   0  14  -3 70.0920 10.4045   1
   0 -14   1 66.9943 7.64131  -2
   0 -14   3 66.9943 7.64131   1
   1  14  -1 87.7007 11.2449  -2
  -1  14  -3 87.7007 11.2449   1
  -1 -14   1 93.7085 7.45433  -2
   1 -14   3 93.7085 7.45433   1
   2  14  -1 25.0952 5.84094  -2
  -2  14  -3 25.0952 5.84094   1
  -2 -14   1 8.53794 4.85434  -2
   2 -14   3 8.53794 4.85434   1
   3  14  -1 100.881 9.43583  -2
  -3  14  -3 100.881 9.43583   1
  -3 -14   1 76.9623 7.03413  -2
   3 -14   3 76.9623 7.03413   1
   4  14  -1 43.9967 10.3938  -2
  -4  14  -3 43.9967 10.3938   1
  -4 -14   1 37.4832 5.93598  -2
   4 -14   3 37.4832 5.93598   1
   5  14  -1 460.322 26.0369  -2
  -5  14  -3 460.322 26.0369   1
  -5 -14   1 397.239 18.8332  -2
   5 -14   3 397.239 18.8332   1
   6  14  -1 77.3091 13.0847  -2
  -6  14  -3 77.3091 13.0847   1
  -6 -14   1 50.8462 4.38223  -2
   6 -14   3 50.8462 4.38223   1
   7  14  -1 97.6188 11.7910  -2
  -7  14  -3 97.6188 11.7910   1
  -7 -14   1 118.149 8.91730  -2
   7 -14   3 118.149 8.91730   1
   8  14  -1 15.2877 11.8318  -2
  -8  14  -3 15.2877 11.8318   1
  -8 -14   1 8.65183 5.74512  -2
   8 -14   3 8.65183 5.74512   1
   9  14  -1 40.9484 11.5375  -2
  -9  14  -3 40.9484 11.5375   1
  -9 -14   1 52.0753 9.21430  -2
   9 -14   3 52.0753 9.21430   1
  10 -13   1 70.0279 20.8388  -2
 -10 -13   3 70.0279 20.8388   1
  -9  13  -1 85.1475 20.1155  -2
   9  13  -3 85.1475 20.1155   1
   9 -13   1 100.146 10.9916  -2
  -9 -13   3 100.146 10.9916   1
  -8  13  -1 80.7628 11.2610  -2
   8  13  -3 80.7628 11.2610   1
   8 -13   1 86.7432 9.97918  -2
  -8 -13   3 86.7432 9.97918   1
  -7  13  -1 16.7330 8.29017  -2
   7  13  -3 16.7330 8.29017   1
   7 -13   1 17.1963 10.7405  -2
  -7 -13   3 17.1963 10.7405   1
  -6  13  -1 116.899 13.3374  -2
   6  13  -3 116.899 13.3374   1
   6 -13   1 130.224 12.1301  -2
  -6 -13   3 130.224 12.1301   1
  -5  13  -1 51.4630 7.58944  -2
   5  13  -3 51.4630 7.58944   1
   5 -13   1 46.0118 8.26970  -2
  -5 -13   3 46.0118 8.26970   1
  -4  13  -1 22.8479 8.93206  -2
   4  13  -3 22.8479 8.93206   1
   4 -13   1 3.06719 5.88033  -2
  -4 -13   3 3.06719 5.88033   1
  -3  13  -1 375.517 14.3454  -2
   3  13  -3 375.517 14.3454   1
   3 -13   1 369.090 9.70763  -2
  -3 -13   3 369.090 9.70763   1
  -2  13  -1 114.930 9.34021  -2
   2  13  -3 114.930 9.34021   1
   2 -13   1 115.946 5.28463  -2
  -2 -13   3 115.946 5.28463   1
  -1  13  -1 54.5627 7.36371  -2
   1  13  -3 54.5627 7.36371   1
   1 -13   1 59.2532 2.83927  -2
  -1 -13   3 59.2532 2.83927   1
   0  13  -1 89.8030 9.32512  -2
   0  13  -3 89.8030 9.32512   1
   0 -13   1 103.285 4.73434  -2
   0 -13   3 103.285 4.73434   1
   1  13  -1 60.7552 8.72298  -2
  -1  13  -3 60.7552 8.72298   1
  -1 -13   1 72.4436 8.24191  -2
   1 -13   3 72.4436 8.24191   1
   2  13  -1 351.938 16.3433  -2
  -2  13  -3 351.938 16.3433   1
  -2 -13   1 380.561 15.3013  -2
   2 -13   3 380.561 15.3013   1
   3  13  -1 191.536 22.0704  -2
  -3  13  -3 191.536 22.0704   1
  -3 -13   1 199.860 10.4574  -2
   3 -13   3 199.860 10.4574   1
   4  13  -1 73.8369 10.6414  -2
  -4  13  -3 73.8369 10.6414   1
  -4 -13   1 77.5335 8.45076  -2
   4 -13   3 77.5335 8.45076   1
   5  13  -1 54.8477 10.2777  -2
  -5  13  -3 54.8477 10.2777   1
  -5 -13   1 44.2393 7.30019  -2
   5 -13   3 44.2393 7.30019   1
   6  13  -1 129.171 11.2117  -2
  -6  13  -3 129.171 11.2117   1
  -6 -13   1 131.147 4.78301  -2
   6 -13   3 131.147 4.78301   1
   7  13  -1 61.8249 12.5039  -2
  -7  13  -3 61.8249 12.5039   1
  -7 -13   1 70.4872 5.23323  -2
   7 -13   3 70.4872 5.23323   1
   8  13  -1 68.9325 12.5247  -2
  -8  13  -3 68.9325 12.5247   1
  -8 -13   1 79.0706 7.75104  -2
   8 -13   3 79.0706 7.75104   1
   9  13  -1 257.618 20.0109  -2
  -9  13  -3 257.618 20.0109   1
  -9 -13   1 281.922 14.5214  -2
   9 -13   3 281.922 14.5214   1
  10  13  -1 23.8857 10.4751  -2
 -10  13  -3 23.8857 10.4751   1
 -10 -13   1 41.3390 9.72637  -2
  10 -13   3 41.3390 9.72637   1
  -6  12  -1 17.7053 13.2314  -2
   6  12  -3 17.7053 13.2314   1
   6 -12   1 13.6834 12.7817  -2
  -6 -12   3 13.6834 12.7817   1
  -6 -12   3 -1.7130 4.91511   2
   5 -12   1 128.052 15.9900  -2
  -5 -12   3 128.052 15.9900   1
  -5 -12   3 96.3830 17.2014   1
  -4 -12   3 250.766 23.9761   1
   4 -12   1 387.662 16.8266  -2
  -4 -12   3 387.662 16.8266   1
   3 -12   1 145.919 10.0588  -2
  -3 -12   3 145.919 10.0588   1
   3 -12   0 495.468 36.3820  -2
  -3 -12   3 495.468 36.3820   1
  -3 -12   3 157.126 10.8116   1
  -2  12  -1 53.3488 14.3849  -2
   2  12  -3 53.3488 14.3849   1
   2 -12   0 27.4337 9.62906  -2
  -2 -12   3 27.4337 9.62906   1
   2 -12   1 37.7501 5.18200  -2
  -2 -12   3 37.7501 5.18200   1
  -2 -12   3 39.9496 9.14418   1
   1 -12   1 56.9724 3.95523  -2
  -1 -12   3 56.9724 3.95523   1
  -1 -12   3 47.0918 4.87930   1
   0  12  -1 74.6766 18.1725  -2
   0  12  -3 74.6766 18.1725   1
   0 -12   3 20.6071 3.02053   1
   0 -12   3 14.9422 5.49540   2
   0 -12   1 55.6493 11.9399  -2
   0 -12   3 55.6493 11.9399   1
   1  12  -1 353.386 31.2451  -2
  -1  12  -3 353.386 31.2451   1
   1 -12   3 112.749 11.9923   2
  -1 -12   1 295.604 19.1032  -2
   1 -12   3 295.604 19.1032   1
  -2  12  -3 254.616 16.4414   2
   2  12  -1 305.737 30.1791  -2
  -2  12  -3 305.737 30.1791   1
   2 -12   3 246.086 12.1383   2
   3  12  -1 169.604 23.3530  -2
  -3  12  -3 169.604 23.3530   1
   3 -12   3 92.9798 9.92911   2
  -3 -12   1 183.759 23.6506  -2
   3 -12   3 183.759 23.6506   1
   4  12  -1 44.4266 15.5268  -2
  -4  12  -3 44.4266 15.5268   1
   4 -12   3 16.1219 9.46113   2
   6 -12   3 136.414 10.8180   1
  -7 -12   1 8.03611 7.54540  -2
   7 -12   3 8.03611 7.54540   1
  -8 -12   1 133.073 15.5078  -2
   8 -12   3 133.073 15.5078   1
  -9 -12   1 142.716 19.5817  -2
   9 -12   3 142.716 19.5817   1
 -11  11   0 116.530 17.5874  -2
  11  11  -3 116.530 17.5874   1
  11 -11   0 136.463 18.7752  -2
 -11 -11   3 136.463 18.7752   1
 -10  11   0 20.8983 8.89113  -2
  10  11  -3 20.8983 8.89113   1
  10 -11   0 32.4673 10.6661  -2
 -10 -11   3 32.4673 10.6661   1
  -9  11   0 103.480 9.83106  -2
   9  11  -3 103.480 9.83106   1
   9 -11   0 121.422 11.3551  -2
  -9 -11   3 121.422 11.3551   1
  -8  11   0 94.3422 9.31946  -2
   8  11  -3 94.3422 9.31946   1
   8 -11   0 113.635 12.3439  -2
  -8 -11   3 113.635 12.3439   1
  -7  11   0 10.0479 6.90647  -2
   7  11  -3 10.0479 6.90647   1
   7 -11   0 21.8459 18.8021  -2
  -7 -11   3 21.8459 18.8021   1
  -6  11   0 116.555 13.3974  -2
   6  11  -3 116.555 13.3974   1
   6 -11   0 118.983 10.6523  -2
  -6 -11   3 118.983 10.6523   1
  -5  11   0 67.4405 9.45853  -2
   5  11  -3 67.4405 9.45853   1
   5 -11   0 68.1282 6.67566  -2
  -5 -11   3 68.1282 6.67566   1
  -4  11   0 629.296 24.4175  -2
   4  11  -3 629.296 24.4175   1
   4 -11   0 673.834 26.6724  -2
  -4 -11   3 673.834 26.6724   1
  -3  11   0 120.144 7.63949  -2
   3  11  -3 120.144 7.63949   1
   3 -11   0 116.227 5.17033  -2
  -3 -11   3 116.227 5.17033   1
  -2  11   0 92.2019 4.67867  -2
   2  11  -3 92.2019 4.67867   1
   2 -11   0 94.6193 4.33799  -2
  -2 -11   3 94.6193 4.33799   1
  -1  11   0 144.440 9.55675  -2
   1  11  -3 144.440 9.55675   1
   1 -11   0 152.998 6.10019  -2
  -1 -11   3 152.998 6.10019   1
   0  11   0 36.9431 5.49302  -2
   0  11  -3 36.9431 5.49302   1
   0 -11   0 37.0102 3.90267  -2
   0 -11   3 37.0102 3.90267   1
   1  11   0 51.4383 5.20138  -2
  -1  11  -3 51.4383 5.20138   1
  -1 -11   0 45.2210 5.46998  -2
   1 -11   3 45.2210 5.46998   1
   2  11   0 155.411 7.46815  -2
  -2  11  -3 155.411 7.46815   1
  -2 -11   0 145.257 8.42086  -2
   2 -11   3 145.257 8.42086   1
   3  11   0 19.6657 5.22710  -2
  -3  11  -3 19.6657 5.22710   1
  -3 -11   0 11.5675 4.15305  -2
   3 -11   3 11.5675 4.15305   1
   4  11   0 377.129 15.2216  -2
  -4  11  -3 377.129 15.2216   1
  -4 -11   0 366.187 12.5652  -2
   4 -11   3 366.187 12.5652   1
   5  11   0 22.5856 7.11891  -2
  -5  11  -3 22.5856 7.11891   1
  -5 -11   0 18.1229 3.38101  -2
   5 -11   3 18.1229 3.38101   1
   6  11   0 64.8229 10.5895  -2
  -6  11  -3 64.8229 10.5895   1
  -6 -11   0 40.4028 3.44939  -2
   6 -11   3 40.4028 3.44939   1
   7  11   0 17.8731 9.47988  -2
  -7  11  -3 17.8731 9.47988   1
  -7 -11   0 25.2493 5.41771  -2
   7 -11   3 25.2493 5.41771   1
   8  11   0 36.6003 16.8267  -2
  -8  11  -3 36.6003 16.8267   1
  -8 -11   0 26.7080 7.52718  -2
   8 -11   3 26.7080 7.52718   1
   9  11   0 42.4461 17.0977  -2
  -9  11  -3 42.4461 17.0977   1
  -9 -11   0 50.2545 8.48439  -2
   9 -11   3 50.2545 8.48439   1
  10  11   0 23.1094 15.8995  -2
 -10  11  -3 23.1094 15.8995   1
 -10 -11   0 24.8622 12.3145  -2
  10 -11   3 24.8622 12.3145   1
  11  11   0 332.179 24.4142  -2
 -11  11  -3 332.179 24.4142   1
 -11 -11   0 415.995 35.8761  -2
  11 -11   3 415.995 35.8761   1
 -12  10   0 48.9860 8.77512  -2
  12  10  -3 48.9860 8.77512   1
  12 -10   0 61.0069 12.1909  -2
 -12 -10   3 61.0069 12.1909   1
 -11  10   0 10.7934 7.66974  -2
  11  10  -3 10.7934 7.66974   1
  11 -10   0 19.5701 7.60665  -2
 -11 -10   3 19.5701 7.60665   1
 -10  10   0 115.074 7.86417  -2
  10  10  -3 115.074 7.86417   1
  10 -10   0 122.966 10.4501  -2
 -10 -10   3 122.966 10.4501   1
  -9  10   0 50.7335 6.01473  -2
   9  10  -3 50.7335 6.01473   1
   9 -10   0 47.8925 8.12790  -2
  -9 -10   3 47.8925 8.12790   1
  -8  10   0 25.7146 3.82995  -2
   8  10  -3 25.7146 3.82995   1
  -7  10   0 50.8742 6.22530  -2
   7  10  -3 50.8742 6.22530   1
   7 -10   0 41.0972 7.38808  -2
  -7 -10   3 41.0972 7.38808   1
  -6  10   0 97.0975 7.87661  -2
   6  10  -3 97.0975 7.87661   1
   6 -10   0 107.398 8.11583  -2
  -6 -10   3 107.398 8.11583   1
  -5  10   0 206.763 10.4968  -2
   5  10  -3 206.763 10.4968   1
   5 -10   0 227.750 9.50554  -2
  -5 -10   3 227.750 9.50554   1
  -4  10   0 147.703 9.67935  -2
   4  10  -3 147.703 9.67935   1
   4 -10   0 153.152 7.24947  -2
  -4 -10   3 153.152 7.24947   1
  -3  10   0 1.11182 3.15310  -2
   3  10  -3 1.11182 3.15310   1
   3 -10   0 8.61245 2.28750  -2
  -3 -10   3 8.61245 2.28750   1
  -2  10   0 557.419 14.0929  -2
   2  10  -3 557.419 14.0929   1
   2 -10   0 572.251 13.6875  -2
  -2 -10   3 572.251 13.6875   1
  -1  10   0 23.0779 4.47159  -2
   1  10  -3 23.0779 4.47159   1
   1 -10   0 28.6377 2.89931  -2
  -1 -10   3 28.6377 2.89931   1
   0  10   0 113.383 5.76846  -2
   0  10  -3 113.383 5.76846   1
   0 -10   0 114.793 4.45978  -2
   0 -10   3 114.793 4.45978   1
   1  10   0 34.6229 3.31501  -2
  -1  10  -3 34.6229 3.31501   1
  -1 -10   0 37.9431 3.28164  -2
   1 -10   3 37.9431 3.28164   1
   2  10   0 543.704 13.1316  -2
  -2  10  -3 543.704 13.1316   1
  -2 -10   0 560.615 14.4382  -2
   2 -10   3 560.615 14.4382   1
   3  10   0 308.037 9.94459  -2
  -3  10  -3 308.037 9.94459   1
  -3 -10   0 288.071 10.2641  -2
   3 -10   3 288.071 10.2641   1
   4  10   0 185.393 8.97201  -2
  -4  10  -3 185.393 8.97201   1
  -4 -10   0 192.566 7.14598  -2
   4 -10   3 192.566 7.14598   1
   5  10   0 123.848 7.29894  -2
  -5  10  -3 123.848 7.29894   1
  -5 -10   0 140.423 6.15117  -2
   5 -10   3 140.423 6.15117   1
   6  10   0 142.503 7.69014  -2
  -6  10  -3 142.503 7.69014   1
  -6 -10   0 137.306 5.30482  -2
   6 -10   3 137.306 5.30482   1
   7  10   0 149.655 9.03178  -2
  -7  10  -3 149.655 9.03178   1
  -7 -10   0 166.561 7.25968  -2
   7 -10   3 166.561 7.25968   1
   8  10   0 14.0408 3.60451  -2
  -8  10  -3 14.0408 3.60451   1
  -8 -10   0 17.3402 5.61745  -2
   8 -10   3 17.3402 5.61745   1
   9  10   0 77.4288 8.84103  -2
  -9  10  -3 77.4288 8.84103   1
  -9 -10   0 86.7398 7.62702  -2
   9 -10   3 86.7398 7.62702   1
  10  10   0 39.4770 9.59880  -2
 -10  10  -3 39.4770 9.59880   1
 -10 -10   0 26.0060 9.43841  -2
  10 -10   3 26.0060 9.43841   1
  11  10   0 10.2637 8.52329  -2
 -11  10  -3 10.2637 8.52329   1
 -11 -10   0 15.6676 8.11659  -2
  11 -10   3 15.6676 8.11659   1
  12  10   0 131.066 12.8518  -2
 -12  10  -3 131.066 12.8518   1
 -12 -10   0 169.628 15.7610  -2
  12 -10   3 169.628 15.7610   1
 -12   9   0 41.9445 15.5942  -2
  12   9  -3 41.9445 15.5942   1
 -11   9   0 19.4391 10.3215  -2
  11   9  -3 19.4391 10.3215   1
  11  -9   0 12.1581 13.3304  -2
 -11  -9   3 12.1581 13.3304   1
 -10   9   0 137.485 9.40252  -2
  10   9  -3 137.485 9.40252   1
  10  -9   0 154.350 17.5111  -2
 -10  -9   3 154.350 17.5111   1
  -9   9   0 255.554 15.1440  -2
   9   9  -3 255.554 15.1440   1
   9  -9   0 278.862 28.0605  -2
  -9  -9   3 278.862 28.0605   1
  -8   9   0 37.7554 7.24891  -2
   8   9  -3 37.7554 7.24891   1
  -7   9   0 24.4836 4.82579  -2
   7   9  -3 24.4836 4.82579   1
   7  -9   0 19.7761 7.26815  -2
  -7  -9   3 19.7761 7.26815   1
  -6   9   0 29.7701 6.69883  -2
   6   9  -3 29.7701 6.69883   1
   6  -9   0 40.7463 6.14709  -2
  -6  -9   3 40.7463 6.14709   1
  -5   9   0 84.7510 9.55987  -2
   5   9  -3 84.7510 9.55987   1
   5  -9   0 93.3792 6.44938  -2
  -5  -9   3 93.3792 6.44938   1
  -4   9   0 208.353 10.0966  -2
   4   9  -3 208.353 10.0966   1
   4  -9   0 216.207 8.05597  -2
  -4  -9   3 216.207 8.05597   1
  -4  -9   3 148.420 8.59026   2
  -3   9   0 77.6320 7.10656  -2
   3   9  -3 77.6320 7.10656   1
  -3  -9   3 24.2156 3.96106   1
   3  -9   0 55.2038 4.99630  -2
  -3  -9   3 55.2038 4.99630   1
  -2   9   0 14.3024 3.74596  -2
   2   9  -3 14.3024 3.74596   1
   2  -9   0 11.0562 2.63566  -2
  -2  -9   3 11.0562 2.63566   1
  -2  -9   3 5.47793 5.85497   1
  -1   9   0 171.268 7.62478  -2
   1   9  -3 171.268 7.62478   1
  -1  -9   3 73.0470 5.24918   1
   1  -9   0 172.162 6.77900  -2
  -1  -9   3 172.162 6.77900   1
   0   9   0 519.745 18.4086  -2
   0   9  -3 519.745 18.4086   1
   0  -9   0 529.124 17.6066  -2
   0  -9   3 529.124 17.6066   1
   0  -9   3 165.798 8.71023   1
   0  -9   3 205.464 10.2868   2
   1   9   0 305.929 11.4685  -2
  -1   9  -3 305.929 11.4685   1
  -1   9  -3 176.247 11.5381   2
  -1  -9   0 300.883 10.7114  -2
   1  -9   3 300.883 10.7114   1
   1  -9   3 161.865 9.86292   2
   2   9   0 782.574 22.3244  -2
  -2   9  -3 782.574 22.3244   1
  -2  -9   0 777.902 22.6366  -2
   2  -9   3 777.902 22.6366   1
   2  -9   3 387.432 18.0257   2
   3   9   0 3.47036 4.86720  -2
  -3   9  -3 3.47036 4.86720   1
  -3  -9   0 8.70857 3.23754  -2
   3  -9   3 8.70857 3.23754   1
   3  -9   3 3.54343 2.67437   1
   4   9   0 1.92153 5.55746  -2
  -4   9  -3 1.92153 5.55746   1
  -4  -9   0 5.91283 3.56278  -2
   4  -9   3 5.91283 3.56278   1
   4  -9   3 9.28457 3.97781   1
   5   9   0 60.2545 7.00234  -2
  -5   9  -3 60.2545 7.00234   1
   5  -9   3 31.6164 3.39277   1
  -5  -9   0 59.5140 3.56751  -2
   5  -9   3 59.5140 3.56751   1
   6   9   0 35.9185 4.35286  -2
  -6   9  -3 35.9185 4.35286   1
  -6  -9   0 29.8997 4.05641  -2
   6  -9   3 29.8997 4.05641   1
   7   9   0 71.5894 7.79119  -2
  -7   9  -3 71.5894 7.79119   1
  -7  -9   0 60.1315 5.98731  -2
   7  -9   3 60.1315 5.98731   1
   8   9   0 437.439 18.8138  -2
  -8   9  -3 437.439 18.8138   1
  -8  -9   0 450.058 16.7670  -2
   8  -9   3 450.058 16.7670   1
   9   9   0 29.5001 15.4445  -2
  -9   9  -3 29.5001 15.4445   1
  -9  -9   0 12.2575 7.96832  -2
   9  -9   3 12.2575 7.96832   1
 -10  -9   0 66.7209 15.2562  -2
  10  -9   3 66.7209 15.2562   1
  11   9   0 4.48394 16.5663  -2
 -11   9  -3 4.48394 16.5663   1
 -11  -9   0 33.9453 14.2985  -2
  11  -9   3 33.9453 14.2985   1
 -12   9  -3 45.9401 15.1036   1
  12   9   0 83.2628 20.8957  -2
 -12   9  -3 83.2628 20.8957   1
 -12  -9   0 149.189 24.2003  -2
  12  -9   3 149.189 24.2003   1
 -13   8   1 43.7442 31.8845  -2
  13   8  -3 43.7442 31.8845   1
 -12   8   1 77.6107 26.5944  -2
  12   8  -3 77.6107 26.5944   1
  12  -8  -1 155.768 31.1889  -2
 -12  -8   3 155.768 31.1889   1
 -11   8   1 17.4257 15.0638  -2
  11   8  -3 17.4257 15.0638   1
  11  -8  -1 30.8649 14.3316  -2
 -11  -8   3 30.8649 14.3316   1
 -10   8   1 225.598 29.3536  -2
  10   8  -3 225.598 29.3536   1
  10  -8  -1 230.010 20.0087  -2
 -10  -8   3 230.010 20.0087   1
  -9   8   1 231.901 16.4738  -2
   9   8  -3 231.901 16.4738   1
  -8   8   1 127.535 10.0346  -2
   8   8  -3 127.535 10.0346   1
   8  -8  -1 112.374 14.2588  -2
  -8  -8   3 112.374 14.2588   1
  -7   8   1 505.924 19.1458  -2
   7   8  -3 505.924 19.1458   1
   7  -8  -1 475.278 19.3651  -2
  -7  -8   3 475.278 19.3651   1
  -6   8   1 101.098 5.83134  -2
   6   8  -3 101.098 5.83134   1
   6  -8  -1 99.8144 7.32291  -2
  -6  -8   3 99.8144 7.32291   1
  -5   8   1 100.868 5.78413  -2
   5   8  -3 100.868 5.78413   1
   5  -8  -1 78.3582 5.71036  -2
  -5  -8   3 78.3582 5.71036   1
  -4   8   1 163.040 7.69152  -2
   4   8  -3 163.040 7.69152   1
   4  -8  -1 172.385 8.10737  -2
  -4  -8   3 172.385 8.10737   1
  -4  -8   3 62.4457 8.91075   1
  -3   8   1 698.754 21.5200  -2
   3   8  -3 698.754 21.5200   1
  -3  -8   3 369.435 16.2410   2
   3  -8  -1 673.063 22.0269  -2
  -3  -8   3 673.063 22.0269   1
  -3  -8   3 426.500 15.2664   1
  -2   8   1 175.395 12.1296  -2
   2   8  -3 175.395 12.1296   1
   2   8  -3 136.834 16.4711   1
   2  -8  -1 159.991 6.24120  -2
  -2  -8   3 159.991 6.24120   1
  -2  -8   3 137.570 6.70648   1
   1   8  -3 165.888 9.45851   1
  -1   8   1 361.295 13.4081  -2
   1   8  -3 361.295 13.4081   1
   1   8  -3 130.247 14.8912   2
   1  -8  -1 345.588 11.1236  -2
  -1  -8   3 345.588 11.1236   1
  -1  -8   3 146.071 6.78847   1
  -1  -8   3 136.436 15.7082   2
   0   8   1 209.086 10.9446  -2
   0   8  -3 209.086 10.9446   1
   0   8  -3 114.234 13.5992   2
   0   8  -3 119.361 10.3801   1
   0  -8   3 129.211 5.77874   1
   0  -8   3 113.632 8.06656   2
   0  -8  -1 197.082 7.84987  -2
   0  -8   3 197.082 7.84987   1
   1   8   1 941.120 23.2161  -2
  -1   8  -3 941.120 23.2161   1
  -1   8  -3 374.336 27.9365   1
  -1   8  -3 322.792 21.3901   2
   1  -8   3 341.120 13.8507   2
   1  -8   3 327.665 18.6501   1
  -1  -8  -1 956.313 25.2754  -2
   1  -8   3 956.313 25.2754   1
   2   8   1 160.085 6.33133  -2
  -2   8  -3 160.085 6.33133   1
  -2  -8  -1 162.180 6.29274  -2
   2  -8   3 162.180 6.29274   1
   2  -8   3 83.0932 8.32361   1
   2  -8   3 74.4796 5.34036   2
   3   8   1 636.925 16.7941  -2
  -3   8  -3 636.925 16.7941   1
  -3   8  -3 359.188 22.8602   2
   3  -8   3 339.326 23.6412   2
  -3  -8  -1 604.356 16.6980  -2
   3  -8   3 604.356 16.6980   1
   3  -8   3 445.636 27.4618   1
   4   8   1 16.5543 4.54862  -2
  -4   8  -3 16.5543 4.54862   1
  -4  -8  -1 10.6330 2.99680  -2
   4  -8   3 10.6330 2.99680   1
   4  -8   3 -1.0366 3.87173   2
   5   8   1 153.903 6.87790  -2
  -5   8  -3 153.903 6.87790   1
  -5  -8  -1 150.227 9.44825  -2
   5  -8   3 150.227 9.44825   1
   5  -8   3 128.246 14.1816   2
   5  -8   3 126.671 10.0875   1
   6   8   1 50.7878 8.94512  -2
  -6   8  -3 50.7878 8.94512   1
  -6  -8  -1 51.0245 4.00428  -2
   6  -8   3 51.0245 4.00428   1
   7   8   1 169.006 10.1649  -2
  -7   8  -3 169.006 10.1649   1
  -7  -8  -1 208.408 11.4263  -2
   7  -8   3 208.408 11.4263   1
   8   8   1 18.6636 5.38792  -2
  -8   8  -3 18.6636 5.38792   1
  -8  -8  -1 31.0083 8.47765  -2
   8  -8   3 31.0083 8.47765   1
   9   8   1 82.4021 13.1645  -2
  -9   8  -3 82.4021 13.1645   1
  -9  -8  -1 98.0974 10.0569  -2
   9  -8   3 98.0974 10.0569   1
 -10  -8  -1 49.1182 13.4646  -2
  10  -8   3 49.1182 13.4646   1
  11   8   1 99.6441 21.4194  -2
 -11   8  -3 99.6441 21.4194   1
 -11  -8  -1 95.3444 15.6629  -2
  11  -8   3 95.3444 15.6629   1
 -12  -8  -1 61.1507 22.3500  -2
  12  -8   3 61.1507 22.3500   1
 -13   7   1 113.411 13.6295  -2
  13   7  -3 113.411 13.6295   1
  13  -7  -1 132.301 13.7104  -2
 -13  -7   3 132.301 13.7104   1
 -12   7   1 185.436 12.5197  -2
  12   7  -3 185.436 12.5197   1
  12  -7  -1 217.041 13.4108  -2
 -12  -7   3 217.041 13.4108   1
 -11   7   1 168.043 10.4538  -2
  11   7  -3 168.043 10.4538   1
  11  -7  -1 189.224 14.0732  -2
 -11  -7   3 189.224 14.0732   1
 -10   7   1 120.676 9.26739  -2
  10   7  -3 120.676 9.26739   1
  10  -7  -1 106.050 12.3350  -2
 -10  -7   3 106.050 12.3350   1
  -9   7   1 26.6043 5.23607  -2
   9   7  -3 26.6043 5.23607   1
   9  -7  -1 18.9428 9.24774  -2
  -9  -7   3 18.9428 9.24774   1
  -8   7   1 332.270 11.6105  -2
   8   7  -3 332.270 11.6105   1
   8  -7  -1 330.693 14.9069  -2
  -8  -7   3 330.693 14.9069   1
  -7   7   1 91.6703 5.36432  -2
   7   7  -3 91.6703 5.36432   1
   7  -7  -1 76.6114 7.00949  -2
  -7  -7   3 76.6114 7.00949   1
  -6   7   1 27.1274 3.44952  -2
   6   7  -3 27.1274 3.44952   1
   6  -7  -1 24.2288 4.19795  -2
  -6  -7   3 24.2288 4.19795   1
  -5   7   1 575.378 14.3919  -2
   5   7  -3 575.378 14.3919   1
   5  -7  -1 592.346 18.3945  -2
  -5  -7   3 592.346 18.3945   1
  -4   7   1 477.209 12.7541  -2
   4   7  -3 477.209 12.7541   1
   4  -7  -1 485.441 14.6742  -2
  -4  -7   3 485.441 14.6742   1
  -3   7   1 220.915 7.97651  -2
   3   7  -3 220.915 7.97651   1
   3  -7  -1 224.996 5.74892  -2
  -3  -7   3 224.996 5.74892   1
  -2   7   1 1351.69 32.4639  -2
   2   7  -3 1351.69 32.4639   1
   2  -7  -1 1376.91 24.8190  -2
  -2  -7   3 1376.91 24.8190   1
  -1   7   1 3083.28 60.6932  -2
   1   7  -3 3083.28 60.6932   1
   1  -7  -1 3202.40 56.6980  -2
  -1  -7   3 3202.40 56.6980   1
   0   7   1 49.6358 3.41666  -2
   0   7  -3 49.6358 3.41666   1
   0  -7  -1 53.3817 2.62368  -2
   0  -7   3 53.3817 2.62368   1
   1   7   1 53.9786 3.64469  -2
  -1   7  -3 53.9786 3.64469   1
  -1  -7  -1 55.4819 2.16489  -2
   1  -7   3 55.4819 2.16489   1
   2   7   1 227.065 8.55326  -2
  -2   7  -3 227.065 8.55326   1
  -2  -7  -1 223.154 5.36412  -2
   2  -7   3 223.154 5.36412   1
   3   7   1 30.1288 3.42458  -2
  -3   7  -3 30.1288 3.42458   1
  -3  -7  -1 34.4261 2.37915  -2
   3  -7   3 34.4261 2.37915   1
   4   7   1 356.875 9.52341  -2
  -4   7  -3 356.875 9.52341   1
  -4  -7  -1 360.693 7.08311  -2
   4  -7   3 360.693 7.08311   1
   5   7   1 188.838 7.31233  -2
  -5   7  -3 188.838 7.31233   1
  -5  -7  -1 200.866 5.82770  -2
   5  -7   3 200.866 5.82770   1
   6   7   1 19.2631 3.15983  -2
  -6   7  -3 19.2631 3.15983   1
  -6  -7  -1 14.8564 2.65810  -2
   6  -7   3 14.8564 2.65810   1
   7   7   1 86.7626 5.47523  -2
  -7   7  -3 86.7626 5.47523   1
  -7  -7  -1 85.0330 5.86614  -2
   7  -7   3 85.0330 5.86614   1
   8   7   1 459.934 15.0399  -2
  -8   7  -3 459.934 15.0399   1
  -8  -7  -1 494.048 17.4256  -2
   8  -7   3 494.048 17.4256   1
   9   7   1 41.3491 7.92020  -2
  -9   7  -3 41.3491 7.92020   1
  -9  -7  -1 47.0359 9.29574  -2
   9  -7   3 47.0359 9.29574   1
  10   7   1 17.2920 9.82938  -2
 -10   7  -3 17.2920 9.82938   1
 -10  -7  -1 15.4952 7.41275  -2
  10  -7   3 15.4952 7.41275   1
  11   7   1 3.08700 8.39956  -2
 -11   7  -3 3.08700 8.39956   1
 -11  -7  -1 11.8402 7.76227  -2
  11  -7   3 11.8402 7.76227   1
  12   7   1 178.526 14.2465  -2
 -12   7  -3 178.526 14.2465   1
 -12  -7  -1 216.796 15.0454  -2
  12  -7   3 216.796 15.0454   1
  13   7   1 14.3634 10.1912  -2
 -13   7  -3 14.3634 10.1912   1
 -13  -7  -1 15.1747 11.8923  -2
  13  -7   3 15.1747 11.8923   1
 -13   6   1 -7.8167 12.1683  -2
  13   6  -3 -7.8167 12.1683   1
  13  -6  -1 26.7463 10.5720  -2
 -13  -6   3 26.7463 10.5720   1
 -12   6   1 -3.0964 10.5543  -2
  12   6  -3 -3.0964 10.5543   1
  12  -6  -1 20.6963 10.1007  -2
 -12  -6   3 20.6963 10.1007   1
 -11   6   1 6.02437 9.98830  -2
  11   6  -3 6.02437 9.98830   1
  11  -6  -1 8.75160 8.81005  -2
 -11  -6   3 8.75160 8.81005   1
 -10   6   1 308.803 17.5101  -2
  10   6  -3 308.803 17.5101   1
  10  -6  -1 284.965 27.3586  -2
 -10  -6   3 284.965 27.3586   1
  -9   6   1 53.4392 6.99505  -2
   9   6  -3 53.4392 6.99505   1
   9  -6  -1 47.4852 16.5764  -2
  -9  -6   3 47.4852 16.5764   1
  -8   6   1 433.069 15.5975  -2
   8   6  -3 433.069 15.5975   1
   8  -6  -1 427.857 15.8654  -2
  -8  -6   3 427.857 15.8654   1
  -7   6   1 25.0813 4.55464  -2
   7   6  -3 25.0813 4.55464   1
   7  -6  -1 17.0505 5.32494  -2
  -7  -6   3 17.0505 5.32494   1
  -6   6   1 185.409 7.29287  -2
   6   6  -3 185.409 7.29287   1
   6  -6  -1 187.541 8.73624  -2
  -6  -6   3 187.541 8.73624   1
  -5   6   1 212.481 8.36775  -2
   5   6  -3 212.481 8.36775   1
   5  -6  -1 205.824 9.91286  -2
  -5  -6   3 205.824 9.91286   1
  -4   6   1 355.627 9.52170  -2
   4   6  -3 355.627 9.52170   1
   4  -6  -1 342.795 9.96332  -2
  -4  -6   3 342.795 9.96332   1
  -3   6   1 821.094 18.9823  -2
   3   6  -3 821.094 18.9823   1
   3   6  -3 340.705 24.2702   1
   3  -6  -1 822.547 19.0990  -2
  -3  -6   3 822.547 19.0990   1
  -2   6   1 467.517 12.3403  -2
   2   6  -3 467.517 12.3403   1
   2  -6  -1 459.838 13.3485  -2
  -2  -6   3 459.838 13.3485   1
  -2  -6   3 400.022 16.7247   2
  -2  -6   3 345.830 16.2520   1
  -1   6   1 17.6690 2.49361  -2
   1   6  -3 17.6690 2.49361   1
   1  -6  -1 14.3023 2.40065  -2
  -1  -6   3 14.3023 2.40065   1
  -1  -6   3 13.6481 3.23079   1
   0   6   1 281.631 9.87457  -2
   0   6  -3 281.631 9.87457   1
   0   6  -3 138.345 9.18282   2
   0  -6  -1 260.932 5.89303  -2
   0  -6   3 260.932 5.89303   1
   0  -6   3 121.681 6.46229   1
   1   6   1 1406.65 31.8428  -2
  -1   6  -3 1406.65 31.8428   1
  -1  -6  -1 1406.88 23.2329  -2
   1  -6   3 1406.88 23.2329   1
   1  -6   3 972.605 53.0226   2
   2   6   1 1244.79 28.9967  -2
  -2   6  -3 1244.79 28.9967   1
  -2  -6  -1 1230.27 22.3704  -2
   2  -6   3 1230.27 22.3704   1
   3   6   1 5.20616 2.34196  -2
  -3   6  -3 5.20616 2.34196   1
  -3   6  -3 3.28833 2.45620   1
  -3  -6  -1 10.9536 2.43121  -2
   3  -6   3 10.9536 2.43121   1
   4   6   1 512.258 12.5002  -2
  -4   6  -3 512.258 12.5002   1
  -4   6  -3 415.383 24.2147   2
  -4  -6  -1 508.549 10.2763  -2
   4  -6   3 508.549 10.2763   1
   5   6   1 57.3367 4.21233  -2
  -5   6  -3 57.3367 4.21233   1
  -5  -6  -1 58.6345 3.52221  -2
   5  -6   3 58.6345 3.52221   1
   6   6   1 96.0817 5.22550  -2
  -6   6  -3 96.0817 5.22550   1
  -6  -6  -1 89.0223 4.37204  -2
   6  -6   3 89.0223 4.37204   1
   7   6   1 13.7618 4.84602  -2
  -7   6  -3 13.7618 4.84602   1
  -7  -6  -1 8.48921 6.63775  -2
   7  -6   3 8.48921 6.63775   1
   8   6   1 56.0802 5.75471  -2
  -8   6  -3 56.0802 5.75471   1
  -8  -6  -1 47.9987 6.98171  -2
   8  -6   3 47.9987 6.98171   1
   9   6   1 18.7980 3.94493  -2
  -9   6  -3 18.7980 3.94493   1
  -9  -6  -1 42.7396 13.7726  -2
   9  -6   3 42.7396 13.7726   1
  10   6   1 167.579 16.0393  -2
 -10   6  -3 167.579 16.0393   1
 -10  -6  -1 170.551 13.1648  -2
  10  -6   3 170.551 13.1648   1
  11   6   1 14.9187 9.70143  -2
 -11   6  -3 14.9187 9.70143   1
 -11  -6  -1 15.3369 9.49612  -2
  11  -6   3 15.3369 9.49612   1
  12   6   1 -0.7435 11.9548  -2
 -12   6  -3 -0.7435 11.9548   1
 -12  -6  -1 29.5023 11.5759  -2
  12  -6   3 29.5023 11.5759   1
  13   6   1 36.8546 13.9681  -2
 -13   6  -3 36.8546 13.9681   1
 -13  -6  -1 50.0339 17.7626  -2
  13  -6   3 50.0339 17.7626   1
 -10   5   2 171.295 25.7416  -2
  10   5  -3 171.295 25.7416   1
  10  -5  -2 150.931 26.7510  -2
 -10  -5   3 150.931 26.7510   1
  -9   5   2 507.889 43.9817  -2
   9   5  -3 507.889 43.9817   1
   9  -5  -2 520.064 45.1291  -2
  -9  -5   3 520.064 45.1291   1
   8   5  -3 30.6327 12.5337   1
  -8  -5   3 41.1033 7.54015   2
   8  -5  -2 84.3819 13.4375  -2
  -8  -5   3 84.3819 13.4375   1
  -8  -5   3 45.4077 6.49757   1
   7   5  -3 149.175 9.39962   1
   7   5  -3 128.197 11.2803   2
  -7   5   2 281.273 17.0115  -2
   7   5  -3 281.273 17.0115   1
  -7  -5   3 144.557 7.34152   2
  -7  -5   3 144.821 7.80086   1
   7  -5  -2 251.845 24.2941  -2
  -7  -5   3 251.845 24.2941   1
   6   5  -3 61.4852 5.11168   1
   6   5  -3 50.0176 6.47499   2
  -6   5   2 65.3070 15.0677  -2
   6   5  -3 65.3070 15.0677   1
  -6  -5   3 54.4015 3.87755   1
  -6  -5   3 47.0736 3.89361   2
   6  -5  -2 56.5236 13.2383  -2
  -6  -5   3 56.5236 13.2383   1
   5   5  -3 378.158 10.7126   1
   5   5  -3 340.097 11.2832   2
  -5  -5   3 314.686 8.49150   2
   5  -5  -1 598.203 41.4155  -2
  -5  -5   3 598.203 41.4155   1
  -5  -5   3 346.782 10.6087   1
   5  -5  -2 601.936 39.7695  -2
  -5  -5   3 601.936 39.7695   1
   4   5  -3 209.851 7.62336   2
   4   5  -3 217.606 6.24796   1
  -4  -5   3 196.363 6.39351   1
  -4  -5   3 183.429 5.71054   2
   3   5  -3 11.2078 2.14816   1
   3   5  -3 10.8437 2.05070   2
  -3  -5   3 9.59122 2.00726   1
  -3  -5   3 9.14268 2.08474   2
   2   5  -3 181.947 7.12102   2
   2   5  -3 177.163 6.64573   1
  -2  -5   3 175.934 5.47578   2
  -2  -5   3 167.742 5.33409   1
   1   5  -3 111.280 4.91589   2
   1   5  -3 82.8470 5.05793   1
  -1  -5   3 111.579 4.60052   2
  -1  -5   3 86.1299 3.07422   1
   0   5  -3 56.0710 5.19956   2
   0   5  -3 62.3852 3.34009   1
   0  -5   3 53.1085 2.25793   2
   0  -5   3 63.8287 2.71170   1
   0  -5  -2 128.668 13.2124  -2
   0  -5   3 128.668 13.2124   1
  -1   5  -3 262.651 8.22415   2
  -1   5  -3 278.221 10.4562   1
   1  -5   3 285.690 8.37083   1
   1  -5   3 281.857 6.68032   2
  -1  -5  -2 924.627 30.0405  -2
   1  -5   3 924.627 30.0405   1
  -2   5  -3 12.2628 2.05301   1
  -2   5  -3 12.6972 2.40712   2
   2  -5   3 15.8156 1.72759   1
   2  -5   3 13.5664 2.12252   2
   3   5   2 41.9230 4.32602  -2
  -3   5  -3 41.9230 4.32602   1
  -3   5  -3 23.7148 2.98152   2
  -3   5  -3 23.1084 3.08050   1
   3  -5   3 26.3740 2.39201   2
   3  -5   3 24.3671 1.40373   1
  -4   5  -3 83.5427 4.70412   1
   4   5   2 107.417 9.53123  -2
  -4   5  -3 107.417 9.53123   1
  -4   5  -3 86.7415 5.39591   2
   4  -5   3 82.5628 3.37966   1
   4  -5   3 76.9636 4.63715   2
   5   5   2 543.310 25.8062  -2
  -5   5  -3 543.310 25.8062   1
  -5   5  -3 219.870 7.36430   2
  -5   5  -3 179.192 20.7938   1
   5  -5   3 219.849 7.50888   1
   5  -5   3 224.478 7.68370   2
  -6   5  -3 4.36928 2.44184   2
  -6   5  -3 -2.6535 3.56804   1
   6   5   2 31.5869 10.7959  -2
  -6   5  -3 31.5869 10.7959   1
   6  -5   3 4.28841 2.49111   2
   6  -5   3 1.72515 2.44898   1
  -6  -5  -2 15.9772 6.62966  -2
   6  -5   3 15.9772 6.62966   1
  -7   5  -3 181.324 11.8245   2
   7   5   2 260.687 21.9478  -2
  -7   5  -3 260.687 21.9478   1
  -7   5  -3 146.549 19.9075   1
  -7  -5  -2 235.337 23.9121  -2
   7  -5   3 235.337 23.9121   1
   7  -5   3 193.157 11.6954   1
   7  -5   3 212.366 14.6040   2
  -8   5  -3 110.754 9.49096   2
  -8  -5  -2 163.381 22.7891  -2
   8  -5   3 163.381 22.7891   1
   8  -5   3 98.3176 14.4481   2
   8  -5   3 143.208 15.3550   1
   9  -5   3 10.5754 10.2859   1
   9  -5   3 41.4718 11.4894   2
 -14   4   2 13.6303 13.9916  -2
  14   4  -3 13.6303 13.9916   1
  14  -4  -2 70.2501 10.2433  -2
 -14  -4   3 70.2501 10.2433   1
 -13   4   2 115.565 11.9233  -2
  13   4  -3 115.565 11.9233   1
  13  -4  -2 131.915 10.9739  -2
 -13  -4   3 131.915 10.9739   1
 -12   4   2 -7.4595 8.05926  -2
  12   4  -3 -7.4595 8.05926   1
  12  -4  -2 15.0837 6.62980  -2
 -12  -4   3 15.0837 6.62980   1
 -11   4   2 108.207 9.11177  -2
  11   4  -3 108.207 9.11177   1
  11  -4  -2 97.4035 8.21653  -2
 -11  -4   3 97.4035 8.21653   1
 -10   4   2 43.5857 8.76361  -2
  10   4  -3 43.5857 8.76361   1
  10  -4  -2 43.6506 9.56651  -2
 -10  -4   3 43.6506 9.56651   1
  -9   4   2 189.354 9.12493  -2
   9   4  -3 189.354 9.12493   1
   9  -4  -2 201.860 9.43866  -2
  -9  -4   3 201.860 9.43866   1
  -8   4   2 244.450 9.70669  -2
   8   4  -3 244.450 9.70669   1
   8  -4  -2 240.844 9.33734  -2
  -8  -4   3 240.844 9.33734   1
  -7   4   2 170.554 6.05895  -2
   7   4  -3 170.554 6.05895   1
   7  -4  -2 170.567 6.88214  -2
  -7  -4   3 170.567 6.88214   1
  -6   4   2 60.3568 4.69626  -2
   6   4  -3 60.3568 4.69626   1
   6  -4  -2 59.4259 3.84808  -2
  -6  -4   3 59.4259 3.84808   1
  -5   4   2 401.870 10.2130  -2
   5   4  -3 401.870 10.2130   1
   5  -4  -2 400.635 10.1496  -2
  -5  -4   3 400.635 10.1496   1
  -4   4   2 16.1129 2.79092  -2
   4   4  -3 16.1129 2.79092   1
   4  -4  -2 14.4795 2.87288  -2
  -4  -4   3 14.4795 2.87288   1
  -3   4   2 35.3670 4.02719  -2
   3   4  -3 35.3670 4.02719   1
   3  -4  -2 27.8745 3.00826  -2
  -3  -4   3 27.8745 3.00826   1
  -3  -4   3 21.0621 3.03888   2
  -2   4   2 14.8943 2.13135  -2
   2   4  -3 14.8943 2.13135   1
   2   4  -3 4.35116 2.82663   2
   2  -4  -2 7.50839 2.76297  -2
  -2  -4   3 7.50839 2.76297   1
  -2  -4   3 0.81185 2.52700   1
  -1   4   2 0.09626 3.08473  -2
   1   4  -3 0.09626 3.08473   1
   1   4  -3 5.45128 2.23998   2
   1   4  -3 1.52859 3.06194   1
   1  -4  -2 4.58001 1.60589  -2
  -1  -4   3 4.58001 1.60589   1
  -1  -4   3 1.94856 2.08486   1
   0   4   2 77.3447 3.11221  -2
   0   4  -3 77.3447 3.11221   1
   0  -4  -2 79.2508 2.69217  -2
   0  -4   3 79.2508 2.69217   1
   0  -4   3 47.9812 8.71890   1
   1   4   2 77.9450 3.01717  -2
  -1   4  -3 77.9450 3.01717   1
  -1  -4  -2 79.2423 2.55229  -2
   1  -4   3 79.2423 2.55229   1
   1  -4   3 23.0339 3.87565   2
   2   4   2 165.651 4.59222  -2
  -2   4  -3 165.651 4.59222   1
  -2  -4  -2 169.958 4.09743  -2
   2  -4   3 169.958 4.09743   1
   2  -4   3 74.0230 7.63229   2
   3   4   2 67.9777 3.35888  -2
  -3   4  -3 67.9777 3.35888   1
  -3  -4  -2 70.9230 2.31437  -2
   3  -4   3 70.9230 2.31437   1
   4   4   2 174.052 6.47462  -2
  -4   4  -3 174.052 6.47462   1
  -4  -4  -2 182.238 5.36142  -2
   4  -4   3 182.238 5.36142   1
   5   4   2 264.311 8.39907  -2
  -5   4  -3 264.311 8.39907   1
  -5  -4  -2 259.514 7.60657  -2
   5  -4   3 259.514 7.60657   1
   6   4   2 45.0662 3.95500  -2
  -6   4  -3 45.0662 3.95500   1
  -6  -4  -2 37.6613 3.65978  -2
   6  -4   3 37.6613 3.65978   1
   7   4   2 420.726 13.3851  -2
  -7   4  -3 420.726 13.3851   1
  -7  -4  -2 408.939 14.5749  -2
   7  -4   3 408.939 14.5749   1
   8   4   2 262.565 10.0162  -2
  -8   4  -3 262.565 10.0162   1
  -8  -4  -2 253.331 11.9244  -2
   8  -4   3 253.331 11.9244   1
   9   4   2 4.82876 4.09552  -2
  -9   4  -3 4.82876 4.09552   1
  -9  -4  -2 13.4999 6.56929  -2
   9  -4   3 13.4999 6.56929   1
  10   4   2 190.512 13.3096  -2
 -10   4  -3 190.512 13.3096   1
 -10  -4  -2 159.753 16.6438  -2
  10  -4   3 159.753 16.6438   1
  11   4   2 187.017 13.7863  -2
 -11   4  -3 187.017 13.7863   1
 -11  -4  -2 192.612 14.4231  -2
  11  -4   3 192.612 14.4231   1
  12   4   2 21.9142 9.22439  -2
 -12   4  -3 21.9142 9.22439   1
 -12  -4  -2 25.3168 9.94323  -2
  12  -4   3 25.3168 9.94323   1
  13   4   2 49.2810 11.5431  -2
 -13   4  -3 49.2810 11.5431   1
 -14   3   2 67.8663 12.4023  -2
  14   3  -3 67.8663 12.4023   1
  14  -3  -2 127.933 12.4959  -2
[truncated: 1,871,132 more chars]
