# Supplementary material for: Syntheses, Characterization, and Redox Activity of Ferrocene-Containing Titanium Complexes
Source: ACS Omega. 2024 Jun 24;9(26):29017–24. doi: 10.1021/acsomega.4c04332 (PMC11223194; doi:10.1021/acsomega.4c04332)
Supplement: Supplementary file 2 — ao4c04332_si_002.zip [file ao4c04332_si_002.zip › Ti2a.cif]

 
data_Ti2a
 
_audit_creation_method            'SHELXL-2018/3'
_shelx_SHELXL_version_number      '2018/3'
_chemical_name_systematic         ?
_chemical_name_common             ?
_chemical_melting_point           ?
_chemical_formula_moiety          ?
_chemical_formula_structural
 'Ti(C15H18)(C15H19)(Fe(C5H5)((C6H6O))'
_chemical_formula_sum
 'C41 H48 Fe O Ti' 
_chemical_formula_weight          660.54

loop_
 _atom_type_symbol
 _atom_type_description
 _atom_type_scat_dispersion_real
 _atom_type_scat_dispersion_imag
 _atom_type_scat_source
 'C'  'C'   0.0181   0.0091
 'International Tables Vol C Tables 4.2.6.8 and 6.1.1.4'
 'H'  'H'   0.0000   0.0000
 'International Tables Vol C Tables 4.2.6.8 and 6.1.1.4'
 'O'  'O'   0.0492   0.0322
 'International Tables Vol C Tables 4.2.6.8 and 6.1.1.4'
 'Ti'  'Ti'   0.2191   1.8069
 'International Tables Vol C Tables 4.2.6.8 and 6.1.1.4'
 'Fe'  'Fe'  -1.1336   3.1974
 'International Tables Vol C Tables 4.2.6.8 and 6.1.1.4'
 
_space_group_crystal_system       monoclinic
_space_group_IT_number            14
_space_group_name_H-M_alt         'P 21/c'
_space_group_name_Hall            '-P 2ybc'
 
_shelx_space_group_comment
;
The symmetry employed for this shelxl refinement is uniquely defined
by the following loop, which should always be used as a source of
symmetry information in preference to the above space-group names.
They are only intended as comments.
;
 
loop_
 _space_group_symop_operation_xyz
 'x, y, z'
 '-x, y+1/2, -z+1/2'
 '-x, -y, -z'
 'x, -y-1/2, z-1/2'
 
_cell_length_a                    19.7613(6)
_cell_length_b                    20.0088(6)
_cell_length_c                    7.8408(2)
_cell_angle_alpha                 90
_cell_angle_beta                  97.2996(15)
_cell_angle_gamma                 90
_cell_volume                      3075.12(15)
_cell_formula_units_Z             4
_cell_measurement_temperature     100(2)
_cell_measurement_reflns_used     9840
_cell_measurement_theta_min       3.15
_cell_measurement_theta_max       74.48
 
_exptl_crystal_description        'needle'
_exptl_crystal_colour             'red'
_exptl_crystal_density_meas       ?
_exptl_crystal_density_method     ?
_exptl_crystal_density_diffrn     1.427          
_exptl_crystal_F_000              1400
_exptl_transmission_factor_min    ?
_exptl_transmission_factor_max    ?
_exptl_crystal_size_max           0.100
_exptl_crystal_size_mid           0.010
_exptl_crystal_size_min           0.010
_exptl_absorpt_coefficient_mu     6.233
_shelx_estimated_absorpt_T_min    0.575
_shelx_estimated_absorpt_T_max    0.940
_exptl_absorpt_correction_type    multi-scan
_exptl_absorpt_correction_T_min   0.8288
_exptl_absorpt_correction_T_max   1.0000
_exptl_absorpt_process_details    'SADABS-2016/2 (Sheldrick)'
_exptl_absorpt_special_details    ?
_diffrn_ambient_temperature       100(2)
_diffrn_radiation_wavelength      1.54178
_diffrn_radiation_type            CuK\a
_diffrn_source                    'I\mS microfocus'
_diffrn_measurement_device_type   'Bruker Photon III CPAD'
_diffrn_measurement_method        '\f and \w scans'
_diffrn_detector_area_resol_mean  ?
_diffrn_reflns_number             71520
_diffrn_reflns_av_unetI/netI      0.0228
_diffrn_reflns_av_R_equivalents   0.0538
_diffrn_reflns_limit_h_min        -24
_diffrn_reflns_limit_h_max        24
_diffrn_reflns_limit_k_min        -24
_diffrn_reflns_limit_k_max        24
_diffrn_reflns_limit_l_min        -9
_diffrn_reflns_limit_l_max        8
_diffrn_reflns_theta_min          2.254
_diffrn_reflns_theta_max          74.487
_diffrn_reflns_theta_full         67.679
_diffrn_measured_fraction_theta_max   0.999
_diffrn_measured_fraction_theta_full  0.999
_diffrn_reflns_Laue_measured_fraction_max    0.999
_diffrn_reflns_Laue_measured_fraction_full   0.999
_diffrn_reflns_point_group_measured_fraction_max   0.999
_diffrn_reflns_point_group_measured_fraction_full  0.999
_reflns_number_total              6279
_reflns_number_gt                 5660
_reflns_threshold_expression      'I > 2\s(I)'
_reflns_Friedel_coverage          0.000
_reflns_Friedel_fraction_max      .
_reflns_Friedel_fraction_full     .
 
_reflns_special_details
;
 Reflections were merged by SHELXL according to the crystal
 class for the calculation of statistics and refinement.
 
 _reflns_Friedel_fraction is defined as the number of unique
 Friedel pairs measured divided by the number that would be
 possible theoretically, ignoring centric projections and
 systematic absences.
;
 
_computing_data_collection        'Bruker APEX3'
_computing_cell_refinement        'Bruker SAINT V8.40B'
_computing_data_reduction         'Bruker SAINT V8.40B'
_computing_structure_solution     'SHELXS-2013/1 (Sheldrick, 2013)'
_computing_structure_refinement 'SHELXL-2018/3 (Sheldrick, 2018)'
_computing_molecular_graphics     ?
_computing_publication_material   ?
_refine_special_details           ?
_refine_ls_structure_factor_coef  Fsqd
_refine_ls_matrix_type            full
_refine_ls_weighting_scheme       calc
_refine_ls_weighting_details
'w=1/[\s^2^(Fo^2^)+(0.0400P)^2^+1.6000P] where P=(Fo^2^+2Fc^2^)/3'
_atom_sites_solution_primary      direct
_atom_sites_solution_secondary    difmap
_atom_sites_solution_hydrogens    difmap
_refine_ls_hydrogen_treatment     constr
_refine_ls_extinction_method      none
_refine_ls_extinction_coef        .
_refine_ls_number_reflns          6279
_refine_ls_number_parameters      397
_refine_ls_number_restraints      0
_refine_ls_R_factor_all           0.0349
_refine_ls_R_factor_gt            0.0293
_refine_ls_wR_factor_ref          0.0765
_refine_ls_wR_factor_gt           0.0730
_refine_ls_goodness_of_fit_ref    1.020
_refine_ls_restrained_S_all       1.020
_refine_ls_shift/su_max           0.001
_refine_ls_shift/su_mean          0.000
 
loop_
 _atom_site_label
 _atom_site_type_symbol
 _atom_site_fract_x
 _atom_site_fract_y
 _atom_site_fract_z
 _atom_site_U_iso_or_equiv
 _atom_site_adp_type
 _atom_site_occupancy
 _atom_site_site_symmetry_order  
 _atom_site_calc_flag
 _atom_site_refinement_flags_posn
 _atom_site_refinement_flags_adp
 _atom_site_refinement_flags_occupancy
 _atom_site_disorder_assembly
 _atom_site_disorder_group
Fe1 Fe 0.33448(2) 0.62551(2) 0.87486(3) 0.01768(7) Uani 1 1 d . . . . .
Ti1 Ti 0.20012(2) 0.40713(2) 0.50734(3) 0.01438(8) Uani 1 1 d . . . . .
O1 O 0.20758(6) 0.48795(5) 0.61906(13) 0.0183(2) Uani 1 1 d . . . . .
C1 C 0.26999(8) 0.33411(8) 0.63279(19) 0.0169(3) Uani 1 1 d . . . . .
C2 C 0.21539(8) 0.29353(8) 0.5494(2) 0.0188(3) Uani 1 1 d . . . . .
H2 H 0.218695 0.263754 0.456505 0.023 Uiso 1 1 calc R U . . .
C3 C 0.15645(9) 0.30514(8) 0.6279(2) 0.0210(3) Uani 1 1 d . . . . .
H3 H 0.112775 0.286146 0.593568 0.025 Uiso 1 1 calc R U . . .
C4 C 0.17303(9) 0.34986(8) 0.7666(2) 0.0207(3) Uani 1 1 d . . . . .
H4 H 0.142581 0.366146 0.841430 0.025 Uiso 1 1 calc R U . . .
C5 C 0.24248(9) 0.36588(8) 0.7739(2) 0.0183(3) Uani 1 1 d . . . . .
H5 H 0.267434 0.393346 0.858564 0.022 Uiso 1 1 calc R U . . .
C6 C 0.31495(8) 0.36936(8) 0.5321(2) 0.0175(3) Uani 1 1 d . . . . .
C7 C 0.36696(8) 0.41780(8) 0.6241(2) 0.0184(3) Uani 1 1 d . . . . .
H7 H 0.344631 0.445862 0.706517 0.022 Uiso 1 1 calc R U . . .
C8 C 0.39683(9) 0.46305(8) 0.4941(2) 0.0212(3) Uani 1 1 d . . . . .
H8A H 0.359866 0.489738 0.429687 0.025 Uiso 1 1 calc R U . . .
H8B H 0.430197 0.494313 0.555949 0.025 Uiso 1 1 calc R U . . .
C9 C 0.43205(9) 0.42071(9) 0.3683(2) 0.0231(4) Uani 1 1 d . . . . .
H9 H 0.452016 0.450593 0.285492 0.028 Uiso 1 1 calc R U . . .
C10 C 0.37817(9) 0.37528(8) 0.2704(2) 0.0220(3) Uani 1 1 d . . . . .
H10A H 0.399324 0.347991 0.186143 0.026 Uiso 1 1 calc R U . . .
H10B H 0.341776 0.402863 0.206721 0.026 Uiso 1 1 calc R U . . .
C11 C 0.34717(9) 0.32920(8) 0.3969(2) 0.0192(3) Uani 1 1 d . . . . .
H11 H 0.312269 0.299214 0.332790 0.023 Uiso 1 1 calc R U . . .
C12 C 0.42498(9) 0.37653(8) 0.7232(2) 0.0236(4) Uani 1 1 d . . . . .
H12A H 0.459495 0.406812 0.784531 0.028 Uiso 1 1 calc R U . . .
H12B H 0.406544 0.347881 0.809351 0.028 Uiso 1 1 calc R U . . .
C13 C 0.48889(9) 0.37832(9) 0.4680(3) 0.0280(4) Uani 1 1 d . . . . .
H13A H 0.511412 0.350809 0.386593 0.034 Uiso 1 1 calc R U . . .
H13B H 0.523675 0.407949 0.530721 0.034 Uiso 1 1 calc R U . . .
C14 C 0.40468(9) 0.28703(8) 0.4960(2) 0.0236(4) Uani 1 1 d . . . . .
H14A H 0.385217 0.256851 0.577173 0.028 Uiso 1 1 calc R U . . .
H14B H 0.426594 0.259205 0.414134 0.028 Uiso 1 1 calc R U . . .
C15 C 0.45818(9) 0.33286(9) 0.5956(2) 0.0254(4) Uani 1 1 d . . . . .
H15 H 0.495067 0.305044 0.659576 0.030 Uiso 1 1 calc R U . . .
C16 C 0.14090(8) 0.48183(8) 0.28600(18) 0.0165(3) Uani 1 1 d . . . . .
C17 C 0.09864(9) 0.42680(8) 0.3154(2) 0.0186(3) Uani 1 1 d . . . . .
H17 H 0.057102 0.429052 0.364272 0.022 Uiso 1 1 calc R U . . .
C18 C 0.12899(9) 0.36790(8) 0.2595(2) 0.0217(4) Uani 1 1 d . . . . .
H18 H 0.109990 0.324269 0.258439 0.026 Uiso 1 1 calc R U . . .
C19 C 0.19167(10) 0.38492(8) 0.2062(2) 0.0221(4) Uani 1 1 d . . . . .
H19 H 0.223280 0.354954 0.165483 0.027 Uiso 1 1 calc R U . . .
C20 C 0.19935(9) 0.45520(8) 0.22417(19) 0.0187(3) Uani 1 1 d . . . . .
H20 H 0.237637 0.480288 0.198701 0.022 Uiso 1 1 calc R U . . .
C21 C 0.13162(8) 0.55512(8) 0.32480(19) 0.0154(3) Uani 1 1 d . . . . .
H21 H 0.170491 0.568053 0.412982 0.019 Uiso 1 1 calc R U . . .
C22 C 0.13615(8) 0.60008(8) 0.16614(19) 0.0170(3) Uani 1 1 d . . . . .
H22 H 0.178115 0.588387 0.113468 0.020 Uiso 1 1 calc R U . . .
C23 C 0.14061(8) 0.67323(8) 0.2266(2) 0.0193(3) Uani 1 1 d . . . . .
H23A H 0.181224 0.679326 0.313014 0.023 Uiso 1 1 calc R U . . .
H23B H 0.145340 0.702943 0.127816 0.023 Uiso 1 1 calc R U . . .
C24 C 0.07591(9) 0.69168(8) 0.3057(2) 0.0201(3) Uani 1 1 d . . . . .
H24 H 0.078834 0.739304 0.344658 0.024 Uiso 1 1 calc R U . . .
C25 C 0.06939(9) 0.64587(8) 0.4606(2) 0.0202(3) Uani 1 1 d . . . . .
H25A H 0.027762 0.657645 0.512143 0.024 Uiso 1 1 calc R U . . .
H25B H 0.109288 0.652190 0.549069 0.024 Uiso 1 1 calc R U . . .
C26 C 0.06549(8) 0.57223(8) 0.40129(19) 0.0168(3) Uani 1 1 d . . . . .
H26 H 0.061249 0.542555 0.502006 0.020 Uiso 1 1 calc R U . . .
C27 C 0.07322(9) 0.59035(8) 0.0327(2) 0.0194(3) Uani 1 1 d . . . . .
H27A H 0.070389 0.543149 -0.005421 0.023 Uiso 1 1 calc R U . . .
H27B H 0.077165 0.618753 -0.069004 0.023 Uiso 1 1 calc R U . . .
C28 C 0.01340(9) 0.68266(8) 0.1700(2) 0.0212(3) Uani 1 1 d . . . . .
H28A H 0.017539 0.712014 0.070218 0.025 Uiso 1 1 calc R U . . .
H28B H -0.028469 0.695397 0.219285 0.025 Uiso 1 1 calc R U . . .
C29 C 0.00242(8) 0.56368(8) 0.2664(2) 0.0193(3) Uani 1 1 d . . . . .
H29A H -0.001357 0.516500 0.228389 0.023 Uiso 1 1 calc R U . . .
H29B H -0.039258 0.575285 0.317986 0.023 Uiso 1 1 calc R U . . .
C30 C 0.00846(9) 0.60919(8) 0.1112(2) 0.0197(3) Uani 1 1 d . . . . .
H30 H -0.032436 0.603154 0.023458 0.024 Uiso 1 1 calc R U . . .
C31 C 0.20551(9) 0.52992(8) 0.7604(2) 0.0226(4) Uani 1 1 d . . . . .
H31A H 0.225627 0.506679 0.866287 0.027 Uiso 1 1 calc R U . . .
H31B H 0.157499 0.540846 0.772501 0.027 Uiso 1 1 calc R U . . .
C32 C 0.24459(8) 0.59359(8) 0.73856(19) 0.0181(3) Uani 1 1 d . . . . .
C33 C 0.29564(9) 0.60142(8) 0.6277(2) 0.0204(3) Uani 1 1 d . . . . .
H33 H 0.311824 0.567224 0.559230 0.024 Uiso 1 1 calc R U . . .
C34 C 0.31854(9) 0.66898(9) 0.6363(2) 0.0219(3) Uani 1 1 d . . . . .
H34 H 0.352438 0.687696 0.574920 0.026 Uiso 1 1 calc R U . . .
C35 C 0.28142(9) 0.70339(8) 0.7535(2) 0.0223(3) Uani 1 1 d . . . . .
H35 H 0.286354 0.749176 0.784720 0.027 Uiso 1 1 calc R U . . .
C36 C 0.23561(8) 0.65711(8) 0.8156(2) 0.0192(3) Uani 1 1 d . . . . .
H36 H 0.204376 0.666822 0.894906 0.023 Uiso 1 1 calc R U . . .
C37 C 0.36938(10) 0.54957(10) 1.0379(2) 0.0321(4) Uani 1 1 d . . . . .
H37 H 0.350288 0.506049 1.039909 0.039 Uiso 1 1 calc R U . . .
C38 C 0.42087(9) 0.56981(10) 0.9385(2) 0.0297(4) Uani 1 1 d . . . . .
H38 H 0.442485 0.542295 0.862818 0.036 Uiso 1 1 calc R U . . .
C39 C 0.43434(10) 0.63832(11) 0.9723(3) 0.0317(4) Uani 1 1 d . . . . .
H39 H 0.466431 0.665105 0.922801 0.038 Uiso 1 1 calc R U . . .
C40 C 0.39116(10) 0.65989(10) 1.0937(2) 0.0339(5) Uani 1 1 d . . . . .
H40 H 0.389547 0.703659 1.139918 0.041 Uiso 1 1 calc R U . . .
C41 C 0.35130(11) 0.60516(11) 1.1332(2) 0.0336(4) Uani 1 1 d . . . . .
H41 H 0.318017 0.605539 1.210660 0.040 Uiso 1 1 calc R U . . .
 
loop_
 _atom_site_aniso_label
 _atom_site_aniso_U_11
 _atom_site_aniso_U_22
 _atom_site_aniso_U_33
 _atom_site_aniso_U_23
 _atom_site_aniso_U_13
 _atom_site_aniso_U_12
Fe1 0.01932(14) 0.01825(13) 0.01479(13) -0.00066(9) -0.00047(9) 0.00273(10)
Ti1 0.02087(15) 0.01220(13) 0.00948(13) 0.00044(9) -0.00039(10) -0.00049(11)
O1 0.0267(6) 0.0158(5) 0.0121(5) -0.0014(4) 0.0008(4) 0.0001(5)
C1 0.0226(8) 0.0122(7) 0.0149(7) 0.0027(6) -0.0021(6) 0.0021(6)
C2 0.0268(9) 0.0121(7) 0.0165(7) 0.0035(6) -0.0016(6) -0.0006(6)
C3 0.0247(9) 0.0180(8) 0.0193(8) 0.0066(6) -0.0008(6) -0.0043(7)
C4 0.0262(9) 0.0206(8) 0.0153(7) 0.0062(6) 0.0024(6) 0.0000(7)
C5 0.0244(8) 0.0171(8) 0.0123(7) 0.0042(6) -0.0017(6) 0.0002(6)
C6 0.0224(8) 0.0145(7) 0.0151(7) 0.0009(6) 0.0002(6) 0.0001(6)
C7 0.0221(8) 0.0155(7) 0.0171(7) -0.0008(6) 0.0005(6) 0.0004(6)
C8 0.0233(8) 0.0163(8) 0.0238(8) -0.0005(6) 0.0029(6) -0.0011(7)
C9 0.0252(9) 0.0190(8) 0.0266(9) 0.0002(6) 0.0084(7) -0.0003(7)
C10 0.0274(9) 0.0188(8) 0.0208(8) -0.0009(6) 0.0067(7) 0.0030(7)
C11 0.0240(8) 0.0146(7) 0.0186(8) -0.0018(6) 0.0014(6) 0.0009(6)
C12 0.0252(9) 0.0205(8) 0.0232(8) -0.0001(6) -0.0040(7) 0.0007(7)
C13 0.0221(9) 0.0252(9) 0.0372(10) -0.0028(7) 0.0062(7) 0.0018(7)
C14 0.0283(9) 0.0152(8) 0.0269(9) -0.0003(6) 0.0018(7) 0.0037(7)
C15 0.0233(9) 0.0216(8) 0.0297(9) 0.0008(7) -0.0023(7) 0.0047(7)
C16 0.0234(8) 0.0158(7) 0.0094(7) 0.0020(5) -0.0015(6) 0.0000(6)
C17 0.0228(8) 0.0172(8) 0.0146(7) 0.0014(6) -0.0027(6) -0.0019(6)
C18 0.0328(9) 0.0152(8) 0.0143(7) -0.0006(6) -0.0083(6) -0.0009(7)
C19 0.0347(10) 0.0204(8) 0.0101(7) -0.0008(6) -0.0015(6) 0.0069(7)
C20 0.0253(8) 0.0212(8) 0.0091(7) 0.0026(6) 0.0006(6) 0.0021(7)
C21 0.0185(8) 0.0149(7) 0.0124(7) 0.0015(5) 0.0000(6) -0.0011(6)
C22 0.0203(8) 0.0160(8) 0.0154(7) 0.0019(6) 0.0048(6) 0.0013(6)
C23 0.0224(8) 0.0154(8) 0.0204(8) 0.0022(6) 0.0041(6) -0.0024(6)
C24 0.0260(9) 0.0150(8) 0.0199(8) -0.0001(6) 0.0055(6) -0.0002(6)
C25 0.0268(9) 0.0188(8) 0.0154(7) -0.0015(6) 0.0047(6) 0.0006(7)
C26 0.0224(8) 0.0158(7) 0.0124(7) 0.0020(6) 0.0030(6) -0.0014(6)
C27 0.0272(9) 0.0184(8) 0.0121(7) 0.0018(6) 0.0011(6) 0.0016(7)
C28 0.0230(8) 0.0212(8) 0.0202(8) 0.0054(6) 0.0051(6) 0.0043(7)
C29 0.0184(8) 0.0193(8) 0.0200(8) 0.0032(6) 0.0014(6) -0.0011(6)
C30 0.0206(8) 0.0216(8) 0.0161(7) 0.0028(6) -0.0010(6) 0.0008(7)
C31 0.0337(9) 0.0207(8) 0.0140(7) -0.0046(6) 0.0057(6) -0.0042(7)
C32 0.0218(8) 0.0191(8) 0.0125(7) 0.0000(6) -0.0015(6) 0.0009(6)
C33 0.0258(9) 0.0203(8) 0.0146(7) -0.0004(6) 0.0009(6) 0.0023(7)
C34 0.0246(8) 0.0221(8) 0.0189(8) 0.0046(6) 0.0021(6) 0.0004(7)
C35 0.0245(9) 0.0156(8) 0.0257(8) 0.0015(6) -0.0002(7) 0.0039(7)
C36 0.0204(8) 0.0183(8) 0.0186(8) -0.0007(6) 0.0006(6) 0.0030(6)
C37 0.0360(11) 0.0284(10) 0.0291(9) 0.0108(8) -0.0072(8) 0.0059(8)
C38 0.0243(9) 0.0364(10) 0.0265(9) -0.0017(8) -0.0041(7) 0.0122(8)
C39 0.0208(9) 0.0414(11) 0.0302(10) 0.0034(8) -0.0077(7) -0.0010(8)
C40 0.0363(11) 0.0344(11) 0.0262(9) -0.0096(8) -0.0147(8) 0.0101(9)
C41 0.0331(10) 0.0496(12) 0.0168(8) 0.0056(8) -0.0022(7) 0.0094(9)
 
_geom_special_details
;
 All esds (except the esd in the dihedral angle between two l.s. planes)
 are estimated using the full covariance matrix.  The cell esds are taken
 into account individually in the estimation of esds in distances, angles
 and torsion angles; correlations between esds in cell parameters are only
 used when they are defined by crystal symmetry.  An approximate (isotropic)
 treatment of cell esds is used for estimating esds involving l.s. planes.
;
 
loop_
 _geom_bond_atom_site_label_1
 _geom_bond_atom_site_label_2
 _geom_bond_distance
 _geom_bond_site_symmetry_2
 _geom_bond_publ_flag
Fe1 C39 2.0396(18) . ?
Fe1 C35 2.0446(16) . ?
Fe1 C40 2.0452(18) . ?
Fe1 C38 2.0466(18) . ?
Fe1 C37 2.0478(18) . ?
Fe1 C33 2.0489(16) . ?
Fe1 C36 2.0500(16) . ?
Fe1 C34 2.0506(16) . ?
Fe1 C41 2.0517(18) . ?
Fe1 C32 2.0550(16) . ?
Ti1 O1 1.8362(11) . ?
Ti1 C1 2.1595(15) . ?
Ti1 C5 2.3035(15) . ?
Ti1 C2 2.3109(16) . ?
Ti1 C6 2.3761(17) . ?
Ti1 C18 2.3818(16) . ?
Ti1 C17 2.3819(16) . ?
Ti1 C19 2.3874(16) . ?
Ti1 C20 2.4180(15) . ?
Ti1 C4 2.4511(16) . ?
Ti1 C3 2.4515(16) . ?
Ti1 C16 2.4698(15) . ?
O1 C31 1.3949(19) . ?
C1 C2 1.439(2) . ?
C1 C5 1.441(2) . ?
C1 C6 1.445(2) . ?
C2 C3 1.404(2) . ?
C2 H2 0.9500 . ?
C3 C4 1.414(2) . ?
C3 H3 0.9500 . ?
C4 C5 1.404(2) . ?
C4 H4 0.9500 . ?
C5 H5 0.9500 . ?
C6 C7 1.526(2) . ?
C6 C11 1.532(2) . ?
C7 C8 1.536(2) . ?
C7 C12 1.541(2) . ?
C7 H7 1.0000 . ?
C8 C9 1.533(2) . ?
C8 H8A 0.9900 . ?
C8 H8B 0.9900 . ?
C9 C10 1.530(2) . ?
C9 C13 1.539(3) . ?
C9 H9 1.0000 . ?
C10 C11 1.537(2) . ?
C10 H10A 0.9900 . ?
C10 H10B 0.9900 . ?
C11 C14 1.544(2) . ?
C11 H11 1.0000 . ?
C12 C15 1.537(2) . ?
C12 H12A 0.9900 . ?
C12 H12B 0.9900 . ?
C13 C15 1.534(3) . ?
C13 H13A 0.9900 . ?
C13 H13B 0.9900 . ?
C14 C15 1.536(2) . ?
C14 H14A 0.9900 . ?
C14 H14B 0.9900 . ?
C15 H15 1.0000 . ?
C16 C20 1.413(2) . ?
C16 C17 1.418(2) . ?
C16 C21 1.513(2) . ?
C17 C18 1.417(2) . ?
C17 H17 0.9500 . ?
C18 C19 1.399(3) . ?
C18 H18 0.9500 . ?
C19 C20 1.420(2) . ?
C19 H19 0.9500 . ?
C20 H20 0.9500 . ?
C21 C26 1.544(2) . ?
C21 C22 1.547(2) . ?
C21 H21 1.0000 . ?
C22 C27 1.533(2) . ?
C22 C23 1.538(2) . ?
C22 H22 1.0000 . ?
C23 C24 1.535(2) . ?
C23 H23A 0.9900 . ?
C23 H23B 0.9900 . ?
C24 C28 1.535(2) . ?
C24 C25 1.540(2) . ?
C24 H24 1.0000 . ?
C25 C26 1.544(2) . ?
C25 H25A 0.9900 . ?
C25 H25B 0.9900 . ?
C26 C29 1.538(2) . ?
C26 H26 1.0000 . ?
C27 C30 1.536(2) . ?
C27 H27A 0.9900 . ?
C27 H27B 0.9900 . ?
C28 C30 1.540(2) . ?
C28 H28A 0.9900 . ?
C28 H28B 0.9900 . ?
C29 C30 1.537(2) . ?
C29 H29A 0.9900 . ?
C29 H29B 0.9900 . ?
C30 H30 1.0000 . ?
C31 C32 1.511(2) . ?
C31 H31A 0.9900 . ?
C31 H31B 0.9900 . ?
C32 C33 1.421(2) . ?
C32 C36 1.428(2) . ?
C33 C34 1.424(2) . ?
C33 H33 0.9500 . ?
C34 C35 1.424(2) . ?
C34 H34 0.9500 . ?
C35 C36 1.424(2) . ?
C35 H35 0.9500 . ?
C36 H36 0.9500 . ?
C37 C41 1.411(3) . ?
C37 C38 1.417(3) . ?
C37 H37 0.9500 . ?
C38 C39 1.415(3) . ?
C38 H38 0.9500 . ?
C39 C40 1.424(3) . ?
C39 H39 0.9500 . ?
C40 C41 1.406(3) . ?
C40 H40 0.9500 . ?
C41 H41 0.9500 . ?
 
loop_
 _geom_angle_atom_site_label_1
 _geom_angle_atom_site_label_2
 _geom_angle_atom_site_label_3
 _geom_angle
 _geom_angle_site_symmetry_1
 _geom_angle_site_symmetry_3
 _geom_angle_publ_flag
C39 Fe1 C35 119.54(8) . . ?
C39 Fe1 C40 40.80(8) . . ?
C35 Fe1 C40 109.14(7) . . ?
C39 Fe1 C38 40.52(8) . . ?
C35 Fe1 C38 153.02(8) . . ?
C40 Fe1 C38 68.14(8) . . ?
C39 Fe1 C37 68.07(8) . . ?
C35 Fe1 C37 165.50(8) . . ?
C40 Fe1 C37 67.72(8) . . ?
C38 Fe1 C37 40.49(8) . . ?
C39 Fe1 C33 127.74(8) . . ?
C35 Fe1 C33 68.33(7) . . ?
C40 Fe1 C33 166.38(8) . . ?
C38 Fe1 C33 107.65(7) . . ?
C37 Fe1 C33 118.14(8) . . ?
C39 Fe1 C36 153.51(8) . . ?
C35 Fe1 C36 40.69(7) . . ?
C40 Fe1 C36 119.40(7) . . ?
C38 Fe1 C36 164.71(8) . . ?
C37 Fe1 C36 127.29(8) . . ?
C33 Fe1 C36 68.07(7) . . ?
C39 Fe1 C34 108.51(8) . . ?
C35 Fe1 C34 40.70(7) . . ?
C40 Fe1 C34 128.82(8) . . ?
C38 Fe1 C34 118.70(8) . . ?
C37 Fe1 C34 152.20(8) . . ?
C33 Fe1 C34 40.66(7) . . ?
C36 Fe1 C34 68.35(7) . . ?
C39 Fe1 C41 68.13(8) . . ?
C35 Fe1 C41 128.31(8) . . ?
C40 Fe1 C41 40.16(9) . . ?
C38 Fe1 C41 68.01(8) . . ?
C37 Fe1 C41 40.27(8) . . ?
C33 Fe1 C41 151.81(8) . . ?
C36 Fe1 C41 108.36(7) . . ?
C34 Fe1 C41 166.34(8) . . ?
C39 Fe1 C32 164.81(8) . . ?
C35 Fe1 C32 68.68(7) . . ?
C40 Fe1 C32 152.35(8) . . ?
C38 Fe1 C32 126.64(7) . . ?
C37 Fe1 C32 107.11(7) . . ?
C33 Fe1 C32 40.53(6) . . ?
C36 Fe1 C32 40.71(6) . . ?
C34 Fe1 C32 68.59(7) . . ?
C41 Fe1 C32 118.21(8) . . ?
O1 Ti1 C1 111.75(5) . . ?
O1 Ti1 C5 83.38(5) . . ?
C1 Ti1 C5 37.50(6) . . ?
O1 Ti1 C2 142.84(5) . . ?
C1 Ti1 C2 37.36(6) . . ?
C5 Ti1 C2 59.48(6) . . ?
O1 Ti1 C6 102.89(5) . . ?
C1 Ti1 C6 36.76(6) . . ?
C5 Ti1 C6 65.07(6) . . ?
C2 Ti1 C6 64.50(6) . . ?
O1 Ti1 C18 133.05(5) . . ?
C1 Ti1 C18 115.19(6) . . ?
C5 Ti1 C18 136.97(6) . . ?
C2 Ti1 C18 81.10(6) . . ?
C6 Ti1 C18 114.86(6) . . ?
O1 Ti1 C17 99.55(5) . . ?
C1 Ti1 C17 146.91(6) . . ?
C5 Ti1 C17 144.31(6) . . ?
C2 Ti1 C17 109.69(6) . . ?
C6 Ti1 C17 145.37(6) . . ?
C18 Ti1 C17 34.60(6) . . ?
O1 Ti1 C19 128.83(5) . . ?
C1 Ti1 C19 106.55(6) . . ?
C5 Ti1 C19 143.36(6) . . ?
C2 Ti1 C19 87.12(6) . . ?
C6 Ti1 C19 88.16(6) . . ?
C18 Ti1 C19 34.11(6) . . ?
C17 Ti1 C19 57.22(6) . . ?
O1 Ti1 C20 94.50(5) . . ?
C1 Ti1 C20 128.06(6) . . ?
C5 Ti1 C20 159.21(6) . . ?
C2 Ti1 C20 120.53(6) . . ?
C6 Ti1 C20 95.52(6) . . ?
C18 Ti1 C20 56.48(6) . . ?
C17 Ti1 C20 56.47(6) . . ?
C19 Ti1 C20 34.36(6) . . ?
O1 Ti1 C4 91.66(5) . . ?
C1 Ti1 C4 60.02(6) . . ?
C5 Ti1 C4 34.16(6) . . ?
C2 Ti1 C4 57.32(6) . . ?
C6 Ti1 C4 95.18(6) . . ?
C18 Ti1 C4 110.73(6) . . ?
C17 Ti1 C4 110.25(6) . . ?
C19 Ti1 C4 137.56(6) . . ?
C20 Ti1 C4 166.15(6) . . ?
O1 Ti1 C3 124.06(5) . . ?
C1 Ti1 C3 59.82(6) . . ?
C5 Ti1 C3 57.12(6) . . ?
C2 Ti1 C3 34.13(6) . . ?
C6 Ti1 C3 94.76(6) . . ?
C18 Ti1 C3 80.80(6) . . ?
C17 Ti1 C3 94.12(6) . . ?
C19 Ti1 C3 104.04(6) . . ?
C20 Ti1 C3 136.37(6) . . ?
C4 Ti1 C3 33.53(5) . . ?
O1 Ti1 C16 78.71(5) . . ?
C1 Ti1 C16 161.45(6) . . ?
C5 Ti1 C16 159.98(6) . . ?
C2 Ti1 C16 137.50(5) . . ?
C6 Ti1 C16 127.76(5) . . ?
C18 Ti1 C16 56.52(5) . . ?
C17 Ti1 C16 33.94(5) . . ?
C19 Ti1 C16 56.66(5) . . ?
C20 Ti1 C16 33.58(5) . . ?
C4 Ti1 C16 137.03(6) . . ?
C3 Ti1 C16 128.04(5) . . ?
C31 O1 Ti1 154.21(10) . . ?
C2 C1 C5 105.27(14) . . ?
C2 C1 C6 120.32(14) . . ?
C5 C1 C6 121.47(14) . . ?
C2 C1 Ti1 77.04(9) . . ?
C5 C1 Ti1 76.68(9) . . ?
C6 C1 Ti1 79.80(9) . . ?
C3 C2 C1 108.89(14) . . ?
C3 C2 Ti1 78.43(10) . . ?
C1 C2 Ti1 65.60(8) . . ?
C3 C2 H2 125.6 . . ?
C1 C2 H2 125.6 . . ?
Ti1 C2 H2 121.9 . . ?
C2 C3 C4 108.50(15) . . ?
C2 C3 Ti1 67.45(9) . . ?
C4 C3 Ti1 73.22(9) . . ?
C2 C3 H3 125.7 . . ?
C4 C3 H3 125.7 . . ?
Ti1 C3 H3 125.1 . . ?
C5 C4 C3 107.81(15) . . ?
C5 C4 Ti1 67.15(9) . . ?
C3 C4 Ti1 73.25(9) . . ?
C5 C4 H4 126.1 . . ?
C3 C4 H4 126.1 . . ?
Ti1 C4 H4 125.0 . . ?
C4 C5 C1 109.27(14) . . ?
C4 C5 Ti1 78.69(9) . . ?
C1 C5 Ti1 65.82(8) . . ?
C4 C5 H5 125.4 . . ?
C1 C5 H5 125.4 . . ?
Ti1 C5 H5 121.6 . . ?
C1 C6 C7 118.43(13) . . ?
C1 C6 C11 117.42(14) . . ?
C7 C6 C11 110.25(13) . . ?
C1 C6 Ti1 63.44(9) . . ?
C7 C6 Ti1 114.56(10) . . ?
C11 C6 Ti1 125.92(11) . . ?
C6 C7 C8 110.70(13) . . ?
C6 C7 C12 108.14(13) . . ?
C8 C7 C12 109.05(14) . . ?
C6 C7 H7 109.6 . . ?
C8 C7 H7 109.6 . . ?
C12 C7 H7 109.6 . . ?
C9 C8 C7 110.21(14) . . ?
C9 C8 H8A 109.6 . . ?
C7 C8 H8A 109.6 . . ?
C9 C8 H8B 109.6 . . ?
C7 C8 H8B 109.6 . . ?
H8A C8 H8B 108.1 . . ?
C10 C9 C8 107.88(14) . . ?
C10 C9 C13 110.10(14) . . ?
C8 C9 C13 109.86(15) . . ?
C10 C9 H9 109.7 . . ?
C8 C9 H9 109.7 . . ?
C13 C9 H9 109.7 . . ?
C9 C10 C11 109.99(14) . . ?
C9 C10 H10A 109.7 . . ?
C11 C10 H10A 109.7 . . ?
C9 C10 H10B 109.7 . . ?
C11 C10 H10B 109.7 . . ?
H10A C10 H10B 108.2 . . ?
C6 C11 C10 111.50(13) . . ?
C6 C11 C14 106.40(13) . . ?
C10 C11 C14 108.92(14) . . ?
C6 C11 H11 110.0 . . ?
C10 C11 H11 110.0 . . ?
C14 C11 H11 110.0 . . ?
C15 C12 C7 109.15(14) . . ?
C15 C12 H12A 109.8 . . ?
C7 C12 H12A 109.8 . . ?
C15 C12 H12B 109.8 . . ?
C7 C12 H12B 109.8 . . ?
H12A C12 H12B 108.3 . . ?
C15 C13 C9 109.53(15) . . ?
C15 C13 H13A 109.8 . . ?
C9 C13 H13A 109.8 . . ?
C15 C13 H13B 109.8 . . ?
C9 C13 H13B 109.8 . . ?
H13A C13 H13B 108.2 . . ?
C15 C14 C11 110.18(13) . . ?
C15 C14 H14A 109.6 . . ?
C11 C14 H14A 109.6 . . ?
C15 C14 H14B 109.6 . . ?
C11 C14 H14B 109.6 . . ?
H14A C14 H14B 108.1 . . ?
C13 C15 C14 109.05(15) . . ?
C13 C15 C12 108.95(14) . . ?
C14 C15 C12 110.33(15) . . ?
C13 C15 H15 109.5 . . ?
C14 C15 H15 109.5 . . ?
C12 C15 H15 109.5 . . ?
C20 C16 C17 106.67(14) . . ?
C20 C16 C21 124.03(14) . . ?
C17 C16 C21 129.10(15) . . ?
C20 C16 Ti1 71.20(8) . . ?
C17 C16 Ti1 69.63(9) . . ?
C21 C16 Ti1 120.26(10) . . ?
C18 C17 C16 108.32(15) . . ?
C18 C17 Ti1 72.69(9) . . ?
C16 C17 Ti1 76.43(9) . . ?
C18 C17 H17 125.8 . . ?
C16 C17 H17 125.8 . . ?
Ti1 C17 H17 117.0 . . ?
C19 C18 C17 108.40(15) . . ?
C19 C18 Ti1 73.16(9) . . ?
C17 C18 Ti1 72.70(9) . . ?
C19 C18 H18 125.8 . . ?
C17 C18 H18 125.8 . . ?
Ti1 C18 H18 120.1 . . ?
C18 C19 C20 107.41(15) . . ?
C18 C19 Ti1 72.73(9) . . ?
C20 C19 Ti1 74.00(9) . . ?
C18 C19 H19 126.3 . . ?
C20 C19 H19 126.3 . . ?
Ti1 C19 H19 118.9 . . ?
C16 C20 C19 109.02(15) . . ?
C16 C20 Ti1 75.22(9) . . ?
C19 C20 Ti1 71.64(9) . . ?
C16 C20 H20 125.5 . . ?
C19 C20 H20 125.5 . . ?
Ti1 C20 H20 119.4 . . ?
C16 C21 C26 115.03(13) . . ?
C16 C21 C22 112.39(12) . . ?
C26 C21 C22 108.76(12) . . ?
C16 C21 H21 106.7 . . ?
C26 C21 H21 106.7 . . ?
C22 C21 H21 106.7 . . ?
C27 C22 C23 109.94(13) . . ?
C27 C22 C21 110.52(13) . . ?
C23 C22 C21 108.22(12) . . ?
C27 C22 H22 109.4 . . ?
C23 C22 H22 109.4 . . ?
C21 C22 H22 109.4 . . ?
C24 C23 C22 109.59(13) . . ?
C24 C23 H23A 109.8 . . ?
C22 C23 H23A 109.8 . . ?
C24 C23 H23B 109.8 . . ?
C22 C23 H23B 109.8 . . ?
H23A C23 H23B 108.2 . . ?
C28 C24 C23 109.25(13) . . ?
C28 C24 C25 109.63(13) . . ?
C23 C24 C25 109.45(13) . . ?
C28 C24 H24 109.5 . . ?
C23 C24 H24 109.5 . . ?
C25 C24 H24 109.5 . . ?
C24 C25 C26 109.67(13) . . ?
C24 C25 H25A 109.7 . . ?
C26 C25 H25A 109.7 . . ?
C24 C25 H25B 109.7 . . ?
C26 C25 H25B 109.7 . . ?
H25A C25 H25B 108.2 . . ?
C29 C26 C21 111.11(12) . . ?
C29 C26 C25 108.56(13) . . ?
C21 C26 C25 108.43(13) . . ?
C29 C26 H26 109.6 . . ?
C21 C26 H26 109.6 . . ?
C25 C26 H26 109.6 . . ?
C22 C27 C30 109.88(13) . . ?
C22 C27 H27A 109.7 . . ?
C30 C27 H27A 109.7 . . ?
C22 C27 H27B 109.7 . . ?
C30 C27 H27B 109.7 . . ?
H27A C27 H27B 108.2 . . ?
C24 C28 C30 109.54(13) . . ?
C24 C28 H28A 109.8 . . ?
C30 C28 H28A 109.8 . . ?
C24 C28 H28B 109.8 . . ?
C30 C28 H28B 109.8 . . ?
H28A C28 H28B 108.2 . . ?
C30 C29 C26 109.92(13) . . ?
C30 C29 H29A 109.7 . . ?
C26 C29 H29A 109.7 . . ?
C30 C29 H29B 109.7 . . ?
C26 C29 H29B 109.7 . . ?
H29A C29 H29B 108.2 . . ?
C27 C30 C29 108.96(13) . . ?
C27 C30 C28 109.26(14) . . ?
C29 C30 C28 109.69(13) . . ?
C27 C30 H30 109.6 . . ?
C29 C30 H30 109.6 . . ?
C28 C30 H30 109.6 . . ?
O1 C31 C32 110.54(13) . . ?
O1 C31 H31A 109.5 . . ?
C32 C31 H31A 109.5 . . ?
O1 C31 H31B 109.5 . . ?
C32 C31 H31B 109.5 . . ?
H31A C31 H31B 108.1 . . ?
C33 C32 C36 107.26(14) . . ?
C33 C32 C31 125.09(14) . . ?
C36 C32 C31 127.58(15) . . ?
C33 C32 Fe1 69.51(9) . . ?
C36 C32 Fe1 69.45(9) . . ?
C31 C32 Fe1 128.59(11) . . ?
C32 C33 C34 108.76(15) . . ?
C32 C33 Fe1 69.97(9) . . ?
C34 C33 Fe1 69.73(9) . . ?
C32 C33 H33 125.6 . . ?
C34 C33 H33 125.6 . . ?
Fe1 C33 H33 126.3 . . ?
C35 C34 C33 107.62(15) . . ?
C35 C34 Fe1 69.42(9) . . ?
C33 C34 Fe1 69.60(9) . . ?
C35 C34 H34 126.2 . . ?
C33 C34 H34 126.2 . . ?
Fe1 C34 H34 126.4 . . ?
C36 C35 C34 107.96(15) . . ?
C36 C35 Fe1 69.86(9) . . ?
C34 C35 Fe1 69.88(9) . . ?
C36 C35 H35 126.0 . . ?
C34 C35 H35 126.0 . . ?
Fe1 C35 H35 125.8 . . ?
C35 C36 C32 108.39(14) . . ?
C35 C36 Fe1 69.45(9) . . ?
C32 C36 Fe1 69.83(9) . . ?
C35 C36 H36 125.8 . . ?
C32 C36 H36 125.8 . . ?
Fe1 C36 H36 126.5 . . ?
C41 C37 C38 108.30(18) . . ?
C41 C37 Fe1 70.01(11) . . ?
C38 C37 Fe1 69.71(10) . . ?
C41 C37 H37 125.9 . . ?
C38 C37 H37 125.9 . . ?
Fe1 C37 H37 126.0 . . ?
C39 C38 C37 107.78(17) . . ?
C39 C38 Fe1 69.47(10) . . ?
C37 C38 Fe1 69.80(10) . . ?
C39 C38 H38 126.1 . . ?
C37 C38 H38 126.1 . . ?
Fe1 C38 H38 126.2 . . ?
C38 C39 C40 107.71(18) . . ?
C38 C39 Fe1 70.01(10) . . ?
C40 C39 Fe1 69.81(10) . . ?
C38 C39 H39 126.1 . . ?
C40 C39 H39 126.1 . . ?
Fe1 C39 H39 125.6 . . ?
C41 C40 C39 108.15(18) . . ?
C41 C40 Fe1 70.17(11) . . ?
C39 C40 Fe1 69.39(10) . . ?
C41 C40 H40 125.9 . . ?
C39 C40 H40 125.9 . . ?
Fe1 C40 H40 126.1 . . ?
C40 C41 C37 108.07(18) . . ?
C40 C41 Fe1 69.67(11) . . ?
C37 C41 Fe1 69.71(10) . . ?
C40 C41 H41 126.0 . . ?
C37 C41 H41 126.0 . . ?
Fe1 C41 H41 126.2 . . ?
 
loop_
 _geom_torsion_atom_site_label_1
 _geom_torsion_atom_site_label_2
 _geom_torsion_atom_site_label_3
 _geom_torsion_atom_site_label_4
 _geom_torsion
 _geom_torsion_site_symmetry_1
 _geom_torsion_site_symmetry_2
 _geom_torsion_site_symmetry_3
 _geom_torsion_site_symmetry_4
 _geom_torsion_publ_flag
C1 Ti1 O1 C31 -59.2(3) . . . . ?
C5 Ti1 O1 C31 -34.2(3) . . . . ?
C2 Ti1 O1 C31 -32.1(3) . . . . ?
C6 Ti1 O1 C31 -96.7(3) . . . . ?
C18 Ti1 O1 C31 119.8(3) . . . . ?
C17 Ti1 O1 C31 109.8(3) . . . . ?
C19 Ti1 O1 C31 165.1(2) . . . . ?
C20 Ti1 O1 C31 166.6(3) . . . . ?
C4 Ti1 O1 C31 -1.0(3) . . . . ?
C3 Ti1 O1 C31 8.2(3) . . . . ?
C16 Ti1 O1 C31 136.8(3) . . . . ?
C5 C1 C2 C3 4.90(17) . . . . ?
C6 C1 C2 C3 -136.98(15) . . . . ?
Ti1 C1 C2 C3 -67.17(11) . . . . ?
C5 C1 C2 Ti1 72.07(10) . . . . ?
C6 C1 C2 Ti1 -69.81(13) . . . . ?
C1 C2 C3 C4 -3.10(18) . . . . ?
Ti1 C2 C3 C4 -62.05(11) . . . . ?
C1 C2 C3 Ti1 58.95(10) . . . . ?
C2 C3 C4 C5 -0.05(18) . . . . ?
Ti1 C3 C4 C5 -58.49(11) . . . . ?
C2 C3 C4 Ti1 58.44(11) . . . . ?
C3 C4 C5 C1 3.19(18) . . . . ?
Ti1 C4 C5 C1 -59.17(10) . . . . ?
C3 C4 C5 Ti1 62.36(11) . . . . ?
C2 C1 C5 C4 -4.96(17) . . . . ?
C6 C1 C5 C4 136.38(15) . . . . ?
Ti1 C1 C5 C4 67.37(12) . . . . ?
C2 C1 C5 Ti1 -72.33(10) . . . . ?
C6 C1 C5 Ti1 69.00(13) . . . . ?
C2 C1 C6 C7 173.27(14) . . . . ?
C5 C1 C6 C7 37.6(2) . . . . ?
Ti1 C1 C6 C7 104.94(13) . . . . ?
C2 C1 C6 C11 -50.3(2) . . . . ?
C5 C1 C6 C11 173.96(14) . . . . ?
Ti1 C1 C6 C11 -118.66(13) . . . . ?
C2 C1 C6 Ti1 68.33(13) . . . . ?
C5 C1 C6 Ti1 -67.38(13) . . . . ?
C1 C6 C7 C8 -165.54(14) . . . . ?
C11 C6 C7 C8 55.19(17) . . . . ?
Ti1 C6 C7 C8 -93.69(13) . . . . ?
C1 C6 C7 C12 75.06(18) . . . . ?
C11 C6 C7 C12 -64.22(16) . . . . ?
Ti1 C6 C7 C12 146.90(11) . . . . ?
C6 C7 C8 C9 -59.65(18) . . . . ?
C12 C7 C8 C9 59.21(17) . . . . ?
C7 C8 C9 C10 61.58(17) . . . . ?
C7 C8 C9 C13 -58.46(18) . . . . ?
C8 C9 C10 C11 -60.58(17) . . . . ?
C13 C9 C10 C11 59.30(18) . . . . ?
C1 C6 C11 C10 165.45(14) . . . . ?
C7 C6 C11 C10 -54.82(17) . . . . ?
Ti1 C6 C11 C10 89.70(16) . . . . ?
C1 C6 C11 C14 -75.91(17) . . . . ?
C7 C6 C11 C14 63.82(16) . . . . ?
Ti1 C6 C11 C14 -151.66(11) . . . . ?
C9 C10 C11 C6 58.25(18) . . . . ?
C9 C10 C11 C14 -58.87(17) . . . . ?
C6 C7 C12 C15 59.66(17) . . . . ?
C8 C7 C12 C15 -60.79(17) . . . . ?
C10 C9 C13 C15 -59.59(19) . . . . ?
C8 C9 C13 C15 59.09(19) . . . . ?
C6 C11 C14 C15 -60.55(18) . . . . ?
C10 C11 C14 C15 59.77(18) . . . . ?
C9 C13 C15 C14 59.73(18) . . . . ?
C9 C13 C15 C12 -60.74(18) . . . . ?
C11 C14 C15 C13 -60.41(18) . . . . ?
C11 C14 C15 C12 59.21(18) . . . . ?
C7 C12 C15 C13 61.77(18) . . . . ?
C7 C12 C15 C14 -57.91(18) . . . . ?
C20 C16 C17 C18 -4.31(17) . . . . ?
C21 C16 C17 C18 -179.29(14) . . . . ?
Ti1 C16 C17 C18 -66.28(11) . . . . ?
C20 C16 C17 Ti1 61.96(10) . . . . ?
C21 C16 C17 Ti1 -113.01(15) . . . . ?
C16 C17 C18 C19 3.81(18) . . . . ?
Ti1 C17 C18 C19 -64.96(11) . . . . ?
C16 C17 C18 Ti1 68.77(11) . . . . ?
C17 C18 C19 C20 -1.77(18) . . . . ?
Ti1 C18 C19 C20 -66.43(11) . . . . ?
C17 C18 C19 Ti1 64.66(11) . . . . ?
C17 C16 C20 C19 3.24(17) . . . . ?
C21 C16 C20 C19 178.54(13) . . . . ?
Ti1 C16 C20 C19 64.18(11) . . . . ?
C17 C16 C20 Ti1 -60.94(10) . . . . ?
C21 C16 C20 Ti1 114.35(14) . . . . ?
C18 C19 C20 C16 -0.94(17) . . . . ?
Ti1 C19 C20 C16 -66.51(11) . . . . ?
C18 C19 C20 Ti1 65.57(11) . . . . ?
C20 C16 C21 C26 -176.56(13) . . . . ?
C17 C16 C21 C26 -2.4(2) . . . . ?
Ti1 C16 C21 C26 -89.78(14) . . . . ?
C20 C16 C21 C22 58.25(19) . . . . ?
C17 C16 C21 C22 -127.56(16) . . . . ?
Ti1 C16 C21 C22 145.03(11) . . . . ?
C16 C21 C22 C27 70.76(17) . . . . ?
C26 C21 C22 C27 -57.78(16) . . . . ?
C16 C21 C22 C23 -168.80(13) . . . . ?
C26 C21 C22 C23 62.65(16) . . . . ?
C27 C22 C23 C24 59.24(16) . . . . ?
C21 C22 C23 C24 -61.56(16) . . . . ?
C22 C23 C24 C28 -59.93(16) . . . . ?
C22 C23 C24 C25 60.12(17) . . . . ?
C28 C24 C25 C26 60.34(17) . . . . ?
C23 C24 C25 C26 -59.48(17) . . . . ?
C16 C21 C26 C29 -69.93(16) . . . . ?
C22 C21 C26 C29 57.13(16) . . . . ?
C16 C21 C26 C25 170.85(12) . . . . ?
C22 C21 C26 C25 -62.10(15) . . . . ?
C24 C25 C26 C29 -60.38(17) . . . . ?
C24 C25 C26 C21 60.45(16) . . . . ?
C23 C22 C27 C30 -59.02(16) . . . . ?
C21 C22 C27 C30 60.38(17) . . . . ?
C23 C24 C28 C30 60.63(17) . . . . ?
C25 C24 C28 C30 -59.31(17) . . . . ?
C21 C26 C29 C30 -58.84(17) . . . . ?
C25 C26 C29 C30 60.31(17) . . . . ?
C22 C27 C30 C29 -60.49(17) . . . . ?
C22 C27 C30 C28 59.33(16) . . . . ?
C26 C29 C30 C27 59.50(17) . . . . ?
C26 C29 C30 C28 -60.06(17) . . . . ?
C24 C28 C30 C27 -60.24(16) . . . . ?
C24 C28 C30 C29 59.13(17) . . . . ?
Ti1 O1 C31 C32 160.54(19) . . . . ?
O1 C31 C32 C33 -20.9(2) . . . . ?
O1 C31 C32 C36 155.57(15) . . . . ?
O1 C31 C32 Fe1 -111.70(15) . . . . ?
C36 C32 C33 C34 0.32(18) . . . . ?
C31 C32 C33 C34 177.43(15) . . . . ?
Fe1 C32 C33 C34 -59.12(11) . . . . ?
C36 C32 C33 Fe1 59.44(11) . . . . ?
C31 C32 C33 Fe1 -123.45(16) . . . . ?
C32 C33 C34 C35 0.03(18) . . . . ?
Fe1 C33 C34 C35 -59.23(11) . . . . ?
C32 C33 C34 Fe1 59.26(11) . . . . ?
C33 C34 C35 C36 -0.37(18) . . . . ?
Fe1 C34 C35 C36 -59.72(11) . . . . ?
C33 C34 C35 Fe1 59.35(11) . . . . ?
C34 C35 C36 C32 0.57(18) . . . . ?
Fe1 C35 C36 C32 -59.16(11) . . . . ?
C34 C35 C36 Fe1 59.73(11) . . . . ?
C33 C32 C36 C35 -0.55(18) . . . . ?
C31 C32 C36 C35 -177.57(15) . . . . ?
Fe1 C32 C36 C35 58.92(11) . . . . ?
C33 C32 C36 Fe1 -59.47(11) . . . . ?
C31 C32 C36 Fe1 123.51(16) . . . . ?
C41 C37 C38 C39 -0.3(2) . . . . ?
Fe1 C37 C38 C39 59.31(12) . . . . ?
C41 C37 C38 Fe1 -59.60(13) . . . . ?
C37 C38 C39 C40 0.4(2) . . . . ?
Fe1 C38 C39 C40 59.89(12) . . . . ?
C37 C38 C39 Fe1 -59.52(12) . . . . ?
C38 C39 C40 C41 -0.3(2) . . . . ?
Fe1 C39 C40 C41 59.69(12) . . . . ?
C38 C39 C40 Fe1 -60.02(12) . . . . ?
C39 C40 C41 C37 0.1(2) . . . . ?
Fe1 C40 C41 C37 59.35(13) . . . . ?
C39 C40 C41 Fe1 -59.21(12) . . . . ?
C38 C37 C41 C40 0.1(2) . . . . ?
Fe1 C37 C41 C40 -59.33(13) . . . . ?
C38 C37 C41 Fe1 59.41(12) . . . . ?
 
_refine_diff_density_max    0.465
_refine_diff_density_min   -0.289
_refine_diff_density_rms    0.047

_shelx_res_file
;
TITL Ti(C15H18)(C15H19)(Fe(C5H5)((C6H6O)) in P2(1)/c
    jukl024.res
    created by SHELXL-2018/3 at 10:32:47 on 20-Feb-2023
CELL 1.54178 19.7613 20.0088 7.8408 90 97.2996 90
ZERR 4 0.0006 0.0006 0.0002 0 0.0015 0
LATT 1
SYMM -X,0.5+Y,0.5-Z
SFAC C H O Ti Fe
UNIT 164 192 4 4 4

L.S. 10
PLAN  50
SIZE 0.1 0.01 0.01
TEMP -173
CONF
BOND $H
ACTA
fmap 2
SHEL 30 0.8
REM <olex2.extras>
REM <HklSrc "%.\\jukl024.hkl">
REM </olex2.extras>

WGHT    0.040000    1.600000
FVAR       0.07648
FE1   5    0.334483    0.625507    0.874860    11.00000    0.01932    0.01825 =
         0.01479   -0.00066   -0.00047    0.00273
TI1   4    0.200118    0.407125    0.507336    11.00000    0.02087    0.01220 =
         0.00948    0.00044   -0.00039   -0.00049
O1    3    0.207580    0.487951    0.619060    11.00000    0.02672    0.01577 =
         0.01209   -0.00140    0.00081    0.00010
C1    1    0.269987    0.334108    0.632794    11.00000    0.02261    0.01220 =
         0.01487    0.00271   -0.00213    0.00209
C2    1    0.215389    0.293534    0.549448    11.00000    0.02676    0.01207 =
         0.01650    0.00346   -0.00163   -0.00060
AFIX  43
H2    2    0.218695    0.263754    0.456505    11.00000   -1.20000
AFIX   0
C3    1    0.156446    0.305137    0.627880    11.00000    0.02468    0.01803 =
         0.01928    0.00657   -0.00081   -0.00429
AFIX  43
H3    2    0.112775    0.286146    0.593568    11.00000   -1.20000
AFIX   0
C4    1    0.173028    0.349856    0.766572    11.00000    0.02618    0.02064 =
         0.01531    0.00625    0.00238   -0.00002
AFIX  43
H4    2    0.142581    0.366146    0.841430    11.00000   -1.20000
AFIX   0
C5    1    0.242484    0.365881    0.773909    11.00000    0.02439    0.01713 =
         0.01226    0.00417   -0.00168    0.00019
AFIX  43
H5    2    0.267434    0.393346    0.858564    11.00000   -1.20000
AFIX   0
C6    1    0.314947    0.369358    0.532145    11.00000    0.02242    0.01448 =
         0.01507    0.00089    0.00016    0.00008
C7    1    0.366956    0.417799    0.624096    11.00000    0.02213    0.01550 =
         0.01710   -0.00078    0.00052    0.00038
AFIX  13
H7    2    0.344631    0.445862    0.706517    11.00000   -1.20000
AFIX   0
C8    1    0.396826    0.463046    0.494111    11.00000    0.02334    0.01626 =
         0.02385   -0.00049    0.00291   -0.00113
AFIX  23
H8A   2    0.359866    0.489738    0.429687    11.00000   -1.20000
H8B   2    0.430197    0.494313    0.555949    11.00000   -1.20000
AFIX   0
C9    1    0.432049    0.420711    0.368315    11.00000    0.02515    0.01896 =
         0.02664    0.00019    0.00841   -0.00035
AFIX  13
H9    2    0.452016    0.450593    0.285492    11.00000   -1.20000
AFIX   0
C10   1    0.378167    0.375280    0.270447    11.00000    0.02742    0.01877 =
         0.02080   -0.00093    0.00671    0.00302
AFIX  23
H10A  2    0.399324    0.347991    0.186143    11.00000   -1.20000
H10B  2    0.341776    0.402863    0.206721    11.00000   -1.20000
AFIX   0
C11   1    0.347169    0.329197    0.396879    11.00000    0.02403    0.01461 =
         0.01860   -0.00180    0.00137    0.00092
AFIX  13
H11   2    0.312269    0.299214    0.332790    11.00000   -1.20000
AFIX   0
C12   1    0.424983    0.376530    0.723211    11.00000    0.02519    0.02054 =
         0.02325   -0.00007   -0.00398    0.00069
AFIX  23
H12A  2    0.459495    0.406812    0.784531    11.00000   -1.20000
H12B  2    0.406544    0.347881    0.809351    11.00000   -1.20000
AFIX   0
C13   1    0.488894    0.378321    0.467951    11.00000    0.02210    0.02519 =
         0.03718   -0.00277    0.00619    0.00179
AFIX  23
H13A  2    0.511412    0.350809    0.386593    11.00000   -1.20000
H13B  2    0.523675    0.407949    0.530721    11.00000   -1.20000
AFIX   0
C14   1    0.404678    0.287034    0.495982    11.00000    0.02827    0.01516 =
         0.02692   -0.00029    0.00176    0.00367
AFIX  23
H14A  2    0.385217    0.256851    0.577173    11.00000   -1.20000
H14B  2    0.426594    0.259205    0.414134    11.00000   -1.20000
AFIX   0
C15   1    0.458177    0.332856    0.595570    11.00000    0.02335    0.02164 =
         0.02965    0.00078   -0.00231    0.00471
AFIX  13
H15   2    0.495067    0.305044    0.659576    11.00000   -1.20000
AFIX   0
C16   1    0.140896    0.481835    0.286004    11.00000    0.02341    0.01577 =
         0.00940    0.00202   -0.00148   -0.00003
C17   1    0.098644    0.426802    0.315430    11.00000    0.02285    0.01718 =
         0.01461    0.00141   -0.00268   -0.00194
AFIX  43
H17   2    0.057102    0.429052    0.364272    11.00000   -1.20000
AFIX   0
C18   1    0.128987    0.367905    0.259528    11.00000    0.03281    0.01521 =
         0.01430   -0.00059   -0.00829   -0.00086
AFIX  43
H18   2    0.109990    0.324269    0.258439    11.00000   -1.20000
AFIX   0
C19   1    0.191667    0.384921    0.206215    11.00000    0.03473    0.02039 =
         0.01006   -0.00075   -0.00149    0.00691
AFIX  43
H19   2    0.223280    0.354954    0.165483    11.00000   -1.20000
AFIX   0
C20   1    0.199354    0.455204    0.224166    11.00000    0.02534    0.02118 =
         0.00906    0.00264    0.00058    0.00214
AFIX  43
H20   2    0.237637    0.480288    0.198701    11.00000   -1.20000
AFIX   0
C21   1    0.131623    0.555119    0.324803    11.00000    0.01850    0.01486 =
         0.01243    0.00153    0.00004   -0.00107
AFIX  13
H21   2    0.170491    0.568053    0.412982    11.00000   -1.20000
AFIX   0
C22   1    0.136148    0.600076    0.166135    11.00000    0.02029    0.01603 =
         0.01544    0.00186    0.00482    0.00131
AFIX  13
H22   2    0.178115    0.588387    0.113468    11.00000   -1.20000
AFIX   0
C23   1    0.140611    0.673234    0.226575    11.00000    0.02243    0.01543 =
         0.02039    0.00225    0.00407   -0.00238
AFIX  23
H23A  2    0.181224    0.679326    0.313014    11.00000   -1.20000
H23B  2    0.145340    0.702943    0.127816    11.00000   -1.20000
AFIX   0
C24   1    0.075914    0.691683    0.305716    11.00000    0.02603    0.01503 =
         0.01994   -0.00009    0.00553   -0.00017
AFIX  13
H24   2    0.078834    0.739304    0.344658    11.00000   -1.20000
AFIX   0
C25   1    0.069388    0.645875    0.460575    11.00000    0.02679    0.01877 =
         0.01543   -0.00149    0.00468    0.00064
AFIX  23
H25A  2    0.027762    0.657645    0.512143    11.00000   -1.20000
H25B  2    0.109288    0.652190    0.549069    11.00000   -1.20000
AFIX   0
C26   1    0.065486    0.572233    0.401293    11.00000    0.02240    0.01576 =
         0.01241    0.00198    0.00298   -0.00137
AFIX  13
H26   2    0.061249    0.542555    0.502006    11.00000   -1.20000
AFIX   0
C27   1    0.073221    0.590353    0.032654    11.00000    0.02724    0.01845 =
         0.01206    0.00180    0.00109    0.00158
AFIX  23
H27A  2    0.070389    0.543149   -0.005421    11.00000   -1.20000
H27B  2    0.077165    0.618753   -0.069004    11.00000   -1.20000
AFIX   0
C28   1    0.013404    0.682663    0.170015    11.00000    0.02296    0.02118 =
         0.02017    0.00542    0.00508    0.00426
AFIX  23
H28A  2    0.017539    0.712014    0.070218    11.00000   -1.20000
H28B  2   -0.028469    0.695397    0.219285    11.00000   -1.20000
AFIX   0
C29   1    0.002419    0.563680    0.266444    11.00000    0.01836    0.01929 =
         0.02003    0.00324    0.00141   -0.00109
AFIX  23
H29A  2   -0.001357    0.516500    0.228389    11.00000   -1.20000
H29B  2   -0.039258    0.575285    0.317986    11.00000   -1.20000
AFIX   0
C30   1    0.008464    0.609186    0.111221    11.00000    0.02056    0.02164 =
         0.01609    0.00280   -0.00098    0.00076
AFIX  13
H30   2   -0.032436    0.603154    0.023458    11.00000   -1.20000
AFIX   0
C31   1    0.205513    0.529916    0.760359    11.00000    0.03366    0.02073 =
         0.01402   -0.00463    0.00569   -0.00419
AFIX  23
H31A  2    0.225627    0.506679    0.866287    11.00000   -1.20000
H31B  2    0.157499    0.540846    0.772501    11.00000   -1.20000
AFIX   0
C32   1    0.244589    0.593591    0.738563    11.00000    0.02184    0.01907 =
         0.01249   -0.00001   -0.00151    0.00093
C33   1    0.295640    0.601418    0.627731    11.00000    0.02585    0.02034 =
         0.01459   -0.00043    0.00091    0.00233
AFIX  43
H33   2    0.311824    0.567224    0.559230    11.00000   -1.20000
AFIX   0
C34   1    0.318538    0.668980    0.636293    11.00000    0.02463    0.02208 =
         0.01892    0.00461    0.00207    0.00042
AFIX  43
H34   2    0.352438    0.687696    0.574920    11.00000   -1.20000
AFIX   0
C35   1    0.281418    0.703395    0.753499    11.00000    0.02451    0.01563 =
         0.02574    0.00147   -0.00018    0.00391
AFIX  43
H35   2    0.286354    0.749176    0.784720    11.00000   -1.20000
AFIX   0
C36   1    0.235609    0.657107    0.815639    11.00000    0.02038    0.01831 =
         0.01857   -0.00068    0.00061    0.00302
AFIX  43
H36   2    0.204376    0.666822    0.894906    11.00000   -1.20000
AFIX   0
C37   1    0.369375    0.549573    1.037862    11.00000    0.03600    0.02839 =
         0.02906    0.01077   -0.00725    0.00590
AFIX  43
H37   2    0.350288    0.506049    1.039909    11.00000   -1.20000
AFIX   0
C38   1    0.420866    0.569808    0.938537    11.00000    0.02433    0.03635 =
         0.02647   -0.00169   -0.00410    0.01222
AFIX  43
H38   2    0.442485    0.542295    0.862818    11.00000   -1.20000
AFIX   0
C39   1    0.434338    0.638315    0.972270    11.00000    0.02079    0.04138 =
         0.03020    0.00343   -0.00766   -0.00105
AFIX  43
H39   2    0.466431    0.665105    0.922801    11.00000   -1.20000
AFIX   0
C40   1    0.391158    0.659888    1.093667    11.00000    0.03631    0.03443 =
         0.02623   -0.00961   -0.01468    0.01006
AFIX  43
H40   2    0.389547    0.703659    1.139918    11.00000   -1.20000
AFIX   0
C41   1    0.351298    0.605158    1.133243    11.00000    0.03310    0.04962 =
         0.01680    0.00558   -0.00221    0.00942
AFIX  43
H41   2    0.318017    0.605539    1.210660    11.00000   -1.20000
AFIX   0
HKLF 4


REM  Ti(C15H18)(C15H19)(Fe(C5H5)((C6H6O)) in P2(1)/c
REM wR2 = 0.0765, GooF = S = 1.020, Restrained GooF = 1.020 for all data
REM R1 = 0.0293 for 5660 Fo > 4sig(Fo) and 0.0349 for all 6279 data
REM 397 parameters refined using 0 restraints

END

WGHT      0.0383      1.6065

REM Highest difference peak  0.465,  deepest hole -0.289,  1-sigma level  0.047
Q1    1   0.1563  0.4064  0.5250  11.00000  0.05    0.47
Q2    1   0.3359  0.6694  0.8725  11.00000  0.05    0.37
Q3    1   0.1326  0.5791  0.2456  11.00000  0.05    0.36
Q4    1   0.0385  0.6000  0.0700  11.00000  0.05    0.32
Q5    1   0.0476  0.6900  0.2367  11.00000  0.05    0.31
Q6    1   0.1369  0.5165  0.3075  11.00000  0.05    0.30
Q7    1   0.1035  0.6817  0.2559  11.00000  0.05    0.29
Q8    1   0.0084  0.5874  0.1886  11.00000  0.05    0.29
Q9    1   0.2985  0.6385  0.5966  11.00000  0.05    0.28
Q10   1   0.1329  0.6345  0.1985  11.00000  0.05    0.28
Q11   1   0.0700  0.6100  0.4290  11.00000  0.05    0.27
Q12   1   0.0996  0.5983  0.1074  11.00000  0.05    0.27
Q13   1   0.0727  0.6686  0.3762  11.00000  0.05    0.27
Q14   1   0.0349  0.5658  0.3308  11.00000  0.05    0.27
Q15   1   0.4138  0.4418  0.4344  11.00000  0.05    0.26
Q16   1   0.0115  0.6443  0.1362  11.00000  0.05    0.26
Q17   1   0.2627  0.3498  0.7044  11.00000  0.05    0.26
Q18   1   0.1579  0.3803  0.2208  11.00000  0.05    0.26
Q19   1   0.0982  0.5646  0.3564  11.00000  0.05    0.26
Q20   1   0.2515  0.4088  0.4839  11.00000  0.05    0.25
Q21   1   0.2589  0.5992  0.6660  11.00000  0.05    0.25
Q22   1   0.3840  0.4404  0.5586  11.00000  0.05    0.25
Q23   1   0.3402  0.3972  0.5760  11.00000  0.05    0.25
Q24   1   0.2945  0.3500  0.5878  11.00000  0.05    0.25
Q25   1   0.3288  0.3488  0.4669  11.00000  0.05    0.25
Q26   1   0.2474  0.3102  0.5944  11.00000  0.05    0.24
Q27   1   0.2373  0.6209  0.7797  11.00000  0.05    0.24
Q28   1   0.2097  0.3544  0.7938  11.00000  0.05    0.24
Q29   1   0.4789  0.3541  0.5377  11.00000  0.05    0.24
Q30   1   0.1711  0.4709  0.2560  11.00000  0.05    0.24
Q31   1   0.4038  0.4022  0.3211  11.00000  0.05    0.23
Q32   1   0.2230  0.5646  0.7443  11.00000  0.05    0.23
Q33   1   0.1815  0.3086  0.5698  11.00000  0.05    0.23
Q34   1   0.1088  0.3968  0.2918  11.00000  0.05    0.23
Q35   1   0.3951  0.3971  0.6651  11.00000  0.05    0.23
Q36   1   0.1986  0.4195  0.2229  11.00000  0.05    0.23
Q37   1   0.3790  0.5699  0.9406  11.00000  0.05    0.23
Q38   1   0.3817  0.6329  0.8449  11.00000  0.05    0.22
Q39   1   0.4334  0.3106  0.5541  11.00000  0.05    0.22
Q40   1   0.0626  0.4323  0.3178  11.00000  0.05    0.22
Q41   1   0.1184  0.4576  0.3243  11.00000  0.05    0.22
Q42   1   0.1682  0.3127  0.7213  11.00000  0.05    0.22
Q43   1   0.3673  0.3529  0.3388  11.00000  0.05    0.22
Q44   1   0.2975  0.6323  0.9403  11.00000  0.05    0.21
Q45   1   0.2880  0.6896  0.6574  11.00000  0.05    0.21
Q46   1   0.2880  0.6201  0.9145  11.00000  0.05    0.21
Q47   1   0.3329  0.5817  0.8132  11.00000  0.05    0.21
Q48   1   0.2415  0.6923  0.7622  11.00000  0.05    0.21
Q49   1   0.3780  0.3102  0.4487  11.00000  0.05    0.21
Q50   1   0.3072  0.3347  0.6232  11.00000  0.05    0.21
;
_shelx_res_checksum   61536

_shelx_hkl_file
;
   1   0   0    0.13    0.03
   1   0   0    0.17    0.03
   1   0   0    0.18    0.03
  -1   0   0    0.11    0.03
   2   0   0  157.66    5.61
   2   0   0  150.03    5.61
   2   0   0  158.86    5.61
   3   0   0    1.70    0.14
   3   0   0    1.54    0.13
   4   0   0   70.23    2.55
   4   0   0   70.56    2.57
   4   0   0   70.50    2.57
  -4   0   0   68.22    2.56
   4   0   0   68.26    2.57
   5   0   0  137.51    4.95
   5   0   0  133.45    4.95
   5   0   0  140.95    4.98
   5   0   0  131.47    4.93
  -5   0   0  134.47    4.94
  -6   0   0   38.84    1.46
   6   0   0   35.94    1.48
   6   0   0   38.46    1.48
   6   0   0   38.11    1.45
   6   0   0   38.55    1.47
  -7   0   0   42.44    1.63
   7   0   0   42.04    1.65
   7   0   0   41.94    1.62
   7   0   0   42.34    1.66
   7   0   0   42.36    1.64
   8   0   0   27.35    1.20
   8   0   0   24.63    1.02
   8   0   0   24.83    1.06
   8   0   0   24.20    1.06
   9   0   0   72.95    3.00
   9   0   0   77.35    2.89
   9   0   0   79.00    2.91
   9   0   0   76.63    2.94
  -9   0   0   76.81    2.90
  10   0   0    7.08    0.50
  10   0   0    7.86    0.48
  10   0   0    7.75    0.51
 -10   0   0    6.68    0.45
  10   0   0    7.38    0.47
  10   0   0    6.65    0.42
  10   0   0    7.84    0.45
  11   0   0    3.11    0.29
  11   0   0    3.30    0.35
 -11   0   0    3.01    0.29
 -11   0   0    3.35    0.32
  11   0   0    2.62    0.34
  11   0   0    3.36    0.35
  11   0   0    3.08    0.31
  11   0   0    2.62    0.33
  12   0   0    3.44    0.32
  12   0   0    3.67    0.37
 -12   0   0    3.53    0.35
  12   0   0    3.57    0.33
 -12   0   0    2.87    0.31
  12   0   0    2.89    0.37
  12   0   0    3.07    0.37
  12   0   0    2.75    0.36
  13   0   0    4.44    0.33
  13   0   0    5.58    0.47
  13   0   0    4.91    0.50
  13   0   0    4.88    0.42
 -13   0   0    5.44    0.44
  13   0   0    5.06    0.47
  13   0   0    4.13    0.39
  13   0   0    5.31    0.52
 -13   0   0    4.72    0.43
  14   0   0   31.67    1.44
 -14   0   0   33.38    1.51
  14   0   0   36.34    1.47
  14   0   0   35.48    1.54
  14   0   0   34.23    1.62
  14   0   0   33.37    1.50
  14   0   0   33.74    1.36
 -14   0   0   33.93    1.48
 -14   0   0   35.12    1.46
  14   0   0   33.05    1.58
 -15   0   0   80.42    3.10
 -15   0   0   76.17    3.13
  15   0   0   79.05    3.25
  15   0   0   80.03    2.99
  15   0   0   82.47    3.12
  15   0   0   82.46    3.16
  15   0   0   82.70    3.21
  15   0   0   74.55    3.08
 -15   0   0   78.39    3.12
  16   0   0    4.02    0.58
 -16   0   0    4.05    0.46
 -16   0   0    3.75    0.44
 -16   0   0    3.15    0.38
  16   0   0    3.52    0.48
  16   0   0    5.23    0.53
  16   0   0    4.71    0.47
  16   0   0    4.38    0.50
 -17   0   0   13.24    0.81
  17   0   0   12.53    0.79
 -17   0   0   12.23    0.76
  17   0   0   11.31    0.79
  17   0   0   12.16    0.62
 -17   0   0   10.91    0.76
  17   0   0   13.61    0.88
 -18   0   0    0.59    0.31
  18   0   0    1.33    0.22
  18   0   0    1.03    0.37
 -18   0   0    0.96    0.31
  18   0   0    0.85    0.32
 -18   0   0    0.25    0.29
  18   0   0    0.36    0.30
 -19   0   0    1.74    0.37
 -19   0   0    1.04    0.31
  19   0   0    1.00    0.34
  19   0   0    1.15    0.32
  19   0   0    0.90    0.21
 -19   0   0    1.00    0.31
  20   0   0    1.44    0.19
 -20   0   0    1.36    0.33
 -20   0   0    1.14    0.30
 -20   0   0    0.78    0.29
  20   0   0    0.59    0.31
  20   0   0    0.59    0.29
 -21   0   0    9.72    0.62
  21   0   0    9.75    0.96
  21   0   0    8.26    0.63
 -21   0   0    8.18    0.62
 -21   0   0    9.26    0.60
  21   0   0    7.10    0.64
 -22   0   0    7.88    0.54
  22   0   0    7.80    0.58
  22   0   0    6.93    0.61
 -22   0   0    7.92    0.54
 -23   0   0    4.45    0.42
 -23   0   0    3.93    0.35
  23   0   0    3.92    0.39
  24   0   0    3.84    0.34
 -24   0   0    3.92    0.31
 -24   0   0    3.29    0.30
   0  -1   0   -0.01    0.02
   0  -1   0   -0.03    0.03
   0  -1   0    0.01    0.03
   0  -1   0    0.02    0.02
   0   1   0    0.04    0.02
   0   1   0    0.02    0.02
   1  -1   0    1.74    0.08
   1  -1   0    1.67    0.08
   1  -1   0    1.60    0.10
  -1  -1   0    1.59    0.09
  -1   1   0    1.66    0.08
   1   1   0    1.62    0.09
  -1   1   0    1.65    0.08
   1   1   0    1.47    0.09
   2  -1   0    6.40    0.26
   2  -1   0    6.00    0.28
   2  -1   0    6.79    0.28
   2   1   0    6.56    0.27
   3  -1   0   16.50    0.63
   3  -1   0   15.48    0.61
   3  -1   0   15.97    0.64
   3   1   0   16.04    0.63
   3   1   0   15.39    0.63
   3   1   0   15.50    0.62
   4  -1   0  343.17   12.38
   4  -1   0  322.64   12.41
   4  -1   0  356.52   12.40
  -4  -1   0  338.46   12.40
   4  -1   0  344.81   12.41
  -4   1   0  349.49   12.39
   4   1   0  348.46   12.40
   4   1   0  348.38   12.40
   4   1   0  335.59   12.40
   4   1   0  349.57   12.40
  -5  -1   0    0.84    0.14
   5  -1   0    0.95    0.18
   5  -1   0    1.04    0.17
   5  -1   0    0.83    0.12
   5  -1   0    0.91    0.15
  -5   1   0    0.79    0.12
   5   1   0    0.75    0.14
   5   1   0    0.92    0.16
   5   1   0    0.70    0.14
   5   1   0    0.62    0.13
  -6  -1   0   11.86    0.54
   6  -1   0   12.12    0.54
   6  -1   0   12.39    0.57
   6  -1   0   11.64    0.57
   6  -1   0   12.02    0.55
   6   1   0   11.68    0.55
   6   1   0   12.20    0.55
   6   1   0   12.00    0.56
   6   1   0   12.07    0.54
  -6   1   0   11.94    0.54
   7  -1   0    2.97    0.23
   7  -1   0    2.93    0.26
  -7  -1   0    3.19    0.26
   7  -1   0    2.67    0.25
   7  -1   0    3.01    0.27
   7   1   0    2.94    0.28
   7   1   0    2.83    0.26
   7   1   0    2.71    0.25
   7   1   0    2.86    0.26
  -7   1   0    2.81    0.26
   8  -1   0    0.58    0.19
   8  -1   0    0.38    0.17
   8  -1   0    0.45    0.14
   8  -1   0    0.44    0.17
   8  -1   0    0.57    0.20
   8   1   0    0.66    0.17
   8   1   0    0.43    0.16
  -8   1   0    0.53    0.15
   8   1   0    0.48    0.15
   8   1   0    0.78    0.18
  -9  -1   0    3.65    0.32
   9  -1   0    3.83    0.30
   9  -1   0    3.17    0.30
   9  -1   0    4.03    0.35
   9  -1   0    3.52    0.34
  -9   1   0    3.94    0.32
   9   1   0    3.47    0.31
   9   1   0    3.63    0.32
   9   1   0    4.45    0.38
   9   1   0    3.48    0.37
  10  -1   0    6.32    0.46
 -10  -1   0    8.25    0.47
  10  -1   0    8.24    0.49
  10  -1   0    7.34    0.43
  10  -1   0    7.66    0.52
 -10  -1   0    6.99    0.45
  10  -1   0    8.16    0.44
  10  -1   0    6.48    0.50
  10   1   0    7.22    0.44
 -10   1   0    8.58    0.48
  10   1   0    8.18    0.49
 -10   1   0    6.59    0.44
  10   1   0    7.25    0.50
  10   1   0    7.22    0.50
  10   1   0    7.95    0.46
 -11  -1   0   37.25    1.49
  11  -1   0   35.90    1.47
  11  -1   0   37.65    1.52
 -11  -1   0   34.93    1.48
  11  -1   0   36.98    1.52
  11  -1   0   36.83    1.47
  11  -1   0   36.79    1.56
  11  -1   0   36.67    1.57
 -11   1   0   37.79    1.50
  11   1   0   35.02    1.53
  11   1   0   36.19    1.52
  11   1   0   36.00    1.48
  11   1   0   36.75    1.56
  11   1   0   35.13    1.51
  11   1   0   36.63    1.49
 -11   1   0   35.63    1.47
  12  -1   0    6.85    0.50
 -12  -1   0    6.38    0.46
  12  -1   0    6.22    0.55
  12  -1   0    6.60    0.44
  12  -1   0    7.37    0.45
 -12  -1   0    5.55    0.44
  12  -1   0    6.43    0.49
  12  -1   0    7.35    0.56
  12   1   0    6.23    0.45
  12   1   0    6.15    0.53
  12   1   0    6.05    0.48
  12   1   0    6.62    0.53
  12   1   0    6.60    0.45
  12   1   0    6.92    0.49
 -12   1   0    6.56    0.47
 -12   1   0    6.15    0.46
  13  -1   0    3.13    0.43
  13  -1   0    3.26    0.36
  13  -1   0    3.22    0.33
  13  -1   0    3.55    0.46
  13  -1   0    3.50    0.27
  13  -1   0    3.41    0.40
  13  -1   0    3.37    0.34
 -13  -1   0    2.92    0.33
 -13  -1   0    2.79    0.34
  13   1   0    3.63    0.39
  13   1   0    3.13    0.37
  13   1   0    3.76    0.42
 -13   1   0    3.05    0.36
 -13   1   0    3.41    0.36
  13   1   0    3.55    0.37
  13   1   0    2.98    0.36
  13   1   0    3.57    0.44
  13   1   0    3.08    0.27
 -14  -1   0    1.10    0.28
  14  -1   0    0.90    0.18
 -14  -1   0    0.78    0.25
 -14  -1   0    1.06    0.30
  14  -1   0    1.27    0.30
  14  -1   0    0.57    0.27
  14  -1   0    0.33    0.31
  14  -1   0    0.64    0.23
  14  -1   0    1.39    0.39
  14  -1   0    0.60    0.21
  14   1   0    0.95    0.19
  14   1   0    0.30    0.22
 -14   1   0    1.06    0.25
  14   1   0    0.52    0.31
  14   1   0    0.91    0.27
 -14   1   0    0.60    0.28
  14   1   0    1.15    0.30
  14   1   0    1.20    0.29
  14   1   0    0.96    0.35
 -14   1   0    0.66    0.26
  15  -1   0    1.97    0.32
  15  -1   0    2.20    0.46
 -15  -1   0    2.13    0.34
  15  -1   0    2.55    0.25
 -15  -1   0    1.71    0.29
  15  -1   0    2.11    0.37
  15  -1   0    2.79    0.41
 -15  -1   0    2.74    0.39
 -15   1   0    2.52    0.33
  15   1   0    2.31    0.37
  15   1   0    2.11    0.36
  15   1   0    2.43    0.35
  15   1   0    2.39    0.26
 -15   1   0    2.01    0.35
  15   1   0    2.66    0.40
  15   1   0    2.07    0.43
 -15   1   0    1.95    0.35
 -16  -1   0    3.74    0.44
  16  -1   0    5.26    0.64
 -16  -1   0    3.32    0.42
  16  -1   0    3.63    0.51
  16  -1   0    4.08    0.36
  16  -1   0    4.59    0.49
  16  -1   0    4.21    0.45
 -16  -1   0    3.69    0.42
 -16   1   0    4.16    0.45
  16   1   0    3.42    0.41
 -16   1   0    3.73    0.45
  16   1   0    3.27    0.56
 -16   1   0    3.63    0.40
  16   1   0    3.80    0.46
 -16   1   0    3.39    0.43
  16   1   0    5.55    0.67
  16   1   0    4.04    0.36
  17  -1   0    0.42    0.18
 -17  -1   0    0.16    0.25
  17  -1   0    0.57    0.32
 -17  -1   0    0.14    0.29
  17  -1   0    0.22    0.27
  17  -1   0    0.58    0.31
 -17  -1   0    0.13    0.28
  17   1   0    0.84    0.20
 -17   1   0    0.29    0.25
  17   1   0    0.36    0.29
  17   1   0    0.62    0.32
 -17   1   0    0.14    0.28
  17   1   0    0.01    0.28
 -17   1   0    0.43    0.29
  18  -1   0   12.08    0.61
 -18  -1   0   12.51    0.77
  18  -1   0   11.45    0.77
  18  -1   0   11.72    0.85
  18  -1   0   11.02    0.76
 -18  -1   0   10.91    0.75
 -18  -1   0   12.61    0.79
  18   1   0   10.94    0.84
 -18   1   0   11.46    0.75
  18   1   0   12.49    0.79
 -18   1   0   12.27    0.78
  18   1   0   12.30    0.61
  18   1   0   10.19    0.75
 -18   1   0   12.49    0.76
  19  -1   0   11.47    0.75
  19  -1   0   12.47    0.61
  19  -1   0   12.90    0.79
 -19  -1   0   11.03    0.74
 -19  -1   0   11.33    0.76
 -19  -1   0   12.48    0.75
 -19   1   0   12.00    0.74
  19   1   0   12.19    0.59
  19   1   0   12.34    0.81
 -19   1   0   12.88    0.76
  19   1   0   11.56    0.75
 -19   1   0   11.71    0.77
 -20  -1   0    6.02    0.53
 -20  -1   0    4.67    0.47
  20  -1   0    6.15    0.54
  20  -1   0    6.43    0.37
  20  -1   0    5.84    0.56
 -20  -1   0    6.75    0.58
 -20   1   0    6.30    0.58
 -20   1   0    6.16    0.54
  20   1   0    5.35    0.50
  20   1   0    6.29    0.37
 -20   1   0    5.60    0.52
  20   1   0    5.78    0.55
 -21  -1   0    0.46    0.27
 -21  -1   0   -0.08    0.25
  21  -1   0   -0.05    0.41
  21  -1   0    0.33    0.29
 -21  -1   0    0.02    0.28
  21   1   0   -0.40    0.34
  21   1   0    0.02    0.28
 -21   1   0    0.18    0.26
 -21   1   0    0.10    0.24
 -21   1   0    0.03    0.39
 -22  -1   0    1.98    0.30
  22  -1   0    2.25    0.37
  22  -1   0    2.47    0.35
 -22  -1   0    2.67    0.33
 -22   1   0    2.17    0.32
 -22   1   0    2.65    0.34
  22   1   0    2.13    0.35
 -23  -1   0    0.04    0.20
 -23  -1   0    0.10    0.19
  23  -1   0    0.10    0.23
 -23   1   0    0.07    0.20
  23   1   0    0.16    0.22
 -23   1   0    0.56    0.23
  24  -1   0    1.16    0.25
 -24  -1   0    0.93    0.17
 -24  -1   0    0.74    0.19
 -24   1   0    0.79    0.17
 -24   1   0    0.68    0.20
  24   1   0    0.91    0.22
   0  -2   0   59.42    2.20
   0  -2   0   61.27    2.22
   0  -2   0   60.34    2.22
   0   2   0   60.22    2.20
   0   2   0   62.16    2.20
  -1  -2   0    9.34    0.41
  -1  -2   0   10.46    0.41
   1  -2   0    9.80    0.39
   1  -2   0   10.21    0.42
   1   2   0   10.53    0.40
  -1   2   0   10.03    0.39
  -1   2   0   10.98    0.39
   1   2   0    9.52    0.39
   2  -2   0    2.13    0.17
   2  -2   0    2.01    0.13
   2  -2   0    2.27    0.12
   2  -2   0    2.20    0.17
   2   2   0    2.18    0.15
  -2   2   0    2.05    0.13
   2   2   0    2.36    0.14
  -3  -2   0   21.26    0.83
   3  -2   0   22.09    0.85
   3  -2   0   21.19    0.84
   3  -2   0   21.47    0.85
   3  -2   0   21.43    0.81
   3  -2   0   20.49    0.82
   3   2   0   22.14    0.83
   3   2   0   21.93    0.83
   3   2   0   20.89    0.84
  -3   2   0   21.77    0.83
   4  -2   0    4.46    0.23
   4  -2   0    3.73    0.28
  -4  -2   0    4.28    0.28
   4  -2   0    3.90    0.24
   4  -2   0    4.15    0.28
  -4   2   0    4.36    0.25
   4   2   0    4.86    0.26
   4   2   0    4.48    0.27
   5  -2   0   50.65    1.94
  -5  -2   0   52.83    1.95
   5  -2   0   52.88    1.97
   5  -2   0   50.49    1.97
   5  -2   0   50.69    1.95
   5  -2   0   52.09    1.92
   5   2   0   51.86    1.96
  -5   2   0   52.34    1.94
   5   2   0   51.96    1.95
   5   2   0   51.97    1.97
   5   2   0   52.05    1.95
  -6  -2   0    0.65    0.14
   6  -2   0    0.43    0.16
   6  -2   0    0.49    0.13
   6  -2   0    0.47    0.16
   6  -2   0    0.54    0.15
   6  -2   0    0.42    0.10
   6   2   0    0.59    0.15
   6   2   0    0.59    0.15
   6   2   0    0.59    0.14
   6   2   0    0.51    0.15
  -6   2   0    0.51    0.13
   7  -2   0   22.90    0.97
   7  -2   0   22.15    0.95
   7  -2   0   22.36    0.94
   7  -2   0   23.15    0.98
  -7  -2   0   22.98    0.94
   7  -2   0   22.22    0.90
   7   2   0   22.06    0.94
   7   2   0   23.51    0.96
   7   2   0   23.32    0.95
  -7   2   0   21.63    0.93
   7   2   0   22.24    0.94
   8  -2   0    2.54    0.27
   8  -2   0    2.43    0.28
   8  -2   0    2.31    0.28
  -8  -2   0    2.52    0.24
   8  -2   0    2.79    0.31
   8  -2   0    2.39    0.22
  -8   2   0    2.18    0.23
   8   2   0    2.57    0.27
   8   2   0    2.54    0.25
   8   2   0    2.48    0.25
   8   2   0    2.54    0.24
   9  -2   0   10.02    0.59
   9  -2   0    9.94    0.55
   9  -2   0   10.80    0.60
  -9  -2   0   10.95    0.54
   9  -2   0    9.75    0.50
   9  -2   0   10.12    0.54
  -9   2   0    9.75    0.54
   9   2   0   10.42    0.57
   9   2   0   10.24    0.55
   9   2   0    9.60    0.55
 -10  -2   0    6.46    0.44
  10  -2   0    6.60    0.42
 -10  -2   0    7.97    0.46
  10  -2   0    7.13    0.41
  10  -2   0    7.97    0.53
  10  -2   0    7.19    0.47
  10  -2   0    7.15    0.52
  10  -2   0    7.91    0.49
 -10   2   0    6.68    0.44
 -10   2   0    7.31    0.46
  10   2   0    7.73    0.48
  10   2   0    7.39    0.45
  10   2   0    7.63    0.51
  10   2   0    7.90    0.50
  10   2   0    6.41    0.46
  11  -2   0    0.51    0.16
  11  -2   0    0.25    0.21
 -11  -2   0    0.31    0.17
  11  -2   0    0.29    0.23
  11  -2   0    0.10    0.24
 -11  -2   0    0.31    0.18
  11  -2   0    0.48    0.19
  11  -2   0    0.33    0.17
  11   2   0    0.34    0.20
  11   2   0    0.10    0.20
  11   2   0    0.55    0.21
 -11   2   0    0.53    0.20
 -11   2   0    0.30    0.17
  11   2   0    0.16    0.19
  11   2   0    0.28    0.18
 -12  -2   0   10.71    0.60
  12  -2   0   11.66    0.58
  12  -2   0   11.41    0.64
  12  -2   0   12.42    0.74
  12  -2   0   10.43    0.70
  12  -2   0   11.00    0.65
 -12  -2   0   10.25    0.61
  12  -2   0   10.78    0.57
 -12   2   0   10.92    0.60
 -12   2   0   11.27    0.63
  12   2   0   10.04    0.63
  12   2   0   10.22    0.67
  12   2   0   10.72    0.63
  12   2   0   10.78    0.63
  12   2   0   10.65    0.61
  12   2   0   10.79    0.68
 -13  -2   0    5.40    0.44
  13  -2   0    4.85    0.39
  13  -2   0    5.10    0.44
  13  -2   0    4.42    0.33
  13  -2   0    4.34    0.44
  13  -2   0    5.57    0.48
  13  -2   0    5.80    0.56
  13  -2   0    5.32    0.53
  13   2   0    5.46    0.51
 -13   2   0    5.12    0.43
  13   2   0    4.93    0.36
  13   2   0    4.58    0.44
  13   2   0    4.53    0.43
 -13   2   0    5.24    0.46
  13   2   0    4.79    0.47
  13   2   0    4.75    0.49
  14  -2   0    6.97    0.56
 -14  -2   0    6.97    0.54
 -14  -2   0    7.43    0.51
  14  -2   0    6.41    0.65
  14  -2   0    6.82    0.42
  14  -2   0    6.54    0.57
 -14  -2   0    6.66    0.55
  14  -2   0    7.41    0.52
  14   2   0    6.90    0.56
 -14   2   0    7.26    0.55
 -14   2   0    7.33    0.60
  14   2   0    6.72    0.53
  14   2   0    6.60    0.43
 -14   2   0    7.08    0.50
  14   2   0    7.23    0.52
  14   2   0    6.71    0.60
 -14   2   0    6.58    0.47
 -14   2   0    6.49    0.51
  14   2   0    6.74    0.56
  15  -2   0    3.45    0.29
  15  -2   0    2.93    0.41
 -15  -2   0    4.19    0.46
  15  -2   0    4.71    0.46
 -15  -2   0    3.84    0.40
  15  -2   0    2.91    0.41
  15  -2   0    3.00    0.51
 -15  -2   0    3.51    0.41
 -15   2   0    3.53    0.40
  15   2   0    3.84    0.52
  15   2   0    3.21    0.40
  15   2   0    3.94    0.31
 -15   2   0    3.49    0.43
 -15   2   0    2.57    0.39
 -15   2   0    3.90    0.42
  15   2   0    4.06    0.44
  15   2   0    3.94    0.47
  15   2   0    3.42    0.41
  16  -2   0    6.38    0.60
 -16  -2   0    7.35    0.59
  16  -2   0    7.49    0.66
 -16  -2   0    7.29    0.56
  16  -2   0    6.17    0.72
 -16  -2   0    7.11    0.61
  16  -2   0    6.89    0.57
  16  -2   0    6.72    0.43
  16   2   0    6.80    0.45
 -16   2   0    6.58    0.59
 -16   2   0    7.53    0.61
  16   2   0    6.99    0.60
  16   2   0    6.76    0.72
  16   2   0    6.12    0.59
 -16   2   0    7.44    0.62
 -16   2   0    7.83    0.58
  16   2   0    7.59    0.61
  16   2   0    7.96    0.92
  17  -2   0    1.72    0.40
 -17  -2   0    2.20    0.39
 -17  -2   0    1.44    0.33
  17  -2   0    1.64    0.23
 -17  -2   0    1.00    0.32
  17  -2   0    1.69    0.35
  17  -2   0    0.94    0.33
  17   2   0    1.94    0.42
 -17   2   0    1.89    0.34
 -17   2   0    1.42    0.35
  17   2   0    1.57    0.34
  17   2   0    1.85    0.38
  17   2   0    1.76    0.24
 -17   2   0    0.93    0.32
  18  -2   0    5.70    0.40
 -18  -2   0    4.70    0.50
 -18  -2   0    5.32    0.51
  18  -2   0    4.27    0.57
  18  -2   0    4.83    0.50
  18  -2   0    6.03    0.56
 -18  -2   0    4.26    0.48
  18   2   0    4.73    0.55
  18   2   0    5.61    0.62
  18   2   0    5.19    0.52
 -18   2   0    4.08    0.47
  18   2   0    5.40    0.40
 -18   2   0    4.46    0.49
 -18   2   0    4.86    0.48
 -19  -2   0    1.85    0.36
 -19  -2   0    2.05    0.36
  19  -2   0    2.19    0.24
  19  -2   0    1.35    0.35
 -19  -2   0    1.76    0.35
  19  -2   0    1.87    0.38
 -19   2   0    1.87    0.36
 -19   2   0    1.35    0.32
  19   2   0    1.80    0.23
 -19   2   0    2.32    0.37
  19   2   0    1.87    0.35
  19   2   0    1.74    0.39
 -20  -2   0    2.91    0.38
  20  -2   0    3.28    0.45
 -20  -2   0    4.15    0.46
 -20  -2   0    3.88    0.42
  20  -2   0    3.64    0.27
  20  -2   0    3.05    0.40
 -20   2   0    2.79    0.37
 -20   2   0    3.50    0.42
 -20   2   0    3.29    0.40
  20   2   0    3.51    0.25
  20   2   0    3.69    0.47
  20   2   0    3.52    0.46
  20   2   0    2.74    0.37
 -21  -2   0    1.81    0.32
  21  -2   0    1.42    0.34
 -21  -2   0    1.82    0.33
 -21   2   0    1.09    0.29
  21   2   0    1.45    0.34
 -21   2   0    1.20    0.28
  21   2   0    1.78    0.39
 -22  -2   0    0.74    0.26
 -22  -2   0    0.98    0.26
  22  -2   0    0.66    0.27
 -22   2   0    1.12    0.25
  22   2   0    0.45    0.28
 -22   2   0    1.03    0.26
 -23  -2   0   -0.18    0.18
 -23  -2   0    0.04    0.24
  23  -2   0   -0.26    0.21
  23  -2   0   -0.14    0.25
  23   2   0    0.01    0.21
 -23   2   0   -0.25    0.19
 -23   2   0    0.21    0.21
 -24  -2   0    0.86    0.17
 -24  -2   0    0.57    0.18
  24   2   0    0.65    0.18
 -24   2   0    0.97    0.18
  24   2   0    0.41    0.20
   0  -3   0   -0.07    0.09
   0  -3   0   -0.04    0.09
   0   3   0   -0.01    0.06
   0   3   0   -0.02    0.06
  -1  -3   0    0.09    0.09
   1  -3   0   -0.02    0.10
  -1  -3   0    0.05    0.08
   1  -3   0    0.03    0.09
   1  -3   0    0.06    0.05
   1   3   0    0.01    0.07
   1   3   0    0.03    0.06
  -1   3   0    0.14    0.06
  -1   3   0    0.01    0.06
  -2  -3   0   28.42    1.06
   2  -3   0   26.54    1.08
   2  -3   0   26.74    1.03
   2  -3   0   28.10    1.06
  -2  -3   0   26.65    1.06
   2  -3   0   27.80    1.08
  -2   3   0   28.63    1.04
  -2   3   0   28.70    1.05
   2   3   0   28.25    1.06
   2   3   0   28.16    1.04
  -2   3   0   27.02    1.04
   2   3   0   26.97    1.05
   3  -3   0   23.02    0.90
   3  -3   0   22.51    0.92
  -3  -3   0   22.65    0.89
   3  -3   0   23.14    0.86
   3  -3   0   22.41    0.87
  -3   3   0   23.00    0.88
  -3   3   0   24.05    0.90
  -3   3   0   22.64    0.87
   3   3   0   22.93    0.89
   3   3   0   21.67    0.91
  -4  -3   0  143.47    5.15
   4  -3   0  130.97    5.17
   4  -3   0  142.24    5.15
   4  -3   0  136.83    5.13
   4  -3   0  144.04    5.12
   4   3   0  147.53    5.16
  -4   3   0  138.42    5.13
   4   3   0  138.17    5.14
  -4   3   0  140.22    5.13
   4   3   0  142.95    5.14
  -4   3   0  148.38    5.15
   5  -3   0    7.78    0.42
   5  -3   0    7.24    0.36
   5  -3   0    7.14    0.42
   5  -3   0    7.60    0.40
   5  -3   0    7.40    0.34
  -5  -3   0    7.56    0.38
  -5   3   0    7.74    0.38
   5   3   0    6.89    0.38
   5   3   0    7.26    0.38
   5   3   0    7.74    0.39
   6  -3   0   14.86    0.74
   6  -3   0   17.04    0.72
   6  -3   0   16.18    0.66
   6  -3   0   16.49    0.75
  -6  -3   0   16.36    0.70
   6  -3   0   15.77    0.69
  -6   3   0   16.75    0.71
   6   3   0   16.31    0.72
   6   3   0   17.11    0.72
   6   3   0   16.65    0.71
   6   3   0   16.62    0.72
   7  -3   0   -0.02    0.24
   7  -3   0    0.13    0.16
   7  -3   0    0.11    0.10
   7  -3   0   -0.03    0.12
   7  -3   0    0.08    0.15
   7   3   0    0.12    0.14
   7   3   0    0.29    0.15
   7   3   0    0.00    0.13
   7   3   0    0.04    0.14
  -7   3   0   -0.03    0.12
   8  -3   0    0.04    0.18
   8  -3   0   -0.01    0.12
   8  -3   0    0.01    0.10
   8  -3   0    0.44    0.20
  -8  -3   0    0.19    0.15
   8  -3   0   -0.05    0.15
  -8   3   0    0.10    0.14
   8   3   0    0.29    0.16
   8   3   0   -0.16    0.15
   8   3   0   -0.11    0.14
   9  -3   0   22.67    1.05
   9  -3   0   24.00    1.00
   9  -3   0   25.78    1.08
  -9  -3   0   22.94    0.99
   9  -3   0   22.13    0.93
   9  -3   0   23.37    1.01
  -9   3   0   22.70    0.99
   9   3   0   22.04    1.02
   9   3   0   22.32    1.01
   9   3   0   24.12    1.11
   9   3   0   21.36    1.00
   9   3   0   22.85    1.00
  10  -3   0   16.68    0.73
  10  -3   0   15.53    0.74
  10  -3   0   18.75    0.88
 -10  -3   0   17.87    0.79
  10  -3   0   14.79    0.78
  10  -3   0   15.85    0.94
  10  -3   0   18.01    0.82
  10   3   0   17.09    0.90
  10   3   0   17.03    0.82
 -10   3   0   17.87    0.80
  10   3   0   18.45    0.82
  10   3   0   15.51    0.81
  10   3   0   16.85    0.81
 -10   3   0   14.60    0.76
  11  -3   0   81.00    3.15
  11  -3   0   80.37    2.99
 -11  -3   0   75.96    3.21
  11  -3   0   77.62    3.01
  11  -3   0   80.52    3.13
 -11  -3   0   77.86    3.03
  11  -3   0   81.70    3.09
  11   3   0   86.26    3.14
  11   3   0   79.88    3.08
  11   3   0   80.73    3.09
 -11   3   0   79.29    3.18
  11   3   0   81.02    3.12
  11   3   0   78.41    3.05
 -11   3   0   75.33    3.02
  12  -3   0   21.41    1.12
 -12  -3   0   21.21    0.99
  12  -3   0   20.87    1.03
  12  -3   0   21.72    1.11
 -12  -3   0   22.15    1.01
  12  -3   0   22.16    0.96
  12  -3   0   23.02    1.05
  12  -3   0   22.17    0.94
 -12   3   0   20.79    0.97
 -12   3   0   21.27    0.99
  12   3   0   22.96    1.03
 -12   3   0   22.69    1.02
  12   3   0   22.13    1.06
  12   3   0   22.25    1.04
  12   3   0   21.99    1.01
  12   3   0   22.01    1.08
 -12   3   0   22.07    1.00
  13  -3   0    7.49    0.54
 -13  -3   0    6.43    0.50
  13  -3   0    6.73    0.63
  13  -3   0    6.37    0.61
  13  -3   0    6.93    0.55
  13  -3   0    6.97    0.54
  13  -3   0    7.47    0.62
 -13  -3   0    6.72    0.48
 -13   3   0    6.31    0.49
  13   3   0    7.13    0.59
 -13   3   0    6.49    0.52
  13   3   0    7.47    0.56
 -13   3   0    6.68    0.49
  13   3   0    7.16    0.54
  13   3   0    6.79    0.53
  13   3   0    6.91    0.60
  13   3   0    7.19    0.52
  14  -3   0    0.33    0.21
  14  -3   0    0.19    0.30
  14  -3   0    0.67    0.17
  14  -3   0    0.56    0.26
  14  -3   0    0.55    0.27
  14  -3   0    0.45    0.36
 -14  -3   0    0.52    0.27
 -14  -3   0    0.75    0.26
 -14  -3   0    0.43    0.24
  14   3   0    0.44    0.18
  14   3   0    0.59    0.26
  14   3   0    0.37    0.27
  14   3   0    0.75    0.24
 -14   3   0    0.21    0.22
  14   3   0    0.33    0.25
  14   3   0    0.18    0.22
 -14   3   0    0.13    0.24
 -14   3   0    0.05    0.18
 -14   3   0    0.20    0.21
 -14   3   0    0.13    0.21
  14   3   0    0.13    0.29
 -15  -3   0    2.78    0.39
  15  -3   0    1.99    0.48
  15  -3   0    3.29    0.39
  15  -3   0    2.74    0.27
  15  -3   0    2.50    0.38
 -15  -3   0    2.29    0.37
  15  -3   0    3.18    0.44
 -15  -3   0    2.87    0.35
  15   3   0    2.93    0.28
 -15   3   0    3.28    0.41
  15   3   0    3.19    0.44
  15   3   0    2.93    0.38
 -15   3   0    2.59    0.40
 -15   3   0    3.04    0.41
 -15   3   0    2.69    0.37
  15   3   0    3.07    0.41
  15   3   0    2.49    0.45
  15   3   0    3.09    0.41
 -16  -3   0    0.10    0.24
  16  -3   0   -0.06    0.23
  16  -3   0    1.56    0.50
  16  -3   0    0.03    0.27
  16  -3   0    0.30    0.17
 -16  -3   0    0.22    0.25
 -16  -3   0   -0.52    0.26
  16  -3   0    0.08    0.36
  16   3   0   -0.36    0.41
  16   3   0    0.21    0.27
 -16   3   0   -0.02    0.26
  16   3   0    0.42    0.30
  16   3   0   -0.19    0.17
 -16   3   0    0.78    0.29
  16   3   0    0.50    0.29
 -16   3   0    0.06    0.27
 -16   3   0   -0.01    0.23
  16   3   0    0.16    0.26
  17  -3   0    6.04    0.63
  17  -3   0    5.22    0.54
 -17  -3   0    7.13    0.63
 -17  -3   0    6.01    0.53
  17  -3   0    6.58    0.57
 -17  -3   0    5.09    0.52
  17  -3   0    6.57    0.43
  17   3   0    5.54    0.58
  17   3   0    5.92    0.43
  17   3   0    6.80    0.67
 -17   3   0    6.42    0.56
 -17   3   0    6.20    0.58
 -17   3   0    6.05    0.58
  17   3   0    6.01    0.57
  18  -3   0   18.03    1.30
  18  -3   0   15.08    0.93
 -18  -3   0   15.85    0.92
  18  -3   0   16.48    0.77
 -18  -3   0   17.75    0.96
 -18  -3   0   17.28    0.92
  18  -3   0   17.89    0.94
 -18   3   0   17.34    0.95
 -18   3   0   17.71    0.92
  18   3   0   17.90    1.07
 -18   3   0   16.42    0.92
  18   3   0   16.98    0.78
  18   3   0   17.74    0.98
  18   3   0   14.88    0.91
  19  -3   0   11.33    0.73
 -19  -3   0   10.08    0.70
 -19  -3   0   10.69    0.73
 -19  -3   0   10.69    0.70
  19  -3   0    9.70    0.69
  19  -3   0   10.79    0.54
 -19   3   0   10.76    0.71
 -19   3   0    9.82    0.67
  19   3   0   11.16    0.78
  19   3   0   10.97    0.75
 -19   3   0    9.57    0.67
  19   3   0    9.40    0.67
 -19   3   0   10.55    0.64
  19   3   0   10.94    0.54
 -20  -3   0    0.45    0.35
  20  -3   0    0.33    0.27
 -20  -3   0   -0.18    0.24
  20  -3   0    0.35    0.31
  20  -3   0    0.36    0.16
 -20  -3   0    0.12    0.27
 -20   3   0   -0.02    0.29
  20   3   0    0.77    0.45
 -20   3   0    0.35    0.25
  20   3   0    0.22    0.26
 -20   3   0    0.16    0.27
  20   3   0    0.93    0.38
 -21  -3   0    0.65    0.36
  21  -3   0    0.68    0.29
 -21  -3   0    0.81    0.28
 -21   3   0    1.15    0.30
 -21   3   0    0.98    0.27
  21   3   0    0.53    0.30
  22  -3   0    0.41    0.34
 -22  -3   0    0.43    0.24
 -22  -3   0    0.18    0.21
 -22   3   0    0.23    0.22
 -22   3   0    0.23    0.26
  22   3   0    0.11    0.25
  23  -3   0    0.65    0.27
 -23  -3   0    0.30    0.20
 -23  -3   0    0.66    0.22
  23  -3   0    0.86    0.25
 -23   3   0    0.45    0.21
 -23   3   0    0.98    0.28
  23   3   0    0.59    0.24
 -24  -3   0    4.65    0.44
 -24  -3   0    4.39    0.40
 -24   3   0    4.35    0.32
  24   3   0    4.95    0.40
  24   3   0    3.79    0.39
   0  -4   0  968.04   35.68
   0  -4   0  962.26   35.45
   0   4   0 1000.00   35.46
   0   4   0  975.73   35.81
   0   4   0  971.50   35.35
   1  -4   0   28.28    1.05
   1  -4   0   27.73    1.15
   1  -4   0   28.40    1.11
   1  -4   0   28.66    1.09
  -1  -4   0   27.64    1.09
  -1  -4   0   26.84    1.14
  -1   4   0   28.34    1.07
   1   4   0   28.00    1.09
  -1   4   0   29.37    1.08
  -1   4   0   29.24    1.09
   1   4   0   27.34    1.07
   2  -4   0   12.96    0.57
  -2  -4   0   12.41    0.54
  -2  -4   0   12.29    0.53
   2  -4   0   11.85    0.56
  -2  -4   0   12.03    0.54
   2  -4   0   12.09    0.54
   2  -4   0   12.13    0.50
   2   4   0   12.37    0.52
  -2   4   0   12.05    0.51
  -2   4   0   12.53    0.51
   2   4   0   13.22    0.51
   2   4   0   12.36    0.54
   3  -4   0   48.04    1.73
   3  -4   0   45.20    1.75
  -3  -4   0   45.37    1.72
   3  -4   0   43.23    1.69
   3  -4   0   45.16    1.75
   3   4   0   45.20    1.72
  -3   4   0   45.28    1.70
  -3   4   0   45.11    1.70
  -3   4   0   46.15    1.71
   3   4   0   46.40    1.71
   4  -4   0    5.48    0.29
  -4  -4   0    5.86    0.32
   4  -4   0    5.74    0.38
   4  -4   0    5.80    0.37
   4  -4   0    6.25    0.34
   4   4   0    6.01    0.33
  -4   4   0    6.44    0.32
  -4   4   0    6.12    0.30
   4   4   0    5.32    0.31
  -4   4   0    5.57    0.30
   4   4   0    5.42    0.31
  -5  -4   0   16.30    0.69
   5  -4   0   14.91    0.73
   5  -4   0   15.21    0.66
   5  -4   0   16.25    0.71
   5  -4   0   16.54    0.64
   5  -4   0   16.14    0.74
  -5   4   0   16.24    0.66
  -5   4   0   15.95    0.68
   5   4   0   16.03    0.69
   5   4   0   16.50    0.68
   5   4   0   16.45    0.69
  -5   4   0   15.21    0.66
   6  -4   0   47.65    1.91
   6  -4   0   49.69    1.88
   6  -4   0   48.08    1.91
   6  -4   0   48.61    1.85
   6  -4   0   48.47    1.81
   6   4   0   48.55    1.86
   6   4   0   48.66    1.87
  -6   4   0   46.12    1.84
   6   4   0   50.55    1.88
  -6   4   0   49.12    1.84
   6   4   0   48.19    1.88
  -6   4   0   50.03    1.87
   7  -4   0   12.35    0.52
   7  -4   0   12.37    0.64
   7  -4   0   11.84    0.69
   7  -4   0   12.66    0.64
   7  -4   0   12.63    0.57
  -7  -4   0   10.80    0.57
   7   4   0   11.06    0.58
  -7   4   0   11.82    0.55
   7   4   0   11.00    0.57
  -7   4   0   12.52    0.58
   7   4   0   12.33    0.59
   7   4   0   11.38    0.65
  -7   4   0   12.40    0.55
   8  -4   0   13.63    0.73
   8  -4   0   14.76    0.81
   8  -4   0   13.60    0.66
  -8  -4   0   14.51    0.67
   8  -4   0   14.73    0.69
   8  -4   0   14.18    0.60
  -8   4   0   13.67    0.65
   8   4   0   13.93    0.68
   8   4   0   14.05    0.69
   8   4   0   13.62    0.68
  -8   4   0   14.39    0.68
   8   4   0   13.96    0.69
  -8   4   0   13.89    0.64
   9  -4   0   34.56    1.33
   9  -4   0   35.15    1.47
   9  -4   0   34.18    1.42
  -9  -4   0   31.34    1.37
   9  -4   0   35.44    1.41
  -9  -4   0   35.21    1.40
   9  -4   0   35.00    1.48
  -9   4   0   33.93    1.37
   9   4   0   34.71    1.41
  -9   4   0   34.55    1.38
   9   4   0   33.78    1.42
   9   4   0   33.32    1.40
   9   4   0   32.58    1.39
   9   4   0   34.54    1.43
  -9   4   0   35.07    1.41
 -10  -4   0    7.96    0.48
  10  -4   0    7.78    0.52
 -10  -4   0    8.19    0.50
  10  -4   0    8.58    0.60
  10  -4   0    8.97    0.52
  10  -4   0    7.90    0.59
  10  -4   0    8.19    0.43
  10   4   0    8.91    0.55
 -10   4   0    9.13    0.49
  10   4   0    8.47    0.52
  10   4   0    8.63    0.54
 -10   4   0    9.19    0.53
  10   4   0    8.65    0.53
 -10   4   0    7.91    0.57
  10   4   0    8.05    0.51
 -11  -4   0    0.31    0.19
  11  -4   0    0.27    0.15
 -11  -4   0    0.52    0.18
  11  -4   0    0.18    0.14
  11  -4   0    0.33    0.20
  11  -4   0    0.44    0.19
  11  -4   0    0.31    0.25
  11  -4   0    0.42    0.25
 -11   4   0    0.35    0.20
  11   4   0   -0.08    0.19
  11   4   0    0.55    0.23
  11   4   0    0.26    0.20
 -11   4   0    0.28    0.17
 -11   4   0    0.25    0.19
 -11   4   0    0.47    0.18
  11   4   0    0.37    0.20
  11   4   0    0.20    0.19
  12  -4   0   28.45    1.38
  12  -4   0   27.27    1.40
  12  -4   0   31.03    1.32
 -12  -4   0   30.30    1.27
  12  -4   0   28.10    1.18
  12  -4   0   29.10    1.22
 -12  -4   0   29.81    1.28
  12  -4   0   26.42    1.16
  12  -4   0   30.57    1.33
  12   4   0   29.98    1.33
  12   4   0   30.97    1.30
  12   4   0   27.75    1.19
 -12   4   0   28.28    1.26
 -12   4   0   30.57    1.27
  12   4   0   30.35    1.29
  12   4   0   30.25    1.36
  12   4   0   30.21    1.33
 -12   4   0   29.77    1.25
 -12   4   0   29.91    1.30
  13  -4   0    8.12    0.45
 -13  -4   0    8.35    0.56
  13  -4   0    9.56    0.63
 -13  -4   0    8.36    0.55
  13  -4   0   10.53    0.77
  13  -4   0    8.89    0.59
  13  -4   0    9.31    0.72
  13  -4   0    8.46    0.52
  13  -4   0    9.88    0.74
  13   4   0    7.09    0.61
  13   4   0    8.76    0.63
 -13   4   0    8.24    0.55
  13   4   0    7.94    0.59
  13   4   0    8.04    0.55
  13   4   0    8.90    0.60
  13   4   0    7.10    0.46
 -13   4   0    8.72    0.54
  13   4   0    8.47    0.59
  13   4   0    7.86    0.65
 -13   4   0    8.38    0.56
 -13   4   0    8.36    0.59
  14  -4   0    1.38    0.20
 -14  -4   0    1.60    0.30
  14  -4   0    1.60    0.40
  14  -4   0    0.99    0.28
 -14  -4   0    1.53    0.27
  14  -4   0    1.32    0.25
 -14  -4   0    1.06    0.39
  14  -4   0    1.50    0.33
  14   4   0    1.94    0.33
 -14   4   0    0.66    0.25
  14   4   0    0.57    0.34
  14   4   0    1.68    0.33
 -14   4   0    1.06    0.27
  14   4   0    1.20    0.35
  14   4   0    1.48    0.23
 -14   4   0    1.19    0.27
  14   4   0    1.21    0.31
 -14   4   0    1.39    0.32
 -14   4   0    1.59    0.32
  14   4   0    1.80    0.34
 -15  -4   0    9.71    0.64
  15  -4   0    9.67    0.70
 -15  -4   0    9.61    0.70
  15  -4   0   10.20    0.63
  15  -4   0    9.81    0.52
  15  -4   0    9.41    0.85
 -15   4   0    7.82    0.65
  15   4   0   10.20    0.72
 -15   4   0    8.43    0.65
  15   4   0   10.08    0.80
  15   4   0    8.70    0.68
  15   4   0   10.13    0.54
  15   4   0   10.48    0.69
 -15   4   0    8.52    0.94
 -15   4   0    9.44    0.62
 -16  -4   0    8.86    0.63
  16  -4   0   10.53    0.77
  16  -4   0    7.70    0.66
  16  -4   0    8.01    0.84
 -16  -4   0    8.22    0.63
  16  -4   0    8.59    0.50
  16  -4   0    9.06    0.63
 -16   4   0    9.09    0.61
  16   4   0    7.90    0.68
  16   4   0    8.65    0.66
  16   4   0    7.58    0.86
 -16   4   0   10.80    0.77
 -16   4   0    9.18    0.66
  16   4   0    9.34    0.71
 -16   4   0    7.79    0.67
  16   4   0    7.36    0.50
  16   4   0    8.91    0.68
  17  -4   0    0.47    0.35
 -17  -4   0    1.01    0.32
  17  -4   0    0.73    0.19
  17  -4   0    0.82    0.33
  17  -4   0    0.90    0.30
 -17  -4   0    0.68    0.27
 -17  -4   0    0.54    0.28
  17   4   0    1.15    0.38
  17   4   0    0.48    0.20
 -17   4   0    0.31    0.30
 -17   4   0    0.85    0.27
 -17   4   0    0.15    0.28
  17   4   0    0.46    0.30
  17   4   0    0.94    0.34
  17   4   0    0.68    0.36
  18  -4   0    0.62    0.30
 -18  -4   0    0.15    0.26
  18  -4   0    0.51    0.19
  18  -4   0    0.45    0.30
 -18  -4   0    0.50    0.31
 -18  -4   0    0.60    0.29
  18  -4   0    0.31    0.38
  18   4   0    0.59    0.31
  18   4   0    0.71    0.40
 -18   4   0    0.01    0.23
  18   4   0    0.37    0.19
  18   4   0    0.27    0.31
 -18   4   0    0.37    0.29
  18   4   0    0.26    0.36
 -18   4   0    0.32    0.29
 -19  -4   0    4.47    0.48
  19  -4   0    3.78    0.44
  19  -4   0    3.74    0.44
  19  -4   0    3.68    0.30
 -19  -4   0    3.41    0.41
 -19  -4   0    4.13    0.46
  19   4   0    4.34    0.34
  19   4   0    3.66    0.47
 -19   4   0    4.02    0.43
 -19   4   0    4.35    0.44
 -19   4   0    3.56    0.41
  19   4   0    3.13    0.41
 -20  -4   0    0.54    0.16
  20  -4   0    0.67    0.29
 -20  -4   0    0.26    0.26
 -20  -4   0    1.03    0.30
  20  -4   0    0.28    0.15
  20  -4   0    0.30    0.25
 -20  -4   0    0.90    0.31
 -20   4   0    0.56    0.26
  20   4   0    0.59    0.27
 -20   4   0    0.67    0.31
 -20   4   0    0.94    0.29
 -20   4   0   -0.01    0.25
  20   4   0    0.50    0.33
 -21  -4   0   11.02    0.68
  21  -4   0   11.47    0.70
 -21  -4   0   11.17    0.69
 -21   4   0   11.13    0.65
  21   4   0   11.66    0.72
 -22  -4   0    5.17    0.55
 -22  -4   0    4.06    0.38
  22  -4   0    4.51    0.55
 -22   4   0    4.55    0.41
 -22   4   0    5.82    0.53
  22   4   0    4.35    0.57
  23  -4   0    2.02    0.28
 -23  -4   0    1.39    0.23
 -23  -4   0    1.63    0.25
 -23  -4   0    1.33    0.22
  23  -4   0    1.46    0.28
 -23   4   0    1.27    0.24
 -23   4   0    1.30    0.24
  23   4   0    1.53    0.23
  23   4   0    1.41    0.27
 -24  -4   0    1.49    0.19
 -24   4   0    2.00    0.28
   0  -5   0    0.01    0.10
   0  -5   0   -0.03    0.13
   0  -5   0   -0.11    0.12
   0   5   0   -0.04    0.10
   0   5   0    0.03    0.09
   0   5   0    0.03    0.09
   1  -5   0    6.97    0.33
   1  -5   0    7.21    0.38
  -1  -5   0    7.83    0.38
   1  -5   0    7.65    0.42
   1  -5   0    7.22    0.41
  -1  -5   0    7.60    0.40
  -1  -5   0    7.27    0.40
   1   5   0    7.47    0.36
  -1   5   0    7.88    0.37
   1   5   0    7.69    0.38
   1   5   0    6.95    0.35
  -1   5   0    7.39    0.35
  -1   5   0    7.43    0.35
  -2  -5   0   15.33    0.64
   2  -5   0   14.11    0.63
  -2  -5   0   14.69    0.62
   2  -5   0   13.93    0.66
  -2  -5   0   14.01    0.63
   2  -5   0   14.65    0.58
   2   5   0   14.49    0.63
   2   5   0   14.60    0.61
   2   5   0   15.11    0.61
  -2   5   0   14.38    0.60
  -2   5   0   14.40    0.60
  -2   5   0   15.03    0.62
   3  -5   0    3.00    0.24
   3  -5   0    2.72    0.19
  -3  -5   0    2.33    0.22
  -3  -5   0    2.42    0.21
   3  -5   0    2.36    0.24
   3  -5   0    3.01    0.28
  -3  -5   0    2.61    0.22
   3   5   0    2.75    0.22
  -3   5   0    2.88    0.23
   3   5   0    2.75    0.21
  -3   5   0    2.80    0.20
  -3   5   0    2.79    0.20
   4  -5   0    4.22    0.25
  -4  -5   0    4.25    0.28
   4  -5   0    3.94    0.35
   4  -5   0    4.59    0.31
   4  -5   0    4.03    0.35
   4   5   0    4.54    0.30
   4   5   0    4.57    0.29
   4   5   0    3.99    0.27
  -4   5   0    4.59    0.27
  -4   5   0    4.46    0.26
  -4   5   0    4.42    0.29
   5  -5   0    4.50    0.36
   5  -5   0    4.64    0.32
   5  -5   0    3.89    0.34
  -5  -5   0    4.12    0.29
   5  -5   0    4.10    0.26
  -5   5   0    3.99    0.26
   5   5   0    4.22    0.29
   5   5   0    4.22    0.30
  -5   5   0    4.61    0.27
   5   5   0    4.45    0.31
   6  -5   0   18.84    0.81
  -6  -5   0   20.45    0.84
   6  -5   0   19.49    0.85
   6  -5   0   19.20    0.89
   6  -5   0   19.67    0.90
  -6   5   0   19.37    0.81
   6   5   0   19.39    0.83
   6   5   0   18.22    0.83
   6   5   0   20.13    0.87
  -6   5   0   20.01    0.84
  -6   5   0   18.84    0.80
   7  -5   0    5.08    0.43
   7  -5   0    5.51    0.34
   7  -5   0    5.41    0.39
   7  -5   0    5.38    0.45
  -7  -5   0    5.71    0.36
   7   5   0    5.51    0.40
  -7   5   0    5.41    0.34
   7   5   0    4.41    0.37
  -7   5   0    5.51    0.36
   7   5   0    5.01    0.37
   7   5   0    5.46    0.37
  -7   5   0    4.91    0.33
   8  -5   0   20.63    0.95
   8  -5   0   22.72    1.03
   8  -5   0   20.94    0.85
   8  -5   0   20.71    1.01
  -8  -5   0   21.26    0.93
   8  -5   0   21.42    0.92
   8   5   0   21.18    0.94
  -8   5   0   21.81    0.91
   8   5   0   21.55    0.96
  -8   5   0   20.79    0.91
  -8   5   0   21.40    0.93
   8   5   0   21.60    0.95
   9  -5   0    9.32    0.58
   9  -5   0    9.96    0.55
   9  -5   0   10.55    0.66
  -9  -5   0   10.25    0.55
  -9  -5   0    9.83    0.54
   9  -5   0   10.43    0.67
   9  -5   0   10.68    0.48
   9   5   0   11.16    0.61
   9   5   0   10.39    0.58
   9   5   0   10.62    0.60
   9   5   0   10.86    0.59
  -9   5   0   10.05    0.54
  -9   5   0   10.62    0.57
   9   5   0   10.38    0.58
  -9   5   0    9.94    0.54
 -10  -5   0   23.72    1.05
  10  -5   0   24.28    1.08
  10  -5   0   24.72    1.11
 -10  -5   0   24.48    1.08
  10  -5   0   25.47    1.18
  10  -5   0   24.01    0.98
  10  -5   0   24.71    1.18
 -10   5   0   26.20    1.09
  10   5   0   24.41    1.10
 -10   5   0   24.62    1.06
  10   5   0   23.88    1.08
  10   5   0   25.55    1.09
  10   5   0   24.38    1.12
 -10   5   0   22.78    1.07
 -10   5   0   23.18    1.05
  11  -5   0    0.76    0.18
  11  -5   0    0.28    0.21
  11  -5   0    0.29    0.26
  11  -5   0    0.87    0.22
 -11  -5   0    0.21    0.18
 -11  -5   0    0.18    0.16
  11  -5   0    0.11    0.25
 -11   5   0    0.20    0.20
  11   5   0    0.19    0.21
  11   5   0    0.18    0.20
  11   5   0    0.58    0.22
  11   5   0    0.34    0.20
 -11   5   0    0.54    0.19
  11   5   0    0.16    0.20
 -11   5   0    0.47    0.19
 -11   5   0    0.48    0.18
  12  -5   0   -0.01    0.15
 -12  -5   0   -0.20    0.16
  12  -5   0    0.07    0.12
  12  -5   0   -0.18    0.25
 -12  -5   0   -0.17    0.16
  12  -5   0    0.22    0.27
  12  -5   0    0.09    0.18
  12  -5   0   -0.19    0.20
  12   5   0   -0.27    0.19
  12   5   0    0.04    0.20
  12   5   0    0.03    0.20
 -12   5   0   -0.20    0.16
 -12   5   0    0.13    0.20
  12   5   0   -0.28    0.14
 -12   5   0   -0.03    0.16
  12   5   0   -0.09    0.22
 -12   5   0    0.01    0.17
  12   5   0    0.18    0.23
  13  -5   0    4.79    0.58
 -13  -5   0    4.09    0.38
  13  -5   0    4.20    0.44
 -13  -5   0    3.17    0.42
  13  -5   0    4.22    0.38
  13  -5   0    4.04    0.32
  13  -5   0    4.45    0.44
  13  -5   0    2.97    0.53
 -13  -5   0    3.63    0.40
 -13   5   0    3.84    0.42
  13   5   0    3.23    0.41
  13   5   0    3.65    0.41
  13   5   0    4.20    0.47
  13   5   0    4.29    0.46
  13   5   0    3.50    0.39
  13   5   0    3.85    0.42
  13   5   0    4.31    0.33
 -13   5   0    3.60    0.39
 -13   5   0    3.72    0.39
 -13   5   0    4.32    0.43
 -13   5   0    4.26    0.38
 -14  -5   0    2.35    0.33
  14  -5   0    1.84    0.47
  14  -5   0    2.16    0.37
  14  -5   0    2.17    0.24
 -14  -5   0    1.27    0.33
 -14  -5   0    2.13    0.33
  14  -5   0    1.97    0.29
  14  -5   0    1.93    0.36
 -14   5   0    0.15    0.41
  14   5   0    1.70    0.33
 -14   5   0    1.65    0.34
 -14   5   0    1.87    0.33
 -14   5   0    2.48    0.34
  14   5   0    2.08    0.25
  14   5   0    1.41    0.33
  14   5   0    2.22    0.39
  14   5   0    1.58    0.31
  14   5   0    2.10    0.35
 -14   5   0    1.79    0.35
  15  -5   0    0.91    0.20
  15  -5   0    0.63    0.25
 -15  -5   0    0.40    0.24
  15  -5   0    0.58    0.42
 -15  -5   0    1.57    0.35
  15  -5   0    1.11    0.32
  15  -5   0    1.02    0.32
 -15  -5   0    0.66    0.27
  15   5   0    0.57    0.28
  15   5   0    0.49    0.28
 -15   5   0    0.58    0.29
 -15   5   0    0.99    0.32
 -15   5   0    1.00    0.28
  15   5   0    0.85    0.45
  15   5   0    0.33    0.28
  15   5   0    0.18    0.36
 -15   5   0    0.67    0.28
  15   5   0   -0.04    0.28
  15   5   0    0.90    0.21
  16  -5   0   12.28    0.78
  16  -5   0    9.38    0.96
  16  -5   0   13.21    0.83
  16  -5   0   12.68    0.83
 -16  -5   0   12.32    0.84
 -16  -5   0   12.67    0.78
  16  -5   0   13.07    0.63
 -16  -5   0   11.92    0.83
  16   5   0   12.50    0.64
 -16   5   0   12.81    0.76
  16   5   0   10.79    0.82
 -16   5   0   11.59    0.78
  16   5   0   13.65    1.06
 -16   5   0   12.75    0.81
  16   5   0   13.53    0.80
  16   5   0   13.43    0.86
 -17  -5   0    5.36    0.51
  17  -5   0    6.63    0.55
  17  -5   0    6.02    0.41
 -17  -5   0    6.14    0.56
  17  -5   0    6.45    0.64
  17  -5   0    5.62    0.56
 -17  -5   0    5.55    0.55
 -17   5   0    4.69    0.50
  17   5   0    5.03    0.51
 -17   5   0    6.86    0.61
  17   5   0    5.31    0.42
 -17   5   0    6.30    0.55
  17   5   0    4.91    0.52
  17   5   0    4.23    0.57
  17   5   0    4.95    0.57
  18  -5   0    0.44    0.44
 -18  -5   0    0.55    0.28
  18  -5   0    0.14    0.27
  18  -5   0    0.58    0.31
 -18  -5   0    0.28    0.28
 -18  -5   0    0.22    0.28
  18  -5   0    0.27    0.18
  18   5   0    0.18    0.31
 -18   5   0    0.48    0.28
  18   5   0    0.39    0.19
 -18   5   0    0.17    0.28
  18   5   0   -0.08    0.30
 -18   5   0    0.23    0.25
  18   5   0    0.36    0.29
 -19  -5   0    0.37    0.27
  19  -5   0    0.06    0.26
  19  -5   0    0.08    0.16
  19  -5   0    0.18    0.27
 -19  -5   0    0.23    0.27
 -19  -5   0    0.32    0.27
 -19   5   0    0.38    0.27
 -19   5   0    0.07    0.24
 -19   5   0    0.18    0.26
  19   5   0   -0.01    0.28
  19   5   0   -0.12    0.25
 -20  -5   0    5.43    0.48
  20  -5   0    4.42    0.46
 -20  -5   0    5.29    0.33
  20  -5   0    5.10    0.32
 -20  -5   0    5.56    0.51
 -20  -5   0    5.95    0.55
  20  -5   0    4.30    0.63
  20   5   0    4.95    0.53
 -20   5   0    5.10    0.46
 -20   5   0    5.00    0.43
 -20   5   0    5.18    0.47
 -21  -5   0    4.92    0.45
  21  -5   0    4.78    0.45
 -21  -5   0    5.52    0.48
 -21   5   0    5.50    0.46
 -21   5   0    5.57    0.48
  21   5   0    6.03    0.53
 -22  -5   0    1.97    0.33
 -22  -5   0    1.99    0.28
  22  -5   0    1.47    0.29
  22   5   0    1.43    0.32
  22   5   0    2.13    0.28
 -22   5   0    2.08    0.29
 -22   5   0    1.94    0.27
  23  -5   0    0.10    0.20
 -23  -5   0    0.24    0.23
 -23  -5   0    0.27    0.19
 -23  -5   0    0.23    0.19
 -23   5   0    0.02    0.19
 -23   5   0    0.36    0.18
  23   5   0    0.26    0.21
  23   5   0    0.60    0.22
  24   5   0   -0.10    0.18
   0  -6   0    1.29    0.17
   0  -6   0    0.98    0.18
   0  -6   0    0.65    0.17
   0   6   0    1.04    0.16
   0   6   0    0.93    0.13
   0   6   0    0.81    0.13
  -1  -6   0    5.25    0.36
   1  -6   0    5.43    0.38
   1  -6   0    5.59    0.38
  -1  -6   0    5.29    0.32
   1  -6   0    5.83    0.33
   1  -6   0    5.43    0.27
  -1  -6   0    5.54    0.35
   1   6   0    6.10    0.34
  -1   6   0    5.93    0.33
  -1   6   0    5.51    0.31
   1   6   0    5.82    0.31
  -1   6   0    5.45    0.30
   1   6   0    5.25    0.30
  -2  -6   0    4.69    0.34
   2  -6   0    5.27    0.38
   2  -6   0    5.80    0.34
  -2  -6   0    5.60    0.33
  -2  -6   0    5.86    0.35
   2  -6   0    5.44    0.27
   2  -6   0    5.17    0.38
  -2   6   0    5.84    0.33
   2   6   0    5.13    0.31
  -2   6   0    5.56    0.30
   2   6   0    5.63    0.30
  -2   6   0    5.01    0.30
   2   6   0    5.79    0.34
  -3  -6   0    0.06    0.13
  -3  -6   0    0.35    0.14
   3  -6   0    0.27    0.13
   3  -6   0    0.40    0.18
   3  -6   0    0.21    0.16
  -3  -6   0    0.32    0.12
  -3   6   0    0.41    0.11
  -3   6   0    0.20    0.10
   3   6   0    0.35    0.12
  -3   6   0    0.14    0.12
   3   6   0    0.24    0.12
  -4  -6   0    0.05    0.11
   4  -6   0    0.05    0.16
   4  -6   0   -0.07    0.16
   4  -6   0   -0.09    0.12
   4   6   0    0.05    0.11
   4   6   0    0.15    0.13
  -4   6   0    0.07    0.12
  -4   6   0    0.07    0.10
  -4   6   0    0.13    0.10
   4   6   0    0.16    0.12
   5  -6   0    7.85    0.50
   5  -6   0    7.87    0.39
   5  -6   0    8.24    0.47
   5  -6   0    8.03    0.50
  -5  -6   0    7.36    0.51
   5   6   0    8.82    0.45
  -5   6   0    8.24    0.43
   5   6   0    8.26    0.42
  -5   6   0    7.35    0.40
   5   6   0    7.08    0.42
  -5   6   0    7.81    0.40
   6  -6   0    3.29    0.35
   6  -6   0    3.12    0.25
   6  -6   0    2.85    0.32
   6  -6   0    3.55    0.32
  -6  -6   0    3.00    0.28
  -6   6   0    3.32    0.26
  -6   6   0    3.37    0.27
   6   6   0    2.93    0.28
   6   6   0    2.98    0.26
  -6   6   0    2.77    0.25
   6   6   0    3.40    0.30
   7  -6   0    7.74    0.43
  -7  -6   0    8.34    0.46
   7  -6   0    7.65    0.56
   7  -6   0    7.96    0.55
   7  -6   0    8.49    0.50
   7   6   0    8.59    0.49
  -7   6   0    8.38    0.48
   7   6   0    8.04    0.46
   7   6   0    8.09    0.48
  -7   6   0    8.34    0.45
   7   6   0    8.13    0.51
  -7   6   0    7.89    0.44
   8  -6   0    9.61    0.57
   8  -6   0    9.90    0.52
   8  -6   0    9.62    0.63
  -8  -6   0   10.41    0.54
   8  -6   0    9.06    0.70
   8   6   0    9.32    0.56
   8   6   0    9.78    0.55
  -8   6   0    9.95    0.54
  -8   6   0    9.68    0.52
   8   6   0    9.65    0.55
  -8   6   0    9.22    0.51
   8   6   0   10.00    0.55
   8   6   0   10.51    0.58
  -9  -6   0    0.35    0.17
   9  -6   0    0.30    0.16
   9  -6   0    0.26    0.23
   9  -6   0    0.18    0.24
   9  -6   0    0.34    0.19
  -9  -6   0    0.61    0.19
   9   6   0    0.15    0.18
  -9   6   0    0.21    0.15
   9   6   0    0.39    0.20
  -9   6   0    0.42    0.17
   9   6   0    0.22    0.19
  -9   6   0    0.39    0.16
  -9   6   0    0.35    0.20
   9   6   0    0.37    0.19
   9   6   0    0.27    0.20
  10  -6   0   19.39    1.02
  10  -6   0   20.46    0.95
  10  -6   0   19.54    0.91
  10  -6   0   19.36    0.87
  10  -6   0   21.01    1.06
 -10  -6   0   18.58    0.88
 -10  -6   0   19.50    0.92
 -10   6   0   18.78    0.89
  10   6   0   20.22    0.93
 -10   6   0   18.65    0.88
  10   6   0   19.35    0.95
  10   6   0   19.62    0.96
 -10   6   0   19.01    0.92
  10   6   0   20.75    0.94
  10   6   0   20.06    0.94
 -10   6   0   19.73    0.90
 -11  -6   0    6.59    0.47
  11  -6   0    6.60    0.48
  11  -6   0    6.69    0.61
  11  -6   0    7.43    0.64
  11  -6   0    6.22    0.38
  11  -6   0    6.53    0.44
  11  -6   0    6.58    0.52
 -11  -6   0    6.69    0.48
  11   6   0    6.55    0.50
 -11   6   0    6.76    0.50
 -11   6   0    6.29    0.46
  11   6   0    6.83    0.51
  11   6   0    6.99    0.53
  11   6   0    7.40    0.58
  11   6   0    6.94    0.52
 -11   6   0    6.62    0.46
 -11   6   0    6.95    0.47
 -11   6   0    6.52    0.46
  11   6   0    6.82    0.54
  12  -6   0    2.87    0.37
  12  -6   0    3.10    0.44
 -12  -6   0    2.54    0.33
  12  -6   0    2.47    0.46
  12  -6   0    2.98    0.25
  12  -6   0    2.94    0.29
  12  -6   0    2.82    0.35
  12   6   0    2.66    0.36
  12   6   0    2.42    0.35
 -12   6   0    3.40    0.35
  12   6   0    2.96    0.40
  12   6   0    3.72    0.47
  12   6   0    2.70    0.34
  12   6   0    2.41    0.35
 -12   6   0    2.34    0.35
 -12   6   0    2.71    0.33
 -12   6   0    2.26    0.31
 -13  -6   0   11.49    0.68
  13  -6   0   12.70    0.93
  13  -6   0   11.08    0.68
  13  -6   0   10.19    0.83
 -13  -6   0   10.09    0.74
  13  -6   0   10.73    0.72
  13  -6   0   10.43    0.54
 -13  -6   0   11.65    0.66
  13  -6   0   10.97    0.61
  13   6   0   10.39    0.69
  13   6   0   11.59    0.58
 -13   6   0   10.02    0.67
  13   6   0   12.10    0.73
  13   6   0   10.95    0.67
  13   6   0   11.08    0.74
 -13   6   0   10.83    0.63
  13   6   0   11.21    0.73
  14  -6   0    5.10    0.43
  14  -6   0    4.31    0.49
 -14  -6   0    4.44    0.44
  14  -6   0    4.65    0.62
  14  -6   0    4.77    0.36
 -14  -6   0    5.51    0.52
 -14  -6   0    4.83    0.46
  14  -6   0    4.89    0.50
 -14   6   0    4.74    0.49
 -14   6   0    5.33    0.50
  14   6   0    3.33    0.43
  14   6   0    4.68    0.47
  14   6   0    4.65    0.52
 -14   6   0    4.70    0.43
  14   6   0    4.07    0.50
  14   6   0    4.86    0.48
  14   6   0    4.51    0.38
 -14   6   0    5.11    0.50
 -15  -6   0    0.31    0.29
 -15  -6   0    0.01    0.25
  15  -6   0   -0.22    0.26
  15  -6   0    0.34    0.17
  15  -6   0    0.28    0.22
  15  -6   0    0.92    0.44
 -15  -6   0    0.14    0.26
  15  -6   0    0.29    0.30
  15   6   0    0.08    0.27
 -15   6   0    0.07    0.26
  15   6   0    0.49    0.45
 -15   6   0    0.59    0.26
 -15   6   0   -0.42    0.30
  15   6   0    0.26    0.27
  15   6   0    0.13    0.28
 -15   6   0    0.38    0.28
  15   6   0    0.48    0.20
  15   6   0    0.04    0.39
  16  -6   0    7.34    0.46
 -16  -6   0    7.99    0.68
  16  -6   0    4.10    0.84
  16  -6   0    7.78    0.65
 -16  -6   0    8.15    0.61
  16  -6   0    7.49    0.68
  16  -6   0    7.91    0.59
 -16  -6   0    8.57    0.61
  16   6   0    7.98    0.49
  16   6   0    7.88    0.68
  16   6   0    7.71    0.63
 -16   6   0    6.62    0.61
  16   6   0    6.23    0.63
 -16   6   0    6.57    0.57
 -16   6   0    8.25    0.64
  16   6   0    7.49    0.66
 -17  -6   0    0.05    0.29
  17  -6   0    0.09    0.28
 -17  -6   0    0.26    0.27
  17  -6   0   -0.38    0.36
  17  -6   0    0.16    0.26
  17  -6   0   -0.03    0.17
 -17  -6   0    0.17    0.27
  17   6   0   -0.40    0.35
 -17   6   0   -0.21    0.25
  17   6   0    0.10    0.29
  17   6   0    0.38    0.29
 -17   6   0    0.33    0.26
  17   6   0    0.33    0.20
 -17   6   0   -0.06    0.26
  17   6   0    0.26    0.30
 -18  -6   0    7.40    0.59
 -18  -6   0    6.43    0.56
 -18  -6   0    6.93    0.61
  18  -6   0    5.47    0.51
  18  -6   0    5.59    0.55
 -18   6   0    7.70    0.93
  18   6   0    6.39    0.56
  18   6   0    5.60    0.62
 -18   6   0    7.03    0.55
  18   6   0    6.88    0.65
 -18   6   0    5.72    0.54
 -19  -6   0    0.82    0.29
 -19  -6   0    1.64    0.34
 -19  -6   0    1.42    0.22
 -19  -6   0    1.85    0.34
  19  -6   0    2.01    0.34
  19  -6   0    1.36    0.33
  19  -6   0    1.49    0.20
  19   6   0    1.41    0.31
  19   6   0    1.89    0.39
 -19   6   0    1.35    0.30
 -19   6   0    1.87    0.35
 -19   6   0    1.78    0.34
  20  -6   0    2.52    0.36
 -20  -6   0    2.95    0.35
 -20  -6   0    3.30    0.38
 -20  -6   0    2.65    0.27
  20  -6   0    2.92    0.39
 -20  -6   0    3.28    0.40
  20   6   0    2.79    0.41
 -20   6   0    3.26    0.37
 -20   6   0    2.09    0.33
 -20   6   0    3.47    0.39
  20   6   0    2.89    0.35
 -21  -6   0    3.04    0.35
  21  -6   0    2.05    0.33
 -21  -6   0    3.23    0.36
  21   6   0    2.94    0.40
 -21   6   0    2.82    0.35
  21   6   0    3.12    0.36
 -21   6   0    2.24    0.37
 -21   6   0    3.09    0.52
 -22  -6   0    1.71    0.26
  22  -6   0    1.96    0.29
 -22  -6   0    1.73    0.29
 -22  -6   0    1.73    0.28
 -22   6   0    2.12    0.27
  22   6   0    2.27    0.33
  22   6   0    2.78    0.30
 -22   6   0    2.01    0.28
 -23  -6   0    1.30    0.30
 -23  -6   0    1.14    0.21
  23   6   0    1.21    0.26
 -23   6   0    1.24    0.20
  23   6   0    1.15    0.25
   0  -7   0    0.01    0.15
   0  -7   0   -0.04    0.11
   0  -7   0   -0.04    0.14
   0   7   0   -0.18    0.11
   0   7   0   -0.06    0.10
   0   7   0    0.00    0.10
   1  -7   0    0.09    0.16
   1  -7   0    0.09    0.13
  -1  -7   0    0.11    0.14
  -1  -7   0    0.31    0.13
  -1  -7   0    0.21    0.14
   1  -7   0    0.19    0.16
   1   7   0    0.15    0.12
   1   7   0    0.26    0.14
   1   7   0    0.07    0.10
  -1   7   0    0.06    0.11
  -1   7   0    0.12    0.11
  -1   7   0   -0.06    0.12
  -2  -7   0   24.26    1.05
   2  -7   0   25.60    1.08
  -2  -7   0   24.77    1.03
   2  -7   0   24.58    1.08
   2  -7   0   26.47    1.05
  -2  -7   0   25.37    1.06
   2  -7   0   24.71    1.00
  -2   7   0   24.72    1.01
   2   7   0   24.71    1.04
  -2   7   0   26.09    1.03
  -2   7   0   26.11    1.01
   2   7   0   25.38    1.01
   2   7   0   24.69    1.02
   3  -7   0    0.40    0.10
   3  -7   0    0.64    0.20
   3  -7   0    0.39    0.19
  -3  -7   0    0.64    0.14
   3  -7   0    0.67    0.16
  -3  -7   0    0.14    0.14
  -3  -7   0    0.61    0.17
  -3   7   0    0.62    0.15
  -3   7   0    0.27    0.12
   3   7   0    0.51    0.14
  -3   7   0    0.41    0.12
   3   7   0    0.22    0.12
   4  -7   0   50.28    1.91
   4  -7   0   46.24    1.94
  -4  -7   0   49.53    1.89
   4  -7   0   48.47    1.95
   4  -7   0   48.21    1.83
   4   7   0   48.22    1.89
  -4   7   0   52.37    1.87
   4   7   0   47.76    1.88
   4   7   0   49.25    1.87
  -4   7   0   47.92    1.86
  -4   7   0   48.49    1.88
   5  -7   0    8.85    0.56
   5  -7   0    8.78    0.57
  -5  -7   0    8.47    0.47
   5  -7   0    8.93    0.50
   5  -7   0    9.37    0.44
   5   7   0    9.23    0.49
  -5   7   0    9.11    0.46
  -5   7   0    8.69    0.46
   5   7   0    8.42    0.46
   5   7   0    8.39    0.49
  -5   7   0    9.48    0.49
   6  -7   0   22.33    1.00
   6  -7   0   23.65    1.07
   6  -7   0   22.62    1.08
  -6  -7   0   23.77    0.98
   6  -7   0   22.00    0.94
  -6   7   0   22.57    0.96
   6   7   0   22.93    0.99
   6   7   0   23.59    0.98
  -6   7   0   22.17    0.96
  -6   7   0   23.45    0.99
   6   7   0   23.04    1.00
  -7  -7   0    2.57    0.27
   7  -7   0    2.54    0.28
   7  -7   0    2.61    0.37
   7  -7   0    2.42    0.33
   7  -7   0    2.68    0.25
   7   7   0    2.65    0.29
  -7   7   0    2.58    0.26
  -7   7   0    3.07    0.30
  -7   7   0    2.80    0.26
   7   7   0    2.22    0.26
   7   7   0    3.12    0.32
   7   7   0    2.30    0.27
  -8  -7   0    1.40    0.22
  -8  -7   0    1.44    0.21
   8  -7   0    0.64    0.26
   8  -7   0    1.10    0.27
   8  -7   0    1.35    0.20
   8  -7   0    1.05    0.23
  -8   7   0    1.29    0.20
   8   7   0    1.30    0.24
   8   7   0    1.08    0.21
  -8   7   0    1.16    0.20
   8   7   0    1.38    0.25
  -8   7   0    1.27    0.22
   8   7   0    0.97    0.22
  -8   7   0    0.89    0.19
   8   7   0    1.06    0.24
   9  -7   0   13.43    0.79
   9  -7   0   12.38    0.70
  -9  -7   0   12.18    0.66
   9  -7   0   12.76    0.61
  -9  -7   0   11.89    0.62
   9  -7   0   13.50    0.80
   9  -7   0   13.03    0.64
  -9   7   0   13.40    0.65
  -9   7   0   13.39    0.73
  -9   7   0   13.45    0.65
   9   7   0   11.39    0.66
   9   7   0   12.19    0.67
   9   7   0   11.28    0.77
  -9   7   0   12.58    0.65
   9   7   0   12.03    0.70
 -10  -7   0    2.06    0.27
  10  -7   0    2.05    0.30
  10  -7   0    2.01    0.36
  10  -7   0    1.90    0.24
 -10  -7   0    2.31    0.27
  10  -7   0    1.57    0.25
  10  -7   0    1.29    0.34
 -10   7   0    2.04    0.27
 -10   7   0    1.63    0.25
  10   7   0    2.52    0.35
  10   7   0    2.24    0.32
 -10   7   0    2.25    0.30
 -10   7   0    2.08    0.26
  10   7   0    2.34    0.31
  10   7   0    2.04    0.30
  10   7   0    2.31    0.32
  11  -7   0   38.01    1.59
  11  -7   0   36.83    1.53
  11  -7   0   41.08    1.71
 -11  -7   0   39.57    1.66
  11  -7   0   41.96    1.66
 -11  -7   0   40.61    1.63
  11  -7   0   39.74    1.82
  11  -7   0   40.17    1.80
 -11   7   0   40.86    1.65
  11   7   0   39.24    1.67
 -11   7   0   38.53    1.61
  11   7   0   39.94    1.67
  11   7   0   37.77    1.71
  11   7   0   41.21    1.73
  11   7   0   37.31    1.56
 -11   7   0   39.07    1.60
  11   7   0   40.02    1.69
 -11   7   0   42.33    1.65
 -11   7   0   39.25    1.67
 -12  -7   0    0.46    0.21
  12  -7   0    0.34    0.35
  12  -7   0    0.19    0.17
  12  -7   0    0.67    0.37
  12  -7   0    0.21    0.14
  12  -7   0    0.12    0.23
 -12  -7   0    0.21    0.21
  12  -7   0    0.34    0.21
  12   7   0    0.65    0.27
 -12   7   0    0.54    0.25
  12   7   0    0.28    0.26
  12   7   0   -0.03    0.16
 -12   7   0    0.21    0.19
 -12   7   0   -0.03    0.18
  12   7   0    0.45    0.26
  12   7   0    0.20    0.23
 -12   7   0    0.21    0.26
  12   7   0    0.23    0.25
  13  -7   0    8.36    0.65
  13  -7   0    9.25    0.48
  13  -7   0    9.24    0.54
  13  -7   0    8.40    0.61
 -13  -7   0    8.79    0.68
 -13  -7   0    8.64    0.60
  13  -7   0   10.33    0.82
 -13  -7   0    9.07    0.59
  13   7   0    8.79    0.64
  13   7   0    8.69    0.51
  13   7   0    8.27    0.64
  13   7   0    8.55    0.66
 -13   7   0    8.87    0.57
 -13   7   0    8.70    0.60
  13   7   0    9.17    0.63
 -13   7   0    7.47    0.64
  13   7   0    9.29    0.69
 -13   7   0    8.46    0.63
  14  -7   0    0.37    0.17
  14  -7   0    0.27    0.22
 -14  -7   0    0.03    0.24
 -14  -7   0    0.38    0.31
 -14  -7   0    0.46    0.25
  14  -7   0   -0.22    0.41
  14  -7   0    0.27    0.28
  14  -7   0    0.27    0.26
  14   7   0   -0.07    0.18
  14   7   0    0.40    0.28
  14   7   0    0.60    0.29
 -14   7   0    0.31    0.23
 -14   7   0    0.58    0.30
 -14   7   0    0.30    0.28
  14   7   0    0.12    0.25
  14   7   0    0.09    0.25
  14   7   0    0.53    0.36
 -14   7   0   -0.09    0.27
  15  -7   0    1.27    0.35
 -15  -7   0    2.25    0.35
 -15  -7   0    0.35    0.48
  15  -7   0    2.26    0.25
  15  -7   0    2.13    0.32
  15  -7   0    3.13    0.64
  15  -7   0    2.17    0.39
 -15  -7   0    1.52    0.32
 -15   7   0    2.35    0.38
  15   7   0    1.89    0.35
 -15   7   0    1.71    0.36
 -15   7   0    2.41    0.45
  15   7   0    1.76    0.39
  15   7   0    2.06    0.27
  15   7   0    2.33    0.40
 -15   7   0    1.87    0.32
  15   7   0    2.16    0.38
 -16  -7   0   -0.04    0.28
  16  -7   0   -0.24    0.37
  16  -7   0   -0.01    0.27
  16  -7   0   -0.08    0.16
 -16  -7   0    0.04    0.25
 -16  -7   0    0.10    0.26
  16  -7   0    0.02    0.23
  16   7   0    0.12    0.29
 -16   7   0    0.51    0.29
  16   7   0    0.13    0.32
  16   7   0   -0.22    0.26
 -16   7   0   -0.08    0.23
  16   7   0   -0.10    0.26
 -16   7   0   -0.05    0.25
  16   7   0   -0.26    0.17
 -17  -7   0   26.87    1.26
  17  -7   0   26.54    1.23
  17  -7   0   27.51    1.10
  17  -7   0   26.20    1.22
 -17  -7   0   26.80    1.29
  17  -7   0   24.28    1.27
 -17  -7   0   28.86    1.28
  17   7   0   28.50    1.34
 -17   7   0   26.84    1.28
  17   7   0   26.73    1.25
  17   7   0   22.91    1.49
 -17   7   0   24.45    1.25
 -17   7   0   25.54    1.21
  17   7   0   30.38    1.65
  18  -7   0    8.34    0.60
  18  -7   0    6.34    0.60
 -18  -7   0    7.24    0.59
 -18  -7   0    9.01    0.63
 -18  -7   0    8.50    0.48
  18  -7   0    8.55    0.46
 -18  -7   0    6.86    0.64
 -18   7   0    8.23    0.62
  18   7   0    6.97    0.58
 -18   7   0    7.93    0.57
 -18   7   0    7.61    0.59
  18   7   0    7.53    0.65
  19  -7   0    1.60    0.34
 -19  -7   0    1.15    0.43
 -19  -7   0    0.90    0.19
  19  -7   0    1.24    0.18
 -19  -7   0    1.41    0.32
  19  -7   0    1.01    0.31
 -19  -7   0    0.79    0.27
 -19   7   0    1.22    0.32
  19   7   0    1.10    0.59
  19   7   0    1.13    0.29
 -19   7   0    1.39    0.29
 -19   7   0    1.08    0.29
  20  -7   0    1.15    0.29
 -20  -7   0    0.50    0.13
 -20  -7   0    0.83    0.32
 -20  -7   0    0.91    0.28
 -20   7   0    1.01    0.28
 -20   7   0    0.33    0.25
  20   7   0    1.32    0.31
  20   7   0    0.66    0.31
 -21  -7   0    0.28    0.24
 -21  -7   0    0.14    0.31
 -21  -7   0    0.04    0.22
  21  -7   0    0.10    0.25
  21   7   0    0.25    0.24
 -21   7   0    0.13    0.21
 -21   7   0    0.34    0.22
  21   7   0    0.18    0.27
 -21   7   0    0.10    0.30
  22  -7   0    0.47    0.23
 -22  -7   0    0.54    0.22
  22   7   0    0.10    0.23
 -22   7   0    0.79    0.24
 -23  -7   0    0.09    0.26
  23   7   0    0.30    0.20
 -23   7   0    0.49    0.17
  23   7   0    0.27    0.19
   0  -8   0    1.77    0.21
   0  -8   0    2.55    0.27
   0  -8   0    2.50    0.28
   0   8   0    2.07    0.24
   0   8   0    2.52    0.22
   0   8   0    2.75    0.23
   1  -8   0   42.68    1.71
   1  -8   0   45.59    1.72
  -1  -8   0   41.00    1.66
  -1  -8   0   42.70    1.70
  -1  -8   0   41.58    1.69
   1  -8   0   42.15    1.66
   1   8   0   42.94    1.63
  -1   8   0   41.70    1.63
  -1   8   0   42.37    1.66
   1   8   0   40.63    1.63
   1   8   0   41.82    1.66
  -1   8   0   43.02    1.63
   2  -8   0   36.94    1.46
  -2  -8   0   36.18    1.40
   2  -8   0   33.19    1.40
  -2  -8   0   34.51    1.42
  -2  -8   0   33.81    1.42
   2  -8   0   35.37    1.46
   2   8   0   35.34    1.41
  -2   8   0   34.56    1.36
   2   8   0   34.13    1.38
  -2   8   0   34.22    1.39
  -2   8   0   35.49    1.37
   2   8   0   35.33    1.37
  -3  -8   0    6.10    0.39
   3  -8   0    6.99    0.48
  -3  -8   0    6.15    0.42
   3  -8   0    6.63    0.41
   3  -8   0    5.87    0.32
  -3  -8   0    7.13    0.43
   3  -8   0    7.61    0.50
   3   8   0    6.39    0.39
  -3   8   0    6.19    0.37
   3   8   0    6.30    0.37
  -3   8   0    6.34    0.38
  -3   8   0    6.76    0.41
   4  -8   0    0.49    0.12
  -4  -8   0    0.41    0.16
   4  -8   0    0.64    0.23
   4  -8   0    0.21    0.15
   4  -8   0    0.36    0.21
  -4   8   0    0.38    0.13
  -4   8   0    0.65    0.15
   4   8   0    0.43    0.17
   4   8   0    0.35    0.15
   4   8   0    0.43    0.15
  -4   8   0    0.33    0.16
   5  -8   0    3.07    0.37
   5  -8   0    3.58    0.39
  -5  -8   0    4.20    0.32
   5  -8   0    2.98    0.25
   5  -8   0    3.85    0.34
  -5   8   0    3.17    0.28
  -5   8   0    4.03    0.34
   5   8   0    3.58    0.31
  -5   8   0    3.88    0.30
   5   8   0    3.80    0.31
   5   8   0    4.10    0.34
   6  -8   0   26.98    1.12
   6  -8   0   28.97    1.27
   6  -8   0   26.84    1.19
   6  -8   0   33.11    1.66
  -6  -8   0   27.84    1.17
  -6   8   0   24.55    1.17
  -6   8   0   29.19    1.18
   6   8   0   28.16    1.18
   6   8   0   28.69    1.19
  -6   8   0   27.49    1.15
  -6   8   0   26.45    1.14
   6   8   0   28.24    1.17
   7  -8   0   13.54    0.70
   7  -8   0   14.11    0.79
   7  -8   0   13.66    0.62
  -7  -8   0   12.90    0.66
   7  -8   0   12.46    0.76
   7  -8   0   12.81    0.61
   7   8   0   11.37    0.66
   7   8   0   12.54    0.67
  -7   8   0   12.74    0.64
  -7   8   0   12.10    0.64
  -7   8   0   13.09    0.67
  -7   8   0   14.36    0.65
   7   8   0   13.28    0.72
   7   8   0   13.28    0.68
   7   8   0   13.61    0.67
   8  -8   0    3.26    0.40
   8  -8   0    3.35    0.36
   8  -8   0    3.06    0.41
  -8  -8   0    3.68    0.34
   8  -8   0    3.51    0.29
  -8  -8   0    3.33    0.30
   8  -8   0    3.44    0.31
   8   8   0    3.50    0.34
   8   8   0    2.79    0.33
   8   8   0    3.71    0.35
  -8   8   0    3.74    0.32
   8   8   0    3.63    0.35
  -8   8   0    4.38    0.53
   8   8   0    3.11    0.38
  -8   8   0    3.55    0.32
   9  -8   0   23.68    1.17
   9  -8   0   24.47    1.09
  -9  -8   0   21.98    1.00
   9  -8   0   22.08    1.17
   9  -8   0   20.11    0.96
   9  -8   0   22.34    0.99
  -9  -8   0   22.79    1.03
   9   8   0   22.27    1.05
  -9   8   0   22.94    1.01
   9   8   0   21.52    1.05
   9   8   0   23.45    1.10
   9   8   0   23.45    1.08
  -9   8   0   23.63    1.05
   9   8   0   24.57    1.06
  -9   8   0   22.58    1.01
  -9   8   0   22.91    1.02
  10  -8   0    2.41    0.27
  10  -8   0    2.62    0.32
  10  -8   0    2.64    0.37
  10  -8   0    2.41    0.23
  10  -8   0    2.89    0.45
 -10  -8   0    2.51    0.32
  10  -8   0    2.66    0.44
 -10  -8   0    2.43    0.28
 -10   8   0    2.56    0.28
  10   8   0    2.91    0.27
 -10   8   0    2.63    0.31
  10   8   0    2.41    0.33
  10   8   0    2.42    0.36
  10   8   0    2.57    0.34
 -10   8   0    2.54    0.34
  10   8   0    2.50    0.32
 -10   8   0    2.59    0.30
  10   8   0    2.17    0.34
  11  -8   0   14.04    0.66
  11  -8   0   14.70    0.95
 -11  -8   0   15.91    0.80
  11  -8   0   14.61    0.83
 -11  -8   0   14.88    0.75
  11  -8   0   14.91    0.77
  11  -8   0   15.33    0.98
  11  -8   0   13.67    0.72
 -11   8   0   13.94    0.73
  11   8   0   13.75    0.70
  11   8   0   16.95    1.04
  11   8   0   15.41    0.80
 -11   8   0   14.37    1.07
 -11   8   0   13.68    0.76
  11   8   0   15.55    0.83
 -11   8   0   14.69    0.78
  11   8   0   15.24    0.88
 -11   8   0   13.57    0.74
 -11   8   0   15.92    0.81
 -12  -8   0    7.42    0.63
  12  -8   0    6.43    0.48
  12  -8   0    7.42    0.73
  12  -8   0    7.50    0.60
  12  -8   0    6.60    0.68
  12  -8   0    7.29    0.54
 -12  -8   0    8.09    0.56
  12  -8   0    7.22    0.47
  12  -8   0    6.92    0.41
 -12  -8   0    7.47    0.52
 -12   8   0    7.10    0.86
 -12   8   0    6.96    0.63
  12   8   0    8.02    0.58
  12   8   0    7.84    0.62
  12   8   0    7.39    0.58
 -12   8   0    7.86    0.64
  12   8   0    7.01    0.47
  12   8   0    7.44    0.62
 -12   8   0    6.98    0.56
 -12   8   0    7.10    0.51
 -13  -8   0    6.88    0.62
  13  -8   0    6.74    0.48
  13  -8   0    7.63    0.57
  13  -8   0    7.71    0.62
 -13  -8   0    7.32    0.56
 -13  -8   0    7.34    0.55
  13  -8   0    7.24    0.42
  13  -8   0    7.57    0.78
 -13   8   0    7.74    0.57
 -13   8   0    6.41    0.57
  13   8   0    6.29    0.46
  13   8   0    5.88    0.55
 -13   8   0    7.65    0.52
  13   8   0    6.55    0.64
 -13   8   0    7.36    0.61
  13   8   0    7.00    0.59
  13   8   0    7.03    0.58
  13   8   0    6.95    0.63
 -14  -8   0    4.83    0.45
  14  -8   0    3.55    0.46
  14  -8   0    4.21    0.36
 -14  -8   0    4.89    0.51
  14  -8   0    4.46    0.41
  14  -8   0    4.52    0.51
  14  -8   0    3.16    0.61
 -14  -8   0    4.55    0.47
  14   8   0    5.58    0.56
 -14   8   0    4.27    0.48
  14   8   0    4.13    0.44
  14   8   0    4.12    0.51
 -14   8   0    4.40    0.43
  14   8   0    4.51    0.48
 -14   8   0    3.96    0.46
 -14   8   0    4.68    0.49
  14   8   0    3.96    0.51
  14   8   0    3.83    0.53
  15  -8   0    1.92    0.79
 -15  -8   0    2.56    0.41
 -15  -8   0    1.72    0.34
  15  -8   0    2.20    0.41
  15  -8   0    2.73    0.61
  15  -8   0    2.77    0.26
 -15  -8   0    2.54    0.44
  15   8   0    1.85    0.40
 -15   8   0    2.05    0.37
  15   8   0    2.50    0.44
 -15   8   0    1.91    0.37
  15   8   0    1.73    0.35
  15   8   0    2.11    0.39
  16  -8   0    0.49    0.26
 -16  -8   0    0.32    0.26
  16  -8   0    0.44    0.18
  16  -8   0   -0.01    0.26
 -16  -8   0    0.19    0.27
 -16  -8   0    0.16    0.30
  16   8   0    0.35    0.32
  16   8   0   -0.02    0.30
  16   8   0    0.09    0.28
 -16   8   0    0.48    0.26
 -16   8   0    0.11    0.25
  16   8   0    0.13    0.26
 -16   8   0    0.25    0.28
  17  -8   0    1.51    0.46
  17  -8   0    1.63    0.23
  17  -8   0    1.42    0.31
 -17  -8   0    1.46    0.32
 -17  -8   0    1.58    0.38
 -17  -8   0    1.49    0.54
 -17  -8   0    1.78    0.24
 -17   8   0    1.32    0.30
  17   8   0    1.30    0.42
 -17   8   0    0.90    0.50
  17   8   0    0.97    0.44
  17   8   0    1.35    0.37
  17   8   0    1.48    0.42
 -17   8   0    2.21    0.37
 -18  -8   0    2.80    0.27
 -18  -8   0    1.87    0.34
  18  -8   0    2.50    0.39
 -18  -8   0    3.68    0.43
  18  -8   0    3.05    0.25
 -18  -8   0    3.16    0.40
  18  -8   0    3.28    0.39
 -18   8   0    2.45    0.36
 -18   8   0    2.47    0.37
  18   8   0    2.25    0.35
 -18   8   0    3.21    0.37
  18   8   0    2.75    0.42
 -19  -8   0    3.53    0.26
 -19  -8   0    3.37    0.41
 -19  -8   0    3.52    0.43
  19  -8   0    3.29    0.28
 -19  -8   0    2.56    0.36
  19  -8   0    3.70    0.40
  19  -8   0    3.35    0.39
 -19  -8   0    3.18    0.43
 -19   8   0    2.99    0.38
  19   8   0    4.00    0.41
 -19   8   0    3.84    0.39
  19   8   0    2.76    0.42
  20  -8   0    1.03    0.27
 -20  -8   0    1.03    0.28
 -20  -8   0    0.73    0.25
 -20  -8   0    0.55    0.26
  20   8   0    1.22    0.32
  20   8   0    0.82    0.28
 -20   8   0    0.68    0.36
 -20   8   0    0.46    0.26
 -21  -8   0    5.00    0.48
  21  -8   0    4.61    0.41
 -21  -8   0    5.31    0.44
  21   8   0    4.79    0.46
 -21   8   0    4.40    0.37
 -21   8   0    5.33    0.43
 -22  -8   0    2.23    0.28
 -22   8   0    2.66    0.31
  22   8   0    2.44    0.32
  22   8   0    2.50    0.50
 -23   8   0   -0.07    0.15
  23   8   0    0.04    0.16
   0  -9   0    0.21    0.18
   0  -9   0   -0.01    0.13
   0  -9   0   -0.01    0.17
   0   9   0    0.03    0.13
   0   9   0   -0.08    0.12
   0   9   0    0.29    0.16
  -1  -9   0    2.62    0.30
   1  -9   0    2.31    0.29
  -1  -9   0    2.54    0.26
  -1  -9   0    1.97    0.26
   1  -9   0    1.70    0.23
   1  -9   0    2.06    0.28
   1   9   0    2.28    0.23
  -1   9   0    2.08    0.25
  -1   9   0    2.33    0.24
  -1   9   0    2.84    0.25
   1   9   0    2.50    0.24
   1   9   0    2.30    0.26
   2  -9   0    8.75    0.58
   2  -9   0    8.41    0.57
   2  -9   0    8.90    0.52
  -2  -9   0    8.93    0.54
  -2  -9   0   10.10    0.52
  -2  -9   0    9.36    0.55
   2   9   0    9.25    0.49
  -2   9   0   10.17    0.49
  -2   9   0    9.31    0.52
  -2   9   0    9.12    0.49
   2   9   0    9.94    0.53
   2   9   0    9.64    0.50
  -3  -9   0    0.93    0.21
   3  -9   0    0.93    0.20
   3  -9   0    0.72    0.24
  -3  -9   0    0.85    0.18
   3  -9   0    1.02    0.25
  -3  -9   0    1.08    0.22
   3   9   0    0.94    0.18
   3   9   0    1.04    0.19
  -3   9   0    0.95    0.17
  -3   9   0    1.27    0.22
  -3   9   0    0.74    0.17
   4  -9   0    2.40    0.22
   4  -9   0    2.45    0.29
   4  -9   0    2.06    0.25
   4  -9   0    2.36    0.34
  -4  -9   0    2.74    0.28
   4   9   0    2.45    0.26
  -4   9   0    2.91    0.28
   4   9   0    3.17    0.31
  -4   9   0    2.61    0.26
  -4   9   0    2.85    0.30
  -4   9   0    2.52    0.26
   4   9   0    2.19    0.25
   5  -9   0    7.85    0.58
   5  -9   0    8.36    0.51
   5  -9   0    8.20    0.59
   5  -9   0    7.99    0.41
  -5  -9   0    8.02    0.48
   5  -9   0    7.81    0.43
   5   9   0    8.10    0.49
   5   9   0    7.21    0.46
   5   9   0    8.04    0.49
  -5   9   0    8.58    0.46
  -5   9   0    7.53    0.47
  -5   9   0    7.42    0.45
  -5   9   0    8.86    0.50
   6  -9   0   22.22    1.01
   6  -9   0   22.73    1.09
   6  -9   0   20.75    1.07
  -6  -9   0   22.79    0.98
   6  -9   0   22.16    0.91
   6  -9   0   20.60    0.91
   6   9   0   21.94    0.98
  -6   9   0   21.74    0.98
   6   9   0   20.33    0.97
  -6   9   0   21.31    0.95
   6   9   0   21.51    0.96
  -6   9   0   22.29    0.95
   6   9   0   23.20    1.00
   7  -9   0   21.42    1.09
  -7  -9   0   22.75    0.99
   7  -9   0   22.25    0.93
   7  -9   0   22.60    1.11
  -7  -9   0   19.57    0.93
   7  -9   0   21.72    1.02
   7  -9   0   21.51    0.93
   7   9   0   22.18    0.98
  -7   9   0   21.61    0.96
   7   9   0   21.40    1.04
   7   9   0   22.77    1.22
   7   9   0   21.88    1.00
  -7   9   0   21.84    0.96
   8  -9   0   46.07    1.88
   8  -9   0   48.98    1.98
   8  -9   0   50.50    1.90
   8  -9   0   49.45    2.09
  -8  -9   0   44.42    1.89
   8  -9   0   47.32    2.07
  -8  -9   0   48.19    1.94
  -8   9   0   48.68    1.94
  -8   9   0   48.71    1.93
   8   9   0   49.54    1.96
   8   9   0   47.33    1.96
   8   9   0   48.30    1.96
   8   9   0   49.90    2.02
  -8   9   0   49.08    1.96
  -8   9   0   47.34    1.92
   8   9   0   50.06    1.99
  -9  -9   0    8.13    0.53
   9  -9   0    7.42    0.47
   9  -9   0    7.88    0.57
   9  -9   0    8.11    0.50
   9  -9   0    6.72    0.65
   9  -9   0    9.02    0.69
  -9  -9   0    7.86    0.49
   9  -9   0    7.45    0.42
   9   9   0    8.89    0.61
   9   9   0    8.78    0.56
  -9   9   0    7.72    0.51
   9   9   0    8.78    0.57
  -9   9   0    7.43    0.51
   9   9   0    8.91    0.57
  -9   9   0    9.13    0.57
   9   9   0    9.05    0.59
  -9   9   0    8.13    0.52
  10  -9   0    5.74    0.44
 -10  -9   0    5.18    0.45
  10  -9   0    6.00    0.62
  10  -9   0    4.51    0.46
  10  -9   0    4.68    0.55
 -10  -9   0    5.75    0.43
  10  -9   0    4.59    0.39
  10  -9   0    5.51    0.40
  10   9   0    5.93    0.49
 -10   9   0    5.77    0.49
  10   9   0    6.10    0.50
 -10   9   0    5.04    0.43
 -10   9   0    5.25    0.44
  10   9   0    5.51    0.53
  10   9   0    5.62    0.50
 -10   9   0    5.04    0.45
  10   9   0    5.47    0.53
  10   9   0    5.72    0.49
 -11  -9   0    0.21    0.21
  11  -9   0    0.29    0.21
  11  -9   0    0.42    0.25
  11  -9   0   -0.12    0.34
  11  -9   0    0.12    0.19
  11  -9   0    0.35    0.32
 -11  -9   0   -0.50    0.28
 -11  -9   0   -0.17    0.18
  11  -9   0    0.16    0.13
 -11   9   0    0.22    0.22
  11   9   0   -0.03    0.21
  11   9   0    0.07    0.24
 -11   9   0   -0.24    0.18
  11   9   0    0.27    0.26
 -11   9   0    0.07    0.22
  11   9   0    0.16    0.18
 -11   9   0    0.12    0.20
  11   9   0    0.57    0.28
 -11   9   0   -0.13    0.22
 -11   9   0   -0.09    0.26
  11   9   0    0.17    0.22
 -12  -9   0   16.17    0.88
  12  -9   0   16.29    0.73
  12  -9   0   16.75    0.82
  12  -9   0   16.54    0.93
  12  -9   0   15.44    0.88
 -12  -9   0   17.09    0.85
 -12  -9   0   13.76    0.91
  12  -9   0   17.40    1.10
  12  -9   0   16.79    0.79
 -12   9   0   16.31    0.88
 -12   9   0   15.59    0.89
 -12   9   0   17.13    0.82
  12   9   0   16.38    0.94
 -12   9   0   16.69    0.90
  12   9   0   15.46    0.95
  12   9   0   16.70    0.91
  12   9   0   16.32    0.89
 -12   9   0   17.09    0.85
 -13  -9   0    0.13    0.22
 -13  -9   0    0.57    0.27
  13  -9   0   -0.01    0.40
  13  -9   0   -0.17    0.26
  13  -9   0    0.46    0.17
 -13  -9   0    0.58    0.31
  13  -9   0    0.62    0.21
  13   9   0    0.35    0.27
 -13   9   0    0.24    0.22
  13   9   0    0.16    0.25
  13   9   0    0.40    0.27
 -13   9   0    0.13    0.26
 -13   9   0    0.34    0.30
  13   9   0    0.27    0.34
 -13   9   0    0.09    0.25
  13   9   0    0.40    0.27
  14  -9   0    8.15    0.53
 -14  -9   0    9.67    0.93
 -14  -9   0    8.64    0.59
  14  -9   0    8.18    0.46
 -14  -9   0    6.91    0.59
  14  -9   0    6.31    0.79
  14  -9   0    6.61    0.63
  14   9   0    6.26    0.58
 -14   9   0    7.53    0.62
  14   9   0    8.04    0.71
 -14   9   0    7.71    0.56
 -14   9   0    7.75    0.65
  14   9   0    6.94    0.64
  14   9   0    8.47    0.68
  15  -9   0    0.23    0.30
 -15  -9   0   -0.08    0.23
  15  -9   0    0.45    0.25
 -15  -9   0    0.32    0.26
 -15  -9   0   -0.35    0.28
  15  -9   0    0.19    0.16
 -15  -9   0    0.12    0.20
 -15   9   0    0.40    0.29
 -15   9   0    0.25    0.28
  15   9   0   -0.53    0.25
  15   9   0    0.19    0.26
  15   9   0   -0.09    0.28
 -15   9   0    0.02    0.23
  15   9   0   -0.07    0.30
 -16  -9   0    3.73    0.48
  16  -9   0    3.59    0.41
 -16  -9   0    3.07    0.41
 -16  -9   0    4.26    0.45
  16  -9   0    3.43    0.29
 -16  -9   0    3.28    0.32
  16  -9   0    3.68    0.47
  16   9   0    3.88    0.74
 -16   9   0    3.56    0.39
  16   9   0    3.46    0.42
  16   9   0    3.09    0.45
 -16   9   0    3.36    0.41
  16   9   0    3.21    0.51
 -16   9   0    3.11    0.42
  17  -9   0   10.06    0.63
  17  -9   0    9.98    0.50
 -17  -9   0    9.21    0.68
 -17  -9   0    9.45    0.64
 -17  -9   0    9.11    0.64
 -17  -9   0    9.05    0.52
  17  -9   0    9.44    0.69
  17   9   0    8.93    0.72
  17   9   0    8.30    0.62
 -17   9   0    9.02    0.60
 -17   9   0    7.95    0.63
  17   9   0    8.00    0.62
 -17   9   0   10.24    0.68
  18  -9   0    8.48    0.59
  18  -9   0    8.96    0.45
 -18  -9   0    9.62    0.82
 -18  -9   0    9.10    0.64
 -18  -9   0    9.21    0.48
  18  -9   0    7.60    0.62
  18  -9   0    8.57    0.61
 -18  -9   0    7.81    0.58
 -18  -9   0    9.25    0.67
  18   9   0    7.98    0.72
  18   9   0    8.18    0.58
 -18   9   0    8.55    0.64
 -18   9   0    8.90    0.58
 -18   9   0    7.44    0.59
  18   9   0    9.85    0.63
 -19  -9   0    0.39    0.27
 -19  -9   0    0.35    0.24
  19  -9   0   -0.04    0.25
  19  -9   0    0.07    0.25
  19  -9   0    0.34    0.15
 -19  -9   0    0.09    0.24
 -19  -9   0    0.53    0.25
 -19   9   0    0.13    0.24
  19   9   0    0.57    0.30
 -19   9   0    0.18    0.24
  19   9   0    0.01    0.26
 -20  -9   0    0.06    0.24
  20  -9   0    0.19    0.22
 -20  -9   0    0.52    0.24
  20   9   0    0.06    0.25
 -20   9   0    0.20    0.22
 -20   9   0   -0.19    0.20
  21  -9   0    4.10    0.51
 -21  -9   0    4.24    0.36
 -21   9   0    3.54    0.34
  21   9   0    4.29    0.40
 -21   9   0    3.81    0.43
  21   9   0    3.46    0.38
 -22  -9   0    1.85    0.26
 -22   9   0    2.29    0.24
  22   9   0    1.73    0.25
  22   9   0    1.87    0.31
   0 -10   0   20.90    0.98
   0 -10   0   20.87    0.93
   0 -10   0   20.77    0.97
   0 -10   0   19.68    0.88
   0  10   0   21.03    0.93
   0  10   0   21.64    0.90
   0  10   0   19.25    0.91
   0  10   0   21.45    0.91
  -1 -10   0   11.50    0.65
  -1 -10   0   11.17    0.65
   1 -10   0   11.58    0.62
   1 -10   0   11.41    0.67
  -1 -10   0   12.02    0.62
  -1 -10   0   11.58    0.56
   1 -10   0   11.06    0.56
   1 -10   0   11.91    0.68
   1  10   0   12.62    0.59
  -1  10   0   11.53    0.59
   1  10   0   10.80    0.59
  -1  10   0   11.69    0.58
  -1  10   0   11.62    0.60
   1  10   0   12.49    0.63
   1  10   0   11.86    0.59
  -1  10   0   12.03    0.62
   2 -10   0   18.12    0.90
   2 -10   0   17.62    0.83
  -2 -10   0   18.42    0.83
   2 -10   0   18.74    0.90
  -2 -10   0   16.86    0.85
  -2 -10   0   18.24    0.87
   2 -10   0   16.93    0.77
  -2 -10   0   16.44    0.77
  -2  10   0   17.73    0.80
   2  10   0   18.35    0.80
  -2  10   0   17.74    0.81
   2  10   0   17.85    0.81
   2  10   0   16.71    0.80
  -2  10   0   18.61    0.84
   2  10   0   17.88    0.84
  -2  10   0   17.76    0.80
   3 -10   0    5.02    0.47
   3 -10   0    5.97    0.38
  -3 -10   0    5.94    0.42
  -3 -10   0    6.41    0.46
   3 -10   0    6.31    0.44
  -3 -10   0    6.40    0.46
   3 -10   0    5.92    0.49
   3  10   0    6.63    0.42
  -3  10   0    6.32    0.42
   3  10   0    6.44    0.41
  -3  10   0    6.13    0.44
  -3  10   0    6.07    0.40
   3  10   0    6.67    0.43
  -3  10   0    5.85    0.40
   4 -10   0   10.74    0.60
   4 -10   0   10.23    0.67
  -4 -10   0   11.12    0.59
   4 -10   0   11.90    0.70
   4 -10   0   11.38    0.69
   4  10   0   10.06    0.56
  -4  10   0    9.58    0.57
  -4  10   0   10.15    0.56
  -4  10   0   11.41    0.60
   4  10   0   10.69    0.59
   4  10   0   11.18    0.58
  -4  10   0   10.74    0.56
   4  10   0   10.65    0.58
   5 -10   0    6.09    0.39
   5 -10   0    6.63    0.35
  -5 -10   0    6.33    0.43
   5 -10   0    6.19    0.56
   5 -10   0    6.42    0.55
   5 -10   0    5.69    0.45
  -5  10   0    6.47    0.42
   5  10   0    4.96    0.41
  -5  10   0    6.34    0.42
  -5  10   0    6.54    0.46
   5  10   0    5.99    0.44
   5  10   0    6.98    0.43
  -5  10   0    6.45    0.41
   5  10   0    6.06    0.45
   5  10   0    5.84    0.45
   6 -10   0    4.85    0.57
   6 -10   0    5.40    0.51
   6 -10   0    5.76    0.34
   6 -10   0    5.15    0.36
  -6 -10   0    5.22    0.38
   6 -10   0    5.26    0.52
  -6 -10   0    5.93    0.50
   6  10   0    5.15    0.41
  -6  10   0    5.52    0.41
  -6  10   0    5.97    0.44
   6  10   0    5.25    0.43
  -6  10   0    5.59    0.39
   6  10   0    5.56    0.52
   6  10   0    5.35    0.48
   7 -10   0    5.06    0.36
   7 -10   0    5.36    0.34
  -7 -10   0    4.54    0.40
   7 -10   0    4.08    0.49
   7 -10   0    6.15    0.57
  -7 -10   0    4.42    0.39
   7 -10   0    4.37    0.42
  -7  10   0    5.19    0.40
  -7  10   0    4.58    0.39
   7  10   0    4.63    0.41
  -7  10   0    5.11    0.43
   7  10   0    4.55    0.41
   7  10   0    5.49    0.44
   7  10   0    5.03    0.48
  -7  10   0    4.60    0.40
   7  10   0    4.85    0.41
  -8 -10   0    6.12    0.45
   8 -10   0    5.87    0.50
   8 -10   0    6.17    0.61
   8 -10   0    5.77    0.35
   8 -10   0    6.09    0.40
   8 -10   0    5.54    0.40
  -8 -10   0    6.36    0.40
   8 -10   0    5.87    0.58
  -8 -10   0    5.75    0.42
  -8  10   0    5.87    0.45
  -8  10   0    6.00    0.45
   8  10   0    5.76    0.48
   8  10   0    6.30    0.47
  -8  10   0    6.33    0.49
   8  10   0    5.87    0.50
   8  10   0    6.05    0.51
  -8  10   0    5.74    0.43
   8  10   0    6.97    0.55
   9 -10   0    1.26    0.38
   9 -10   0    1.08    0.21
   9 -10   0    1.07    0.23
   9 -10   0    0.75    0.27
   9 -10   0    0.77    0.25
   9 -10   0    0.27    0.31
  -9 -10   0    1.05    0.22
  -9 -10   0    0.58    0.22
   9  10   0    0.44    0.23
  -9  10   0    0.78    0.23
   9  10   0    0.77    0.25
   9  10   0    1.02    0.31
  -9  10   0    0.76    0.21
   9  10   0    0.98    0.29
   9  10   0    0.88    0.27
  -9  10   0    0.83    0.25
  -9  10   0    0.74    0.23
  10 -10   0   10.88    0.54
  10 -10   0   11.63    0.74
  10 -10   0   11.94    0.81
 -10 -10   0   11.38    0.60
  10 -10   0   10.14    0.82
 -10 -10   0   10.64    0.77
  10 -10   0   11.30    0.89
 -10 -10   0   11.53    0.68
  10  10   0   11.88    0.71
 -10  10   0   12.42    0.71
 -10  10   0   11.27    0.65
  10  10   0   11.94    0.73
 -10  10   0   10.18    0.71
  10  10   0   11.55    0.70
 -10  10   0   11.28    0.67
  10  10   0   11.62    0.78
  11 -10   0    0.99    0.30
 -11 -10   0    1.20    0.32
 -11 -10   0    0.83    0.25
  11 -10   0    1.12    0.18
  11 -10   0    1.29    0.24
  11 -10   0    1.20    0.45
  11 -10   0    0.99    0.43
 -11 -10   0    0.90    0.21
 -11 -10   0    1.11    0.26
  11  10   0    0.52    0.28
 -11  10   0    1.54    0.32
  11  10   0    1.12    0.30
  11  10   0    0.89    0.31
  11  10   0    0.80    0.27
 -11  10   0    0.92    0.26
 -11  10   0    0.66    0.23
 -11  10   0    0.68    0.26
 -11  10   0    0.72    0.28
  12 -10   0    4.67    0.42
 -12 -10   0    4.96    0.38
  12 -10   0    4.99    0.66
  12 -10   0    4.90    0.41
 -12 -10   0    3.52    0.53
 -12 -10   0    5.14    0.52
 -12 -10   0    5.04    0.45
  12 -10   0    4.83    0.36
 -12  10   0    4.39    0.73
  12  10   0    5.11    0.54
  12  10   0    4.24    0.50
 -12  10   0    5.62    0.52
  12  10   0    5.14    0.52
 -12  10   0    4.61    0.48
 -12  10   0    4.52    0.43
 -12  10   0    5.37    0.45
  13 -10   0    3.62    0.35
  13 -10   0    2.90    0.43
 -13 -10   0    3.51    0.33
  13 -10   0    2.65    0.58
 -13 -10   0    2.58    0.37
  13 -10   0    3.45    0.29
 -13 -10   0    2.69    0.44
 -13 -10   0    3.49    0.40
  13  10   0    2.92    0.43
  13  10   0    2.24    0.43
  13  10   0    2.94    0.41
 -13  10   0    2.51    0.40
 -13  10   0    3.58    0.37
 -14 -10   0   12.88    0.80
  14 -10   0    9.54    0.98
 -14 -10   0    9.44    0.68
 -14 -10   0   10.46    0.60
  14 -10   0   10.68    0.56
 -14 -10   0   11.93    0.70
  14 -10   0   10.04    0.75
  14 -10   0   10.73    0.63
  14  10   0   10.16    0.71
  14  10   0   11.26    0.78
  14  10   0   10.95    0.77
 -14  10   0   12.44    0.77
 -14  10   0   12.02    0.87
 -14  10   0    9.02    0.70
  14  10   0   10.91    0.84
  14  10   0    9.83    0.69
 -15 -10   0    4.27    0.45
  15 -10   0    3.97    0.30
  15 -10   0    3.28    0.46
 -15 -10   0    2.98    0.45
 -15 -10   0    3.87    0.33
  15 -10   0    3.80    0.38
 -15 -10   0    3.26    0.42
  15  10   0    3.36    0.40
  15  10   0    3.15    0.46
 -15  10   0    3.85    0.39
 -15  10   0    3.30    0.43
  15  10   0    2.97    0.41
 -15  10   0    2.79    0.41
  15  10   0    3.49    0.53
  15  10   0    2.63    0.44
 -16 -10   0    1.06    0.23
 -16 -10   0    0.85    0.29
  16 -10   0    1.34    0.21
 -16 -10   0    1.67    0.56
  16 -10   0    1.05    0.29
  16  10   0    1.23    0.40
  16  10   0    1.03    0.36
 -16  10   0    0.90    0.30
  16  10   0    1.38    0.35
  16  10   0    1.03    0.45
 -16  10   0    1.46    0.28
  17 -10   0    3.59    0.44
  17 -10   0    3.49    0.39
 -17 -10   0    3.17    0.39
 -17 -10   0    3.82    0.44
 -17 -10   0    3.38    0.29
 -17 -10   0    3.68    0.43
  17 -10   0    3.34    0.28
 -17  10   0    3.58    0.41
  17  10   0    4.86    0.53
 -17  10   0    3.55    0.41
  17  10   0    3.49    0.57
  17  10   0    3.42    0.39
  18 -10   0    5.28    0.45
  18 -10   0    3.77    0.42
 -18 -10   0    4.89    0.50
 -18 -10   0    4.80    0.33
 -18 -10   0    3.77    0.40
 -18 -10   0    5.38    0.47
  18 -10   0    4.90    0.50
  18 -10   0    5.29    0.32
 -18  10   0    5.09    0.45
 -18  10   0    4.99    0.47
  18  10   0    4.44    0.51
 -19 -10   0    0.29    0.26
 -19 -10   0    0.58    0.24
 -19  10   0    0.27    0.36
  19  10   0    0.72    0.31
 -19  10   0    0.60    0.29
  19  10   0    0.25    0.31
 -20 -10   0    4.74    0.41
  20 -10   0    4.07    0.38
  20  10   0    5.97    0.50
 -20  10   0    5.02    0.44
 -20  10   0    4.36    0.45
  20  10   0    4.14    0.47
 -21 -10   0   -0.28    0.18
  21  10   0    0.46    0.35
  21  10   0    0.27    0.24
 -21  10   0    0.10    0.20
 -21  10   0    0.21    0.18
 -22  10   0    2.59    0.25
  22  10   0    3.72    0.32
   0 -11   0    0.00    0.13
   0 -11   0   -0.03    0.19
   0 -11   0    0.00    0.18
   0 -11   0   -0.04    0.14
   0  11   0    0.12    0.14
   0  11   0   -0.03    0.17
   0  11   0   -0.02    0.16
   0  11   0    0.05    0.14
   1 -11   0    1.38    0.29
   1 -11   0    1.36    0.27
  -1 -11   0    1.07    0.24
  -1 -11   0    1.61    0.25
  -1 -11   0    1.98    0.30
   1 -11   0    1.58    0.24
   1 -11   0    1.52    0.22
  -1 -11   0    0.99    0.18
   1  11   0    1.45    0.22
  -1  11   0    1.18    0.24
   1  11   0    1.09    0.21
  -1  11   0    1.20    0.21
  -1  11   0    1.09    0.22
   1  11   0    1.48    0.23
  -1  11   0    1.27    0.21
   1  11   0    1.42    0.25
  -2 -11   0   17.73    0.86
   2 -11   0   19.58    0.95
   2 -11   0   18.66    0.88
  -2 -11   0   19.33    0.92
  -2 -11   0   18.04    0.90
   2 -11   0   16.93    0.92
  -2 -11   0   17.66    0.81
   2 -11   0   17.21    0.80
  -2  11   0   19.20    0.84
  -2  11   0   19.33    0.88
   2  11   0   19.20    0.88
  -2  11   0   17.87    0.85
  -2  11   0   17.68    0.84
   2  11   0   18.82    0.84
   2  11   0   17.52    0.84
   2  11   0   19.35    0.86
  -3 -11   0    2.24    0.29
  -3 -11   0    2.63    0.29
   3 -11   0    1.99    0.33
   3 -11   0    2.53    0.31
   3 -11   0    2.14    0.25
  -3 -11   0    2.29    0.31
  -3 -11   0    1.91    0.24
   3 -11   0    2.56    0.35
   3  11   0    2.27    0.26
  -3  11   0    1.94    0.25
   3  11   0    2.26    0.27
  -3  11   0    2.40    0.28
   3  11   0    2.58    0.27
  -3  11   0    2.03    0.26
  -3  11   0    2.88    0.49
  -4 -11   0   49.40    2.08
   4 -11   0   47.57    2.03
   4 -11   0   53.26    2.26
   4 -11   0   45.16    1.86
   4 -11   0   45.83    2.02
  -4  11   0   47.11    1.90
   4  11   0   47.17    1.92
   4  11   0   48.06    1.90
   4  11   0   49.64    1.94
   4  11   0   48.29    1.92
  -4  11   0   46.62    2.03
  -4  11   0   47.76    1.91
  -4  11   0   49.74    1.94
  -5 -11   0    4.18    0.34
   5 -11   0    3.80    0.40
   5 -11   0    3.30    0.42
  -5 -11   0    3.81    0.36
   5 -11   0    3.68    0.32
   5 -11   0    3.60    0.43
   5  11   0    4.31    0.40
  -5  11   0    3.70    0.37
  -5  11   0    3.22    0.32
   5  11   0    4.29    0.40
  -5  11   0    3.47    0.34
  -5  11   0    4.02    0.37
   5  11   0    4.57    0.37
   5  11   0    3.61    0.34
   6 -11   0    8.28    0.67
   6 -11   0    8.46    0.49
  -6 -11   0    7.52    0.56
   6 -11   0    8.93    0.58
  -6 -11   0    8.94    0.55
   6 -11   0    8.57    0.72
   6  11   0    8.39    0.52
  -6  11   0    8.64    0.53
  -6  11   0    8.75    0.52
  -6  11   0    8.59    0.57
  -6  11   0    8.22    0.52
   6  11   0   10.12    0.59
   6  11   0    9.08    0.55
   6  11   0    9.96    0.58
   6  11   0    8.30    0.56
  -7 -11   0    7.90    0.49
   7 -11   0    8.32    0.58
  -7 -11   0    7.29    0.45
   7 -11   0    7.09    0.65
   7 -11   0    7.87    0.69
   7 -11   0    8.37    0.48
   7 -11   0    7.88    0.43
  -7 -11   0    8.91    0.55
  -7  11   0    7.24    0.52
  -7  11   0    8.58    0.57
   7  11   0    8.92    0.57
   7  11   0    8.72    0.58
   7  11   0    8.36    0.55
   7  11   0    8.07    0.62
  -7  11   0    9.08    0.54
   7  11   0    9.57    0.57
   7  11   0    7.85    0.51
  -7  11   0    6.77    0.55
  -7  11   0    9.02    0.53
  -8 -11   0    7.67    0.54
   8 -11   0    8.73    0.62
   8 -11   0    8.51    0.45
   8 -11   0    8.68    0.73
  -8 -11   0    8.12    0.47
   8 -11   0    8.47    0.50
   8 -11   0    8.52    0.75
  -8 -11   0    8.39    0.51
  -8  11   0    8.44    0.56
   8  11   0    9.75    0.59
  -8  11   0    8.07    0.58
   8  11   0    8.96    0.65
   8  11   0    9.24    0.54
   8  11   0    8.38    0.59
   8  11   0    7.47    0.70
   8  11   0    8.56    0.59
  -8  11   0    8.89    0.57
   9 -11   0    3.56    0.54
   9 -11   0    3.46    0.50
  -9 -11   0    2.74    0.27
  -9 -11   0    3.24    0.35
   9 -11   0    2.26    0.36
   9 -11   0    3.27    0.32
  -9 -11   0    2.35    0.41
   9 -11   0    3.45    0.27
  -9 -11   0    2.19    0.32
   9  11   0    2.79    0.38
  -9  11   0    2.80    0.36
   9  11   0    1.94    0.33
  -9  11   0    2.97    0.35
  -9  11   0    3.32    0.37
   9  11   0    2.68    0.43
   9  11   0    2.36    0.42
  -9  11   0    3.21    0.41
   9  11   0    2.13    0.29
   9  11   0    3.21    0.42
  10 -11   0    0.56    0.39
 -10 -11   0    0.73    0.20
  10 -11   0    0.62    0.21
 -10 -11   0    0.79    0.24
  10 -11   0    0.44    0.43
  10 -11   0    0.98    0.18
 -10 -11   0    1.35    0.39
 -10 -11   0    0.62    0.24
  10 -11   0    0.53    0.27
  10  11   0    0.66    0.26
  10  11   0    0.60    0.31
 -10  11   0    1.16    0.30
  10  11   0    0.30    0.27
  10  11   0    0.70    0.32
 -10  11   0    0.82    0.26
 -10  11   0    0.41    0.27
 -10  11   0    1.16    0.26
  10  11   0    0.91    0.23
  11 -11   0    7.90    0.44
 -11 -11   0    7.98    0.68
 -11 -11   0    7.80    0.49
  11 -11   0    7.24    0.79
  11 -11   0    7.85    0.51
  11 -11   0    7.39    0.64
 -11 -11   0    7.64    0.54
 -11 -11   0    8.34    0.58
  11  11   0    7.70    0.63
 -11  11   0    8.01    0.62
 -11  11   0    7.05    0.68
 -11  11   0    6.88    0.51
  11  11   0    7.33    0.67
 -11  11   0    6.59    0.58
  11  11   0    8.58    0.64
 -11  11   0    6.59    0.55
  11  11   0    6.68    0.64
  12 -11   0   23.49    1.44
 -12 -11   0   24.27    1.14
  12 -11   0   26.12    1.04
  12 -11   0   24.29    1.11
  12 -11   0   23.93    1.08
 -12 -11   0   23.45    1.22
 -12 -11   0   25.51    1.07
  12 -11   0   24.35    1.24
 -12 -11   0   23.95    1.18
  12  11   0   20.53    1.49
  12  11   0   25.79    1.23
 -12  11   0   24.98    1.15
 -12  11   0   24.71    1.20
  12  11   0   23.66    1.18
  12  11   0   25.48    1.22
 -12  11   0   24.80    1.21
 -12  11   0   24.86    1.11
  13 -11   0    2.41    0.42
  13 -11   0    2.91    0.35
 -13 -11   0    3.08    0.40
 -13 -11   0    2.73    0.37
 -13 -11   0    2.23    0.28
  13 -11   0    3.17    0.28
  13 -11   0    3.87    0.78
  13 -11   0    3.16    0.34
 -13 -11   0    3.15    0.45
  13  11   0    2.28    0.37
 -13  11   0    2.58    0.39
 -13  11   0    2.90    0.38
  13  11   0    2.94    0.46
 -13  11   0    2.90    0.42
  13  11   0    1.98    0.42
 -13  11   0    2.65    0.34
  13  11   0    2.45    0.56
 -14 -11   0    0.15    0.19
 -14 -11   0    0.28    0.26
  14 -11   0    0.77    0.33
 -14 -11   0    0.22    0.23
  14 -11   0    0.69    0.19
 -14 -11   0    0.21    0.20
  14 -11   0    0.52    0.23
 -14 -11   0   -0.21    0.29
  14  11   0   -0.32    0.26
 -14  11   0    0.52    0.29
 -14  11   0    0.32    0.22
  14  11   0    0.44    0.32
  14  11   0    0.21    0.26
 -14  11   0    0.11    0.27
  14  11   0    0.40    0.36
 -14  11   0    0.26    0.26
  15 -11   0    0.31    0.17
 -15 -11   0    0.55    0.27
 -15 -11   0    0.29    0.26
  15 -11   0    0.14    0.23
  15 -11   0    0.34    0.29
 -15 -11   0    0.61    0.21
 -15 -11   0    0.12    0.32
 -15  11   0    0.05    0.18
  15  11   0    0.35    0.32
  15  11   0    0.75    0.39
  15  11   0    0.64    0.35
 -15  11   0    0.74    0.30
 -15  11   0    0.77    0.31
  15  11   0    0.37    0.27
 -16 -11   0    0.20    0.27
 -16 -11   0    0.05    0.30
 -16 -11   0    0.09    0.18
  16 -11   0    0.32    0.17
 -16 -11   0    0.24    0.25
  16 -11   0    0.40    0.25
  16 -11   0    0.14    0.28
 -16  11   0    0.28    0.29
  16  11   0    0.73    0.35
 -16  11   0    0.14    0.26
 -16  11   0    0.17    0.19
  16  11   0    0.49    0.27
 -17 -11   0    9.59    0.48
 -17 -11   0    9.81    0.68
  17 -11   0    7.04    0.62
  17 -11   0    8.74    0.46
 -17 -11   0    8.98    0.61
  17 -11   0    8.48    0.56
 -17 -11   0   10.04    0.63
  17  11   0    8.70    0.76
 -17  11   0    8.32    0.60
 -17  11   0    8.45    0.64
  17  11   0    8.70    0.58
  17  11   0   10.36    0.76
 -18 -11   0    1.51    0.29
  18 -11   0    1.34    0.30
  18 -11   0    1.18    0.31
  18 -11   0    1.67    0.29
 -18 -11   0    1.00    0.24
  18 -11   0    1.52    0.23
 -18 -11   0    1.06    0.26
  18  11   0    1.61    0.36
  18  11   0    1.27    0.35
 -18  11   0    1.18    0.30
  19 -11   0    1.02    0.26
 -19 -11   0    0.96    0.27
 -19  11   0    0.86    0.26
  19  11   0    0.53    0.29
  19  11   0    0.42    0.27
 -20 -11   0    0.83    0.23
 -20  11   0    1.00    0.23
  20  11   0    0.80    0.26
  20  11   0    0.71    0.28
 -21  11   0   -0.21    0.15
  21  11   0    0.11    0.20
 -21  11   0    0.20    0.16
   0 -12   0    1.26    0.28
   0 -12   0    1.32    0.30
   0 -12   0    1.90    0.23
   0 -12   0    1.43    0.25
   0  12   0    1.15    0.25
   0  12   0    1.90    0.28
   0  12   0    1.11    0.22
   1 -12   0   13.53    0.81
  -1 -12   0   13.86    0.81
   1 -12   0   15.77    0.78
  -1 -12   0   14.06    0.70
   1 -12   0   15.01    0.71
   1 -12   0   15.20    0.84
  -1 -12   0   15.33    0.77
  -1 -12   0   14.74    0.81
  -1  12   0   16.10    0.74
  -1  12   0   15.73    0.76
   1  12   0   15.14    0.74
  -1  12   0   13.41    0.98
   1  12   0   15.50    0.76
  -1  12   0   15.60    0.78
   1  12   0   15.56    0.78
  -2 -12   0    0.36    0.21
   2 -12   0   -0.04    0.22
   2 -12   0    0.26    0.18
   2 -12   0    0.21    0.16
   2 -12   0    0.24    0.23
  -2 -12   0    0.32    0.17
  -2 -12   0    0.19    0.17
  -2 -12   0    0.46    0.22
  -2  12   0    0.08    0.16
   2  12   0   -0.11    0.18
  -2  12   0    0.01    0.17
  -2  12   0    0.21    0.17
   2  12   0    0.07    0.17
   2  12   0    0.20    0.21
   2  12   0    0.09    0.16
  -2  12   0    0.37    0.19
  -3 -12   0   20.77    0.94
  -3 -12   0   21.34    1.04
   3 -12   0   21.65    0.94
   3 -12   0   21.57    1.10
  -3 -12   0   21.79    1.04
   3 -12   0   21.99    1.03
   3 -12   0   21.14    1.09
  -3 -12   0   21.94    1.00
   3  12   0   22.06    0.98
  -3  12   0   21.08    0.98
   3  12   0   21.24    1.00
  -3  12   0   21.61    1.01
   3  12   0   21.83    0.99
  -3  12   0   21.16    0.98
  -3  12   0   21.41    0.97
   3  12   0   21.75    1.00
   4 -12   0   10.41    0.73
   4 -12   0   10.95    0.65
  -4 -12   0   10.70    0.58
  -4 -12   0   10.98    0.63
   4 -12   0   11.82    0.77
  -4 -12   0   11.15    0.71
   4 -12   0   11.54    0.58
   4 -12   0   11.18    0.58
  -4  12   0    9.82    0.60
   4  12   0   10.70    0.63
   4  12   0   10.79    0.64
  -4  12   0   12.22    0.64
   4  12   0   11.15    0.64
   4  12   0   10.93    0.62
  -4  12   0   11.70    0.62
  -4  12   0   11.79    0.66
  -5 -12   0    5.49    0.40
   5 -12   0    5.56    0.47
  -5 -12   0    4.60    0.35
   5 -12   0    4.78    0.54
   5 -12   0    4.82    0.51
  -5 -12   0    5.53    0.43
   5 -12   0    4.82    0.33
   5 -12   0    5.17    0.39
   5  12   0    5.30    0.42
  -5  12   0    4.83    0.42
   5  12   0    5.05    0.45
  -5  12   0    5.40    0.42
  -5  12   0    4.90    0.46
  -5  12   0    5.22    0.41
   5  12   0    5.28    0.42
   5  12   0    5.56    0.47
   6 -12   0   13.74    0.66
   6 -12   0   14.81    0.70
  -6 -12   0   13.91    0.75
   6 -12   0   13.83    0.89
  -6 -12   0   13.92    0.69
   6 -12   0   13.92    0.89
   6 -12   0   13.63    0.79
  -6  12   0   14.19    0.77
   6  12   0   14.37    0.76
  -6  12   0   13.59    0.80
  -6  12   0   13.76    0.72
  -6  12   0   12.62    0.67
  -6  12   0   15.04    0.77
   6  12   0   14.09    0.77
   6  12   0   13.49    0.78
   6  12   0   14.38    0.72
   7 -12   0    0.37    0.24
   7 -12   0    0.28    0.13
   7 -12   0   -0.18    0.30
  -7 -12   0    0.26    0.21
   7 -12   0    0.32    0.18
  -7 -12   0    0.01    0.15
  -7 -12   0    0.31    0.19
   7  12   0    0.58    0.21
  -7  12   0    0.03    0.26
  -7  12   0    0.06    0.18
   7  12   0    0.28    0.22
   7  12   0    0.45    0.25
  -7  12   0   -0.05    0.18
  -7  12   0    0.14    0.19
  -7  12   0    0.18    0.19
  -7  12   0    0.12    0.23
   7  12   0    0.33    0.22
   7  12   0    0.40    0.30
   7  12   0    0.04    0.24
   7  12   0    0.19    0.22
   8 -12   0    1.13    0.39
   8 -12   0    0.77    0.20
  -8 -12   0    0.69    0.23
   8 -12   0    0.31    0.24
  -8 -12   0    0.75    0.19
   8 -12   0    1.30    0.38
  -8 -12   0    0.17    0.21
   8 -12   0    0.66    0.16
   8  12   0    0.82    0.26
  -8  12   0    0.70    0.22
   8  12   0    1.02    0.37
   8  12   0    0.30    0.24
   8  12   0    1.01    0.32
  -8  12   0    0.73    0.37
  -8  12   0    0.48    0.23
  -8  12   0    0.79    0.27
   8  12   0    0.66    0.27
   8  12   0    0.25    0.25
  -9 -12   0    1.74    0.29
   9 -12   0    1.56    0.47
   9 -12   0    2.17    0.23
   9 -12   0    2.05    0.47
   9 -12   0    2.03    0.36
  -9 -12   0    2.29    0.26
   9 -12   0    1.93    0.28
  -9 -12   0    1.56    0.29
   9  12   0    1.87    0.35
   9  12   0    1.63    0.33
  -9  12   0    1.49    0.28
   9  12   0    2.47    0.31
  -9  12   0    2.01    0.36
  -9  12   0    2.05    0.36
   9  12   0    1.91    0.36
   9  12   0    1.53    0.34
  -9  12   0    1.99    0.33
   9  12   0    1.19    0.37
 -10 -12   0    1.30    0.31
 -10 -12   0    0.73    0.25
  10 -12   0    1.19    0.46
  10 -12   0    1.01    0.35
 -10 -12   0    1.20    0.22
  10 -12   0    0.33    0.44
  10 -12   0    1.11    0.19
  10 -12   0    0.79    0.23
  10  12   0    0.74    0.34
 -10  12   0    1.19    0.50
  10  12   0    1.38    0.33
  10  12   0    0.93    0.37
 -10  12   0    0.91    0.32
  10  12   0    0.91    0.26
  10  12   0    0.50    0.44
 -10  12   0    1.39    0.28
  10  12   0    1.44    0.36
 -10  12   0    1.59    0.33
 -11 -12   0   12.43    0.64
 -11 -12   0   12.67    0.75
  11 -12   0   12.37    0.81
  11 -12   0   10.91    0.98
  11 -12   0   12.21    0.68
 -11 -12   0   12.14    0.71
  11 -12   0   12.22    0.60
  11  12   0   12.77    0.87
  11  12   0   12.15    0.78
  11  12   0   12.35    0.76
 -11  12   0   11.91    0.76
 -11  12   0   12.33    0.74
 -11  12   0   11.73    0.78
 -12 -12   0   11.29    0.74
 -12 -12   0   11.93    0.63
  12 -12   0   12.36    0.60
  12 -12   0   11.50    0.80
 -12 -12   0   12.27    0.71
  12 -12   0   11.77    0.64
 -12 -12   0   12.14    0.66
  12 -12   0   12.05    0.68
  12  12   0   12.15    0.80
  12  12   0   12.43    0.79
 -12  12   0   10.45    0.75
  12  12   0   11.13    0.85
 -12  12   0   11.48    0.71
  12  12   0   11.70    0.75
  12  12   0   10.25    0.85
 -12  12   0   11.06    0.77
 -13 -12   0    0.56    0.26
  13 -12   0    0.81    0.32
 -13 -12   0    0.61    0.28
  13 -12   0    0.61    0.18
 -13 -12   0    0.26    0.20
  13 -12   0    0.70    0.23
  13 -12   0    0.76    0.26
  13  12   0    0.83    0.33
 -13  12   0    0.63    0.26
  13  12   0    0.93    0.39
 -13  12   0    0.91    0.30
  13  12   0    0.58    0.32
  13  12   0    0.15    0.26
 -13  12   0    0.59    0.30
  13  12   0    0.30    0.33
 -13  12   0   -0.01    0.21
 -14 -12   0    2.65    0.36
  14 -12   0    2.16    0.40
  14 -12   0    2.31    0.31
  14 -12   0    1.78    0.23
 -14 -12   0    2.03    0.35
 -14 -12   0    2.23    0.26
  14  12   0    2.57    0.53
  14  12   0    2.77    0.58
  14  12   0    1.52    0.31
  14  12   0    2.08    0.43
 -14  12   0    1.85    0.30
 -14  12   0    1.75    0.35
 -14  12   0    1.88    0.36
  14  12   0    2.79    0.44
 -15 -12   0    0.52    0.28
 -15 -12   0    0.47    0.24
  15 -12   0    0.53    0.31
  15 -12   0    0.93    0.27
 -15 -12   0    0.73    0.28
  15 -12   0    0.64    0.20
 -15  12   0    0.89    0.30
  15  12   0    0.55    0.33
 -15  12   0    1.06    0.32
  15  12   0    1.00    0.28
  15  12   0    0.92    0.36
 -15  12   0    0.32    0.22
 -16 -12   0    1.36    0.22
  16 -12   0    1.36    0.28
 -16 -12   0    2.18    0.46
  16 -12   0    1.23    0.32
  16 -12   0    1.67    0.20
 -16 -12   0    1.82    0.32
  16  12   0    1.42    0.38
  16  12   0    1.69    0.29
 -16  12   0    2.14    0.35
  16  12   0    1.89    0.40
 -16  12   0    1.48    0.31
 -17 -12   0   -0.08    0.23
 -17 -12   0    0.18    0.15
  17 -12   0   -0.09    0.23
  17 -12   0    0.08    0.14
  17 -12   0    0.02    0.47
  17  12   0    0.00    0.28
 -17  12   0    0.24    0.25
 -17  12   0   -0.25    0.23
  17  12   0    0.39    0.30
  18 -12   0    9.24    0.58
  18 -12   0    8.27    0.55
 -18 -12   0    9.98    0.60
  18  12   0    8.54    0.62
  18  12   0    9.41    0.95
 -18  12   0    9.69    0.79
 -19  12   0    2.37    0.31
  19  12   0    2.12    0.33
 -20  12   0    3.17    0.36
  20  12   0    4.22    0.57
 -21  12   0    1.27    0.25
  21  12   0    1.22    0.21
 -21  12   0    1.08    0.18
   0 -13   0    0.14    0.15
   0 -13   0    0.03    0.17
   0 -13   0   -0.07    0.13
   0 -13   0    0.26    0.23
   0 -13   0    0.24    0.23
   0  13   0   -0.01    0.18
   0  13   0    0.13    0.20
   0  13   0   -0.07    0.19
   0  13   0   -0.06    0.16
   1 -13   0    7.14    0.42
   1 -13   0    7.50    0.46
  -1 -13   0    8.20    0.59
  -1 -13   0    7.81    0.48
   1 -13   0    6.84    0.58
   1 -13   0    6.91    0.52
   1 -13   0    8.14    0.62
  -1 -13   0    7.76    0.42
  -1 -13   0    7.44    0.58
  -1 -13   0    7.53    0.52
  -1  13   0    7.54    0.49
   1  13   0    7.83    0.50
   1  13   0    7.28    0.52
  -1  13   0    7.62    0.54
  -1  13   0    7.30    0.52
  -1  13   0    7.24    0.47
   1  13   0    8.15    0.55
   1  13   0    8.38    0.53
  -1  13   0    7.94    0.52
   2 -13   0    3.02    0.31
  -2 -13   0    3.16    0.35
   2 -13   0    2.70    0.39
  -2 -13   0    2.68    0.25
  -2 -13   0    2.81    0.39
   2 -13   0    3.17    0.43
  -2 -13   0    2.96    0.31
   2 -13   0    2.54    0.33
  -2 -13   0    2.43    0.35
   2 -13   0    2.84    0.25
  -2  13   0    2.85    0.32
  -2  13   0    2.65    0.35
   2  13   0    2.65    0.33
   2  13   0    2.80    0.32
  -2  13   0    3.28    0.35
  -2  13   0    2.59    0.33
   2  13   0    3.00    0.34
  -3 -13   0    0.29    0.18
   3 -13   0    0.56    0.15
   3 -13   0    0.05    0.24
   3 -13   0    0.33    0.28
   3 -13   0    0.38    0.21
  -3 -13   0    0.52    0.19
   3 -13   0    0.45    0.19
  -3 -13   0    0.32    0.21
  -3 -13   0    0.63    0.25
  -3 -13   0    0.41    0.14
   3  13   0    0.52    0.24
  -3  13   0    0.57    0.22
  -3  13   0    0.32    0.22
   3  13   0    0.32    0.22
  -3  13   0    0.07    0.22
   3  13   0    0.45    0.21
   3  13   0    0.60    0.23
  -3  13   0    0.57    0.21
   4 -13   0    1.13    0.32
  -4 -13   0    1.68    0.24
   4 -13   0    1.97    0.38
   4 -13   0    1.63    0.25
   4 -13   0    1.33    0.20
   4 -13   0    1.46    0.29
  -4 -13   0    1.53    0.32
  -4 -13   0    1.16    0.25
   4  13   0    1.46    0.26
  -4  13   0    1.44    0.55
  -4  13   0    1.47    0.26
  -4  13   0    1.12    0.25
   4  13   0    1.39    0.28
  -4  13   0    1.28    0.29
   4  13   0    1.64    0.27
   5 -13   0    3.98    0.44
   5 -13   0    3.83    0.34
   5 -13   0    3.43    0.27
  -5 -13   0    2.97    0.31
   5 -13   0    3.81    0.53
  -5 -13   0    3.95    0.32
  -5 -13   0    3.50    0.37
  -5  13   0    3.33    0.32
   5  13   0    3.52    0.39
   5  13   0    3.71    0.39
   5  13   0    6.08    0.62
  -5  13   0    3.76    0.41
  -5  13   0    2.93    0.38
   5  13   0    2.95    0.42
  -5  13   0    3.34    0.36
  -5  13   0    3.28    0.34
   6 -13   0    7.34    0.49
   6 -13   0    6.89    0.56
  -6 -13   0    7.09    0.53
   6 -13   0    7.56    0.69
  -6 -13   0    7.12    0.44
   6 -13   0    6.62    0.66
   6 -13   0    7.30    0.42
  -6 -13   0    7.30    0.49
  -6  13   0    8.80    0.78
  -6  13   0    8.16    0.55
  -6  13   0    7.18    0.56
   6  13   0    7.49    0.55
   6  13   0    7.70    0.63
  -6  13   0    6.62    0.46
   6  13   0    7.13    0.53
  -6  13   0    6.57    0.53
   6  13   0    7.05    0.54
   7 -13   0   17.78    0.77
  -7 -13   0   17.86    0.80
  -7 -13   0   18.17    0.85
  -7 -13   0   18.03    0.91
   7 -13   0   16.31    1.08
   7 -13   0   17.81    0.95
   7 -13   0   18.72    1.10
   7 -13   0   17.66    0.84
  -7  13   0   18.22    0.94
   7  13   0   17.11    1.00
  -7  13   0   18.44    0.90
   7  13   0   16.73    0.87
   7  13   0   16.79    1.00
  -7  13   0   15.92    0.92
   7  13   0   17.31    0.92
  -7  13   0   16.37    0.98
   7  13   0   16.80    0.92
   8 -13   0   16.32    0.78
  -8 -13   0   14.67    0.78
  -8 -13   0   15.47    0.73
  -8 -13   0   14.94    0.83
   8 -13   0   15.78    0.89
   8 -13   0   16.90    1.11
   8 -13   0   14.72    1.03
   8 -13   0   16.33    0.70
  -8  13   0   15.63    0.87
   8  13   0   14.97    0.81
  -8  13   0   14.05    0.83
  -8  13   0   15.31    0.83
   8  13   0   15.63    0.94
   8  13   0   14.29    0.94
   8  13   0   15.99    0.86
  -8  13   0   15.65    0.88
   8  13   0   13.58    0.87
  -9 -13   0    2.62    0.34
   9 -13   0    2.78    0.55
  -9 -13   0    3.44    0.35
  -9 -13   0    3.03    0.44
   9 -13   0    2.58    0.26
   9 -13   0    2.51    0.44
   9 -13   0    2.56    0.32
  -9 -13   0    2.66    0.28
   9  13   0    2.28    0.42
   9  13   0    2.83    0.44
   9  13   0    2.89    0.40
  -9  13   0    2.13    0.37
   9  13   0    2.64    0.34
  -9  13   0    2.39    0.34
  -9  13   0    3.28    0.41
  -9  13   0    2.20    0.38
   9  13   0    3.31    0.44
 -10 -13   0    0.32    0.23
  10 -13   0    0.50    0.29
 -10 -13   0    0.24    0.19
 -10 -13   0    0.66    0.26
  10 -13   0    0.12    0.19
 -10 -13   0    0.46    0.26
  10 -13   0    1.21    0.47
  10 -13   0    0.53    0.17
  10  13   0    0.50    0.27
  10  13   0    0.28    0.27
 -10  13   0    0.05    0.30
  10  13   0    0.46    0.35
  10  13   0    0.34    0.26
 -10  13   0    0.61    0.25
 -10  13   0    0.63    0.29
  10  13   0    0.52    0.36
  11 -13   0    0.08    0.28
 -11 -13   0    0.19    0.23
 -11 -13   0    0.13    0.22
 -11 -13   0    0.41    0.20
  11 -13   0    0.10    0.21
  11 -13   0    0.12    0.16
 -11 -13   0    0.62    0.25
 -11  13   0   -0.18    0.35
  11  13   0    0.85    0.38
  11  13   0   -0.43    0.26
  11  13   0    0.32    0.33
  11  13   0    0.26    0.29
 -11  13   0    0.22    0.26
 -11  13   0    0.07    0.24
 -11  13   0   -0.05    0.26
  11  13   0    0.12    0.25
  11  13   0   -0.15    0.18
  12 -13   0   18.98    1.05
 -12 -13   0   18.97    1.00
 -12 -13   0   18.22    0.95
  12 -13   0   20.12    0.95
  12 -13   0   20.23    0.84
 -12 -13   0   19.24    0.92
 -12 -13   0   20.26    0.88
  12  13   0   16.98    1.11
  12  13   0   18.43    1.06
  12  13   0   18.08    0.98
 -12  13   0   20.63    0.99
 -12  13   0   17.61    1.00
  12  13   0   18.79    1.04
 -12  13   0   20.04    1.02
  12  13   0   17.56    1.08
  13 -13   0    5.13    0.54
 -13 -13   0    4.27    0.47
  13 -13   0    5.19    0.37
  13 -13   0    6.28    0.49
 -13 -13   0    4.99    0.47
 -13 -13   0    5.22    0.41
 -13  13   0    4.85    0.46
  13  13   0    4.47    0.54
  13  13   0    5.49    0.57
  13  13   0    4.15    0.57
  13  13   0    5.00    0.58
  13  13   0    4.18    0.45
 -13  13   0    4.56    0.48
 -13  13   0    5.19    0.52
  14 -13   0   19.49    1.08
 -14 -13   0   21.12    1.03
 -14 -13   0   20.97    1.05
 -14 -13   0   21.77    1.03
  14 -13   0   24.18    1.06
 -14  13   0   21.85    0.99
  14  13   0   19.14    1.00
  14  13   0   21.43    1.12
 -14  13   0   18.60    1.04
  14  13   0   21.15    1.29
  15 -13   0    0.93    0.19
 -15 -13   0    0.86    0.39
 -15 -13   0    0.62    0.26
 -15 -13   0    0.92    0.20
  15 -13   0    0.87    0.30
  15  13   0    0.29    0.32
  15  13   0    0.70    0.26
 -15  13   0    0.78    0.28
 -15  13   0    0.87    0.31
  15  13   0    1.02    0.35
 -16 -13   0   10.45    0.66
 -16 -13   0   10.98    0.51
  16 -13   0   10.78    0.50
  16 -13   0    9.08    0.67
 -16 -13   0    9.09    0.63
 -16  13   0   10.44    0.69
  16  13   0   10.99    0.73
  16  13   0   11.31    0.76
  17 -13   0    0.41    0.33
  17 -13   0    1.77    0.16
  17  13   0    3.44    0.44
  18 -13   0    1.72    0.29
 -18  13   0    1.36    0.29
  18  13   0    1.55    0.33
 -19  13   0   -0.23    0.18
  19  13   0    0.32    0.23
 -20  13   0    0.46    0.19
  20  13   0    0.42    0.21
   0 -14   0    0.37    0.29
   0 -14   0    0.35    0.17
   0 -14   0    0.30    0.20
   0 -14   0    0.35    0.27
   0 -14   0    0.29    0.15
   0  14   0    0.34    0.24
   0  14   0    0.10    0.20
   0  14   0    0.19    0.27
   0  14   0    0.44    0.22
   0  14   0    0.68    0.25
   1 -14   0    0.08    0.14
   1 -14   0    0.12    0.17
  -1 -14   0    0.04    0.18
   1 -14   0    0.40    0.28
   1 -14   0   -0.05    0.19
  -1 -14   0    0.20    0.26
  -1 -14   0   -0.01    0.18
  -1 -14   0    0.35    0.15
   1 -14   0    0.36    0.27
  -1 -14   0    0.24    0.25
  -1  14   0    0.55    0.29
   1  14   0    0.10    0.26
   1  14   0    0.05    0.20
  -1  14   0    0.09    0.20
   1  14   0    0.02    0.20
  -1  14   0    0.31    0.23
  -1  14   0   -0.17    0.19
  -1  14   0    0.20    0.22
   1  14   0    0.45    0.19
   1  14   0    0.08    0.20
   2 -14   0    2.69    0.43
  -2 -14   0    3.18    0.42
  -2 -14   0    3.21    0.34
  -2 -14   0    3.34    0.38
  -2 -14   0    3.42    0.44
   2 -14   0    3.75    0.48
   2 -14   0    3.04    0.27
   2 -14   0    3.37    0.40
   2 -14   0    3.80    0.35
  -2 -14   0    3.28    0.28
   2  14   0    3.09    0.37
   2  14   0    2.97    0.41
   2  14   0    3.10    0.36
  -2  14   0    4.10    0.43
  -2  14   0    3.13    0.36
  -2  14   0    3.13    0.35
   2  14   0    3.71    0.38
  -2  14   0    3.58    0.44
   2  14   0    2.96    0.30
  -3 -14   0    0.06    0.15
  -3 -14   0   -0.08    0.18
   3 -14   0    0.02    0.27
  -3 -14   0    0.25    0.20
   3 -14   0   -0.01    0.17
   3 -14   0   -0.02    0.13
   3 -14   0   -0.14    0.19
   3 -14   0    0.00    0.27
   3  14   0   -0.24    0.20
   3  14   0    0.51    0.23
   3  14   0   -0.02    0.20
  -3  14   0    0.01    0.18
   3  14   0   -0.10    0.16
  -3  14   0   -0.10    0.31
   3  14   0    0.47    0.24
  -3  14   0   -0.03    0.20
  -3  14   0    0.03    0.22
  -3  14   0   -0.05    0.18
   3  14   0    0.48    0.44
  -3  14   0    0.11    0.23
   4 -14   0    0.38    0.19
   4 -14   0    0.47    0.30
  -4 -14   0    0.91    0.18
   4 -14   0    0.57    0.16
   4 -14   0    0.69    0.25
  -4 -14   0    0.58    0.20
  -4 -14   0    0.55    0.23
   4 -14   0    0.16    0.32
  -4  14   0    0.55    0.24
   4  14   0    0.38    0.24
  -4  14   0    0.56    0.20
  -4  14   0    0.48    0.24
   4  14   0    0.69    0.19
  -4  14   0    0.37    0.25
   4  14   0    0.59    0.25
  -4  14   0    0.98    0.30
   4  14   0    0.52    0.25
   4  14   0    0.68    0.31
  -5 -14   0    0.24    0.17
   5 -14   0    0.24    0.19
  -5 -14   0    0.22    0.21
   5 -14   0    0.95    0.28
   5 -14   0    0.46    0.34
   5 -14   0    0.60    0.34
   5 -14   0    0.49    0.16
  -5 -14   0    0.45    0.22
  -5  14   0    0.46    0.27
   5  14   0    0.14    0.27
   5  14   0    0.13    0.24
   5  14   0    0.41    0.26
   5  14   0    0.46    0.25
   5  14   0    0.23    0.23
  -5  14   0    0.43    0.25
  -5  14   0    0.51    0.23
   5  14   0    0.38    0.28
  -5  14   0    0.26    0.18
  -5  14   0    0.26    0.27
  -6 -14   0   17.17    0.88
   6 -14   0   14.91    1.04
   6 -14   0   16.18    0.81
  -6 -14   0   16.25    0.75
   6 -14   0   15.20    1.02
  -6 -14   0   16.27    0.82
   6 -14   0   16.40    0.91
   6 -14   0   16.02    0.73
   6  14   0   17.45    0.89
  -6  14   0   16.43    0.89
  -6  14   0   15.48    0.89
  -6  14   0   15.48    0.85
  -6  14   0   15.68    0.88
   6  14   0   16.72    0.88
   6  14   0   15.81    0.93
   6  14   0   16.25    0.98
   6  14   0   15.67    0.90
   6  14   0   16.54    0.86
   7 -14   0   -0.23    0.23
  -7 -14   0   -0.14    0.19
   7 -14   0    0.15    0.35
   7 -14   0   -0.14    0.35
   7 -14   0    0.02    0.15
  -7 -14   0    0.07    0.20
   7 -14   0   -0.15    0.17
  -7 -14   0   -0.14    0.15
  -7  14   0   -0.18    0.25
   7  14   0   -0.20    0.26
   7  14   0    0.18    0.25
  -7  14   0    0.39    0.26
  -7  14   0   -0.30    0.23
   7  14   0   -0.03    0.28
   7  14   0    0.07    0.29
   7  14   0    0.15    0.28
  -7  14   0   -0.01    0.22
   8 -14   0    0.46    0.28
   8 -14   0    0.32    0.21
  -8 -14   0    0.37    0.23
  -8 -14   0    0.39    0.23
   8 -14   0    0.87    0.42
   8  14   0    0.30    0.31
  -8  14   0    0.69    0.29
   8  14   0    0.67    0.27
   8  14   0    0.69    0.28
  -8  14   0    0.68    0.28
   8  14   0   -0.45    0.28
   8  14   0    0.47    0.30
  -8  14   0    0.44    0.23
   9 -14   0    0.14    0.16
  -9 -14   0    0.02    0.21
   9 -14   0   -0.04    0.24
  -9 -14   0    0.00    0.21
  -9 -14   0    0.06    0.17
   9 -14   0   -0.19    0.42
   9 -14   0    0.10    0.20
   9  14   0    0.14    0.29
  -9  14   0    0.33    0.28
  -9  14   0    0.12    0.23
  -9  14   0   -0.10    0.24
   9  14   0   -0.08    0.24
   9  14   0    0.16    0.27
   9  14   0    0.11    0.32
 -10 -14   0    0.80    0.21
 -10 -14   0    0.72    0.29
  10 -14   0    1.71    0.57
  10 -14   0    0.98    0.32
  10 -14   0    1.03    0.20
  10 -14   0    0.97    0.40
  10  14   0    0.87    0.35
 -10  14   0    0.93    0.31
  10  14   0    1.15    0.30
  10  14   0    0.98    0.32
 -10  14   0    0.82    0.31
  10  14   0    0.36    0.32
 -10  14   0    1.06    0.36
  10  14   0    1.16    0.31
 -11 -14   0    0.81    0.28
  11 -14   0    0.90    0.32
 -11 -14   0    0.72    0.21
 -11 -14   0    1.05    0.27
  11 -14   0    0.48    0.24
  11 -14   0    1.04    0.19
  11  14   0    1.01    0.37
 -11  14   0    0.68    0.29
  11  14   0    0.87    0.37
  11  14   0    0.77    0.29
 -11  14   0    0.89    0.31
 -11  14   0    1.27    0.33
  11  14   0    1.04    0.40
  12 -14   0    2.64    0.43
 -12 -14   0    2.61    0.28
  12 -14   0    2.83    0.27
 -12 -14   0    2.87    0.33
 -12 -14   0    2.34    0.37
  12 -14   0    2.89    0.35
  12  14   0    3.33    0.58
 -12  14   0    2.83    0.40
 -12  14   0    2.89    0.38
  12  14   0    1.92    0.42
  12  14   0    3.14    0.57
  12  14   0    2.76    0.39
 -12  14   0    2.38    0.38
  13 -14   0   -0.07    0.19
 -13 -14   0    0.18    0.18
 -13 -14   0   -0.01    0.23
  13 -14   0    0.12    0.17
  13 -14   0    0.48    0.24
 -13 -14   0    0.55    0.18
  13 -14   0    0.13    0.28
 -13  14   0    0.65    0.27
  13  14   0    0.05    0.34
  13  14   0   -0.07    0.21
 -13  14   0    0.67    0.29
 -14 -14   0    0.13    0.24
  14 -14   0    0.02    0.26
  14 -14   0    0.06    0.16
 -14 -14   0   -0.10    0.16
 -14 -14   0   -0.08    0.19
  14 -14   0   -0.06    0.21
  14  14   0   -0.14    0.22
 -14  14   0    0.21    0.25
 -14  14   0   -0.05    0.23
  14  14   0   -0.06    0.30
 -14  14   0    0.07    0.25
  15 -14   0    6.05    0.34
 -15 -14   0    5.96    0.36
 -15 -14   0    4.65    0.45
  15 -14   0    4.71    0.49
 -15  14   0    5.27    0.48
  15  14   0    4.69    0.44
  15  14   0    5.17    0.54
 -15  14   0    6.46    0.56
  16 -14   0    0.31    0.27
  16 -14   0    0.15    0.15
 -16 -14   0    0.35    0.23
  16  14   0    0.17    0.30
 -16  14   0    0.07    0.25
 -17  14   0    2.34    0.33
  17  14   0    1.84    0.34
  18 -14   0    3.13    0.31
 -18  14   0    2.71    0.30
  18  14   0    2.34    0.33
 -19  14   0    1.08    0.29
  19  14   0    1.04    0.42
 -20  14   0    4.30    0.31
 -20  14   0    3.71    0.29
  20  14   0    4.12    0.34
   0 -15   0   -0.11    0.18
   0 -15   0    0.30    0.27
   0 -15   0    0.26    0.15
   0 -15   0    0.05    0.19
   0  15   0   -0.34    0.26
   0  15   0    0.43    0.24
   0  15   0    0.09    0.25
  -1 -15   0   22.64    1.02
  -1 -15   0   21.37    1.08
   1 -15   0   22.29    0.94
  -1 -15   0   22.05    0.95
   1 -15   0   21.54    1.18
   1 -15   0   22.71    1.02
  -1 -15   0   22.11    1.16
   1 -15   0   22.69    1.10
  -1  15   0   22.43    1.07
  -1  15   0   22.03    1.10
   1  15   0   23.12    1.09
   1  15   0   21.28    1.12
   1  15   0   22.70    1.08
  -1  15   0   20.54    1.10
   2 -15   0    0.18    0.22
  -2 -15   0    0.19    0.21
  -2 -15   0    0.11    0.20
   2 -15   0    0.14    0.34
   2 -15   0   -0.09    0.28
   2 -15   0    0.30    0.15
  -2 -15   0   -0.04    0.25
  -2 -15   0    0.14    0.15
   2 -15   0    0.15    0.19
  -2  15   0   -0.02    0.19
  -2  15   0   -0.25    0.23
  -2  15   0   -0.04    0.24
   2  15   0    0.08    0.23
  -2  15   0    0.53    0.25
   2  15   0    0.29    0.24
   2  15   0    0.34    0.18
  -2  15   0    0.24    0.22
   2  15   0    0.24    0.31
   2  15   0   -0.07    0.25
   3 -15   0   -0.23    0.28
   3 -15   0   -0.01    0.19
   3 -15   0    0.02    0.14
  -3 -15   0    0.35    0.16
  -3 -15   0   -0.03    0.19
   3 -15   0    0.57    0.24
  -3 -15   0   -0.14    0.19
   3 -15   0    0.48    0.34
  -3  15   0    0.50    0.20
  -3  15   0   -0.03    0.23
  -3  15   0   -0.07    0.21
   3  15   0    0.23    0.19
   3  15   0   -0.37    0.24
   3  15   0   -0.33    0.22
  -3  15   0    0.54    0.26
   3  15   0    0.81    0.27
  -3  15   0    0.11    0.24
   3  15   0   -0.10    0.22
   4 -15   0    0.28    0.34
  -4 -15   0    0.00    0.20
   4 -15   0    0.08    0.14
   4 -15   0   -0.12    0.21
  -4 -15   0    0.15    0.20
  -4 -15   0    0.26    0.16
   4 -15   0    0.01    0.19
   4 -15   0   -0.01    0.34
  -4  15   0    0.13    0.25
   4  15   0   -0.03    0.26
   4  15   0    0.36    0.26
  -4  15   0   -0.05    0.17
   4  15   0   -0.13    0.22
  -4  15   0   -0.15    0.20
   4  15   0    0.04    0.23
  -4  15   0   -0.25    0.23
  -4  15   0    0.14    0.25
   4  15   0    0.43    0.29
   4  15   0    0.14    0.18
   5 -15   0   15.46    1.03
   5 -15   0   17.67    0.82
  -5 -15   0   16.92    0.83
   5 -15   0   16.52    0.73
  -5 -15   0   15.66    0.74
  -5  15   0   16.55    0.87
   5  15   0   15.67    0.87
  -5  15   0   16.13    0.91
  -5  15   0   15.94    0.88
   5  15   0   15.74    0.96
  -5  15   0   15.62    1.07
   5  15   0   15.14    1.03
   5  15   0   13.90    0.76
   5  15   0   16.04    0.96
  -6 -15   0    1.89    0.34
   6 -15   0    0.70    0.71
   6 -15   0    1.67    0.28
  -6 -15   0    1.97    0.31
   6 -15   0    1.89    0.46
   6 -15   0    1.51    0.33
   6  15   0    1.77    0.33
   6  15   0    2.24    0.43
  -6  15   0    2.05    0.34
   6  15   0    1.78    0.40
  -6  15   0    1.81    0.35
   6  15   0    2.19    0.27
  -6  15   0    2.25    0.37
   6  15   0    2.00    0.35
   7 -15   0    6.51    0.58
  -7 -15   0    6.39    0.44
  -7 -15   0    6.16    0.53
   7 -15   0    6.87    0.41
   7 -15   0    5.95    0.49
   7 -15   0    6.66    0.74
  -7 -15   0    6.61    0.51
   7  15   0    5.59    0.60
   7  15   0    6.26    0.57
   7  15   0    6.14    0.51
  -7  15   0    6.53    0.58
  -7  15   0    5.14    0.47
  -8 -15   0    3.48    0.40
  -8 -15   0    4.23    0.41
  -8 -15   0    3.64    0.33
   8 -15   0    4.30    0.35
   8 -15   0    3.60    0.40
   8 -15   0    3.96    0.50
   8  15   0    3.50    0.43
  -8  15   0    4.01    0.44
  -8  15   0    3.52    0.46
   8  15   0    3.01    0.46
  -8  15   0    3.49    0.44
   8  15   0    4.58    0.46
   8  15   0    3.74    0.56
  -9 -15   0    0.38    0.19
  -9 -15   0    0.12    0.21
  -9 -15   0    0.00    0.22
   9 -15   0   -0.06    0.25
   9 -15   0    0.12    0.17
   9 -15   0   -0.07    0.21
   9 -15   0   -0.21    0.51
   9  15   0    0.03    0.31
  -9  15   0    0.00    0.25
   9  15   0   -0.01    0.25
   9  15   0    0.31    0.32
  -9  15   0    0.21    0.27
   9  15   0    0.17    0.27
  -9  15   0    0.30    0.27
 -10 -15   0    7.69    0.49
 -10 -15   0    7.53    0.60
  10 -15   0    7.97    0.46
  10 -15   0    7.53    0.55
  10 -15   0    8.45    0.67
 -10 -15   0    8.19    0.57
  10  15   0    7.71    0.75
  10  15   0    9.72    0.74
 -10  15   0    7.89    0.67
  10  15   0    8.77    0.61
 -10  15   0    7.98    0.62
  10  15   0    8.19    0.61
 -10  15   0    7.29    0.62
 -11 -15   0    0.76    0.29
  11 -15   0    0.63    0.25
  11 -15   0    0.27    0.21
 -11 -15   0    0.96    0.26
 -11 -15   0    0.82    0.21
  11 -15   0    1.15    0.33
  11 -15   0    1.08    0.20
  11  15   0    0.77    0.27
 -11  15   0    0.90    0.29
 -11  15   0    1.13    0.31
  11  15   0    1.22    0.59
 -11  15   0    0.97    0.31
  11  15   0    0.44    0.33
  11  15   0    0.11    0.20
  12 -15   0    3.19    0.44
  12 -15   0    2.72    0.36
 -12 -15   0    3.54    0.36
 -12 -15   0    2.62    0.38
  12  15   0    3.50    0.59
 -12  15   0    3.14    0.49
 -12  15   0    2.61    0.38
  12  15   0    3.19    0.38
 -12  15   0    2.27    0.36
  12  15   0    3.24    0.58
  13 -15   0    0.07    0.16
  13 -15   0    0.23    0.32
 -13 -15   0    0.09    0.22
 -13 -15   0   -0.03    0.17
 -13 -15   0    0.26    0.17
  13 -15   0   -0.05    0.24
 -13  15   0   -0.26    0.23
  13  15   0   -0.03    0.22
  13  15   0   -0.13    0.28
 -13  15   0   -0.08    0.25
 -13  15   0   -0.04    0.25
  14 -15   0    2.23    0.36
 -14 -15   0    2.62    0.24
 -14 -15   0    2.29    0.34
  14 -15   0    2.33    0.22
  14  15   0    2.22    0.30
 -14  15   0    2.28    0.31
  14  15   0    2.77    0.43
 -14  15   0    2.12    0.35
 -14  15   0    2.42    0.33
 -15 -15   0    1.50    0.18
  15 -15   0    1.67    0.30
 -15 -15   0    1.26    0.27
  15  15   0    1.74    0.35
 -15  15   0    1.85    0.33
 -16  15   0    7.98    0.58
  16  15   0    8.29    0.62
 -17  15   0    0.09    0.20
  17  15   0    0.48    0.25
  18 -15   0    0.60    0.30
 -18  15   0    0.64    0.24
  18  15   0    0.06    0.32
 -19 -15   0   -0.15    0.16
  19  15   0    0.10    0.19
 -19  15   0    0.45    0.17
   0 -16   0   -0.01    0.32
   0 -16   0    0.10    0.20
   0 -16   0    0.15    0.30
   0 -16   0    0.03    0.22
   0 -16   0    0.20    0.16
   0  16   0    0.15    0.25
   0  16   0   -0.20    0.25
   0  16   0   -0.37    0.24
   0  16   0    0.24    0.25
  -1 -16   0    1.86    0.39
   1 -16   0    1.86    0.30
   1 -16   0    0.85    0.38
   1 -16   0    2.16    0.24
   1 -16   0    2.02    0.36
  -1 -16   0    1.78    0.32
   1 -16   0    2.14    0.43
  -1 -16   0    2.24    0.31
  -1 -16   0    1.91    0.25
   1  16   0    1.91    0.34
  -1  16   0    1.78    0.32
   1  16   0    2.16    0.35
  -1  16   0    2.66    0.41
   1  16   0    1.62    0.36
   2 -16   0   10.82    0.86
   2 -16   0   11.40    0.73
  -2 -16   0   12.10    0.62
   2 -16   0   12.10    0.67
  -2 -16   0   11.12    0.66
   2 -16   0   11.71    0.66
  -2 -16   0   10.12    0.69
  -2  16   0   11.87    0.74
  -2  16   0   11.89    0.73
  -2  16   0   11.64    0.76
   2  16   0   10.60    0.79
   2  16   0   11.55    0.72
  -2  16   0   11.25    0.64
   2  16   0   10.89    0.77
   2  16   0   11.05    0.73
   2  16   0   10.12    0.67
  -3 -16   0   30.69    1.32
   3 -16   0   32.41    1.29
   3 -16   0   30.91    1.45
   3 -16   0   32.20    1.36
  -3 -16   0   30.01    1.41
   3 -16   0   30.53    1.56
  -3 -16   0   31.57    1.35
   3  16   0   31.24    1.41
   3  16   0   31.59    1.52
  -3  16   0   28.30    1.30
  -3  16   0   30.89    1.43
   3  16   0   31.17    1.41
  -3  16   0   32.58    1.45
  -3  16   0   31.58    1.41
   4 -16   0    8.50    0.65
   4 -16   0    8.62    0.57
   4 -16   0    8.75    0.48
  -4 -16   0    7.73    0.60
  -4 -16   0    8.71    0.57
   4 -16   0    8.91    0.82
  -4 -16   0    8.20    0.49
   4  16   0    8.12    0.63
  -4  16   0    9.20    0.79
  -4  16   0    8.70    0.62
   4  16   0    9.05    0.75
   4  16   0    9.43    0.88
  -4  16   0    8.17    0.65
   4  16   0    8.08    0.62
   5 -16   0   22.89    1.04
   5 -16   0   22.11    1.13
   5 -16   0   20.84    1.31
  -5 -16   0   22.58    1.04
   5 -16   0   22.36    0.94
  -5 -16   0   22.61    0.96
  -5 -16   0   22.12    1.10
   5  16   0   21.92    1.16
   5  16   0   21.00    1.09
   5  16   0   21.85    1.09
  -5  16   0   21.66    1.09
  -5  16   0   21.17    1.11
  -5  16   0   22.33    1.12
  -5  16   0   21.33    1.01
   5  16   0   21.29    1.20
   6 -16   0   12.75    0.62
  -6 -16   0   13.01    0.89
   6 -16   0   14.14    1.49
  -6 -16   0   12.66    0.77
   6 -16   0   12.67    0.80
  -6 -16   0   12.79    0.64
   6  16   0   10.82    0.87
   6  16   0   12.70    0.85
  -6  16   0   12.72    0.80
  -6  16   0   13.11    0.80
   6  16   0   12.41    0.77
   6  16   0   12.76    0.78
   7 -16   0    1.44    0.54
   7 -16   0    2.97    0.35
   7 -16   0    2.68    0.26
  -7 -16   0    2.69    0.37
   7 -16   0    3.46    0.47
  -7 -16   0    2.69    0.28
  -7 -16   0    2.66    0.36
   7  16   0    3.34    0.54
  -7  16   0    2.86    0.41
  -7  16   0    2.32    0.36
   7  16   0    3.82    0.51
  -7  16   0    2.33    0.39
   7  16   0    3.07    0.38
   7  16   0    2.87    0.40
   8 -16   0   -0.17    0.61
  -8 -16   0    1.39    0.24
  -8 -16   0    1.45    0.29
   8 -16   0    1.33    0.21
   8 -16   0    1.22    0.28
   8 -16   0    1.34    0.36
  -8 -16   0    1.37    0.31
  -8  16   0    1.53    0.35
   8  16   0    0.64    0.34
  -8  16   0    1.15    0.31
   8  16   0    1.19    0.41
  -8  16   0    1.43    0.33
   8  16   0    1.78    0.33
   8  16   0    0.75    0.29
   9 -16   0    8.78    0.48
  -9 -16   0    8.93    0.51
   9 -16   0    7.85    0.57
   9 -16   0    7.87    0.66
  -9 -16   0    8.62    0.63
  -9 -16   0    8.49    0.57
   9  16   0    7.65    0.76
   9  16   0    8.09    0.73
   9  16   0    8.51    0.60
  -9  16   0    8.12    0.65
  -9  16   0    7.85    0.67
  -9  16   0    8.82    0.66
   9  16   0    7.74    0.61
  10 -16   0    9.28    0.70
 -10 -16   0    9.53    0.53
 -10 -16   0    8.47    0.63
  10 -16   0   10.94    0.64
  10 -16   0    9.47    0.50
 -10 -16   0   10.59    0.62
 -10  16   0   10.00    0.68
 -10  16   0    8.71    0.67
 -10  16   0   10.74    0.72
  10  16   0    9.84    0.88
  10  16   0   10.13    0.77
  10  16   0    7.45    0.60
  10  16   0    8.44    0.62
  11 -16   0    1.67    0.31
 -11 -16   0    1.51    0.32
  11 -16   0    1.73    0.36
  11 -16   0    2.13    0.24
 -11 -16   0    2.13    0.25
 -11 -16   0    2.75    0.33
  11  16   0    2.35    0.40
 -11  16   0    1.94    0.36
  11  16   0    2.36    0.33
 -11  16   0    2.73    0.38
 -11  16   0    1.95    0.36
 -12 -16   0   23.38    0.94
 -12 -16   0   22.83    1.02
  12 -16   0   22.67    0.92
  12 -16   0   20.45    1.10
 -12 -16   0   21.01    1.07
  12 -16   0   25.49    1.25
 -12  16   0   20.57    1.05
  12  16   0   20.49    1.00
 -12  16   0   22.86    1.10
 -12  16   0   21.39    1.08
  12  16   0   25.12    1.19
 -13 -16   0    0.08    0.18
 -13 -16   0    0.01    0.14
  13 -16   0   -0.06    0.24
  13 -16   0   -0.14    0.13
 -13 -16   0    0.01    0.24
  13  16   0   -0.38    0.26
 -13  16   0    0.07    0.26
 -13  16   0   -0.02    0.29
 -14 -16   0    0.26    0.23
  14 -16   0    0.90    0.24
 -14 -16   0    0.06    0.14
  14 -16   0    0.73    0.27
 -14  16   0    0.29    0.27
  14  16   0    0.41    0.30
 -14  16   0    0.72    0.26
  15  16   0    0.54    0.28
 -15  16   0    0.70    0.28
 -16  16   0    0.50    0.23
  16  16   0    0.63    0.27
  17  16   0    0.18    0.23
 -17  16   0    0.00    0.19
  18  16   0    6.89    0.45
 -18  16   0    6.60    0.41
   0 -17   0   -0.18    0.15
   0 -17   0   -0.29    0.37
   0 -17   0   -0.06    0.27
   0 -17   0    0.24    0.21
   0  17   0   -0.61    0.22
   0  17   0   -0.05    0.31
   0  17   0    0.08    0.27
   0  17   0   -0.35    0.22
   1 -17   0    0.89    0.20
  -1 -17   0    0.68    0.26
   1 -17   0    0.81    0.30
   1 -17   0    0.78    0.26
  -1 -17   0    0.80    0.37
  -1 -17   0    0.89    0.19
   1 -17   0    0.33    0.46
   1  17   0    0.43    0.27
  -1  17   0    0.26    0.26
  -1  17   0    0.83    0.30
  -1  17   0    0.40    0.30
   1  17   0    0.89    0.33
   1  17   0    0.44    0.31
   1  17   0    0.96    0.31
  -2 -17   0    3.28    0.42
  -2 -17   0    3.32    0.53
   2 -17   0    3.90    0.30
   2 -17   0    3.49    0.83
  -2 -17   0    3.36    0.30
   2 -17   0    3.60    0.52
   2 -17   0    3.33    0.42
   2  17   0    5.16    0.71
   2  17   0    3.28    0.42
  -2  17   0    3.57    0.44
   2  17   0    3.61    0.52
  -2  17   0    4.28    0.75
   2  17   0    3.64    0.47
   3 -17   0   -0.36    0.41
  -3 -17   0    0.07    0.16
  -3 -17   0    0.14    0.23
   3 -17   0    0.36    0.25
  -3 -17   0    0.15    0.22
   3 -17   0    0.09    0.16
   3 -17   0   -0.18    0.21
   3  17   0   -0.30    0.26
   3  17   0    0.04    0.23
   3  17   0    0.05    0.30
   3  17   0    0.05    0.24
  -3  17   0    0.03    0.22
  -3  17   0    0.08    0.24
  -3  17   0    0.22    0.27
   3  17   0    0.32    0.28
   4 -17   0    0.17    0.16
  -4 -17   0    0.53    0.25
   4 -17   0    0.15    0.23
  -4 -17   0    0.36    0.17
   4 -17   0    0.29    0.25
   4 -17   0   -0.02    0.46
  -4 -17   0    0.41    0.26
   4  17   0    0.38    0.27
   4  17   0    0.65    0.31
  -4  17   0    0.23    0.26
  -4  17   0    0.59    0.29
  -4  17   0    0.20    0.24
   4  17   0    0.18    0.25
   4  17   0   -0.07    0.31
   5 -17   0    1.06    0.26
   5 -17   0    1.40    0.21
  -5 -17   0    0.83    0.26
  -5 -17   0    1.16    0.22
   5 -17   0    0.67    0.31
  -5 -17   0    1.06    0.30
   5 -17   0    0.76    0.50
  -5  17   0    1.03    0.27
  -5  17   0    0.99    0.31
   5  17   0    1.75    0.37
   5  17   0    0.48    0.36
   5  17   0    1.19    0.31
  -5  17   0    1.00    0.32
   5  17   0    0.72    0.30
  -5  17   0    0.97    0.31
   6 -17   0    5.92    0.90
   6 -17   0    5.16    0.48
  -6 -17   0    5.83    0.50
   6 -17   0    5.98    0.56
   6 -17   0    6.06    0.39
  -6 -17   0    5.25    0.41
  -6 -17   0    4.65    0.49
   6  17   0    5.55    0.58
  -6  17   0    6.12    0.56
   6  17   0    5.75    0.64
  -6  17   0    5.93    0.53
   6  17   0    5.17    0.51
  -6  17   0    5.12    0.48
   6  17   0    5.76    0.54
   7 -17   0   12.32    0.69
  -7 -17   0   11.64    0.59
  -7 -17   0   11.17    0.68
  -7 -17   0   11.06    0.71
   7 -17   0   11.55    0.56
   7 -17   0   10.06    0.74
  -7  17   0   10.27    0.73
   7  17   0   10.12    0.84
  -7  17   0   10.52    0.75
   7  17   0   11.37    0.72
   7  17   0   11.65    0.80
  -7  17   0   11.64    0.75
   7  17   0   10.25    0.69
   8 -17   0    4.71    0.52
  -8 -17   0    5.09    0.45
   8 -17   0    5.01    0.36
   8 -17   0    4.52    0.43
  -8 -17   0    5.07    0.38
  -8 -17   0    4.04    0.47
  -8  17   0    4.46    0.50
  -8  17   0    4.18    0.47
   8  17   0    4.22    0.44
  -8  17   0    4.58    0.49
   8  17   0    4.89    0.68
   8  17   0    4.04    0.44
   8  17   0    4.60    0.55
   9 -17   0   10.10    0.63
   9 -17   0   11.71    0.65
   9 -17   0    9.21    0.69
  -9 -17   0   10.29    0.63
  -9 -17   0    9.87    0.67
  -9 -17   0   10.09    0.62
   9  17   0   10.18    0.65
  -9  17   0   10.15    0.69
  -9  17   0    8.65    0.66
   9  17   0    9.12    0.62
  -9  17   0   11.62    1.11
   9  17   0    8.99    0.86
  10 -17   0    1.00    0.27
 -10 -17   0    0.90    0.29
 -10 -17   0    1.01    0.26
 -10 -17   0    1.04    0.20
  10 -17   0    1.21    0.19
  10 -17   0    0.97    0.32
 -10  17   0    1.40    0.34
  10  17   0    0.96    0.35
 -10  17   0    1.30    0.33
  10  17   0    0.31    0.26
 -10  17   0    0.91    0.30
  10  17   0    0.78    0.27
 -11 -17   0    1.09    0.30
 -11 -17   0    1.06    0.19
  11 -17   0    1.66    0.20
  11 -17   0    1.06    0.31
  11 -17   0    0.96    0.32
 -11 -17   0    1.47    0.26
 -11  17   0    1.63    0.33
 -11  17   0    1.11    0.34
 -11  17   0    0.98    0.29
  11  17   0    1.01    0.34
  11  17   0    0.04    0.24
  11  17   0    1.32    0.26
  12 -17   0    6.40    0.35
 -12 -17   0    5.56    0.49
 -12 -17   0    6.93    0.44
 -12 -17   0    6.30    0.37
  12 -17   0    6.45    0.49
  12 -17   0    5.75    0.52
 -12  17   0    6.64    0.56
  12  17   0    4.52    0.52
 -12  17   0    5.89    0.50
 -12  17   0    5.36    0.49
  13 -17   0    1.93    0.22
 -13 -17   0    1.46    0.28
  13 -17   0    2.40    0.33
 -13 -17   0    1.92    0.29
  13 -17   0    1.14    0.33
 -13  17   0    1.84    0.34
  13  17   0    1.36    0.34
 -13  17   0    1.48    0.39
 -14 -17   0   15.61    0.78
 -14  17   0   17.81    0.78
 -14  17   0   17.68    0.87
  14  17   0   17.17    0.92
 -15 -17   0    0.59    0.20
 -15  17   0    0.51    0.23
  15  17   0    0.50    0.26
 -16 -17   0    6.09    0.51
  16  17   0    7.34    0.50
 -16  17   0    7.84    0.48
  17 -17   0    5.07    0.42
  17  17   0    5.75    0.40
 -17  17   0    5.32    0.38
   0 -18   0    2.23    0.37
   0 -18   0    1.85    0.24
   0 -18   0    1.77    0.31
   0  18   0    1.36    0.43
   0  18   0    1.70    0.35
   0  18   0    1.85    0.37
   0  18   0    2.06    0.34
   1 -18   0    1.65    0.33
   1 -18   0    2.11    0.24
  -1 -18   0    2.27    0.33
   1 -18   0    1.79    0.31
  -1 -18   0    2.04    0.24
   1 -18   0    1.96    0.53
  -1 -18   0    1.91    0.34
   1  18   0    1.73    0.37
   1  18   0    1.22    0.41
  -1  18   0    1.98    0.34
  -1  18   0    1.43    0.32
  -1  18   0    2.24    0.38
   1  18   0    2.37    0.38
   1  18   0    1.57    0.32
  -1  18   0    0.82    0.42
  -2 -18   0    0.48    0.24
  -2 -18   0    0.76    0.19
   2 -18   0    0.67    0.18
   2 -18   0   -0.11    0.52
   2 -18   0    0.52    0.26
   2 -18   0    0.97    0.28
  -2 -18   0    0.73    0.29
  -2  18   0    1.08    0.29
   2  18   0    0.55    0.29
   2  18   0    0.92    0.33
   2  18   0    0.79    0.37
   2  18   0    0.66    0.27
  -2  18   0    0.96    0.31
  -2  18   0    0.80    0.32
  -3 -18   0    3.47    0.41
   3 -18   0    3.54    0.29
  -3 -18   0    3.18    0.38
   3 -18   0    3.69    0.38
   3 -18   0    3.98    0.47
  -3  18   0    3.23    0.41
   3  18   0    2.57    0.37
  -3  18   0    3.68    0.45
   3  18   0    3.45    0.42
   3  18   0    3.95    0.46
  -3  18   0    3.44    0.44
   3  18   0    3.59    0.36
   3  18   0    3.12    0.50
  -4 -18   0    0.09    0.23
   4 -18   0    0.13    0.23
  -4 -18   0    0.23    0.24
   4 -18   0    0.20    0.26
  -4 -18   0    0.23    0.17
   4 -18   0    0.21    0.16
   4  18   0   -0.08    0.26
  -4  18   0   -0.02    0.25
   4  18   0   -0.02    0.26
   4  18   0   -0.02    0.24
  -4  18   0    0.35    0.26
   4  18   0    0.21    0.25
   4  18   0    0.20    0.35
  -4  18   0    0.18    0.22
  -5 -18   0    0.58    0.19
  -5 -18   0    0.72    0.26
   5 -18   0    0.19    0.27
   5 -18   0    0.23    0.23
  -5 -18   0    0.97    0.28
   5 -18   0    0.65    0.17
   5  18   0    0.75    0.26
  -5  18   0    0.35    0.26
   5  18   0    0.18    0.25
   5  18   0    0.17    0.65
  -5  18   0    0.22    0.25
   5  18   0    0.48    0.31
   5  18   0    0.63    0.33
   6 -18   0    3.42    0.29
   6 -18   0    3.19    0.36
  -6 -18   0    3.27    0.30
   6 -18   0    3.29    0.44
  -6 -18   0    3.71    0.40
  -6 -18   0    3.70    0.42
   6  18   0    3.39    0.56
   6  18   0    3.50    0.41
  -6  18   0    3.24    0.43
  -6  18   0    4.06    0.46
   6  18   0    4.11    0.50
  -6  18   0    3.33    0.43
   6  18   0    3.30    0.42
  -7 -18   0    3.58    0.42
   7 -18   0    3.53    0.40
   7 -18   0    3.78    0.45
  -7 -18   0    3.47    0.38
   7  18   0    3.52    0.73
   7  18   0    2.99    0.58
  -7  18   0    2.41    0.38
  -7  18   0    3.29    0.52
   7  18   0    3.57    0.40
  -7  18   0    3.69    0.42
   7  18   0    3.64    0.42
  -8 -18   0    6.44    0.40
  -8 -18   0    5.75    0.52
   8 -18   0    5.40    0.37
   8 -18   0    5.29    0.53
   8 -18   0    5.38    0.47
  -8 -18   0    6.09    0.49
   8  18   0    5.22    0.53
  -8  18   0    6.25    0.54
   8  18   0    5.17    0.48
  -8  18   0    5.71    0.52
   8  18   0    5.16    0.48
  -8  18   0    5.40    0.51
  -9 -18   0   -0.07    0.21
   9 -18   0   -0.04    0.14
  -9 -18   0    0.42    0.24
   9 -18   0    0.39    0.25
  -9 -18   0    0.11    0.16
   9 -18   0   -0.23    0.23
  -9  18   0    0.16    0.25
  -9  18   0    0.47    0.28
   9  18   0   -0.06    0.25
   9  18   0    0.39    0.28
  -9  18   0    0.52    0.28
   9  18   0    0.23    0.23
  10 -18   0    0.36    0.25
  10 -18   0   -0.26    0.13
 -10 -18   0   -0.10    0.22
 -10 -18   0    0.01    0.21
  10 -18   0    0.04    0.21
 -10 -18   0    0.16    0.15
  10  18   0    0.07    0.22
 -10  18   0   -0.09    0.26
  10  18   0    0.06    0.27
  10  18   0   -0.46    0.20
 -10  18   0    0.23    0.25
  11 -18   0   -0.04    0.13
 -11 -18   0    0.22    0.21
  11 -18   0   -0.27    0.19
 -11 -18   0    0.23    0.14
  11 -18   0    0.07    0.26
 -11 -18   0    0.44    0.29
 -11 -18   0   -0.48    0.27
 -11  18   0   -0.29    0.23
  11  18   0    0.00    0.27
 -11  18   0   -0.31    0.22
  12 -18   0    0.13    0.20
 -12 -18   0   -0.16    0.21
  12 -18   0    0.03    0.12
 -12 -18   0    0.15    0.23
 -12 -18   0   -0.01    0.11
 -12  18   0   -0.03    0.24
  12  18   0    0.42    0.26
 -12  18   0   -0.05    0.22
  13 -18   0   -0.19    0.33
  13  18   0    0.20    0.26
 -13  18   0    0.14    0.20
 -13  18   0    0.20    0.23
 -14 -18   0    0.65    0.21
  14  18   0    0.70    0.25
 -14  18   0    0.53    0.20
 -14  18   0    0.95    0.24
  15  18   0    0.54    0.21
 -15  18   0    0.69    0.20
  16  18   0    0.49    0.19
 -16  18   0    0.40    0.17
  17  18   0    0.77    0.16
   0 -19   0    0.13    0.23
   0 -19   0   -0.02    0.21
   0 -19   0   -0.02    0.15
   0  19   0   -0.21    0.23
   0  19   0   -0.25    0.24
   0  19   0    0.15    0.23
   1 -19   0    4.09    0.41
   1 -19   0    3.80    0.45
   1 -19   0    4.91    0.34
  -1 -19   0    4.85    0.36
  -1 -19   0    3.94    0.40
  -1 -19   0    3.80    0.46
   1  19   0    3.83    0.43
  -1  19   0    3.89    0.47
   1  19   0    4.53    0.66
   1  19   0    4.76    0.47
  -1  19   0    3.76    0.42
  -1  19   0    4.34    0.44
   1  19   0    4.13    0.47
   2 -19   0   -0.16    0.36
  -2 -19   0   -0.13    0.22
   2 -19   0   -0.07    0.22
  -2 -19   0    0.05    0.15
   2 -19   0    0.26    0.16
  -2 -19   0    0.69    0.39
   2  19   0    0.25    0.26
   2  19   0    0.44    0.43
  -2  19   0   -0.13    0.25
  -2  19   0   -0.12    0.25
   2  19   0   -0.16    0.39
   2  19   0    0.10    0.27
  -2  19   0   -0.10    0.38
   3 -19   0    3.15    0.27
  -3 -19   0    2.49    0.26
  -3 -19   0    2.67    0.35
   3 -19   0    2.75    0.39
   3 -19   0    2.39    0.34
  -3 -19   0    2.70    0.39
  -3  19   0    2.22    0.37
  -3  19   0    2.36    0.36
  -3  19   0    2.65    0.36
   3  19   0    2.88    0.38
   3  19   0    2.55    0.44
   3  19   0    3.65    0.43
  -3  19   0    3.22    0.58
   3  19   0    2.93    0.60
   4 -19   0    3.41    0.39
  -4 -19   0    2.93    0.39
  -4 -19   0    3.01    0.40
   4 -19   0    2.03    0.34
   4 -19   0    2.64    0.38
  -4 -19   0    3.22    0.38
   4  19   0    2.37    0.44
   4  19   0    3.26    0.34
  -4  19   0    3.36    0.39
   4  19   0    2.93    0.38
  -4  19   0    3.10    0.42
   4  19   0    2.89    0.40
  -4  19   0    3.38    0.33
  -4  19   0    3.21    0.47
  -5 -19   0   11.17    0.71
   5 -19   0   12.28    0.69
   5 -19   0   11.99    0.56
   5 -19   0   11.97    0.75
  -5 -19   0   12.33    0.70
  -5 -19   0   11.98    0.58
   5  19   0   11.49    0.67
   5  19   0   10.33    0.67
  -5  19   0   10.58    0.68
  -5  19   0   13.30    0.77
   5  19   0   11.04    0.78
  -5  19   0   11.76    0.75
   5  19   0   10.10    0.73
  -6 -19   0    6.46    0.41
  -6 -19   0    6.37    0.52
  -6 -19   0    6.54    0.54
   6 -19   0    6.90    0.40
   6 -19   0    6.15    0.55
   6 -19   0    6.95    0.52
  -6  19   0    7.03    0.59
   6  19   0    5.70    0.52
  -6  19   0    6.24    0.56
   6  19   0    6.03    0.49
  -6  19   0    5.56    0.50
   6  19   0    6.42    0.50
   6  19   0    7.19    0.62
  -7 -19   0    9.53    0.64
   7 -19   0    9.59    0.66
   7 -19   0    9.04    0.48
   7 -19   0    9.03    0.60
  -7 -19   0   10.00    0.62
  -7 -19   0   10.09    0.50
   7  19   0   10.53    0.62
   7  19   0    9.88    0.78
   7  19   0   10.08    0.72
  -7  19   0    8.81    0.67
   7  19   0    9.66    0.58
  -7  19   0    9.42    0.60
  -7  19   0    9.43    0.68
   8 -19   0    1.08    0.28
  -8 -19   0    0.62    0.27
   8 -19   0    0.82    0.29
  -8 -19   0    1.04    0.18
   8 -19   0    0.73    0.16
  -8 -19   0    1.41    0.28
  -8  19   0    1.06    0.36
  -8  19   0    0.54    0.25
   8  19   0    0.64    0.27
  -8  19   0    0.69    0.30
   8  19   0    0.68    0.24
   8  19   0    0.90    0.26
   8  19   0    0.80    0.32
  -9 -19   0    3.09    0.34
  -9 -19   0    2.85    0.23
   9 -19   0    2.77    0.35
   9 -19   0    3.12    0.23
  -9 -19   0    3.70    0.58
   9  19   0    3.13    0.36
  -9  19   0    2.73    0.38
   9  19   0    2.67    0.40
  -9  19   0    3.06    0.41
 -10 -19   0    6.31    0.40
 -10 -19   0    6.61    0.44
  10 -19   0    5.71    0.51
  10 -19   0    7.17    0.49
 -10 -19   0    5.95    0.50
  10  19   0    7.37    0.60
 -10  19   0    6.42    0.52
 -10  19   0    6.59    0.54
 -11 -19   0    0.94    0.23
  11 -19   0    1.18    0.34
 -11 -19   0    0.92    0.12
  11  19   0    0.85    0.50
 -11  19   0    0.66    0.31
 -11  19   0    0.99    0.26
 -12 -19   0    0.07    0.27
  12  19   0    0.14    0.25
 -12  19   0    0.08    0.22
 -12  19   0    0.14    0.20
  13  19   0    1.74    0.29
 -13  19   0    1.10    0.24
 -13  19   0    1.15    0.25
  14  19   0    3.43    0.32
 -14  19   0    3.87    0.42
  15  19   0    0.40    0.15
  15  19   0    0.35    0.18
 -15  19   0    0.04    0.16
   0 -20   0    2.83    0.25
   0 -20   0    2.63    0.45
   0 -20   0    2.52    0.36
   0 -20   0    2.91    0.36
   0  20   0    2.58    0.38
   0  20   0    2.07    0.32
   0  20   0    3.28    0.42
   1 -20   0    8.97    0.49
  -1 -20   0    9.59    0.50
  -1 -20   0   10.73    0.64
  -1 -20   0    9.37    0.64
   1 -20   0   10.25    0.63
   1 -20   0    9.67    0.65
   1  20   0    9.44    0.61
  -1  20   0    9.38    0.60
  -1  20   0    9.96    0.69
   1  20   0    9.80    0.68
   1  20   0    9.25    0.69
  -1  20   0    9.95    0.69
   2 -20   0    3.61    0.42
   2 -20   0    3.24    0.38
  -2 -20   0    2.90    0.35
   2 -20   0    3.88    0.31
  -2 -20   0    3.22    0.27
  -2 -20   0    3.20    0.39
  -2  20   0    3.41    0.36
   2  20   0    2.98    0.36
  -2  20   0    3.46    0.38
  -2  20   0    3.23    0.40
  -2  20   0    3.82    0.44
   2  20   0    3.43    0.42
   2  20   0    3.71    0.44
   3 -20   0   15.34    0.66
  -3 -20   0   15.53    0.67
  -3 -20   0   15.37    0.80
   3 -20   0   15.41    0.79
   3 -20   0   13.02    0.80
  -3 -20   0   13.69    0.81
   3  20   0   14.91    0.85
  -3  20   0   15.13    0.85
   3  20   0   14.12    0.75
  -3  20   0   14.69    0.77
  -3  20   0   14.22    0.84
  -3  20   0   15.31    0.75
   3  20   0   15.21    0.88
  -4 -20   0    5.52    0.51
   4 -20   0    5.90    0.37
   4 -20   0    6.10    0.48
   4 -20   0    5.61    0.51
  -4 -20   0    6.86    0.50
  -4 -20   0    5.89    0.38
   4  20   0    6.78    0.59
  -4  20   0    6.39    0.54
  -4  20   0    5.23    0.48
   4  20   0    5.30    0.46
  -4  20   0    6.63    0.56
   4  20   0    6.30    0.62
  -4  20   0    6.12    0.49
  -5 -20   0    6.66    0.53
   5 -20   0    5.54    0.52
  -5 -20   0    6.82    0.52
   5 -20   0    5.58    0.58
  -5 -20   0    6.43    0.38
   5 -20   0    6.02    0.36
  -5  20   0    5.93    0.52
   5  20   0    5.67    0.45
  -5  20   0    4.85    0.46
   5  20   0    7.17    0.56
  -5  20   0    5.56    0.58
   5  20   0    7.15    0.60
  -6 -20   0    3.44    0.28
  -6 -20   0    3.58    0.37
   6 -20   0    4.39    0.41
  -6 -20   0    2.70    0.37
   6 -20   0    3.35    0.39
   6 -20   0    3.36    0.25
   6  20   0    3.06    0.44
   6  20   0    3.18    0.38
  -6  20   0    3.64    0.42
   6  20   0    2.93    0.40
  -6  20   0    3.27    0.40
   7 -20   0   -0.05    0.12
  -7 -20   0    0.03    0.20
  -7 -20   0    0.12    0.25
   7 -20   0   -0.16    0.20
   7 -20   0    0.24    0.25
  -7 -20   0    0.17    0.13
  -7  20   0    0.00    0.25
   7  20   0   -0.15    0.23
  -7  20   0   -0.08    0.23
   7  20   0    0.16    0.23
   7  20   0    0.10    0.26
  -8 -20   0   -0.15    0.24
  -8 -20   0   -0.08    0.18
   8 -20   0    0.15    0.21
   8 -20   0   -0.24    0.23
   8 -20   0    0.03    0.25
  -8  20   0   -0.27    0.22
   8  20   0    0.15    0.22
   8  20   0    0.47    0.24
   8  20   0    0.10    0.26
  -8  20   0    0.00    0.23
   9 -20   0    8.52    0.52
   9 -20   0    7.94    0.35
  -9 -20   0    7.57    0.36
  -9 -20   0    8.02    0.48
  -9  20   0    7.60    0.55
   9  20   0    8.25    0.93
   9  20   0    7.63    0.51
   9  20   0    6.90    0.51
  10 -20   0    4.39    0.45
 -10 -20   0    4.84    0.36
  10  20   0    4.13    0.44
  10  20   0    3.53    0.33
 -10  20   0    4.72    0.41
 -10  20   0    4.47    0.41
 -11 -20   0    2.24    0.33
  11 -20   0    2.74    0.29
 -11  20   0    2.20    0.30
 -11  20   0    2.44    0.31
  11  20   0    2.37    0.26
  11  20   0    2.39    0.33
  12 -20   0   10.63    0.59
  12  20   0   10.37    0.61
 -12  20   0   11.02    0.59
 -12  20   0   10.06    0.61
  12  20   0    9.13    0.58
  13  20   0    0.59    0.33
 -13  20   0    1.00    0.28
  13  20   0    0.92    0.17
  14  20   0    1.35    0.19
  14  20   0    1.18    0.19
 -14  20   0    1.84    0.21
   0 -21   0    0.22    0.21
   0 -21   0    0.48    0.25
   0 -21   0   -0.11    0.13
   0  21   0   -0.19    0.23
   0  21   0    0.26    0.26
  -1 -21   0    0.84    0.26
  -1 -21   0    0.55    0.38
   1 -21   0    0.32    0.22
   1 -21   0    0.76    0.16
   1 -21   0    0.49    0.26
  -1 -21   0    0.71    0.27
  -1 -21   0    0.53    0.15
  -1  21   0    0.65    0.27
  -1  21   0    0.95    0.24
   1  21   0    0.23    0.26
  -1  21   0    0.49    0.27
   1  21   0    0.77    0.29
  -2 -21   0    1.30    0.42
  -2 -21   0    0.98    0.16
   2 -21   0    1.04    0.17
   2 -21   0    1.33    0.44
  -2 -21   0    1.32    0.28
   2 -21   0    1.13    0.27
  -2  21   0    1.20    0.26
  -2  21   0    0.60    0.27
  -2  21   0    1.00    0.29
   2  21   0    0.81    0.29
   2  21   0    0.94    0.30
  -3 -21   0    0.70    0.25
   3 -21   0    0.81    0.25
   3 -21   0    0.95    0.16
   3 -21   0    0.67    0.30
  -3 -21   0    0.67    0.28
  -3 -21   0    0.93    0.16
  -3  21   0    0.80    0.29
  -3  21   0    0.58    0.27
  -3  21   0    1.15    0.24
   3  21   0    0.89    0.29
   3  21   0    1.07    0.30
  -4 -21   0    0.58    0.25
   4 -21   0    0.04    0.20
  -4 -21   0    0.29    0.22
  -4 -21   0    0.35    0.13
   4 -21   0    0.55    0.26
   4 -21   0    0.47    0.15
   4  21   0    0.12    0.25
  -4  21   0    0.65    0.28
  -4  21   0    0.49    0.26
   4  21   0    0.76    0.28
   5 -21   0    1.13    0.31
  -5 -21   0    1.47    0.23
  -5 -21   0    1.75    0.34
  -5 -21   0    1.49    0.27
   5 -21   0    1.76    0.27
  -5  21   0    1.42    0.30
   5  21   0    1.55    0.30
  -5  21   0    1.75    0.31
   5  21   0    1.57    0.32
  -6 -21   0    0.47    0.21
   6 -21   0    0.35    0.20
  -6 -21   0    0.12    0.11
   6 -21   0   -0.08    0.11
  -6  21   0    0.20    0.23
   6  21   0   -0.11    0.22
  -6  21   0    0.05    0.23
   6  21   0    0.09    0.23
  -7 -21   0    7.62    0.47
  -7 -21   0    6.38    0.32
   7 -21   0    7.95    0.49
  -7  21   0    7.18    0.55
   7  21   0    7.64    0.57
  -7  21   0    7.05    0.53
   7  21   0    7.41    0.62
   8 -21   0    2.11    0.39
  -8 -21   0    2.32    0.36
   8  21   0    1.55    0.30
  -8  21   0    2.04    0.31
  -8  21   0    1.67    0.29
   8  21   0    2.08    0.28
  -9 -21   0    0.38    0.17
   9 -21   0    0.19    0.18
  -9  21   0    0.15    0.21
   9  21   0    0.46    0.23
   9  21   0    0.04    0.19
  10 -21   0    0.54    0.20
 -10 -21   0    0.71    0.20
  10  21   0    0.65    0.19
  10  21   0    0.62    0.22
 -10  21   0    0.80    0.23
 -10  21   0    1.13    0.24
  11 -21   0    4.08    0.31
 -11  21   0    3.99    0.32
 -11  21   0    3.52    0.38
  11  21   0    3.89    0.49
 -12  21   0   -0.33    0.16
 -12  21   0    0.11    0.17
  12  21   0   -0.13    0.16
 -13  21   0    1.43    0.19
  13  21   0    1.18    0.18
   0 -22   0    0.98    0.24
   0 -22   0    1.29    0.14
   0  22   0    1.17    0.23
   0  22   0    2.19    0.58
   0  22   0    1.48    0.31
  -1 -22   0    0.33    0.12
  -1 -22   0    0.35    0.21
   1 -22   0    0.27    0.21
   1 -22   0    0.43    0.12
   1  22   0    0.77    0.30
  -1  22   0    0.73    0.21
   1  22   0    0.14    0.24
  -1  22   0   -0.01    0.23
  -1  22   0    0.79    0.43
  -2 -22   0    2.72    0.32
   2 -22   0    2.57    0.21
  -2 -22   0    2.68    0.21
   2 -22   0    2.45    0.31
  -2  22   0    2.92    0.27
  -2  22   0    3.12    0.44
  -2  22   0    2.57    0.36
   2  22   0    2.71    0.56
   2  22   0    2.34    0.35
  -3 -22   0    1.34    0.13
  -3 -22   0    0.75    0.22
   3 -22   0    1.49    0.25
  -3 -22   0    1.25    0.30
  -3  22   0    1.26    0.29
   3  22   0    1.59    0.31
  -3  22   0    1.39    0.30
   3  22   0    1.55    0.29
  -4 -22   0    0.31    0.20
   4 -22   0   -0.10    0.19
  -4  22   0   -0.02    0.22
   4  22   0   -0.05    0.22
  -4  22   0    0.09    0.22
   5 -22   0    1.43    0.26
  -5  22   0    1.05    0.27
  -5  22   0    1.38    0.28
   5  22   0    1.17    0.27
   5  22   0    1.41    0.27
  -6 -22   0    0.84    0.22
   6 -22   0    0.52    0.22
   6  22   0    0.64    0.23
   6  22   0    0.29    0.22
  -6  22   0    0.73    0.23
  -6  22   0    0.27    0.33
   7 -22   0    3.49    0.32
  -7 -22   0    3.22    0.29
   7  22   0    3.07    0.34
  -7  22   0    3.64    0.37
  -7  22   0    4.49    0.38
   7  22   0    3.08    0.42
  -8 -22   0    1.28    0.21
   8 -22   0    0.74    0.21
  -8  22   0    1.30    0.24
  -8  22   0    1.30    0.24
   8  22   0    1.15    0.24
   9 -22   0    0.93    0.24
  -9  22   0    0.54    0.21
  -9  22   0    0.90    0.26
   9  22   0    0.73    0.29
  10  22   0    0.07    0.17
 -10  22   0   -0.12    0.15
 -10  22   0   -0.02    0.16
 -11  22   0    0.02    0.15
  11  22   0    0.08    0.14
   0 -23   0   -0.07    0.20
   0  23   0    0.06    0.20
   0  23   0    0.07    0.21
   0  23   0    0.01    0.31
  -1 -23   0    1.21    0.31
   1 -23   0    1.29    0.25
  -1  23   0    1.78    0.28
   1  23   0    1.72    0.28
  -1  23   0    1.89    0.34
   1  23   0    1.44    0.28
   1  23   0    1.51    0.28
  -1  23   0    1.62    0.23
   2 -23   0    0.48    0.29
  -2 -23   0    0.75    0.23
   2  23   0    0.60    0.18
  -2  23   0    0.44    0.21
   2  23   0    0.60    0.24
   2  23   0    0.88    0.24
  -2  23   0    0.38    0.24
   3 -23   0    9.69    0.55
  -3 -23   0   10.29    0.55
   3  23   0   10.91    0.59
   3  23   0   11.24    0.61
  -3  23   0   10.09    0.60
   3  23   0    9.83    0.54
  -3  23   0    9.99    0.59
  -4 -23   0    0.05    0.16
   4 -23   0    0.03    0.16
   4  23   0    0.00    0.20
   4  23   0    0.09    0.18
  -4  23   0   -0.16    0.17
  -4  23   0   -0.08    0.20
   5 -23   0    1.82    0.25
  -5 -23   0    1.95    0.24
   5  23   0    1.84    0.36
  -5  23   0    2.13    0.29
   5  23   0    1.81    0.27
  -5  23   0    1.91    0.27
   6 -23   0    3.26    0.30
  -6 -23   0    3.20    0.34
  -6 -23   0    3.54    0.31
   6  23   0    4.85    0.58
  -6  23   0    3.22    0.32
  -6  23   0    3.82    0.50
  -7 -23   0    5.56    0.46
   7 -23   0    6.18    0.42
   7  23   0    5.99    0.51
  -7  23   0    5.89    0.41
  -7  23   0    5.47    0.42
  -8 -23   0    2.72    0.25
   8  23   0    2.73    0.26
  -8  23   0    3.82    0.30
  -8  23   0    2.95    0.28
  -9  23   0    3.03    0.25
   9  23   0    2.56    0.24
  -9  23   0    2.81    0.25
   0 -24   0   13.47    0.62
   0  24   0   12.54    0.69
   0  24   0   12.59    0.64
  -1 -24   0   16.41    0.74
   1 -24   0   16.69    0.75
   1  24   0   17.00    0.89
  -1  24   0   16.52    0.77
   1  24   0   15.29    0.76
  -1  24   0   19.07    0.95
  -2 -24   0    4.37    0.33
   2 -24   0    4.40    0.33
   2  24   0    3.42    0.45
   2  24   0    4.45    0.38
  -2  24   0    4.69    0.45
   2  24   0    4.89    0.39
  -2  24   0    4.34    0.35
  -3 -24   0    4.34    0.40
   3 -24   0    3.53    0.31
  -3  24   0    3.17    0.31
   3  24   0    3.98    0.28
   3  24   0    3.86    0.33
  -3  24   0    3.28    0.30
   4 -24   0    1.22    0.23
  -4 -24   0    1.36    0.20
  -4  24   0    2.05    0.23
  -4  24   0    1.64    0.27
   4  24   0    1.68    0.22
   4  24   0    1.35    0.18
   5 -24   0   -0.08    0.26
  -5  24   0   -0.15    0.16
   5  24   0    0.07    0.15
   5  24   0   -0.01    0.12
  -5  24   0    0.17    0.15
   6  24   0    0.57    0.16
  -6  24   0    0.60    0.16
   6  24   0    0.65    0.14
  24   0  -1    0.07    0.21
 -24   0   1    0.26    0.20
 -23   0   1    0.30    0.21
  23   0  -1   -0.08    0.22
 -23   0   1   -0.21    0.23
  23   0  -1   -0.02    0.25
 -22   0   1   -0.12    0.25
  22   0  -1   -0.09    0.24
 -22   0   1    0.22    0.23
  22   0  -1    0.37    0.29
 -21   0   1   -0.10    0.31
  21   0  -1   -0.32    0.30
  21   0  -1   -0.38    0.26
 -21   0   1    0.00    0.24
 -21   0   1    0.11    0.31
 -20   0   1    0.25    0.30
 -20   0   1   -0.31    0.30
 -20   0   1    0.23    0.26
  20   0  -1   -0.18    0.28
  19   0  -1   -0.03    0.29
  19   0  -1    0.23    0.23
 -19   0   1    0.19    0.27
 -19   0   1   -0.20    0.31
 -19   0   1   -0.07    0.29
  19   0  -1    0.14    0.36
 -18   0   1   -0.18    0.26
 -18   0   1   -0.49    0.30
  18   0  -1   -0.05    0.13
  18   0  -1    0.01    0.23
  18   0  -1   -0.15    0.27
 -18   0   1   -0.09    0.33
  18   0  -1    0.06    0.28
 -18   0   1    0.47    0.28
  17   0  -1   -0.18    0.15
 -17   0   1   -0.18    0.27
  17   0  -1   -0.23    0.29
  17   0  -1   -0.09    0.28
 -17   0   1    0.27    0.35
  17   0  -1    0.03    0.22
 -17   0   1    0.33    0.28
  17   0  -1    0.11    0.25
  16   0  -1   -0.12    0.26
  16   0  -1   -0.22    0.22
  16   0  -1    0.12    0.25
  16   0  -1    0.29    0.27
 -16   0   1   -0.29    0.34
 -16   0   1    0.02    0.23
  16   0  -1   -0.14    0.24
 -16   0   1    0.08    0.25
  16   0  -1   -0.01    0.15
 -15   0   1    0.25    0.25
 -15   0   1   -0.22    0.21
  15   0  -1    0.06    0.23
  15   0  -1   -0.25    0.22
  15   0  -1    0.08    0.14
  15   0  -1   -0.10    0.22
  15   0  -1    0.15    0.23
  15   0  -1    0.13    0.25
  15   0  -1   -0.13    0.20
  14   0  -1   -0.11    0.28
  14   0  -1   -0.03    0.20
  14   0  -1   -0.51    0.24
  14   0  -1    0.08    0.23
  14   0  -1   -0.09    0.13
  14   0  -1   -0.18    0.30
  14   0  -1    0.09    0.20
  14   0  -1   -0.08    0.19
 -14   0   1   -0.01    0.19
 -14   0   1   -0.30    0.20
  13   0  -1    0.02    0.18
  13   0  -1   -0.14    0.18
  13   0  -1   -0.08    0.19
  13   0  -1    0.23    0.19
  13   0  -1   -0.07    0.23
 -13   0   1   -0.15    0.19
  13   0  -1    0.17    0.20
  13   0  -1    0.32    0.15
 -13   0   1    0.21    0.20
  12   0  -1   -0.08    0.20
  12   0  -1   -0.02    0.18
 -12   0   1    0.22    0.19
 -12   0   1   -0.17    0.14
  12   0  -1   -0.01    0.17
  12   0  -1   -0.18    0.15
  12   0  -1    0.04    0.17
  12   0  -1   -0.20    0.21
  11   0  -1   -0.07    0.20
  11   0  -1    0.02    0.16
  11   0  -1    0.33    0.20
  11   0  -1   -0.09    0.16
 -11   0   1    0.04    0.17
  11   0  -1    0.21    0.18
  11   0  -1    0.21    0.18
 -11   0   1   -0.03    0.16
  10   0  -1    0.01    0.16
  10   0  -1   -0.07    0.16
 -10   0   1    0.00    0.16
  10   0  -1    0.21    0.20
  10   0  -1   -0.22    0.14
 -10   0   1    0.06    0.15
  10   0  -1   -0.02    0.16
   9   0  -1    0.26    0.17
   9   0  -1    0.10    0.15
   9   0  -1    0.40    0.19
  -9   0   1   -0.03    0.15
   9   0  -1   -0.11    0.14
   8   0  -1   -0.05    0.14
   8   0  -1    0.10    0.15
   8   0  -1   -0.01    0.14
   8   0  -1    0.08    0.14
  -8   0   1   -0.01    0.13
   8   0  -1    0.14    0.14
   7   0  -1   -0.08    0.13
   7   0  -1   -0.12    0.11
   7   0  -1   -0.03    0.13
   7   0  -1   -0.05    0.13
  -7   0   1   -0.05    0.12
   7   0  -1   -0.01    0.13
   6   0  -1   -0.10    0.12
   6   0  -1   -0.04    0.12
   6   0  -1   -0.09    0.12
  -6   0   1   -0.05    0.11
   6   0  -1   -0.09    0.10
   6   0  -1    0.06    0.12
   5   0  -1   -0.03    0.11
   5   0  -1    0.05    0.12
   5   0  -1    0.02    0.10
   5   0  -1    0.06    0.11
   5   0  -1    0.14    0.11
   4   0  -1    0.11    0.08
   4   0  -1   -0.02    0.12
   4   0  -1   -0.01    0.09
   4   0  -1    0.08    0.10
  -3   0   1    0.11    0.07
   3   0  -1   -0.04    0.06
   3   0  -1    0.03    0.09
   3   0  -1   -0.02    0.09
   3   0  -1    0.03    0.07
   3   0  -1    0.08    0.11
  -2   0   1   -0.02    0.05
  -2   0   1   -0.04    0.05
   2   0  -1   -0.02    0.06
   2   0  -1   -0.01    0.09
   1   0  -1    0.03    0.07
   1   0  -1    0.00    0.07
   0   0  -1    0.09    0.06
   0   0  -1    0.04    0.05
   1   0   1   -0.01    0.03
  -1   0  -1    0.11    0.07
  -1   0  -1    0.04    0.05
   2   0   1   -0.06    0.05
  -3   0  -1    0.02    0.07
   3   0   1   -0.05    0.07
   3   0   1   -0.03    0.08
  -4   0  -1   -0.11    0.08
   4   0   1   -0.01    0.09
   4   0   1    0.05    0.09
   5   0   1    0.03    0.10
   5   0   1    0.03    0.12
  -5   0  -1    0.13    0.09
   5   0   1    0.05    0.12
   6   0   1   -0.01    0.09
  -6   0  -1    0.04    0.10
   6   0   1    0.04    0.13
   6   0   1    0.07    0.12
   6   0   1   -0.07    0.12
   7   0   1    0.01    0.10
   7   0   1    0.03    0.15
   7   0   1    0.06    0.14
   7   0   1   -0.03    0.14
  -7   0  -1   -0.03    0.11
   8   0   1   -0.08    0.16
   8   0   1   -0.14    0.17
   8   0   1   -0.02    0.11
   8   0   1   -0.08    0.15
  -8   0  -1    0.06    0.13
  -9   0  -1   -0.03    0.14
   9   0   1   -0.08    0.12
   9   0   1   -0.04    0.16
   9   0   1    0.08    0.18
   9   0   1   -0.02    0.12
   9   0   1   -0.12    0.17
  -9   0  -1    0.00    0.17
  10   0   1    0.12    0.18
 -10   0  -1   -0.03    0.15
 -10   0  -1    0.15    0.17
  10   0   1   -0.07    0.13
  10   0   1    0.09    0.19
  10   0   1    0.02    0.14
  10   0   1    0.10    0.18
  11   0   1    0.10    0.20
 -11   0  -1    0.05    0.17
 -11   0  -1    0.18    0.17
  11   0   1    0.02    0.20
  11   0   1    0.06    0.14
  11   0   1    0.17    0.21
  11   0   1    0.01    0.14
  12   0   1    0.01    0.23
  12   0   1    0.11    0.17
 -12   0  -1    0.12    0.19
  12   0   1   -0.23    0.19
  12   0   1   -0.18    0.13
  12   0   1    0.16    0.23
 -12   0  -1    0.01    0.18
  12   0   1    0.12    0.20
  13   0   1   -0.24    0.18
  13   0   1    0.14    0.20
  13   0   1   -0.02    0.13
 -13   0  -1    0.28    0.21
 -13   0  -1    0.10    0.19
  13   0   1   -0.05    0.24
 -13   0  -1    0.00    0.20
  13   0   1    0.09    0.20
 -13   0  -1   -0.29    0.18
  13   0   1   -0.08    0.23
  13   0   1    0.16    0.25
 -14   0  -1   -0.37    0.21
 -14   0  -1   -0.19    0.20
  14   0   1    0.11    0.26
  14   0   1    0.30    0.27
 -14   0  -1   -0.10    0.19
  14   0   1    0.07    0.15
 -14   0  -1    0.34    0.26
  14   0   1   -0.23    0.21
  14   0   1    0.22    0.28
  14   0   1    0.01    0.19
 -14   0  -1    0.46    0.22
 -15   0  -1   -0.06    0.22
  15   0   1    0.18    0.24
 -15   0  -1    0.02    0.22
  15   0   1   -0.14    0.15
 -15   0  -1    0.08    0.21
  15   0   1    0.04    0.36
  15   0   1    0.13    0.24
 -15   0  -1   -0.03    0.25
  15   0   1    0.09    0.31
  15   0   1    0.01    0.27
  16   0   1    0.07    0.16
 -16   0  -1   -0.16    0.24
  16   0   1    0.10    0.49
  16   0   1   -0.24    0.21
  16   0   1   -0.18    0.27
  16   0   1   -0.26    0.22
 -16   0  -1   -0.27    0.22
 -16   0  -1   -0.05    0.25
 -16   0  -1   -0.01    0.26
  16   0   1   -0.33    0.41
 -17   0  -1    0.23    0.24
  17   0   1    0.28    0.33
  17   0   1    0.10    0.28
 -17   0  -1    0.13    0.24
  17   0   1    0.22    0.43
 -17   0  -1    0.26    0.26
 -17   0  -1    0.62    0.27
  17   0   1   -0.49    0.28
  17   0   1   -0.03    0.18
 -18   0  -1   -0.24    0.21
 -18   0  -1    0.05    0.24
  18   0   1    0.20    0.30
 -18   0  -1   -0.44    0.38
  18   0   1   -0.06    0.29
 -18   0  -1    0.44    0.25
  18   0   1    0.19    0.19
  18   0   1   -0.39    0.33
  19   0   1   -0.43    0.28
 -19   0  -1   -0.11    0.19
  19   0   1    0.17    0.27
 -19   0  -1   -0.12    0.23
 -19   0  -1   -0.45    0.23
  19   0   1    0.17    0.18
  20   0   1    0.12    0.28
 -20   0  -1    0.05    0.25
  20   0   1   -0.23    0.25
  20   0   1   -0.04    0.16
 -20   0  -1    0.28    0.27
  21   0   1    0.07    0.27
 -21   0  -1    0.19    0.23
 -21   0  -1    0.19    0.23
  21   0   1    0.13    0.21
 -22   0  -1    0.06    0.31
  22   0   1    0.28    0.25
 -22   0  -1   -0.13    0.18
  23   0   1   -0.03    0.21
 -23   0  -1    0.11    0.18
 -24   0  -1   -0.12    0.12
 -24   0  -1   -0.13    0.14
 -24  -1   1    4.54    0.38
 -24   1   1    3.80    0.44
  24   1  -1    4.56    0.37
  24   1  -1    3.11    0.32
 -24   1   1    5.02    0.42
 -23  -1   1    8.78    0.56
  23  -1  -1    7.70    0.54
  23  -1  -1    7.27    0.59
 -23  -1   1    9.08    0.53
  23   1  -1    9.18    0.57
 -23   1   1    9.51    0.56
  23   1  -1    8.76    0.52
 -23   1   1    9.29    0.53
  22  -1  -1    0.22    0.26
  22  -1  -1   -0.14    0.27
 -22  -1   1    0.13    0.22
 -22  -1   1   -0.16    0.25
  22   1  -1    0.15    0.26
 -22   1   1    0.08    0.22
  22   1  -1   -0.11    0.29
 -22   1   1   -0.30    0.25
 -21  -1   1    2.05    0.38
  21  -1  -1    2.00    0.36
 -21  -1   1    3.01    0.38
 -21  -1   1    3.33    0.45
  21   1  -1    3.56    0.44
 -21   1   1    2.06    0.38
 -21   1   1    2.33    0.40
 -21   1   1    2.38    0.34
  21   1  -1    2.84    0.40
 -20  -1   1    9.86    0.70
 -20  -1   1    9.45    0.64
 -20  -1   1    8.34    0.67
  20  -1  -1    8.36    0.66
 -20   1   1    6.82    0.64
  20   1  -1    8.67    0.69
 -20   1   1    8.66    0.71
 -20   1   1    8.51    0.63
 -19  -1   1    5.61    0.51
 -19  -1   1    5.11    0.55
  19  -1  -1    5.34    0.46
 -19  -1   1    5.92    0.55
  19  -1  -1    5.43    0.55
  19  -1  -1    4.75    0.60
 -19   1   1    5.75    0.57
  19   1  -1    6.15    0.68
  19   1  -1    6.05    0.58
 -19   1   1    4.80    0.55
 -19   1   1    4.30    0.45
  19   1  -1    5.60    0.45
 -18  -1   1   10.30    0.67
  18  -1  -1    9.53    0.79
  18  -1  -1    9.19    0.61
  18  -1  -1    9.46    0.69
 -18  -1   1    9.03    0.73
 -18  -1   1    9.55    0.72
 -18   1   1    9.41    0.73
  18   1  -1    9.37    0.61
 -18   1   1    8.97    0.72
  18   1  -1    9.85    0.79
  18   1  -1    9.25    0.72
 -18   1   1    9.24    0.67
 -18   1   1    7.99    0.71
  17  -1  -1   20.41    0.86
 -17  -1   1   22.68    1.05
 -17  -1   1   19.66    1.08
  17  -1  -1   21.83    1.19
 -17  -1   1   19.84    1.12
  17  -1  -1   19.23    1.00
  17  -1  -1   23.12    1.11
 -17   1   1   21.97    1.10
  17   1  -1   20.61    0.87
  17   1  -1   20.01    1.00
 -17   1   1   19.37    1.09
  17   1  -1   20.87    1.08
 -17   1   1   22.11    1.05
  17   1  -1   22.49    1.19
  17   1  -1   19.58    0.96
  17   1  -1   17.68    1.07
 -17   1   1   19.19    1.11
  16  -1  -1    0.42    0.28
  16  -1  -1    0.52    0.17
 -16  -1   1    0.32    0.25
  16  -1  -1    0.48    0.27
  16  -1  -1    0.74    0.33
 -16  -1   1    0.13    0.37
 -16  -1   1    0.51    0.28
  16  -1  -1    0.55    0.25
  16  -1  -1    0.54    0.27
  16   1  -1    0.46    0.29
  16   1  -1    0.51    0.28
  16   1  -1    0.31    0.25
  16   1  -1    0.34    0.17
  16   1  -1    0.81    0.33
 -16   1   1    0.40    0.26
 -16   1   1    0.33    0.28
  16   1  -1    0.30    0.25
 -16   1   1   -0.21    0.36
  15  -1  -1    1.50    0.35
 -15  -1   1    1.82    0.32
 -15  -1   1    1.35    0.31
  15  -1  -1    2.02    0.32
  15  -1  -1    1.61    0.31
  15  -1  -1    1.53    0.30
  15  -1  -1    1.52    0.20
  15  -1  -1    1.25    0.26
 -15   1   1    1.61    0.31
  15   1  -1    1.49    0.30
 -15   1   1    1.01    0.29
  15   1  -1    1.71    0.38
  15   1  -1    1.66    0.35
  15   1  -1    1.50    0.32
  15   1  -1    1.56    0.30
  15   1  -1    1.41    0.20
  14  -1  -1    0.93    0.25
 -14  -1   1    1.41    0.27
 -14  -1   1    0.83    0.26
  14  -1  -1    0.57    0.24
  14  -1  -1    0.61    0.15
  14  -1  -1    0.80    0.21
  14  -1  -1    1.09    0.26
  14  -1  -1    0.70    0.26
  14  -1  -1    0.34    0.30
  14   1  -1    1.07    0.29
  14   1  -1    1.04    0.28
  14   1  -1    1.07    0.29
  14   1  -1    0.87    0.17
  14   1  -1    0.78    0.25
  14   1  -1    0.93    0.23
  14   1  -1    0.65    0.23
  14   1  -1    0.16    0.28
 -14   1   1    0.80    0.22
 -14   1   1    1.13    0.28
  13  -1  -1    5.82    0.51
  13  -1  -1    5.79    0.35
  13  -1  -1    5.47    0.45
  13  -1  -1    5.91    0.47
 -13  -1   1    5.51    0.44
  13  -1  -1    5.58    0.44
 -13  -1   1    5.64    0.47
  13  -1  -1    5.88    0.53
  13  -1  -1    5.66    0.46
 -13   1   1    5.72    0.44
  13   1  -1    6.40    0.55
  13   1  -1    5.16    0.37
  13   1  -1    5.36    0.43
  13   1  -1    5.97    0.47
  13   1  -1    6.15    0.46
  13   1  -1    5.46    0.47
  13   1  -1    5.89    0.51
 -13   1   1    5.72    0.48
 -12  -1   1   30.13    1.28
  12  -1  -1   29.80    1.29
  12  -1  -1   29.31    1.31
 -12  -1   1   32.52    1.35
  12  -1  -1   32.07    1.38
  12  -1  -1   29.69    1.30
  12  -1  -1   27.94    1.36
  12   1  -1   29.73    1.36
  12   1  -1   30.90    1.32
  12   1  -1   31.06    1.30
 -12   1   1   29.19    1.28
  12   1  -1   31.16    1.35
  12   1  -1   29.98    1.40
 -12   1   1   35.73    1.60
 -11  -1   1    8.24    0.52
  11  -1  -1    8.06    0.52
  11  -1  -1    8.02    0.60
  11  -1  -1    8.27    0.56
  11  -1  -1    9.67    0.57
  11  -1  -1    8.23    0.57
 -11  -1   1    8.51    0.50
  11  -1  -1    8.08    0.49
  11   1  -1    8.98    0.55
  11   1  -1    8.62    0.56
  11   1  -1    8.76    0.52
 -11   1   1    7.49    0.51
  11   1  -1    9.39    0.56
  11   1  -1    9.34    0.56
 -11   1   1    8.44    0.50
  11   1  -1    8.57    0.56
  10  -1  -1   63.52    2.51
  10  -1  -1   69.67    2.57
  10  -1  -1   63.54    2.54
  10  -1  -1   67.24    2.50
  10  -1  -1   63.45    2.58
 -10  -1   1   66.56    2.52
  10  -1  -1   63.84    2.49
 -10  -1   1   61.85    2.48
  10   1  -1   67.03    2.55
  10   1  -1   63.02    2.53
  10   1  -1   65.09    2.54
  10   1  -1   63.35    2.50
 -10   1   1   65.38    2.51
  10   1  -1   65.73    2.49
  10   1  -1   68.08    2.58
   9  -1  -1   25.57    1.06
   9  -1  -1   24.62    1.10
  -9  -1   1   25.54    1.07
   9  -1  -1   24.20    1.10
   9  -1  -1   24.95    1.10
   9   1  -1   26.06    1.05
   9   1  -1   27.86    1.17
  -9   1   1   24.72    1.08
   9   1  -1   24.11    1.09
   9   1  -1   24.71    1.08
   9   1  -1   25.50    1.09
  -8  -1   1   47.17    1.85
   8  -1  -1   46.73    1.87
   8  -1  -1   49.21    1.88
   8  -1  -1   46.78    1.83
   8  -1  -1   47.02    1.85
   8  -1  -1   46.40    1.87
   8   1  -1   48.27    1.86
   8   1  -1   49.14    1.88
   8   1  -1   47.96    1.83
   8   1  -1   46.85    1.85
  -8   1   1   47.79    1.85
   8   1  -1   47.57    1.87
   7  -1  -1    0.17    0.14
   7  -1  -1    0.19    0.12
  -7  -1   1    0.21    0.12
   7  -1  -1    0.16    0.14
   7  -1  -1    0.30    0.14
   7  -1  -1    0.12    0.18
  -7   1   1    0.23    0.13
   7   1  -1    0.26    0.12
   7   1  -1    0.35    0.15
   7   1  -1   -0.05    0.13
   7   1  -1    0.07    0.13
   7   1  -1    0.23    0.14
   6  -1  -1    0.39    0.13
   6  -1  -1    0.52    0.13
   6  -1  -1    0.42    0.15
  -6  -1   1    0.43    0.13
   6  -1  -1    0.47    0.12
   6  -1  -1    0.19    0.13
   6   1  -1    0.21    0.13
   6   1  -1    0.46    0.15
   6   1  -1    0.26    0.13
   6   1  -1    0.41    0.13
   6   1  -1    0.32    0.11
   5  -1  -1   45.27    1.75
   5  -1  -1   44.06    1.76
   5  -1  -1   46.69    1.76
   5  -1  -1   47.08    1.73
   5  -1  -1   46.13    1.75
   5   1  -1   45.61    1.74
   5   1  -1   47.46    1.77
   5   1  -1   46.00    1.74
   5   1  -1   43.87    1.76
   5   1  -1   49.24    1.73
   4  -1  -1   13.26    0.53
   4  -1  -1   12.64    0.54
   4  -1  -1   13.09    0.55
   4  -1  -1   13.40    0.56
   4   1  -1   13.10    0.52
   4   1  -1   13.32    0.58
   4   1  -1   12.30    0.53
   4   1  -1   12.10    0.55
   3  -1  -1  439.38   15.40
   3  -1  -1  445.84   15.39
  -3  -1   1  413.83   15.40
   3   1  -1  378.94   15.42
   3   1  -1  434.15   15.40
   3   1  -1  455.03   15.38
  -2  -1   1  197.82    7.15
   2  -1  -1  192.19    7.18
   2  -1  -1  201.55    7.18
  -2  -1   1  190.28    7.15
  -2  -1   1  207.81    7.15
  -2  -1   1  202.60    7.15
   2  -1  -1  192.56    7.15
   2   1  -1  213.46    7.19
   2   1  -1  184.38    7.17
  -2   1   1  202.20    7.16
   1  -1  -1   26.49    1.00
   1  -1  -1   26.85    1.00
   1   1  -1   25.15    0.98
  -1   1   1   26.04    0.96
   1   1  -1   26.53    0.99
   0  -1  -1   72.86    2.60
   0  -1  -1   67.56    2.60
   0   1  -1   69.74    2.58
   0   1  -1   71.89    2.59
   0   1   1   73.20    2.56
   1  -1   1    3.09    0.13
  -1  -1  -1    3.35    0.20
   1  -1   1    3.21    0.14
   1  -1   1    3.14    0.14
   1   1   1    3.17    0.14
   1   1   1    3.21    0.14
  -1   1  -1    3.06    0.15
  -2  -1  -1   41.99    1.49
   2  -1   1   39.98    1.51
  -2   1  -1   40.82    1.49
   2   1   1   38.84    1.50
   2   1   1   42.65    1.50
   3  -1   1   10.88    0.47
  -3  -1  -1   11.51    0.45
   3  -1   1   10.79    0.47
  -3   1  -1   11.01    0.44
  -3   1  -1   11.71    0.45
   3   1   1   10.82    0.46
   3   1   1   10.37    0.46
   4  -1   1   12.57    0.50
  -4  -1  -1   13.27    0.53
   4  -1   1   12.75    0.55
   4  -1   1   12.74    0.56
   4   1   1   12.96    0.55
  -4   1  -1   13.67    0.53
  -4   1  -1   12.49    0.52
   4   1   1   13.50    0.55
   5  -1   1   14.62    0.65
   5  -1   1   15.11    0.65
   5  -1   1   14.57    0.58
   5  -1   1   15.40    0.66
  -5  -1  -1   16.05    0.62
   5   1   1   14.18    0.64
   5   1   1   14.76    0.64
   5   1   1   15.10    0.66
  -5   1  -1   15.12    0.62
   6  -1   1    7.92    0.44
  -6  -1  -1    8.37    0.47
   6  -1   1    8.51    0.45
   6  -1   1    8.34    0.44
   6  -1   1    7.91    0.36
   6   1   1    8.12    0.43
   6   1   1    8.16    0.45
  -6   1  -1    8.38    0.44
   6   1   1    8.15    0.43
   7  -1   1   40.15    1.63
   7  -1   1   41.63    1.63
  -7  -1  -1   43.56    1.59
   7   1   1   41.83    1.64
  -7   1  -1   40.60    1.59
   7   1   1   42.05    1.73
   7   1   1   40.85    1.58
   7   1   1   40.14    1.63
   8  -1   1    0.55    0.25
   8  -1   1    0.49    0.19
   8  -1   1    0.51    0.14
   8  -1   1    0.44    0.18
  -8  -1  -1    0.58    0.16
   8   1   1    0.52    0.15
   8   1   1    0.61    0.18
   8   1   1    0.67    0.19
   8   1   1    0.57    0.31
  -8   1  -1    0.44    0.15
   9  -1   1    0.13    0.19
   9  -1   1    0.16    0.19
  -9  -1  -1    0.19    0.15
  -9  -1  -1    0.33    0.16
   9  -1   1    0.34    0.19
   9  -1   1    0.35    0.12
   9   1   1    0.28    0.15
   9   1   1    0.32    0.19
  -9   1  -1    0.24    0.16
   9   1   1    0.14    0.19
   9   1   1    0.33    0.15
   9   1   1    0.14    0.18
 -10  -1  -1   15.78    0.77
 -10  -1  -1   16.61    0.75
  10  -1   1   16.19    0.84
  10  -1   1   16.41    0.82
  10  -1   1   16.37    0.70
  10  -1   1   16.53    0.81
  10  -1   1   15.62    0.73
  10   1   1   16.59    0.81
 -10   1  -1   16.46    0.76
  10   1   1   16.61    0.82
  10   1   1   15.44    0.81
  10   1   1   16.18    0.74
  10   1   1   16.39    0.74
  11  -1   1    8.93    0.49
 -11  -1  -1    8.54    0.50
  11  -1   1    8.48    0.44
  11  -1   1    8.65    0.58
  11  -1   1    8.50    0.60
 -11  -1  -1    8.20    0.51
  11  -1   1    8.18    0.56
 -11   1  -1    7.75    0.51
  11   1   1    8.69    0.50
  11   1   1    8.92    0.49
  11   1   1    8.86    0.60
  11   1   1    9.17    0.56
 -11   1  -1    8.30    0.51
  11   1   1    8.23    0.57
  12  -1   1   32.19    1.40
  12  -1   1   33.06    1.46
 -12  -1  -1   32.23    1.33
 -12  -1  -1   31.77    1.35
  12  -1   1   31.87    1.32
  12  -1   1   32.20    1.38
  12  -1   1   30.21    1.26
  12  -1   1   28.91    1.25
  12  -1   1   30.23    1.42
 -12   1  -1   31.39    1.34
 -12   1  -1   31.34    1.32
  12   1   1   31.07    1.32
  12   1   1   34.79    1.46
  12   1   1   31.91    1.32
 -12   1  -1   32.06    1.34
  12   1   1   33.35    1.43
  12   1   1   31.72    1.39
  12   1   1   29.48    1.26
 -13  -1  -1   11.76    0.68
  13  -1   1   11.93    0.73
  13  -1   1   11.16    0.63
  13  -1   1   12.83    0.81
 -13  -1  -1   13.27    0.67
  13  -1   1   11.20    0.69
 -13  -1  -1   11.71    0.68
  13  -1   1   11.10    0.56
  13  -1   1   11.07    0.76
  13   1   1   11.16    0.57
  13   1   1   10.54    0.74
 -13   1  -1   10.29    0.67
 -13   1  -1   11.20    0.65
  13   1   1   11.46    0.64
 -13   1  -1   11.58    0.66
  13   1   1   12.61    0.67
  13   1   1   11.58    0.77
 -13   1  -1   12.51    0.67
  13   1   1   12.39    0.73
 -13   1  -1   10.70    0.61
 -14  -1  -1    2.07    0.32
  14  -1   1    2.79    0.38
 -14  -1  -1    2.14    0.34
  14  -1   1    2.75    0.44
 -14  -1  -1    2.92    0.32
 -14  -1  -1    2.11    0.32
  14  -1   1    2.32    0.38
  14  -1   1    2.31    0.25
 -14  -1  -1    2.17    0.33
  14  -1   1    1.86    0.39
  14  -1   1    2.65    0.33
 -14   1  -1    2.33    0.35
  14   1   1    2.03    0.38
  14   1   1    2.77    0.41
 -14   1  -1    2.19    0.33
  14   1   1    2.43    0.38
 -14   1  -1    2.56    0.30
  14   1   1    2.22    0.31
  14   1   1    2.20    0.42
 -14   1  -1    2.14    0.32
  14   1   1    1.90    0.24
  15  -1   1    3.03    0.43
 -15  -1  -1    3.73    0.38
 -15  -1  -1    2.30    0.42
  15  -1   1    2.69    0.43
  15  -1   1    2.65    0.46
 -15  -1  -1    1.86    0.34
  15  -1   1    2.57    0.50
  15  -1   1    2.69    0.35
  15  -1   1    2.79    0.29
 -15  -1  -1    2.94    0.38
 -15  -1  -1    2.54    0.35
  15   1   1    2.58    0.46
 -15   1  -1    2.84    0.40
  15   1   1    2.93    0.49
 -15   1  -1    2.48    0.45
  15   1   1    2.47    0.34
 -15   1  -1    2.84    0.33
  15   1   1    3.24    0.30
  15   1   1    3.36    0.51
 -15   1  -1    3.50    0.42
  15   1   1    3.76    0.48
 -16  -1  -1    6.49    0.56
 -16  -1  -1    6.70    0.58
  16  -1   1    7.26    0.79
 -16  -1  -1    6.62    0.52
  16  -1   1    6.12    0.60
  16  -1   1    5.69    0.42
  16  -1   1    5.89    0.60
 -16  -1  -1    5.78    0.52
  16  -1   1    5.36    0.49
  16   1   1    7.16    0.77
  16   1   1    6.28    0.55
 -16   1  -1    5.67    0.51
 -16   1  -1    6.35    0.56
  16   1   1    5.63    0.44
  16   1   1    5.10    0.56
 -16   1  -1    5.65    0.52
  16   1   1    4.50    0.93
  16   1   1    6.41    0.61
  17  -1   1    1.65    0.39
  17  -1   1    1.29    0.50
 -17  -1  -1    1.67    0.33
  17  -1   1    1.19    0.38
  17  -1   1    1.22    0.24
  17  -1   1    1.21    0.33
 -17  -1  -1    1.37    0.29
 -17  -1  -1    2.04    0.36
  17   1   1    0.66    0.34
 -17   1  -1    1.13    0.28
  17   1   1    1.56    0.25
  17   1   1    2.01    0.42
 -17   1  -1    1.65    0.30
  17   1   1    1.44    0.36
 -17   1  -1    1.77    0.34
 -17   1  -1    1.46    0.33
  17   1   1    0.92    0.49
  18  -1   1    2.87    1.10
  18  -1   1    1.78    0.39
  18  -1   1    1.81    0.45
  18  -1   1    2.24    0.39
 -18  -1  -1    1.32    0.28
 -18  -1  -1    1.58    0.34
  18  -1   1    2.24    0.26
 -18  -1  -1    1.51    0.34
 -18   1  -1    1.30    0.28
  18   1   1    1.83    0.38
 -18   1  -1    1.64    0.31
  18   1   1    1.92    0.26
 -18   1  -1    1.90    0.33
 -18   1  -1    1.56    0.33
  18   1   1    1.84    0.42
  18   1   1    1.67    0.40
  19  -1   1    1.07    0.22
  19  -1   1    1.05    0.32
 -19  -1  -1    0.84    0.29
  19  -1   1    0.62    0.33
 -19  -1  -1    0.29    0.21
 -19  -1  -1    0.68    0.29
 -19   1  -1    1.05    0.30
  19   1   1    0.94    0.21
 -19   1  -1    0.01    0.23
 -19   1  -1    0.80    0.32
  19   1   1    0.62    0.32
  19   1   1    0.49    0.33
 -20  -1  -1    5.80    0.51
  20  -1   1    4.49    0.50
  20  -1   1    6.10    0.39
  20  -1   1    5.50    0.53
 -20  -1  -1    6.14    0.53
  20   1   1    5.79    0.39
  20   1   1    4.08    0.49
  20   1   1    6.01    0.55
 -20   1  -1    5.20    0.48
 -20   1  -1    5.12    0.48
  21  -1   1    1.87    0.34
  21  -1   1    2.90    0.33
 -21  -1  -1    2.30    0.33
 -21  -1  -1    2.58    0.34
 -21   1  -1    2.49    0.33
  21   1   1    2.36    0.23
 -21   1  -1    2.27    0.34
  21   1   1    1.87    0.35
 -22  -1  -1    1.65    0.31
 -22  -1  -1    1.23    0.25
  22  -1   1    1.21    0.30
  22   1   1    1.44    0.29
 -22   1  -1    1.44    0.25
 -22   1  -1    1.48    0.27
  23  -1   1    1.93    0.29
 -23  -1  -1    2.70    0.28
 -23  -1  -1    2.78    0.30
 -23   1  -1    2.36    0.34
 -23   1  -1    2.47    0.28
  23   1   1    2.50    0.32
 -24  -1  -1    0.44    0.14
 -24  -1  -1    0.39    0.15
 -24   1  -1    0.32    0.13
 -24  -2   1    0.03    0.19
  24   2  -1    0.33    0.21
  24   2  -1    0.38    0.18
 -24   2   1    0.29    0.18
  23  -2  -1    4.20    0.41
 -23  -2   1    4.25    0.37
  23  -2  -1    3.97    0.38
 -23  -2   1    5.27    0.44
  23   2  -1    3.83    0.40
 -23   2   1    3.51    0.35
 -23   2   1    3.93    0.35
  22  -2  -1   -0.53    0.27
  22  -2  -1    0.00    0.25
 -22  -2   1   -0.06    0.21
 -22  -2   1    0.40    0.28
 -22   2   1    0.01    0.24
  22   2  -1   -0.07    0.24
 -22   2   1    0.10    0.21
  22   2  -1    0.04    0.28
 -21  -2   1   22.92    1.10
  21  -2  -1   21.45    1.07
 -21  -2   1   17.84    1.03
 -21  -2   1   23.04    1.04
 -21   2   1   23.24    1.10
  21   2  -1   21.61    1.08
 -21   2   1   22.06    1.03
 -21   2   1   19.45    1.05
  21   2  -1   21.59    1.06
  20  -2  -1    2.36    0.38
 -20  -2   1    1.43    0.36
 -20  -2   1    1.71    0.39
 -20  -2   1    1.80    0.35
  20   2  -1    2.54    0.40
 -20   2   1    1.83    0.39
  20   2  -1    1.59    0.37
 -20   2   1    1.60    0.32
 -20   2   1    1.74    0.38
  19  -2  -1    1.75    0.29
  19  -2  -1    2.47    0.41
 -19  -2   1    2.40    0.38
 -19  -2   1    2.91    0.43
 -19  -2   1    1.72    0.39
  19   2  -1    2.51    0.50
  19   2  -1    1.71    0.28
 -19   2   1    1.74    0.39
 -19   2   1    2.68    0.38
  19   2  -1    2.03    0.39
 -19   2   1    2.65    0.41
 -18  -2   1    0.58    0.35
  18  -2  -1    0.10    0.31
  18  -2  -1    0.43    0.29
  18  -2  -1   -0.18    0.13
 -18  -2   1    0.24    0.25
  18  -2  -1    0.59    0.27
 -18  -2   1    0.32    0.31
 -18   2   1    0.34    0.27
 -18   2   1    0.57    0.38
 -18   2   1    0.23    0.30
  18   2  -1   -0.02    0.29
  18   2  -1    0.17    0.31
  18   2  -1    0.46    0.25
 -18   2   1    0.54    0.31
 -17  -2   1    2.49    0.44
  17  -2  -1    2.47    0.23
  17  -2  -1    2.49    0.36
  17  -2  -1    2.51    0.44
 -17  -2   1    2.37    0.37
 -17  -2   1    2.38    0.41
  17  -2  -1    2.50    0.39
  17   2  -1    2.32    0.42
  17   2  -1    2.18    0.33
 -17   2   1    2.05    0.42
 -17   2   1    2.13    0.40
  17   2  -1    1.96    0.40
  17   2  -1    2.29    0.32
  17   2  -1    2.44    0.44
 -17   2   1    2.88    0.38
  17   2  -1    2.79    0.24
 -17   2   1    2.45    0.41
 -16  -2   1    7.80    0.56
 -16  -2   1    8.53    0.84
  16  -2  -1    7.84    0.58
  16  -2  -1    7.27    0.59
  16  -2  -1    7.27    0.56
  16  -2  -1    7.11    0.42
 -16  -2   1    7.18    0.61
  16  -2  -1    9.08    0.69
 -16   2   1    7.53    0.62
  16   2  -1    6.64    0.55
  16   2  -1    7.27    0.62
 -16   2   1    6.65    0.61
 -16   2   1    8.52    0.61
  16   2  -1    8.11    0.91
  16   2  -1    6.68    0.42
  16   2  -1    7.15    0.56
 -16   2   1    6.44    0.64
  16   2  -1    6.18    0.60
 -16   2   1    7.18    0.59
  15  -2  -1    4.37    0.32
  15  -2  -1    4.02    0.42
  15  -2  -1    4.31    0.49
 -15  -2   1    4.69    0.44
  15  -2  -1    3.95    0.42
 -15  -2   1    4.34    0.47
  15  -2  -1    3.68    0.37
  15  -2  -1    3.83    0.42
  15  -2  -1    4.39    0.44
 -15   2   1    4.35    0.41
  15   2  -1    4.00    0.40
 -15   2   1    4.20    0.48
  15   2  -1    4.61    0.48
  15   2  -1    3.85    0.33
  15   2  -1    3.78    0.46
  15   2  -1    3.99    0.45
  15   2  -1    3.57    0.40
  14  -2  -1   54.17    2.22
  14  -2  -1   54.62    2.13
 -14  -2   1   53.32    2.11
  14  -2  -1   51.70    2.12
  14  -2  -1   53.01    2.11
 -14  -2   1   53.85    2.15
  14  -2  -1   49.63    1.99
  14  -2  -1   52.85    2.07
  14  -2  -1   50.26    2.11
  14   2  -1   54.72    2.15
  14   2  -1   51.90    2.17
  14   2  -1   49.94    1.99
 -14   2   1   53.06    2.16
  14   2  -1   52.47    2.21
  14   2  -1   49.07    2.09
 -14   2   1   51.67    2.10
  14   2  -1   54.76    2.09
  14   2  -1   52.93    2.11
  13  -2  -1    8.68    0.52
  13  -2  -1    7.65    0.52
  13  -2  -1    7.95    0.53
  13  -2  -1   10.12    0.63
 -13  -2   1    8.43    0.56
  13  -2  -1    8.11    0.65
 -13  -2   1    8.93    0.54
  13  -2  -1    8.03    0.43
  13  -2  -1    7.91    0.55
  13   2  -1    7.32    0.61
 -13   2   1   10.27    0.62
  13   2  -1    9.59    0.62
  13   2  -1    8.73    0.58
 -13   2   1    7.27    0.55
  13   2  -1    7.85    0.44
  13   2  -1    8.47    0.54
  13   2  -1    8.03    0.53
  13   2  -1    8.58    0.59
  12  -2  -1   17.67    0.91
  12  -2  -1   16.42    0.79
  12  -2  -1   17.15    0.82
  12  -2  -1   17.22    0.88
 -12  -2   1   15.62    0.79
  12  -2  -1   16.54    0.81
  12   2  -1   15.93    0.79
  12   2  -1   15.19    0.84
  12   2  -1   17.10    0.86
 -12   2   1   17.42    0.84
  12   2  -1   17.81    0.93
 -12   2   1   15.98    0.79
  12   2  -1   16.02    0.83
  11  -2  -1    4.59    0.38
 -11  -2   1    4.56    0.38
  11  -2  -1    5.06    0.43
  11  -2  -1    5.19    0.47
  11  -2  -1    4.41    0.43
  11  -2  -1    5.23    0.41
 -11  -2   1    5.58    0.42
  11  -2  -1    4.68    0.43
 -11   2   1    5.57    0.42
  11   2  -1    5.99    0.44
  11   2  -1    5.34    0.42
  11   2  -1    5.15    0.43
  11   2  -1    5.15    0.43
  11   2  -1    4.45    0.42
  11   2  -1    4.87    0.43
  10  -2  -1   26.34    1.18
 -10  -2   1   24.67    1.11
  10  -2  -1   27.46    1.15
  10  -2  -1   27.77    1.21
  10  -2  -1   27.76    1.16
 -10  -2   1   26.67    1.16
  10  -2  -1   27.35    1.20
  10  -2  -1   25.66    1.12
  10   2  -1   27.46    1.18
  10   2  -1   26.56    1.15
 -10   2   1   25.98    1.15
  10   2  -1   27.73    1.13
  10   2  -1   27.52    1.18
  10   2  -1   28.55    1.18
  10   2  -1   26.96    1.17
   9  -2  -1   14.67    0.71
  -9  -2   1   15.96    0.77
   9  -2  -1   14.16    0.73
   9  -2  -1   14.26    0.69
   9  -2  -1   13.82    0.74
   9  -2  -1   13.43    0.73
   9   2  -1   15.35    0.74
   9   2  -1   14.73    0.71
   9   2  -1   15.02    0.73
   9   2  -1   15.77    0.74
   9   2  -1   14.99    0.68
  -9   2   1   14.51    0.70
   8  -2  -1  101.69    3.92
   8  -2  -1  107.82    3.89
   8  -2  -1  105.69    3.88
   8  -2  -1  101.27    3.91
  -8  -2   1  103.40    3.89
   8  -2  -1  102.22    3.91
   8   2  -1  105.52    3.89
   8   2  -1  107.50    3.92
   8   2  -1  101.15    3.89
   8   2  -1  103.29    3.91
   8   2  -1  105.74    3.86
  -8   2   1  107.67    3.89
   7  -2  -1    1.73    0.23
  -7  -2   1    1.91    0.21
   7  -2  -1    1.81    0.23
   7  -2  -1    1.72    0.20
   7  -2  -1    1.49    0.20
   7  -2  -1    2.01    0.33
   7   2  -1    2.18    0.23
   7   2  -1    1.80    0.23
   7   2  -1    1.93    0.21
  -7   2   1    2.24    0.22
   7   2  -1    1.90    0.23
   7   2  -1    1.75    0.23
   6  -2  -1   33.25    1.35
   6  -2  -1   32.74    1.33
   6  -2  -1   35.40    1.31
   6  -2  -1   34.82    1.33
   6  -2  -1   33.41    1.34
   6   2  -1   33.81    1.30
   6   2  -1   32.84    1.31
   6   2  -1   32.32    1.31
   6   2  -1   34.81    1.35
   6   2  -1   33.30    1.34
  -6   2   1   33.78    1.32
   5  -2  -1   79.98    3.08
   5  -2  -1   83.06    3.08
   5  -2  -1   80.39    3.08
   5  -2  -1   84.87    3.08
   5  -2  -1   84.26    3.05
   5   2  -1   83.85    3.04
  -5   2   1   82.92    3.06
   5   2  -1   84.63    3.06
   5   2  -1   81.13    3.06
   5   2  -1   82.67    3.08
   5   2  -1   84.11    3.09
   4  -2  -1   70.12    2.76
   4  -2  -1   77.11    2.73
   4  -2  -1   76.07    2.76
   4  -2  -1   76.12    2.76
   4  -2  -1   71.15    2.75
   4   2  -1   74.89    2.73
   4   2  -1   74.89    2.77
   4   2  -1   76.83    2.72
   4   2  -1   72.05    2.75
  -3  -2   1   65.92    2.30
   3  -2  -1   62.76    2.31
  -3  -2   1   61.13    2.30
   3  -2  -1   63.95    2.29
   3   2  -1   59.14    2.28
   3   2  -1   60.51    2.31
   3   2  -1   63.17    2.33
   3   2  -1   63.13    2.28
   2  -2  -1  396.98   13.48
  -2  -2   1  372.12   13.48
   2  -2  -1  371.31   13.48
   2  -2  -1  386.81   13.49
  -2   2   1  346.26   13.50
  -1  -2   1  102.01    3.66
  -1  -2   1  103.19    3.67
   1  -2  -1   97.36    3.70
  -1  -2   1  105.88    3.67
  -1  -2   1   98.52    3.65
   1   2  -1  109.27    3.69
  -1   2   1   95.37    3.68
  -1   2   1   96.21    3.72
   1   2  -1  101.14    3.67
  -1   2   1  103.15    3.66
   0  -2  -1    0.54    0.10
   0  -2   1    0.66    0.08
   0  -2   1    0.62    0.06
   0  -2   1    0.66    0.07
   0  -2   1    0.68    0.06
   0   2   1    0.61    0.09
   0   2   1    0.62    0.08
   0   2  -1    0.65    0.07
   0   2   1    0.57    0.06
   0   2  -1    0.67    0.09
   0   2   1    0.67    0.07
   1  -2   1  738.68   26.35
   1  -2   1  735.55   26.14
   1  -2   1  698.61   26.54
  -1  -2  -1  731.09   26.17
  -1  -2  -1  719.77   26.22
   1   2   1  716.24   26.24
   1   2   1  739.83   26.20
  -1   2  -1  739.96   26.58
  -1   2  -1  695.98   26.12
   2  -2   1    0.73    0.11
   2  -2   1    0.75    0.13
  -2  -2  -1    0.60    0.10
   2  -2   1    0.75    0.08
   2   2   1    0.56    0.10
  -2   2  -1    0.64    0.07
  -2   2  -1    0.68    0.07
   2   2   1    0.77    0.09
  -2   2  -1    0.74    0.08
   3  -2   1    1.76    0.16
   3  -2   1    1.93    0.17
  -3  -2  -1    2.13    0.16
   3   2   1    1.98    0.17
   3   2   1    2.01    0.15
  -3   2  -1    1.97    0.14
  -3   2  -1    2.48    0.16
   4  -2   1   27.58    1.09
  -4  -2  -1   27.87    1.06
   4  -2   1   26.89    1.08
  -4   2  -1   27.81    1.05
   4   2   1   26.73    1.06
   4   2   1   28.31    1.07
  -4   2  -1   26.77    1.04
  -4   2  -1   26.81    1.04
   4   2   1   29.56    1.15
   5  -2   1    1.06    0.17
  -5  -2  -1    0.95    0.13
   5  -2   1    0.77    0.16
   5  -2   1    1.02    0.16
   5   2   1    0.78    0.26
  -5   2  -1    1.10    0.12
  -5   2  -1    1.06    0.12
   5   2   1    0.95    0.14
   5   2   1    1.20    0.16
  -5   2  -1    0.92    0.13
   6  -2   1   17.27    0.78
   6  -2   1   18.39    0.79
   6  -2   1   18.46    0.79
   6  -2   1   16.98    0.67
  -6  -2  -1   18.34    0.75
  -6   2  -1   18.65    0.73
  -6   2  -1   18.37    0.73
   6   2   1   17.93    0.77
   6   2   1   17.85    0.77
   6   2   1   17.26    0.78
  -6   2  -1   18.00    0.74
   7  -2   1  103.50    3.86
   7  -2   1  103.62    3.85
   7  -2   1  100.28    3.86
  -7  -2  -1  107.38    3.81
   7  -2   1  101.90    3.75
  -7   2  -1  104.38    3.81
   7   2   1  105.43    3.86
  -7   2  -1   98.62    3.80
  -7   2  -1  102.58    3.80
   7   2   1  108.59    3.85
   7   2   1   99.88    3.85
   7   2   1  102.94    3.82
   8  -2   1    5.10    0.41
  -8  -2  -1    5.23    0.34
   8  -2   1    5.20    0.27
   8  -2   1    5.71    0.42
   8  -2   1    5.03    0.41
   8   2   1    5.45    0.39
  -8   2  -1    5.30    0.35
   8   2   1    5.54    0.35
  -8   2  -1    4.73    0.33
   8   2   1    4.87    0.40
   8   2   1    5.25    0.39
   9  -2   1   37.92    1.55
  -9  -2  -1   42.39    1.58
   9  -2   1   41.79    1.65
  -9  -2  -1   36.97    1.58
   9  -2   1   41.85    1.65
   9  -2   1   40.67    1.62
  -9   2  -1   40.70    1.58
   9   2   1   40.31    1.62
   9   2   1   39.21    1.61
   9   2   1   40.29    1.63
   9   2   1   37.91    1.56
   9   2   1   39.40    1.58
  -9   2  -1   38.16    1.56
  10  -2   1   11.29    0.65
  10  -2   1    9.62    0.47
  10  -2   1   10.46    0.61
 -10  -2  -1   10.95    0.55
  10  -2   1   11.28    0.65
 -10  -2  -1   10.49    0.57
 -10   2  -1    9.73    0.67
  10   2   1   11.11    0.62
 -10   2  -1   10.34    0.54
 -10   2  -1    9.78    0.53
  10   2   1   10.49    0.62
  10   2   1   10.18    0.54
  10   2   1   10.92    0.56
 -10   2  -1   10.03    0.56
  10   2   1   10.98    0.61
  11  -2   1    8.92    0.58
  11  -2   1    8.29    0.61
  11  -2   1    8.72    0.54
  11  -2   1    8.18    0.61
 -11  -2  -1    9.60    0.52
  11  -2   1    8.82    0.49
 -11  -2  -1    9.19    0.54
  11   2   1    9.25    0.52
 -11   2  -1    9.48    0.54
  11   2   1    8.99    0.59
  11   2   1    8.73    0.60
 -11   2  -1    8.51    0.67
 -11   2  -1    8.40    0.52
  11   2   1    9.20    0.58
  11   2   1    9.16    0.53
  12  -2   1    7.50    0.47
  12  -2   1    6.90    0.41
 -12  -2  -1    7.08    0.46
 -12  -2  -1    6.86    0.48
  12  -2   1    7.71    0.56
  12  -2   1    8.32    0.54
  12  -2   1    8.63    0.65
 -12  -2  -1    8.36    0.53
  12  -2   1    7.25    0.60
  12   2   1    7.53    0.57
 -12   2  -1    7.90    0.51
  12   2   1    7.01    0.43
 -12   2  -1    8.22    0.51
  12   2   1    7.16    0.49
 -12   2  -1    7.55    0.48
  12   2   1    7.50    0.55
  12   2   1    7.23    0.59
  12   2   1    6.85    0.48
  13  -2   1   16.01    0.84
 -13  -2  -1   16.55    0.83
 -13  -2  -1   16.64    0.80
  13  -2   1   15.90    0.94
  13  -2   1   16.17    0.96
  13  -2   1   16.74    0.89
 -13  -2  -1   15.31    0.77
  13  -2   1   14.99    0.71
  13  -2   1   16.07    0.78
 -13  -2  -1   13.34    0.81
  13   2   1   15.21    0.72
 -13   2  -1   15.73    0.80
  13   2   1   15.15    0.79
 -13   2  -1   12.48    0.83
  13   2   1   18.26    0.93
  13   2   1   17.86    0.88
  13   2   1   15.92    0.92
 -13   2  -1   14.43    0.75
 -13   2  -1   16.38    0.81
  13   2   1   17.00    0.82
  14  -2   1    1.67    0.33
 -14  -2  -1    1.22    0.27
  14  -2   1    1.33    0.35
 -14  -2  -1    1.48    0.28
  14  -2   1    1.59    0.33
  14  -2   1    1.42    0.22
 -14  -2  -1    1.60    0.31
  14  -2   1    1.19    0.25
  14  -2   1    1.27    0.38
 -14  -2  -1    1.42    0.28
 -14   2  -1    1.87    0.31
 -14   2  -1    1.33    0.29
  14   2   1    1.12    0.31
 -14   2  -1    0.99    0.23
  14   2   1    1.23    0.21
  14   2   1    1.16    0.35
 -14   2  -1    1.25    0.27
  14   2   1    1.01    0.25
  14   2   1    1.39    0.31
  14   2   1    1.26    0.27
  14   2   1    1.47    0.38
 -14   2  -1   -0.03    0.35
  15  -2   1    2.18    0.47
  15  -2   1    3.27    0.55
  15  -2   1    3.15    0.42
  15  -2   1    3.30    0.39
  15  -2   1    3.20    0.29
 -15  -2  -1    3.51    0.42
 -15  -2  -1    3.56    0.40
  15  -2   1    2.96    0.66
 -15  -2  -1    3.33    0.42
  15   2   1    3.19    0.31
 -15   2  -1    3.93    0.42
  15   2   1    3.74    0.54
  15   2   1    3.14    0.48
 -15   2  -1    3.11    0.38
  15   2   1    3.58    0.42
  15   2   1    3.11    0.46
 -15   2  -1    3.00    0.34
 -15   2  -1    3.21    0.39
  16  -2   1   30.31    1.70
  16  -2   1   30.31    1.42
 -16  -2  -1   28.52    1.34
 -16  -2  -1   28.06    1.34
  16  -2   1   29.75    1.34
  16  -2   1   28.82    1.21
  16  -2   1   29.23    1.41
  16  -2   1   30.45    1.62
 -16  -2  -1   27.34    1.29
 -16   2  -1   29.49    1.32
  16   2   1   28.25    1.40
  16   2   1   27.59    1.64
  16   2   1   27.24    1.98
  16   2   1   29.30    1.43
 -16   2  -1   29.59    1.27
  16   2   1   28.91    1.37
 -16   2  -1   29.54    1.30
 -16   2  -1   29.37    1.35
  16   2   1   28.04    1.22
  17  -2   1    0.91    0.37
 -17  -2  -1    1.01    0.31
  17  -2   1    1.17    0.37
  17  -2   1    1.29    0.22
 -17  -2  -1    0.83    0.27
  17  -2   1    0.50    0.48
  17  -2   1    1.00    0.31
 -17  -2  -1    1.35    0.32
 -17   2  -1    0.87    0.27
  17   2   1    0.48    0.33
 -17   2  -1    1.38    0.32
  17   2   1    1.15    0.24
  17   2   1    0.66    0.31
  17   2   1    1.50    0.38
 -17   2  -1    1.29    0.30
 -17   2  -1    1.08    0.30
  17   2   1    1.35    0.54
 -18  -2  -1   14.55    0.85
  18  -2   1   14.73    0.85
  18  -2   1   14.48    0.97
  18  -2   1   15.16    0.71
  18  -2   1   14.78    0.91
 -18  -2  -1   12.66    0.74
 -18  -2  -1   14.95    0.85
 -18   2  -1   14.51    0.79
 -18   2  -1   12.58    0.75
 -18   2  -1   14.81    0.83
  18   2   1   13.94    0.90
 -18   2  -1   13.65    0.81
  18   2   1   14.94    0.72
  18   2   1   14.71    0.86
  18   2   1   14.69    0.97
  19  -2   1    2.00    0.41
 -19  -2  -1    1.80    0.26
  19  -2   1    2.28    0.26
 -19  -2  -1    2.53    0.39
  19  -2   1    1.92    0.35
 -19  -2  -1    2.99    0.39
 -19   2  -1    2.02    0.34
  19   2   1    1.50    0.38
 -19   2  -1    2.39    0.36
  19   2   1    2.36    0.40
  19   2   1    2.35    0.27
 -19   2  -1    2.81    0.33
  20  -2   1    1.46    0.36
 -20  -2  -1    1.67    0.33
  20  -2   1    1.22    0.32
  20  -2   1    1.11    0.20
 -20  -2  -1    1.60    0.32
  20   2   1    0.83    0.32
  20   2   1    0.99    0.21
 -20   2  -1    1.33    0.30
 -20   2  -1    1.39    0.29
  20   2   1    1.03    0.34
  21  -2   1    0.21    0.15
 -21  -2  -1    0.38    0.23
 -21  -2  -1    0.42    0.25
  21  -2   1    1.00    0.28
 -21   2  -1    0.42    0.25
 -21   2  -1    0.18    0.22
  21   2   1    0.34    0.28
  21   2   1    0.18    0.15
 -22  -2  -1    9.87    0.57
 -22  -2  -1   10.14    0.67
  22  -2   1    9.35    0.64
  22   2   1    9.10    0.63
 -22   2  -1   10.46    0.58
 -22   2  -1    9.18    0.55
 -23  -2  -1    0.05    0.18
 -23  -2  -1    0.34    0.17
  23  -2   1    0.43    0.21
  23   2   1    0.05    0.20
 -23   2  -1    0.41    0.22
 -23   2  -1    0.20    0.17
 -24  -3   1    0.88    0.20
  24  -3  -1    0.98    0.22
  24   3  -1    1.13    0.24
  24   3  -1    1.00    0.19
 -24   3   1    0.34    0.19
 -23  -3   1    1.22    0.25
 -23  -3   1    1.14    0.24
  23  -3  -1    1.41    0.27
  23  -3  -1    1.38    0.28
  23   3  -1    1.04    0.27
  23   3  -1    1.70    0.26
 -23   3   1    1.52    0.27
 -23   3   1    1.35    0.24
 -22  -3   1    6.84    0.55
  22  -3  -1    5.68    0.52
 -22  -3   1    6.76    0.50
 -22   3   1    5.82    0.47
 -22   3   1    6.75    0.52
  22   3  -1    7.71    0.65
  22   3  -1    6.56    0.54
 -21  -3   1   10.30    0.72
 -21  -3   1   11.52    0.67
 -21  -3   1    9.27    0.68
  21  -3  -1   10.11    0.68
 -21   3   1    9.08    0.68
 -21   3   1   10.23    0.72
  21   3  -1   11.06    0.70
  21   3  -1   10.66    0.72
 -21   3   1   11.33    0.66
 -20  -3   1    1.08    0.38
  20  -3  -1    1.04    0.46
 -20  -3   1    0.75    0.33
 -20  -3   1    1.07    0.30
 -20   3   1    0.81    0.31
 -20   3   1    0.63    0.28
 -20   3   1    1.24    0.34
  20   3  -1    0.71    0.35
  20   3  -1    1.19    0.37
  19  -3  -1    7.17    0.61
 -19  -3   1    8.49    0.70
  19  -3  -1    6.85    0.51
 -19  -3   1    7.92    0.61
 -19  -3   1    6.94    0.64
  19   3  -1    7.18    0.65
 -19   3   1    8.28    0.66
 -19   3   1    6.85    0.64
  19   3  -1    8.51    0.70
 -19   3   1    8.07    0.60
  18  -3  -1    4.00    0.41
 -18  -3   1    3.95    0.43
 -18  -3   1    3.54    0.47
 -18  -3   1    3.11    0.44
  18  -3  -1    3.69    0.47
  18  -3  -1    3.71    0.55
 -18   3   1    3.87    0.48
  18   3  -1    3.41    0.37
 -18   3   1    3.32    0.41
  18   3  -1    4.12    0.50
 -18   3   1    3.09    0.49
  18   3  -1    3.94    0.51
 -18   3   1    4.15    0.50
  18   3  -1    4.43    0.56
  17  -3  -1    4.64    0.43
 -17  -3   1    3.57    0.41
 -17  -3   1    3.24    0.44
  17  -3  -1    4.37    0.56
  17  -3  -1    3.83    0.28
 -17  -3   1    3.24    0.47
  17  -3  -1    3.30    0.43
  17  -3  -1    3.28    0.41
 -17   3   1    2.94    0.45
 -17   3   1    2.99    0.44
 -17   3   1    3.61    0.41
  17   3  -1    3.39    0.50
  17   3  -1    2.97    0.37
  17   3  -1    3.76    0.49
  17   3  -1    3.16    0.26
  17   3  -1    3.28    0.49
 -17   3   1    3.93    0.49
  17   3  -1    3.43    0.37
 -16  -3   1    0.77    0.29
  16  -3  -1    0.40    0.38
 -16  -3   1    0.31    0.25
  16  -3  -1    0.40    0.18
  16  -3  -1    0.72    0.28
  16  -3  -1    0.46    0.26
  16  -3  -1    0.29    0.29
  16   3  -1    0.62    0.32
  16   3  -1    0.89    0.27
 -16   3   1    0.26    0.30
  16   3  -1    0.79    0.27
  16   3  -1    0.26    0.28
 -16   3   1    1.00    0.31
 -16   3   1    0.70    0.28
 -16   3   1    0.68    0.28
  16   3  -1    0.70    0.18
  16   3  -1    0.66    0.32
 -16   3   1    1.57    0.39
  15  -3  -1    6.24    0.49
 -15  -3   1    6.55    0.51
  15  -3  -1    7.01    0.56
  15  -3  -1    5.75    0.47
  15  -3  -1    5.78    0.52
  15  -3  -1    6.15    0.37
  15  -3  -1    6.24    0.51
  15  -3  -1    5.76    0.59
 -15  -3   1    4.85    0.48
 -15   3   1    5.98    0.52
  15   3  -1    4.44    0.50
  15   3  -1    6.58    0.51
 -15   3   1    5.82    0.51
  15   3  -1    6.02    0.56
 -15   3   1    5.84    0.49
  15   3  -1    6.32    0.39
 -15   3   1    6.15    0.57
 -15   3   1    5.09    0.58
  15   3  -1    5.87    0.51
  15   3  -1    6.77    0.60
  14  -3  -1    0.13    0.24
 -14  -3   1    0.05    0.22
 -14  -3   1    0.00    0.21
  14  -3  -1    0.11    0.22
  14  -3  -1    0.06    0.32
  14  -3  -1    0.68    0.22
  14  -3  -1    0.30    0.21
  14  -3  -1   -0.08    0.20
  14  -3  -1   -0.12    0.12
  14   3  -1   -0.01    0.23
 -14   3   1    0.25    0.19
  14   3  -1    0.21    0.15
  14   3  -1   -0.17    0.30
  14   3  -1    0.10    0.23
 -14   3   1    0.11    0.24
  14   3  -1    0.21    0.24
  14   3  -1    0.03    0.21
  14   3  -1    0.15    0.23
 -13  -3   1   15.58    0.89
  13  -3  -1   15.69    0.88
  13  -3  -1   14.54    0.82
  13  -3  -1   14.35    0.73
  13  -3  -1   14.70    0.77
  13  -3  -1   15.21    0.75
  13  -3  -1   12.79    0.62
 -13  -3   1   14.28    0.78
  13  -3  -1   12.90    0.71
  13   3  -1   15.00    0.74
  13   3  -1   12.56    0.80
  13   3  -1   13.83    0.75
  13   3  -1   14.79    0.81
  13   3  -1   13.67    0.88
  13   3  -1   13.01    0.64
 -13   3   1   14.66    0.79
 -13   3   1   14.97    0.76
  13   3  -1   15.54    0.82
  12  -3  -1    3.10    0.33
  12  -3  -1    3.05    0.36
 -12  -3   1    2.93    0.31
  12  -3  -1    3.01    0.42
  12  -3  -1    3.16    0.32
 -12  -3   1    3.26    0.35
  12  -3  -1    2.43    0.31
  12   3  -1    3.07    0.38
  12   3  -1    2.90    0.33
 -12   3   1    3.15    0.36
  12   3  -1    2.73    0.31
  12   3  -1    2.94    0.39
  12   3  -1    3.03    0.35
 -11  -3   1   12.10    0.63
  11  -3  -1   12.41    1.09
  11  -3  -1   12.26    0.64
  11  -3  -1   12.01    0.73
  11  -3  -1   13.85    0.72
  11  -3  -1   12.54    0.62
 -11  -3   1   11.55    0.66
  11  -3  -1   12.95    0.67
 -11   3   1   12.50    0.67
  11   3  -1   12.64    0.70
  11   3  -1   13.56    0.71
  11   3  -1   12.02    0.67
  11   3  -1   12.09    0.66
  11   3  -1   11.88    0.71
  11   3  -1   11.85    0.63
  10  -3  -1    6.55    0.40
  10  -3  -1    6.12    0.44
  10  -3  -1    6.31    0.46
  10  -3  -1    7.00    0.51
  10  -3  -1    6.68    0.51
 -10  -3   1    6.49    0.44
  10  -3  -1    6.30    0.42
 -10  -3   1    5.82    0.41
  10   3  -1    7.03    0.48
  10   3  -1    6.24    0.45
  10   3  -1    6.42    0.47
 -10   3   1    6.83    0.45
  10   3  -1    5.99    0.49
  10   3  -1    6.47    0.41
  10   3  -1    5.88    0.44
   9  -3  -1    5.29    0.36
  -9  -3   1    4.61    0.36
   9  -3  -1    5.51    0.45
   9  -3  -1    4.64    0.37
   9  -3  -1    4.20    0.42
   9  -3  -1    4.34    0.38
   9   3  -1    4.92    0.38
   9   3  -1    4.56    0.39
   9   3  -1    5.05    0.35
   9   3  -1    4.54    0.37
   9   3  -1    5.09    0.41
  -9   3   1    5.16    0.38
   9   3  -1    4.63    0.38
   8  -3  -1    2.28    0.24
   8  -3  -1    2.69    0.30
   8  -3  -1    2.31    0.26
   8  -3  -1    2.49    0.26
  -8  -3   1    2.33    0.24
   8  -3  -1    2.82    0.31
   8   3  -1    2.11    0.22
   8   3  -1    2.85    0.27
  -8   3   1    2.71    0.27
   8   3  -1    2.46    0.28
   8   3  -1    2.84    0.31
   8   3  -1    2.21    0.25
   7  -3  -1    1.21    0.18
  -7  -3   1    1.27    0.18
   7  -3  -1    1.13    0.21
   7  -3  -1    1.48    0.23
   7  -3  -1    1.28    0.19
   7  -3  -1    1.21    0.20
   7   3  -1    1.11    0.19
   7   3  -1    1.12    0.20
   7   3  -1    1.10    0.18
  -7   3   1    1.25    0.19
   7   3  -1    1.55    0.19
   7   3  -1    1.51    0.18
  -6  -3   1   43.05    1.70
   6  -3  -1   50.28    1.84
   6  -3  -1   42.65    1.74
   6  -3  -1   44.01    1.72
   6  -3  -1   44.27    1.70
   6  -3  -1   45.48    1.85
   6   3  -1   43.51    1.72
  -6   3   1   42.92    1.70
   6   3  -1   44.36    1.73
   6   3  -1   44.62    1.70
   6   3  -1   43.77    1.71
   6   3  -1   43.68    1.71
   5  -3  -1   11.14    0.54
   5  -3  -1   11.28    0.51
   5  -3  -1   10.98    0.50
  -5  -3   1   10.96    0.50
   5  -3  -1   10.78    0.54
   5  -3  -1   10.70    0.52
   5   3  -1   11.57    0.54
  -5   3   1   10.65    0.50
   5   3  -1   10.99    0.48
   5   3  -1   10.73    0.49
   5   3  -1   10.75    0.49
   5   3  -1   10.60    0.51
   4  -3  -1   15.97    0.69
   4  -3  -1   16.16    0.69
   4  -3  -1   17.03    0.67
  -4  -3   1   15.65    0.67
   4  -3  -1   17.32    0.69
   4  -3  -1   15.61    0.69
   4   3  -1   15.63    0.66
   4   3  -1   16.00    0.66
   4   3  -1   16.12    0.65
   4   3  -1   16.50    0.71
   4   3  -1   15.27    0.67
  -4   3   1   17.03    0.71
   3  -3  -1   73.22    2.65
  -3  -3   1   69.61    2.64
   3  -3  -1   72.74    2.65
   3  -3  -1   66.69    2.64
   3  -3  -1   72.67    2.63
   3  -3  -1   68.27    2.65
  -3  -3   1   72.55    2.64
   3   3  -1   75.13    2.67
   3   3  -1   76.07    2.62
   3   3  -1   70.82    2.62
   3   3  -1   68.41    2.63
   2  -3  -1   24.42    1.00
  -2  -3   1   25.59    0.96
  -2  -3   1   24.70    0.96
   2  -3  -1   24.35    0.96
   2  -3  -1   25.33    0.97
   2  -3  -1   25.31    0.94
   2  -3  -1   25.12    0.96
  -2   3   1   24.11    0.93
  -2   3   1   25.57    0.94
   2   3  -1   24.36    0.93
   2   3  -1   24.23    0.93
   2   3  -1   24.18    0.94
   2   3  -1   24.49    0.98
   1  -3  -1   30.44    1.12
   1  -3  -1   28.31    1.18
  -1  -3   1   30.59    1.13
   1  -3  -1   29.67    1.12
   1  -3  -1   29.19    1.14
  -1  -3   1   29.65    1.10
   1   3  -1   28.18    1.16
   1   3  -1   30.86    1.09
   1   3  -1   28.96    1.09
  -1   3   1   28.62    1.10
  -1   3   1   29.33    1.12
   0  -3  -1    1.67    0.16
   0  -3  -1    1.70    0.15
   0  -3   1    1.70    0.15
   0  -3   1    1.73    0.13
   0  -3  -1    1.90    0.13
   0  -3   1    1.93    0.22
   0   3   1    1.50    0.13
   0   3  -1    1.95    0.15
  -1  -3  -1   56.22    2.04
   1  -3   1   56.58    2.06
  -1  -3  -1   55.12    2.07
   1  -3   1   53.12    2.05
   1  -3   1   58.99    2.09
   1   3   1   54.85    2.03
  -1   3  -1   54.52    2.02
  -1   3  -1   52.49    2.02
  -1   3  -1   57.18    2.03
  -1   3  -1   57.43    2.03
   1   3   1   54.17    2.04
  -2  -3  -1   15.46    0.58
   2  -3   1   13.81    0.60
   2  -3   1   14.73    0.60
   2   3   1   14.42    0.58
  -2   3  -1   14.55    0.57
  -2   3  -1   14.34    0.54
   2   3   1   14.18    0.58
  -2   3  -1   14.15    0.56
   3  -3   1   11.37    0.52
   3  -3   1   11.61    0.52
  -3  -3  -1   12.15    0.49
  -3   3  -1   11.94    0.47
  -3   3  -1   12.27    0.49
   3   3   1   11.78    0.49
  -3   3  -1   10.97    0.47
   3   3   1   11.04    0.50
   4  -3   1    1.04    0.16
   4  -3   1    0.87    0.16
  -4  -3  -1    1.09    0.13
   4  -3   1    1.22    0.17
  -4   3  -1    0.96    0.12
   4   3   1    1.19    0.17
   4   3   1    0.99    0.14
  -4   3  -1    1.29    0.13
  -4   3  -1    1.13    0.12
   4   3   1    1.25    0.15
  -5  -3  -1   36.61    1.41
   5  -3   1   37.59    1.45
   5  -3   1   37.44    1.45
   5  -3   1   37.13    1.45
  -5   3  -1   36.78    1.39
   5   3   1   36.85    1.42
   5   3   1   36.19    1.44
  -5   3  -1   37.14    1.40
  -5   3  -1   36.16    1.39
   5   3   1   35.93    1.42
   6  -3   1   25.51    1.04
   6  -3   1   25.32    1.05
  -6  -3  -1   22.54    1.11
   6  -3   1   24.66    1.05
   6   3   1   25.23    1.02
   6   3   1   25.15    1.02
   6   3   1   24.86    1.04
  -6   3  -1   24.56    1.11
  -6   3  -1   25.82    0.99
   7  -3   1   17.15    0.77
   7  -3   1   15.86    0.77
   7  -3   1   16.84    0.76
  -7  -3  -1   16.37    0.71
   7   3   1   15.58    0.75
  -7   3  -1   16.70    0.71
  -7   3  -1   15.59    0.69
   7   3   1   16.70    0.74
  -7   3  -1   16.30    0.69
   7   3   1   16.44    0.76
   8  -3   1    2.58    0.29
  -8  -3  -1    2.46    0.24
   8  -3   1    2.01    0.29
   8  -3   1    2.15    0.27
   8   3   1    1.75    0.24
  -8   3  -1    2.36    0.22
  -8   3  -1    2.28    0.24
   8   3   1    2.47    0.28
   8   3   1    2.01    0.25
   8   3   1    2.17    0.25
  -9  -3  -1   16.92    0.75
   9  -3   1   16.62    0.80
  -9  -3  -1   14.98    0.75
   9  -3   1   16.25    0.82
   9  -3   1   16.32    0.75
   9  -3   1   16.86    0.84
   9   3   1   15.95    0.80
   9   3   1   16.37    0.79
   9   3   1   16.38    0.80
   9   3   1   16.75    0.77
  -9   3  -1   16.33    0.75
  -9   3  -1   16.57    0.73
   9   3   1   15.25    0.74
  10  -3   1    0.56    0.18
  10  -3   1    0.41    0.23
 -10  -3  -1    0.60    0.23
  10  -3   1    0.30    0.23
 -10  -3  -1    0.95    0.22
  10  -3   1    0.49    0.22
  10   3   1    0.59    0.17
 -10   3  -1    0.54    0.16
  10   3   1    0.51    0.21
  10   3   1    0.47    0.19
  10   3   1    0.27    0.20
  10   3   1    0.64    0.22
 -10   3  -1    0.57    0.24
 -10   3  -1    0.60    0.17
 -11  -3  -1   34.88    1.50
  11  -3   1   36.71    1.51
  11  -3   1   38.64    1.63
  11  -3   1   37.24    1.57
  11  -3   1   36.04    1.60
 -11  -3  -1   35.73    1.48
  11   3   1   34.42    1.50
  11   3   1   36.58    1.56
 -11   3  -1   37.91    1.50
  11   3   1   37.03    1.58
 -11   3  -1   36.62    1.50
  11   3   1   35.98    1.50
 -11   3  -1   35.66    1.49
 -12  -3  -1    2.12    0.28
  12  -3   1    2.66    0.40
  12  -3   1    2.19    0.31
  12  -3   1    2.80    0.40
 -12  -3  -1    2.00    0.29
  12  -3   1    2.11    0.34
  12  -3   1    2.00    0.21
 -12  -3  -1    1.99    0.27
  12  -3   1    2.49    0.28
 -12   3  -1    2.31    0.30
  12   3   1    2.30    0.32
  12   3   1    1.83    0.22
  12   3   1    2.73    0.33
  12   3   1    1.69    0.32
 -12   3  -1    2.37    0.29
 -12   3  -1    2.36    0.28
  12   3   1    1.86    0.32
  12   3   1    1.85    0.32
  13  -3   1    4.92    0.34
  13  -3   1    4.93    0.39
 -13  -3  -1    4.84    0.43
  13  -3   1    5.61    0.56
 -13  -3  -1    4.10    0.37
  13  -3   1    4.01    0.45
  13  -3   1    4.61    0.45
 -13  -3  -1    5.08    0.45
 -13   3  -1    3.96    0.40
  13   3   1    4.88    0.49
  13   3   1    3.93    0.48
 -13   3  -1    4.54    0.48
  13   3   1    4.41    0.36
 -13   3  -1    4.44    0.38
  13   3   1    3.96    0.46
 -13   3  -1    4.60    0.42
  13   3   1    4.48    0.41
  13   3   1    4.15    0.41
  14  -3   1    1.65    0.33
  14  -3   1    1.83    0.43
 -14  -3  -1    1.58    0.28
  14  -3   1    1.89    0.37
  14  -3   1    1.81    0.23
 -14  -3  -1    1.36    0.28
  14  -3   1    1.28    0.36
  14  -3   1    1.84    0.30
 -14  -3  -1    1.95    0.33
 -14   3  -1    1.02    0.24
  14   3   1    1.57    0.34
  14   3   1    1.21    0.29
  14   3   1    1.58    0.23
 -14   3  -1    1.41    0.29
  14   3   1    1.24    0.36
  14   3   1    1.54    0.41
 -14   3  -1    1.48    0.28
  14   3   1    1.44    0.30
 -14   3  -1    2.25    0.33
  15  -3   1    0.31    0.29
  15  -3   1    0.34    0.27
  15  -3   1   -0.04    0.21
  15  -3   1    0.33    0.41
  15  -3   1    0.61    0.38
 -15  -3  -1   -0.02    0.24
 -15  -3  -1    0.49    0.26
  15  -3   1    0.55    0.25
 -15  -3  -1    0.12    0.22
  15   3   1    0.53    0.31
  15   3   1    0.30    0.39
 -15   3  -1    0.02    0.23
  15   3   1    0.36    0.21
  15   3   1    0.18    0.27
  15   3   1   -0.33    0.24
 -15   3  -1    0.04    0.20
  15   3   1    0.51    0.41
 -15   3  -1    0.14    0.24
  15   3   1   -0.23    0.30
 -15   3  -1    0.28    0.26
 -16  -3  -1    1.93    0.34
  16  -3   1    2.73    0.55
 -16  -3  -1    1.70    0.52
  16  -3   1    1.89    0.40
 -16  -3  -1    1.86    0.32
  16  -3   1    2.35    0.28
  16  -3   1    3.10    0.62
  16  -3   1    2.58    0.45
  16  -3   1    2.31    0.64
  16   3   1    1.96    0.27
  16   3   1    2.16    0.39
 -16   3  -1    2.10    0.38
 -16   3  -1    2.23    0.31
  16   3   1    1.56    0.43
 -16   3  -1    3.16    0.41
 -16   3  -1    2.11    0.33
  16   3   1    2.02    0.40
  17  -3   1    6.65    0.77
 -17  -3  -1    7.36    0.61
  17  -3   1    6.16    0.65
 -17  -3  -1    6.48    0.54
  17  -3   1    6.61    0.64
 -17  -3  -1    7.57    0.61
  17  -3   1    6.16    0.56
  17  -3   1    7.61    0.47
  17   3   1    6.83    0.75
  17   3   1    7.64    0.63
  17   3   1    7.40    0.67
 -17   3  -1    6.44    0.59
  17   3   1    7.36    0.48
 -17   3  -1    6.44    0.52
  17   3   1    7.18    0.70
 -17   3  -1    5.42    0.51
 -18  -3  -1    2.68    0.39
  18  -3   1    2.64    0.38
 -18  -3  -1    3.07    0.41
  18  -3   1    3.15    0.58
  18  -3   1    2.51    0.28
  18  -3   1    2.83    0.68
  18   3   1    2.42    0.63
 -18   3  -1    2.75    0.38
  18   3   1    2.68    0.30
  18   3   1    2.46    0.40
  18   3   1    2.11    0.45
 -18   3  -1    3.44    0.42
 -18   3  -1    2.83    0.39
 -19  -3  -1    0.92    0.32
 -19  -3  -1    1.23    0.31
 -19  -3  -1    0.81    0.22
  19  -3   1    1.12    0.23
  19  -3   1    1.49    0.37
  19  -3   1    1.42    0.33
  19   3   1    1.12    0.33
  19   3   1    1.41    0.36
 -19   3  -1    1.23    0.28
 -19   3  -1    1.30    0.31
  19   3   1    1.07    0.22
 -19   3  -1    1.35    0.32
 -20  -3  -1    2.11    0.35
  20  -3   1    1.73    0.34
  20  -3   1    1.56    0.22
 -20  -3  -1    1.08    0.29
  20  -3   1    1.80    0.41
  20   3   1    2.09    0.24
 -20   3  -1    2.00    0.36
  20   3   1    1.84    0.36
  20   3   1    1.63    0.38
 -20   3  -1    1.46    0.31
 -20   3  -1    1.66    0.31
  21  -3   1    2.00    0.20
 -21  -3  -1    1.98    0.32
  21  -3   1    2.17    0.36
 -21   3  -1    1.19    0.31
 -21   3  -1    1.92    0.31
  21   3   1    1.82    0.36
 -22  -3  -1    0.59    0.22
  22  -3   1    0.13    0.24
 -22  -3  -1    0.55    0.27
 -22   3  -1   -0.01    0.18
  22   3   1    0.32    0.28
 -22   3  -1    0.28    0.21
  23  -3   1    0.20    0.21
 -23  -3  -1    0.12    0.16
 -23  -3  -1    0.24    0.18
 -23  -3  -1    0.31    0.30
  23   3   1    0.62    0.26
  23   3   1    0.07    0.19
 -23   3  -1    0.21    0.22
  24  -4  -1    3.35    0.37
  24   4  -1    2.95    0.25
  24   4  -1    2.25    0.29
  23  -4  -1    1.04    0.29
  23  -4  -1    1.29    0.28
 -23  -4   1    1.67    0.27
 -23  -4   1    1.88    0.26
  23   4  -1    1.92    0.31
 -23   4   1    1.58    0.27
  23   4  -1    1.75    0.26
 -23   4   1    1.46    0.24
  22  -4  -1    0.01    0.23
 -22  -4   1    0.45    0.14
 -22  -4   1   -0.40    0.30
 -22  -4   1    0.15    0.23
 -22   4   1    0.31    0.27
 -22   4   1    0.20    0.22
  22   4  -1    0.52    0.27
 -21  -4   1   -0.20    0.27
 -21  -4   1   -0.13    0.22
 -21  -4   1    0.51    0.29
  21  -4  -1    0.02    0.26
  21   4  -1    0.04    0.28
  21   4  -1    0.19    0.32
 -21   4   1   -0.08    0.28
 -21   4   1   -0.05    0.23
 -21   4   1    0.13    0.28
 -20  -4   1    0.52    0.34
 -20  -4   1    0.19    0.29
  20  -4  -1    0.18    0.29
 -20  -4   1    0.22    0.31
 -20   4   1    0.37    0.31
  20   4  -1    0.20    0.34
 -20   4   1    0.11    0.29
  20   4  -1    0.56    0.40
 -20   4   1    0.22    0.31
  19  -4  -1    0.78    0.31
 -19  -4   1    0.95    0.34
 -19  -4   1    1.04    0.29
 -19  -4   1    1.19    0.37
  19  -4  -1    1.22    0.26
  19   4  -1    0.57    0.33
 -19   4   1    1.02    0.34
  19   4  -1    1.10    0.37
 -19   4   1    0.58    0.29
 -19   4   1    0.77    0.33
  18  -4  -1    7.59    0.63
 -18  -4   1    7.73    0.65
  18  -4  -1    6.91    0.55
  18  -4  -1    7.51    0.62
 -18  -4   1    9.07    0.73
 -18  -4   1    8.51    0.63
  18   4  -1   10.28    0.85
 -18   4   1    7.91    0.72
  18   4  -1    8.86    0.70
  18   4  -1    7.70    0.54
  18   4  -1    7.45    0.68
 -18   4   1    7.08    0.66
  18   4  -1    5.98    0.89
 -18   4   1    7.99    0.61
 -18   4   1    6.80    0.99
 -17  -4   1    1.20    0.36
  17  -4  -1    0.66    0.28
  17  -4  -1    0.99    0.17
 -17  -4   1    0.67    0.29
  17  -4  -1    0.77    0.33
  17  -4  -1    0.60    0.29
 -17  -4   1    0.91    0.39
  17  -4  -1    0.34    0.30
  17   4  -1    0.78    0.27
 -17   4   1    0.46    0.31
  17   4  -1    1.29    0.37
  17   4  -1    0.64    0.31
  17   4  -1    0.47    0.25
  17   4  -1    1.22    0.35
 -17   4   1    0.61    0.32
 -17   4   1    0.70    0.29
 -17   4   1    0.82    0.34
  17   4  -1    0.92    0.36
 -16  -4   1   -0.12    0.26
  16  -4  -1    0.23    0.27
  16  -4  -1    0.33    0.29
  16  -4  -1    0.01    0.21
 -16  -4   1    0.09    0.23
  16  -4  -1    0.05    0.23
  16  -4  -1   -0.12    0.23
  16  -4  -1   -0.15    0.14
 -16   4   1    0.13    0.27
  16   4  -1   -0.04    0.28
  16   4  -1    0.04    0.29
  16   4  -1    0.33    0.24
 -16   4   1    1.20    0.36
  16   4  -1    0.11    0.29
 -16   4   1   -0.63    0.23
  16   4  -1    0.22    0.28
 -16   4   1   -0.20    0.29
 -16   4   1    0.04    0.25
  15  -4  -1    0.54    0.16
 -15  -4   1    0.84    0.28
  15  -4  -1    0.57    0.22
  15  -4  -1    0.59    0.27
 -15  -4   1    0.70    0.23
  15  -4  -1    0.78    0.26
  15  -4  -1    0.60    0.28
  15   4  -1    0.61    0.25
 -15   4   1    0.68    0.30
  15   4  -1    0.26    0.24
  15   4  -1    0.60    0.28
  15   4  -1    0.86    0.19
 -15   4   1    0.66    0.27
  15   4  -1    0.55    0.28
 -15   4   1    0.76    0.36
 -15   4   1    0.47    0.26
  15   4  -1    0.88    0.32
 -15   4   1    1.20    0.30
  14  -4  -1    5.89    0.51
 -14  -4   1    6.64    0.53
  14  -4  -1    5.11    0.42
 -14  -4   1    6.18    0.48
  14  -4  -1    5.03    0.45
  14  -4  -1    6.04    0.55
  14  -4  -1    5.43    0.43
  14  -4  -1    4.79    0.34
  14   4  -1    5.63    0.37
  14   4  -1    5.01    0.50
  14   4  -1    5.60    0.48
 -14   4   1    4.53    0.48
  14   4  -1    5.90    0.50
  14   4  -1    5.69    0.52
 -14   4   1    5.49    0.49
 -14   4   1    4.96    0.43
 -14   4   1    5.74    0.48
  14   4  -1    5.76    0.53
  13  -4  -1    1.25    0.24
  13  -4  -1    1.69    0.31
  13  -4  -1    1.63    0.37
  13  -4  -1    1.31    0.24
 -13  -4   1    1.24    0.28
  13  -4  -1    1.67    0.27
 -13  -4   1    1.85    0.29
  13  -4  -1    1.40    0.18
  13  -4  -1    1.39    0.28
  13   4  -1    1.65    0.21
 -13   4   1    1.24    0.26
 -13   4   1    1.45    0.32
  13   4  -1    1.35    0.29
  13   4  -1    1.49    0.29
  13   4  -1    1.58    0.31
  13   4  -1    1.24    0.26
 -13   4   1    1.25    0.26
 -13   4   1    1.54    0.28
  13   4  -1    1.58    0.31
 -12  -4   1   11.13    0.61
  12  -4  -1   11.81    0.66
  12  -4  -1   12.12    0.62
 -12  -4   1   11.89    0.67
  12  -4  -1   11.60    0.70
  12  -4  -1   10.80    0.66
  12  -4  -1   11.63    0.77
  12  -4  -1   11.83    0.63
  12   4  -1   11.40    0.63
  12   4  -1   11.98    0.71
 -12   4   1   11.44    0.68
  12   4  -1   12.66    0.72
 -12   4   1   12.16    0.65
  12   4  -1   12.31    0.69
  12   4  -1   11.41    0.63
  12   4  -1   11.00    0.68
  11  -4  -1    4.28    0.45
  11  -4  -1    4.08    0.33
 -11  -4   1    3.75    0.37
  11  -4  -1    4.29    0.35
 -11  -4   1    4.13    0.35
  11  -4  -1    4.25    0.39
  11  -4  -1    3.86    0.39
  11  -4  -1    3.62    0.43
  11   4  -1    3.73    0.35
  11   4  -1    3.81    0.37
  11   4  -1    4.67    0.42
  11   4  -1    3.74    0.40
  11   4  -1    3.64    0.37
 -11   4   1    4.64    0.41
  10  -4  -1   -0.11    0.12
  10  -4  -1    0.26    0.18
 -10  -4   1   -0.17    0.15
  10  -4  -1    0.21    0.19
  10  -4  -1    0.07    0.21
  10  -4  -1    0.08    0.14
 -10  -4   1    0.13    0.15
  10  -4  -1    0.03    0.22
  10   4  -1    0.08    0.16
  10   4  -1   -0.07    0.18
  10   4  -1   -0.23    0.16
  10   4  -1    0.19    0.17
  10   4  -1    0.02    0.16
  10   4  -1    0.18    0.16
 -10   4   1    0.13    0.17
   9  -4  -1   38.85    1.56
   9  -4  -1   38.38    1.65
   9  -4  -1   38.96    1.57
   9  -4  -1   39.11    1.64
   9  -4  -1   39.54    1.61
  -9  -4   1   40.19    1.59
   9   4  -1   38.75    1.61
   9   4  -1   35.86    1.58
   9   4  -1   37.24    1.56
   9   4  -1   39.78    1.60
  -9   4   1   39.16    1.58
   9   4  -1   38.47    1.54
   9   4  -1   44.68    1.75
   8  -4  -1   34.02    1.45
   8  -4  -1   34.64    1.40
   8  -4  -1   34.30    1.38
   8  -4  -1   34.21    1.42
   8  -4  -1   35.19    1.75
  -8   4   1   34.69    1.43
   8   4  -1   34.96    1.39
   8   4  -1   36.03    1.42
   8   4  -1   33.43    1.39
   8   4  -1   34.09    1.43
   8   4  -1   34.79    1.37
  -7  -4   1    1.71    0.21
   7  -4  -1    1.53    0.20
   7  -4  -1    2.00    0.27
   7  -4  -1    1.90    0.21
   7  -4  -1    1.89    0.23
   7   4  -1    1.76    0.21
   7   4  -1    1.77    0.21
  -7   4   1    2.06    0.22
   7   4  -1    1.76    0.24
   7   4  -1    1.66    0.20
   6  -4  -1    4.70    0.37
  -6  -4   1    4.17    0.31
   6  -4  -1    4.83    0.31
   6  -4  -1    4.83    0.36
   6  -4  -1    4.33    0.32
   6  -4  -1    5.02    0.32
   6   4  -1    5.04    0.30
   6   4  -1    4.79    0.31
   6   4  -1    4.99    0.37
  -6   4   1    4.64    0.32
   6   4  -1    4.87    0.31
   5  -4  -1    1.81    0.20
   5  -4  -1    1.55    0.22
   5  -4  -1    1.49    0.17
   5  -4  -1    1.58    0.21
   5  -4  -1    1.63    0.18
  -5   4   1    1.60    0.19
   5   4  -1    1.87    0.18
   5   4  -1    1.46    0.17
   5   4  -1    1.91    0.23
  -5   4   1    1.53    0.16
   5   4  -1    1.54    0.17
  -4  -4   1    1.08    0.15
   4  -4  -1    1.03    0.18
   4  -4  -1    1.33    0.15
  -4  -4   1    1.31    0.16
   4  -4  -1    0.98    0.17
   4  -4  -1    1.13    0.16
   4  -4  -1    1.03    0.16
  -4  -4   1    0.91    0.15
   4   4  -1    1.29    0.15
   4   4  -1    1.28    0.19
   4   4  -1    1.00    0.13
  -4   4   1    1.07    0.13
  -4   4   1    1.25    0.16
  -4   4   1    0.98    0.13
   4   4  -1    1.11    0.14
   3  -4  -1   31.47    1.20
  -3  -4   1   32.12    1.22
   3  -4  -1   30.54    1.22
   3  -4  -1   30.77    1.23
   3  -4  -1   31.68    1.21
   3  -4  -1   30.18    1.21
  -3  -4   1   32.47    1.22
   3   4  -1   30.84    1.18
   3   4  -1   31.39    1.19
   3   4  -1   29.64    1.18
  -3   4   1   31.49    1.18
  -3   4   1   31.20    1.18
   3   4  -1   31.59    1.23
  -3   4   1   30.83    1.21
  -2  -4   1    0.47    0.13
   2  -4  -1    0.28    0.11
  -2  -4   1    0.30    0.12
   2  -4  -1    0.38    0.13
   2  -4  -1    0.30    0.12
   2  -4  -1    0.24    0.09
  -2   4   1    0.32    0.09
   2   4  -1    0.33    0.10
   2   4  -1    0.14    0.13
   2   4  -1    0.27    0.08
   2   4  -1    0.34    0.08
  -2   4   1    0.18    0.08
   1  -4  -1   16.96    0.75
  -1  -4   1   19.76    0.78
   1  -4  -1   19.24    0.74
  -1  -4   1   19.36    0.78
   1  -4  -1   17.89    0.77
   1  -4  -1   19.40    0.76
   1   4  -1   18.24    0.71
  -1   4   1   17.97    0.73
   1   4  -1   20.22    0.73
  -1   4   1   19.31    0.74
   1   4  -1   19.38    0.72
   0  -4  -1   27.34    1.04
   0  -4  -1   26.77    1.05
   0  -4   1   27.40    1.08
   0  -4  -1   27.27    1.07
   0  -4   1   27.25    1.08
   0  -4  -1   27.66    1.06
   0   4  -1   26.78    1.02
   0   4   1   27.28    1.04
   0   4   1   28.12    1.04
   0   4  -1   28.11    1.04
   0   4  -1   27.28    1.05
  -1  -4  -1    0.23    0.09
   1  -4   1    0.10    0.12
   1  -4   1    0.14    0.12
  -1  -4  -1    0.23    0.11
   1   4   1    0.12    0.09
  -1   4  -1    0.17    0.09
  -1   4  -1    0.22    0.08
   1   4   1    0.13    0.09
  -1   4  -1    0.23    0.09
  -2  -4  -1    0.91    0.12
   2  -4   1    0.69    0.14
   2  -4   1    0.81    0.16
  -2   4  -1    0.95    0.12
   2   4   1    0.66    0.12
  -2   4  -1    0.73    0.10
  -2   4  -1    0.84    0.10
  -2   4  -1    0.89    0.09
   2   4   1    0.75    0.11
  -3  -4  -1  108.12    3.95
   3  -4   1  110.65    3.98
   3  -4   1  104.78    3.91
   3  -4   1  106.45    3.98
  -3   4  -1  113.55    3.94
   3   4   1  108.60    3.95
   3   4   1  106.54    3.98
   3   4   1  108.28    3.96
  -3   4  -1  106.45    3.93
  -3   4  -1  107.46    3.93
  -4  -4  -1    3.16    0.23
   4  -4   1    3.64    0.20
   4  -4   1    3.78    0.30
   4  -4   1    3.75    0.30
   4  -4   1    3.17    0.27
   4   4   1    3.25    0.24
   4   4   1    3.30    0.27
   4   4   1    3.46    0.26
  -4   4  -1    3.55    0.21
  -4   4  -1    3.54    0.23
  -4   4  -1    3.42    0.21
  -5  -4  -1   11.46    0.50
   5  -4   1   10.18    0.46
   5  -4   1   10.24    0.55
   5  -4   1   10.35    0.55
  -5   4  -1   10.81    0.48
   5   4   1   11.11    0.51
  -5   4  -1   10.14    0.47
  -5   4  -1   11.30    0.49
   5   4   1   10.81    0.53
   5   4   1   11.30    0.50
   6  -4   1   69.37    2.65
   6  -4   1   71.15    2.63
  -6  -4  -1   71.71    2.60
   6  -4   1   68.22    2.65
   6  -4   1   67.92    2.57
  -6   4  -1   65.68    2.57
   6   4   1   69.46    2.63
  -6   4  -1   71.03    2.59
   6   4   1   69.96    2.62
   6   4   1   68.76    2.67
  -6   4  -1   68.13    2.57
   7  -4   1    0.74    0.19
  -7  -4  -1    0.67    0.16
   7  -4   1    1.09    0.16
   7  -4   1    1.10    0.23
   7  -4   1    0.66    0.22
   7   4   1    0.88    0.19
  -7   4  -1    0.92    0.15
   7   4   1    0.81    0.18
  -7   4  -1    0.95    0.15
   7   4   1    0.78    0.22
  -7   4  -1    0.82    0.16
   8  -4   1    0.14    0.13
   8  -4   1    0.15    0.18
   8  -4   1    0.12    0.18
  -8  -4  -1    0.03    0.14
   8  -4   1   -0.04    0.18
  -8  -4  -1    0.04    0.16
  -8   4  -1   -0.02    0.16
   8   4   1    0.16    0.16
  -8   4  -1    0.05    0.14
  -8   4  -1    0.10    0.13
   8   4   1    0.00    0.17
   8   4   1    0.05    0.17
   9  -4   1    9.70    0.60
   9  -4   1    8.26    0.58
   9  -4   1    8.49    0.49
   9  -4   1    8.42    0.55
  -9  -4  -1    8.27    0.56
  -9  -4  -1    9.11    0.49
  -9   4  -1    9.38    0.48
  -9   4  -1    9.11    0.50
   9   4   1    8.35    0.52
   9   4   1    8.71    0.49
   9   4   1    8.40    0.53
   9   4   1    8.75    0.55
   9   4   1    9.03    0.55
 -10  -4  -1    1.78    0.24
  10  -4   1    1.77    0.32
  10  -4   1    1.57    0.28
  10  -4   1    1.28    0.28
 -10  -4  -1    1.62    0.26
  10  -4   1    1.54    0.24
 -10   4  -1    1.32    0.21
  10   4   1    1.58    0.28
 -10   4  -1    1.81    0.26
 -10   4  -1    1.60    0.22
  10   4   1    1.77    0.28
 -10   4  -1    1.63    0.34
  10   4   1    1.29    0.25
  10   4   1    1.70    0.26
  10   4   1    1.74    0.25
  11  -4   1    0.98    0.29
 -11  -4  -1    1.10    0.22
 -11  -4  -1    0.99    0.24
  11  -4   1    1.16    0.31
  11  -4   1    0.91    0.21
  11  -4   1    0.74    0.25
 -11   4  -1    0.76    0.21
 -11   4  -1    0.77    0.21
 -11   4  -1    1.08    0.21
  11   4   1    0.97    0.25
  11   4   1    1.19    0.24
  11   4   1    1.02    0.25
  11   4   1    0.95    0.26
  11   4   1    0.81    0.24
  12  -4   1    1.14    0.18
  12  -4   1    1.06    0.29
  12  -4   1    1.45    0.35
 -12  -4  -1    0.90    0.23
  12  -4   1    1.73    0.35
 -12  -4  -1    1.26    0.24
  12  -4   1    1.39    0.27
 -12  -4  -1    1.41    0.30
  12   4   1    1.16    0.25
  12   4   1    1.94    0.22
 -12   4  -1    1.24    0.25
  12   4   1    1.72    0.50
 -12   4  -1    0.77    0.23
  12   4   1    1.88    0.28
  12   4   1    1.50    0.32
 -12   4  -1    1.20    0.24
 -12   4  -1    1.15    0.25
  12   4   1    1.44    0.30
  13  -4   1    2.89    0.46
  13  -4   1    3.14    0.41
 -13  -4  -1    3.55    0.39
  13  -4   1    3.53    0.28
  13  -4   1    3.37    0.39
  13  -4   1    2.87    0.32
 -13  -4  -1    3.30    0.38
 -13  -4  -1    3.03    0.34
  13  -4   1    3.22    0.46
 -13   4  -1    3.05    0.36
 -13   4  -1    2.88    0.35
 -13   4  -1    2.97    0.31
  13   4   1    2.47    0.46
  13   4   1    2.43    0.38
 -13   4  -1    3.50    0.37
  13   4   1    3.20    0.73
  13   4   1    3.31    0.41
  13   4   1    3.13    0.38
  13   4   1    2.96    0.30
  14  -4   1    0.15    0.36
  14  -4   1    0.21    0.27
  14  -4   1    0.46    0.22
 -14  -4  -1   -0.19    0.23
  14  -4   1    0.67    0.26
 -14  -4  -1    0.51    0.26
  14  -4   1    0.28    0.31
  14  -4   1    0.33    0.17
 -14  -4  -1    0.17    0.22
  14   4   1    0.20    0.18
 -14   4  -1    0.33    0.19
 -14   4  -1    0.16    0.24
 -14   4  -1   -0.04    0.22
  14   4   1    0.24    0.25
  14   4   1   -0.26    0.23
  14   4   1    0.48    0.30
  14   4   1    0.68    0.35
  14   4   1    0.20    0.26
 -14   4  -1    0.14    0.21
  15  -4   1    0.44    0.28
  15  -4   1    0.48    0.35
 -15  -4  -1    0.25    0.25
  15  -4   1    0.26    0.30
  15  -4   1    0.59    0.18
  15  -4   1    0.23    0.24
 -15  -4  -1    0.34    0.27
  15  -4   1    0.21    0.44
 -15  -4  -1    0.22    0.23
  15   4   1    0.39    0.33
  15   4   1    0.28    0.27
 -15   4  -1    0.40    0.24
 -15   4  -1    0.26    0.24
  15   4   1    0.99    0.43
  15   4   1    0.47    0.28
  15   4   1    0.51    0.29
  15   4   1    0.35    0.19
 -15   4  -1    0.42    0.21
 -15   4  -1   -0.30    0.24
  15   4   1    0.30    0.27
  16  -4   1    3.01    0.45
  16  -4   1    2.76    0.58
  16  -4   1    3.02    0.47
  16  -4   1    3.22    0.41
 -16  -4  -1    3.52    0.43
  16  -4   1    3.34    0.31
 -16  -4  -1    2.69    0.36
 -16  -4  -1    3.34    0.43
  16   4   1    3.30    0.43
 -16   4  -1    2.93    0.39
 -16   4  -1    3.50    0.36
  16   4   1    3.02    0.31
  16   4   1    2.82    0.46
 -16   4  -1    3.40    0.39
 -16   4  -1    3.24    0.42
  16   4   1    3.28    0.49
  16   4   1    3.13    0.54
  17  -4   1   22.45    0.99
 -17  -4  -1   23.81    1.16
  17  -4   1   23.35    1.13
  17  -4   1   18.71    1.43
 -17  -4  -1   21.43    1.06
  17  -4   1   22.48    1.21
  17  -4   1   23.50    1.24
 -17  -4  -1   24.11    1.15
 -17   4  -1   23.13    1.11
 -17   4  -1   23.79    1.15
  17   4   1   22.52    1.18
  17   4   1   23.77    1.25
  17   4   1   23.29    1.01
  17   4   1   23.95    1.39
  17   4   1   22.89    1.15
 -17   4  -1   20.53    1.04
  18  -4   1    1.32    0.38
  18  -4   1    1.30    0.23
 -18  -4  -1    1.20    0.38
 -18  -4  -1    1.56    0.28
 -18  -4  -1    1.82    0.36
  18  -4   1    1.35    0.31
  18   4   1    0.94    0.37
  18   4   1    1.58    0.37
 -18   4  -1    0.74    0.24
  18   4   1    1.34    0.24
  18   4   1    0.99    0.36
 -18   4  -1    1.33    0.35
 -18   4  -1    1.60    0.32
  19  -4   1    0.97    0.34
  19  -4   1    1.43    0.34
 -19  -4  -1    1.52    0.33
 -19  -4  -1    2.08    0.34
  19  -4   1    1.44    0.22
  19   4   1    1.40    0.36
 -19   4  -1    1.96    0.31
 -19   4  -1    1.92    0.33
  19   4   1    1.46    0.24
  19   4   1    1.51    0.35
 -19   4  -1    2.31    0.36
 -20  -4  -1    1.10    0.28
  20  -4   1    0.72    0.33
  20  -4   1    0.82    0.19
  20  -4   1    0.88    0.30
 -20  -4  -1    0.59    0.26
  20   4   1    0.88    0.32
 -20   4  -1    0.82    0.28
 -20   4  -1    0.37    0.50
  20   4   1    0.95    0.32
  20   4   1    1.00    0.20
 -20   4  -1    1.11    0.28
  21  -4   1    0.01    0.14
 -21  -4  -1    0.13    0.22
 -21  -4  -1    0.22    0.25
  21  -4   1    0.28    0.24
  21   4   1   -0.17    0.26
 -21   4  -1    0.02    0.23
 -21   4  -1    0.30    0.30
  22  -4   1    4.16    0.40
 -22  -4  -1    4.77    0.40
 -22  -4  -1    4.82    0.41
 -22   4  -1    4.70    0.38
 -22   4  -1    5.48    0.40
  22   4   1    4.21    0.42
 -23  -4  -1    0.43    0.16
 -23  -4  -1    0.54    0.20
 -23  -4  -1    0.22    0.17
  23  -4   1    0.49    0.25
  23   4   1    0.07    0.28
 -23   4  -1    0.39    0.17
  24  -5  -1    0.41    0.21
  24   5  -1    0.23    0.17
 -23  -5   1    6.33    0.53
 -23  -5   1    6.11    0.42
  23  -5  -1    5.55    0.50
  23   5  -1    6.75    0.42
 -23   5   1    6.29    0.44
  23   5  -1    5.40    0.45
 -23   5   1    6.22    0.41
 -22  -5   1    0.01    0.12
 -22  -5   1    0.10    0.26
  22  -5  -1   -0.23    0.22
 -22  -5   1   -0.23    0.20
 -22   5   1    0.34    0.34
 -22   5   1    0.07    0.28
  22   5  -1    0.02    0.23
 -21  -5   1    0.43    0.24
  21  -5  -1    0.62    0.27
 -21  -5   1    0.47    0.31
  21   5  -1    0.09    0.28
 -21   5   1    0.46    0.28
 -21   5   1    0.38    0.24
 -20  -5   1    0.16    0.25
 -20  -5   1    0.29    0.29
  20  -5  -1    0.52    0.28
 -20  -5   1    0.32    0.33
 -20   5   1    0.15    0.28
 -20   5   1    0.12    0.29
  20   5  -1    0.25    0.31
 -20   5   1   -0.04    0.22
  20   5  -1    0.10    0.39
 -19  -5   1    1.40    0.35
 -19  -5   1    1.21    0.31
  19  -5  -1    1.49    0.27
 -19  -5   1    1.28    0.36
  19  -5  -1    1.00    0.31
 -19   5   1    1.56    0.33
  19   5  -1    0.77    0.32
 -19   5   1    0.78    0.33
 -19   5   1    1.43    0.35
  19   5  -1    0.66    0.35
  18  -5  -1    2.60    0.39
 -18  -5   1    2.91    0.44
 -18  -5   1    2.77    0.40
  18  -5  -1    2.83    0.51
  18  -5  -1    2.81    0.40
 -18  -5   1    2.72    0.42
  18  -5  -1    2.49    0.34
  18   5  -1    2.13    0.48
 -18   5   1    2.65    0.43
  18   5  -1    2.96    0.45
  18   5  -1    2.33    0.46
 -18   5   1    2.96    0.39
  18   5  -1    3.13    0.33
 -18   5   1    2.93    0.45
  18   5  -1    3.76    0.50
  17  -5  -1    0.46    0.28
  17  -5  -1    0.22    0.34
  17  -5  -1    0.84    0.30
  17  -5  -1    0.29    0.26
 -17  -5   1    0.50    0.28
 -17  -5   1    1.02    0.37
 -17  -5   1    0.25    0.28
  17  -5  -1    0.61    0.17
 -17   5   1    0.45    0.35
  17   5  -1    0.59    0.34
  17   5  -1    0.89    0.27
 -17   5   1    0.53    0.31
 -17   5   1    0.18    0.33
  17   5  -1    0.58    0.32
  17   5  -1   -0.07    0.26
 -17   5   1    0.55    0.27
  17   5  -1    0.73    0.34
 -16  -5   1   11.91    0.72
 -16  -5   1   11.75    0.76
  16  -5  -1   12.06    0.73
  16  -5  -1   11.95    0.82
 -16  -5   1   10.87    1.01
  16  -5  -1   11.50    0.71
  16  -5  -1   11.79    0.56
  16  -5  -1   11.95    0.67
  16  -5  -1   10.63    0.73
  16   5  -1   11.96    0.80
 -16   5   1   10.47    0.92
  16   5  -1   13.72    0.84
  16   5  -1   11.38    0.68
  16   5  -1   10.57    0.81
 -16   5   1   11.44    0.71
  16   5  -1   11.48    0.81
 -16   5   1   13.47    1.18
 -16   5   1    9.79    0.79
  16   5  -1   12.68    0.69
 -16   5   1   10.16    0.76
  15  -5  -1    1.00    0.25
  15  -5  -1    1.33    0.28
  15  -5  -1    1.84    0.33
  15  -5  -1    1.07    0.33
 -15  -5   1    1.78    0.31
  15  -5  -1    1.42    0.19
 -15   5   1    2.03    0.33
 -15   5   1    2.13    0.36
 -15   5   1    1.69    0.33
  15   5  -1    1.82    0.31
  15   5  -1    1.64    0.30
  15   5  -1    1.90    0.40
 -15   5   1    1.96    0.39
  15   5  -1    1.28    0.34
  15   5  -1    1.77    0.37
  15   5  -1    1.78    0.22
  15   5  -1    1.49    0.34
 -15   5   1    1.96    0.53
  14  -5  -1   -0.27    0.20
  14  -5  -1    0.18    0.24
 -14  -5   1    0.05    0.23
  14  -5  -1   -0.13    0.12
  14  -5  -1    0.28    0.38
  14  -5  -1   -0.23    0.19
  14  -5  -1    0.41    0.25
 -14  -5   1   -0.18    0.19
  14   5  -1    0.03    0.26
 -14   5   1    0.20    0.25
 -14   5   1    0.09    0.22
  14   5  -1   -0.20    0.21
  14   5  -1   -0.16    0.22
  14   5  -1    0.20    0.30
  14   5  -1   -0.04    0.20
  14   5  -1    0.43    0.26
 -14   5   1   -0.18    0.35
  14   5  -1    0.22    0.15
 -14   5   1    0.17    0.21
 -14   5   1   -0.06    0.21
 -13  -5   1    2.21    0.34
  13  -5  -1    2.26    0.29
  13  -5  -1    2.78    0.36
  13  -5  -1    2.41    0.34
 -13  -5   1    2.94    0.32
  13  -5  -1    3.23    0.49
  13  -5  -1    2.76    0.31
  13  -5  -1    2.56    0.23
 -13   5   1    2.55    0.32
 -13   5   1    2.54    0.33
  13   5  -1    3.35    0.42
  13   5  -1    3.03    0.39
  13   5  -1    2.70    0.32
  13   5  -1    2.70    0.34
 -13   5   1    2.39    0.35
  13   5  -1    3.10    0.25
  13   5  -1    2.30    0.36
 -13   5   1    2.80    0.33
  12  -5  -1   39.35    1.69
  12  -5  -1   36.67    1.75
 -12  -5   1   39.53    1.67
  12  -5  -1   40.72    1.62
 -12  -5   1   38.63    1.61
  12  -5  -1   37.04    1.51
  12  -5  -1   39.69    1.63
  12  -5  -1   41.10    1.67
  12  -5  -1   38.94    1.59
 -12   5   1   41.38    1.65
  12   5  -1   40.03    1.70
  12   5  -1   37.98    1.67
 -12   5   1   40.19    1.69
  12   5  -1   39.39    1.62
  12   5  -1   40.26    1.72
 -12   5   1   41.47    1.65
  12   5  -1   38.62    1.63
  11  -5  -1    5.88    0.46
  11  -5  -1    5.43    0.37
  11  -5  -1    5.01    0.38
  11  -5  -1    5.02    0.52
 -11  -5   1    5.26    0.43
  11  -5  -1    4.23    0.40
 -11  -5   1    5.49    0.40
 -11   5   1    4.91    0.40
 -11   5   1    4.74    0.46
 -11   5   1    6.18    0.43
  11   5  -1    5.60    0.46
  11   5  -1    5.53    0.48
  11   5  -1    5.20    0.44
  11   5  -1    5.31    0.40
  11   5  -1    3.94    0.41
 -10  -5   1   54.37    2.19
  10  -5  -1   57.62    2.45
  10  -5  -1   54.23    2.17
 -10  -5   1   56.97    2.25
  10  -5  -1   55.44    2.33
  10  -5  -1   57.98    2.27
  10  -5  -1   55.82    2.32
  10  -5  -1   57.49    2.21
 -10   5   1   57.18    2.25
  10   5  -1   57.12    2.30
  10   5  -1   57.70    2.26
  10   5  -1   55.43    2.23
 -10   5   1   57.08    2.23
  10   5  -1   60.01    2.28
  10   5  -1   58.28    2.29
  10   5  -1   56.84    2.26
 -10   5   1   57.54    2.22
  -9  -5   1    2.03    0.27
   9  -5  -1    1.93    0.23
   9  -5  -1    2.02    0.28
  -9  -5   1    2.25    0.28
   9  -5  -1    2.07    0.26
   9  -5  -1    2.17    0.32
   9  -5  -1    1.51    0.27
   9   5  -1    1.85    0.23
   9   5  -1    2.55    0.34
  -9   5   1    1.60    0.23
   9   5  -1    1.88    0.26
  -9   5   1    2.08    0.27
  -9   5   1    1.43    0.21
   9   5  -1    1.43    0.23
   9   5  -1    2.37    0.30
  -8  -5   1    2.60    0.33
   8  -5  -1    3.25    0.31
   8  -5  -1    3.33    0.36
   8  -5  -1    3.18    0.31
   8  -5  -1    3.31    0.37
   8  -5  -1    3.09    0.29
   8   5  -1    3.19    0.28
  -8   5   1    3.66    0.33
   8   5  -1    2.80    0.34
  -8   5   1    3.10    0.27
   8   5  -1    3.41    0.35
   8   5  -1    3.33    0.29
  -8   5   1    3.40    0.28
   8   5  -1    3.23    0.30
   7  -5  -1    1.98    0.29
   7  -5  -1    2.21    0.30
  -7  -5   1    2.33    0.26
   7  -5  -1    1.99    0.30
   7  -5  -1    1.47    0.21
   7  -5  -1    2.35    0.23
  -7   5   1    2.10    0.21
   7   5  -1    1.74    0.22
   7   5  -1    2.13    0.29
   7   5  -1    2.38    0.25
  -7   5   1    1.99    0.22
  -7   5   1    2.06    0.25
   7   5  -1    1.97    0.21
   6  -5  -1    0.44    0.14
   6  -5  -1    0.63    0.15
   6  -5  -1    0.49    0.16
  -6  -5   1    0.60    0.15
   6  -5  -1    0.75    0.21
   6   5  -1    0.65    0.19
   6   5  -1    0.50    0.14
   6   5  -1    0.51    0.15
   6   5  -1    0.68    0.21
  -6   5   1    0.68    0.14
  -6   5   1    0.64    0.17
   5  -5  -1    0.89    0.15
   5  -5  -1    0.68    0.19
  -5  -5   1    0.97    0.16
   5  -5  -1    1.10    0.21
   5  -5  -1    1.04    0.16
   5  -5  -1    0.69    0.16
   5   5  -1    0.88    0.15
  -5   5   1    0.77    0.13
  -5   5   1    0.64    0.13
   5   5  -1    0.99    0.18
   5   5  -1    0.70    0.14
  -5   5   1    1.15    0.17
   4  -5  -1   95.16    3.34
   4  -5  -1   89.78    3.34
  -4  -5   1   87.57    3.45
   4  -5  -1   88.57    3.37
  -4  -5   1   89.59    3.35
   4  -5  -1   87.00    3.44
  -4  -5   1   88.13    3.35
   4  -5  -1   90.01    3.33
   4   5  -1   87.13    3.31
   4   5  -1   94.72    3.37
  -4   5   1   88.59    3.32
   4   5  -1   89.60    3.32
   4   5  -1   90.94    3.32
  -4   5   1   90.98    3.34
  -4   5   1   92.81    3.32
   3  -5  -1   20.78    0.95
   3  -5  -1   19.29    0.83
  -3  -5   1   19.68    0.84
  -3  -5   1   19.91    0.83
   3  -5  -1   19.95    0.81
   3  -5  -1   18.42    0.84
  -3  -5   1   21.55    0.85
   3   5  -1   18.51    0.79
  -3   5   1   19.28    0.80
   3   5  -1   19.57    0.79
   3   5  -1   20.84    0.85
   3   5  -1   21.58    0.80
  -3   5   1   20.09    0.83
  -3   5   1   20.91    0.80
   2  -5  -1   33.79    1.31
   2  -5  -1   31.58    1.30
   2  -5  -1   33.59    1.28
  -2  -5   1   33.54    1.31
   2  -5  -1   32.93    1.29
  -2  -5   1   33.56    1.31
  -2   5   1   33.56    1.27
  -2   5   1   33.81    1.29
  -2   5   1   33.99    1.27
   2   5  -1   33.86    1.27
   2   5  -1   33.16    1.26
   2   5  -1   33.69    1.31
   2   5  -1   31.65    1.26
   1  -5  -1    1.75    0.16
  -1  -5   1    1.35    0.19
   1  -5  -1    1.45    0.16
   1  -5  -1    1.52    0.17
   1  -5  -1    1.62    0.18
  -1  -5   1    1.64    0.19
   1   5  -1    1.69    0.18
   1   5  -1    1.33    0.11
  -1   5   1    1.39    0.14
   1   5  -1    1.53    0.13
  -1   5   1    1.24    0.13
   1   5  -1    1.61    0.14
  -1   5   1    1.28    0.16
   0  -5  -1   20.85    0.83
   0  -5   1   20.97    0.87
   0  -5  -1   20.02    0.84
   0  -5   1   21.28    0.87
   0  -5  -1   21.27    0.85
   0  -5  -1   20.31    0.85
   0   5  -1   21.66    0.82
   0   5  -1   20.43    0.80
   0   5   1   19.67    0.82
   0   5  -1   21.39    0.80
   0   5   1   20.80    0.85
   0   5   1   20.57    0.82
  -1  -5  -1    5.33    0.28
  -1  -5  -1    4.83    0.29
   1  -5   1    5.49    0.35
   1  -5   1    5.22    0.34
  -1  -5  -1    5.26    0.30
  -1   5  -1    6.05    0.29
   1   5   1    5.20    0.28
   1   5   1    5.07    0.32
   1   5   1    5.25    0.29
  -1   5  -1    4.92    0.26
  -1   5  -1    5.20    0.26
  -2  -5  -1   17.13    0.69
   2  -5   1   16.41    0.74
   2  -5   1   16.89    0.72
   2  -5   1   17.62    0.74
  -2   5  -1   17.54    0.69
   2   5   1   16.60    0.69
   2   5   1   16.73    0.69
  -2   5  -1   15.75    0.67
  -2   5  -1   16.92    0.67
   3  -5   1   37.07    1.44
   3  -5   1   36.31    1.46
  -3  -5  -1   37.11    1.41
  -3   5  -1   38.50    1.40
  -3   5  -1   36.60    1.36
  -3   5  -1   36.53    1.39
   3   5   1   36.28    1.42
   3   5   1   37.49    1.41
   3   5   1   36.24    1.44
  -3   5  -1   35.55    1.39
   4  -5   1    0.75    0.19
  -4  -5  -1    0.47    0.13
   4  -5   1    0.59    0.16
   4  -5   1    0.24    0.14
   4  -5   1    0.70    0.09
   4   5   1    0.44    0.12
  -4   5  -1    0.62    0.12
  -4   5  -1    0.42    0.14
  -4   5  -1    0.60    0.13
   4   5   1    0.55    0.13
   5  -5   1    7.44    0.51
   5  -5   1    6.83    0.45
   5  -5   1    7.71    0.44
   5  -5   1    7.43    0.35
  -5  -5  -1    7.42    0.38
   5   5   1    7.78    0.40
   5   5   1    6.94    0.41
  -5   5  -1    7.80    0.39
  -5   5  -1    6.80    0.36
   5   5   1    7.38    0.43
   6  -5   1    0.43    0.19
  -6  -5  -1    0.23    0.13
   6  -5   1    0.45    0.19
   6  -5   1    0.21    0.11
   6  -5   1    0.44    0.17
  -6   5  -1    0.19    0.12
  -6   5  -1    0.19    0.11
   6   5   1    0.16    0.15
  -6   5  -1    0.28    0.14
   6   5   1    0.33    0.17
   6   5   1    0.54    0.15
   7  -5   1    2.59    0.23
   7  -5   1    2.57    0.31
  -7  -5  -1    2.58    0.25
   7  -5   1    2.94    0.30
   7  -5   1    2.31    0.29
   7   5   1    3.06    0.29
   7   5   1    2.55    0.26
   7   5   1    2.82    0.30
  -7   5  -1    2.86    0.24
  -7   5  -1    2.94    0.24
  -7   5  -1    2.73    0.25
   8  -5   1    0.17    0.21
   8  -5   1    0.09    0.18
  -8  -5  -1    0.16    0.15
   8  -5   1    0.30    0.21
   8  -5   1    0.41    0.14
  -8  -5  -1    0.25    0.15
   8   5   1    0.43    0.18
   8   5   1    0.03    0.19
  -8   5  -1    0.07    0.15
  -8   5  -1    0.04    0.12
   8   5   1    0.12    0.16
  -8   5  -1    0.02    0.16
  -8   5  -1    0.16    0.13
   9  -5   1   18.22    0.89
   9  -5   1   15.82    0.76
  -9  -5  -1   14.75    0.76
   9  -5   1   18.06    0.89
   9  -5   1   17.10    0.83
  -9  -5  -1   17.15    0.77
   9   5   1   16.51    0.81
   9   5   1   16.95    0.83
   9   5   1   16.52    0.83
  -9   5  -1   16.08    0.78
  -9   5  -1   16.25    0.89
  -9   5  -1   16.80    0.77
   9   5   1   17.57    0.82
  -9   5  -1   16.67    0.76
   9   5   1   15.78    0.77
  10  -5   1    6.66    0.50
  10  -5   1    7.40    0.45
 -10  -5  -1    5.42    0.43
  10  -5   1    7.15    0.57
 -10  -5  -1    5.87    0.43
  10  -5   1    6.82    0.56
 -10   5  -1    7.03    0.46
  10   5   1    6.06    0.49
  10   5   1    6.70    0.46
 -10   5  -1    6.98    0.45
 -10   5  -1    6.36    0.42
  10   5   1    6.65    0.51
  10   5   1    5.47    0.48
  10   5   1    6.26    0.47
 -11  -5  -1   35.90    1.48
  11  -5   1   32.57    1.40
 -11  -5  -1   35.69    1.46
  11  -5   1   35.25    1.61
  11  -5   1   34.45    1.47
  11  -5   1   34.99    1.54
  11  -5   1   36.05    1.60
  11   5   1   36.61    1.52
 -11   5  -1   34.93    1.47
  11   5   1   32.61    1.40
  11   5   1   35.92    1.53
 -11   5  -1   34.02    1.45
  11   5   1   37.11    1.49
  11   5   1   37.35    1.57
  11   5   1   37.94    1.55
 -11   5  -1   34.63    1.46
  12  -5   1   12.29    0.61
  12  -5   1   12.99    0.79
  12  -5   1   14.32    0.89
 -12  -5  -1   14.90    0.74
 -12  -5  -1   12.22    0.74
 -12  -5  -1   13.72    0.70
  12  -5   1   14.25    0.88
  12  -5   1   13.65    0.73
 -12   5  -1   13.29    0.72
 -12   5  -1   13.17    0.70
  12   5   1   14.07    0.80
 -12   5  -1   12.19    0.72
  12   5   1   12.76    0.65
  12   5   1   14.60    0.80
  12   5   1   13.85    0.90
  12   5   1   12.08    0.74
  12   5   1   13.98    0.82
  13  -5   1   15.64    0.99
  13  -5   1   14.79    0.69
  13  -5   1   14.41    0.96
  13  -5   1   14.26    0.87
  13  -5   1   15.14    0.76
  13  -5   1   14.67    0.81
 -13  -5  -1   13.64    0.80
 -13  -5  -1   15.99    0.79
 -13  -5  -1   14.93    0.80
  13   5   1   14.10    0.82
 -13   5  -1   14.60    0.79
  13   5   1   15.60    0.72
  13   5   1   16.35    0.93
 -13   5  -1   13.48    0.76
  13   5   1   16.29    0.87
  13   5   1   15.99    0.83
  13   5   1   15.39    0.89
 -13   5  -1   12.41    0.79
 -13   5  -1   16.79    0.87
  14  -5   1    0.39    0.23
 -14  -5  -1    0.39    0.23
 -14  -5  -1    0.72    0.27
  14  -5   1    0.55    0.35
  14  -5   1    0.42    0.39
 -14  -5  -1    0.52    0.27
  14  -5   1    0.61    0.18
  14  -5   1    0.44    0.30
  14  -5   1    0.50    0.27
  14   5   1    0.42    0.37
 -14   5  -1    0.71    0.26
  14   5   1    0.73    0.30
 -14   5  -1    0.67    0.26
 -14   5  -1    0.47    0.20
  14   5   1    0.80    0.29
  14   5   1    0.52    0.29
 -14   5  -1    0.48    0.24
  14   5   1    0.30    0.28
  14   5   1    0.32    0.18
  15  -5   1    0.96    0.41
 -15  -5  -1    1.33    0.36
  15  -5   1    1.51    0.37
 -15  -5  -1    1.15    0.31
  15  -5   1    0.97    0.21
  15  -5   1    1.07    0.52
  15  -5   1    0.98    0.27
  15  -5   1    0.51    0.31
 -15  -5  -1    1.09    0.28
 -15   5  -1    1.00    0.27
  15   5   1    0.40    0.31
  15   5   1    0.79    0.29
 -15   5  -1    0.92    0.30
 -15   5  -1    1.35    0.29
  15   5   1    0.97    0.33
 -15   5  -1    1.18    0.25
  15   5   1    1.66    0.42
  15   5   1   -0.13    0.41
  15   5   1    1.06    0.32
  15   5   1    0.95    0.22
  16  -5   1    8.73    0.71
  16  -5   1    9.62    0.53
  16  -5   1    8.86    0.73
 -16  -5  -1    8.74    0.60
 -16  -5  -1    9.30    0.67
  16  -5   1    9.32    0.63
  16  -5   1    9.17    0.88
 -16  -5  -1   10.44    0.70
  16   5   1    8.38    0.70
  16   5   1    9.53    0.74
  16   5   1    6.15    0.72
  16   5   1   10.01    0.69
  16   5   1    8.77    0.55
 -16   5  -1    8.25    0.59
 -16   5  -1    9.64    0.68
 -16   5  -1    8.34    0.56
 -16   5  -1   10.02    0.65
  17  -5   1    1.59    0.32
  17  -5   1    2.20    0.26
  17  -5   1    1.97    0.60
 -17  -5  -1    1.41    0.29
 -17  -5  -1    1.82    0.36
 -17  -5  -1    1.65    0.34
  17  -5   1    2.04    0.41
 -17  -5  -1    1.74    0.22
 -17   5  -1    1.34    0.31
  17   5   1    1.76    0.26
 -17   5  -1    1.36    0.28
  17   5   1    0.74    0.33
  17   5   1    1.62    0.60
  17   5   1    1.64    0.38
 -17   5  -1    1.89    0.34
  17   5   1    1.20    0.35
 -18  -5  -1   15.55    0.86
 -18  -5  -1   13.02    0.73
  18  -5   1   14.54    0.79
  18  -5   1   14.32    0.83
 -18  -5  -1   15.46    0.86
  18  -5   1   12.58    0.89
  18   5   1   14.65    0.88
 -18   5  -1   14.46    0.80
 -18   5  -1   15.57    0.86
  18   5   1   14.61    0.89
  18   5   1   15.37    0.78
 -19  -5  -1    2.22    0.36
  19  -5   1    2.22    0.38
  19  -5   1    1.97    0.41
 -19  -5  -1    2.44    0.37
  19  -5   1    2.10    0.25
 -19   5  -1    2.23    0.33
  19   5   1    2.57    0.40
 -19   5  -1    1.94    0.33
 -19   5  -1    2.49    0.36
  19   5   1    2.14    0.40
  19   5   1    2.29    0.27
 -20  -5  -1   11.07    0.66
  20  -5   1    9.10    0.70
  20  -5   1   11.23    0.52
  20  -5   1   10.60    0.67
 -20  -5  -1   10.69    0.66
 -20   5  -1   11.29    0.66
  20   5   1    9.17    0.67
 -20   5  -1   11.90    0.77
  20   5   1    9.92    0.70
 -20   5  -1   10.12    0.62
 -21  -5  -1    0.31    0.23
  21  -5   1    0.18    0.13
 -21  -5  -1    0.14    0.21
  21  -5   1   -0.18    0.22
 -21   5  -1    0.26    0.23
 -21   5  -1    0.27    0.21
  21   5   1    0.41    0.25
  22  -5   1    2.95    0.33
 -22  -5  -1    3.14    0.31
 -22  -5  -1    2.53    0.39
 -22  -5  -1    3.31    0.34
  22   5   1    2.25    0.31
  22   5   1    3.29    0.35
 -22   5  -1    2.55    0.33
 -22   5  -1    2.82    0.28
 -23  -5  -1   -0.06    0.14
 -23  -5  -1    0.02    0.18
 -23  -5  -1   -0.23    0.16
  23  -5   1   -0.33    0.29
 -23   5  -1    0.30    0.15
  23   5   1   -0.15    0.23
  23   5   1    0.15    0.21
 -23  -6   1    1.21    0.30
 -23  -6   1    0.53    0.25
  23   6  -1    1.08    0.20
 -23   6   1    0.87    0.22
  23   6  -1    0.32    0.21
 -23   6   1    0.75    0.23
 -22  -6   1   -0.07    0.19
 -22  -6   1    0.48    0.26
  22  -6  -1    0.33    0.25
 -22   6   1    0.09    0.20
  22   6  -1    0.20    0.21
  22   6  -1   -0.19    0.36
 -22   6   1   -0.06    0.32
 -21  -6   1    2.54    0.37
 -21  -6   1    2.86    0.33
  21  -6  -1    2.19    0.38
 -21  -6   1    2.49    0.33
  21   6  -1    2.51    0.34
  21   6  -1    2.47    0.40
 -21   6   1    2.10    0.35
 -21   6   1    2.42    0.32
  20  -6  -1   10.58    0.67
 -20  -6   1   11.44    0.86
 -20  -6   1    9.64    0.96
 -20  -6   1   11.19    0.69
 -20   6   1   12.41    0.67
 -20   6   1   10.78    0.74
  20   6  -1   11.02    0.75
 -20   6   1    9.71    0.92
  19  -6  -1    0.02    0.30
 -19  -6   1   -0.68    0.31
 -19  -6   1   -0.06    0.26
 -19  -6   1   -0.02    0.24
  19  -6  -1    0.26    0.28
  19   6  -1    0.40    0.35
  19   6  -1   -0.21    0.27
 -19   6   1   -0.26    0.26
 -19   6   1   -0.41    0.22
 -19   6   1    0.24    0.32
  18  -6  -1    1.71    0.37
  18  -6  -1    1.51    0.44
 -18  -6   1    1.74    0.40
 -18  -6   1    1.36    0.40
  18  -6  -1    1.76    0.35
 -18  -6   1    1.80    0.33
 -18   6   1    1.55    0.54
  18   6  -1    1.57    0.40
  18   6  -1    1.36    0.37
 -18   6   1    1.50    0.52
 -18   6   1    1.38    0.33
  18   6  -1    1.98    0.44
 -17  -6   1    0.33    0.25
  17  -6  -1    0.28    0.25
  17  -6  -1    0.56    0.38
 -17  -6   1    0.86    0.31
  17  -6  -1    0.22    0.28
 -17  -6   1    0.33    0.34
  17  -6  -1    0.50    0.29
  17  -6  -1    0.26    0.16
 -17   6   1    0.80    0.41
  17   6  -1    0.20    0.30
  17   6  -1   -0.02    0.31
 -17   6   1    0.34    0.31
 -17   6   1    0.68    0.33
 -17   6   1    0.32    0.26
  17   6  -1    0.63    0.24
  17   6  -1    0.30    0.34
  17   6  -1    0.33    0.35
 -16  -6   1    4.00    0.47
 -16  -6   1    5.41    0.50
  16  -6  -1    4.02    0.44
  16  -6  -1    4.63    0.56
 -16  -6   1    4.13    0.56
  16  -6  -1    4.86    0.34
 -16   6   1    3.78    0.49
 -16   6   1    5.72    0.56
  16   6  -1    3.93    0.53
  16   6  -1    4.78    0.53
 -16   6   1    4.91    0.46
  16   6  -1    4.35    0.42
  16   6  -1    3.85    0.47
  16   6  -1    4.91    0.56
 -16   6   1    5.28    0.56
  15  -6  -1    3.40    0.35
  15  -6  -1    3.09    0.26
  15  -6  -1    3.46    0.42
 -15  -6   1    3.78    0.41
  15  -6  -1    3.51    0.38
 -15  -6   1    2.59    0.39
  15  -6  -1    3.44    0.47
 -15   6   1    3.28    0.37
  15   6  -1    2.95    0.42
  15   6  -1    3.80    0.48
 -15   6   1    2.21    0.39
 -15   6   1    3.92    0.48
 -15   6   1    3.61    0.43
  15   6  -1    4.23    0.53
  15   6  -1    2.99    0.38
 -15   6   1    4.38    0.49
  15   6  -1    3.60    0.51
  15   6  -1    2.70    0.36
  14  -6  -1   15.37    0.78
  14  -6  -1   15.30    0.80
  14  -6  -1   14.76    0.69
  14  -6  -1   16.62    0.87
 -14  -6   1   16.06    0.89
  14  -6  -1   16.88    0.93
 -14  -6   1   16.63    0.83
 -14   6   1   16.67    0.89
  14   6  -1   15.50    0.93
 -14   6   1   15.43    0.86
 -14   6   1   16.63    0.84
 -14   6   1   15.03    0.89
  14   6  -1   16.59    0.92
  14   6  -1   15.83    0.81
  14   6  -1   16.64    0.94
  14   6  -1   16.92    0.84
 -14   6   1   13.13    0.94
  14   6  -1   15.86    0.92
 -13  -6   1    3.93    0.38
  13  -6  -1    4.45    0.40
  13  -6  -1    4.06    0.46
 -13  -6   1    4.44    0.45
  13  -6  -1    3.98    0.37
  13  -6  -1    4.15    0.31
  13  -6  -1    4.00    0.42
  13   6  -1    4.26    0.33
  13   6  -1    3.80    0.43
  13   6  -1    6.42    0.53
  13   6  -1    4.20    0.44
  13   6  -1    4.70    0.43
 -13   6   1    4.02    0.42
 -13   6   1    4.62    0.48
 -13   6   1    3.74    0.41
  13   6  -1    4.77    0.42
  13   6  -1    4.73    0.51
 -12  -6   1   10.42    0.64
  12  -6  -1   10.32    0.56
 -12  -6   1    9.89    0.59
  12  -6  -1   10.45    0.75
  12  -6  -1   10.85    0.62
  12  -6  -1   10.13    0.77
  12  -6  -1   10.24    0.49
  12  -6  -1   11.01    0.59
  12   6  -1   10.54    0.67
 -12   6   1   10.97    0.63
 -12   6   1   10.02    0.65
  12   6  -1    9.91    0.69
 -12   6   1   10.75    0.63
  12   6  -1    9.95    0.66
  12   6  -1   10.15    0.59
  12   6  -1   10.05    0.63
  12   6  -1    9.13    0.51
  11  -6  -1   17.16    0.80
 -11  -6   1   18.17    0.86
  11  -6  -1   16.32    0.77
 -11  -6   1   17.04    0.80
  11  -6  -1   17.19    0.86
  11  -6  -1   16.81    0.81
  11  -6  -1   15.61    0.96
  11  -6  -1   16.92    0.87
 -11   6   1   17.71    0.87
  11   6  -1   17.98    0.92
 -11   6   1   15.21    0.79
  11   6  -1   18.26    0.89
  11   6  -1   16.85    0.87
  11   6  -1   17.54    0.81
 -11   6   1   17.36    0.83
 -11   6   1   16.65    0.83
  10  -6  -1    1.79    0.34
  10  -6  -1    2.32    0.32
  10  -6  -1    1.96    0.25
  10  -6  -1    2.25    0.23
  10  -6  -1    2.34    0.27
 -10  -6   1    1.74    0.27
  10  -6  -1    2.22    0.29
 -10  -6   1    1.98    0.25
  10  -6  -1    1.71    0.35
 -10   6   1    1.95    0.25
 -10   6   1    1.77    0.25
  10   6  -1    1.94    0.28
  10   6  -1    2.12    0.30
  10   6  -1    1.78    0.28
 -10   6   1    2.00    0.29
  10   6  -1    2.60    0.35
  10   6  -1    2.39    0.27
  -9  -6   1    5.56    0.38
   9  -6  -1    6.12    0.44
   9  -6  -1    6.21    0.39
  -9  -6   1    5.91    0.43
   9  -6  -1    5.65    0.51
   9  -6  -1    6.06    0.44
   9  -6  -1    5.59    0.51
   9  -6  -1    4.95    0.38
   9   6  -1    6.03    0.48
   9   6  -1    6.52    0.41
   9   6  -1    6.53    0.44
   9   6  -1    6.15    0.42
  -9   6   1    6.32    0.41
  -9   6   1    5.95    0.41
  -9   6   1    6.15    0.44
   9   6  -1    5.62    0.45
   8  -6  -1   16.43    0.85
   8  -6  -1   15.83    0.74
  -8  -6   1   16.08    0.77
   8  -6  -1   17.11    0.75
   8  -6  -1   16.12    0.77
   8  -6  -1   16.97    0.86
   8  -6  -1   16.69    0.78
  -8   6   1   16.37    0.75
   8   6  -1   16.30    0.80
   8   6  -1   17.28    0.84
   8   6  -1   15.75    0.76
  -8   6   1   16.91    0.79
  -8   6   1   16.65    0.75
   8   6  -1   15.13    0.76
   8   6  -1   16.60    0.75
  -7  -6   1   12.40    0.60
   7  -6  -1   11.78    0.57
   7  -6  -1   11.22    0.59
   7  -6  -1   11.87    0.60
   7  -6  -1   11.15    0.66
   7  -6  -1   11.05    0.65
   7   6  -1   11.18    0.58
  -7   6   1   11.54    0.59
  -7   6   1   11.34    0.57
   7   6  -1   12.12    0.64
   7   6  -1   11.31    0.57
   7   6  -1   12.06    0.57
  -7   6   1   11.02    0.56
   6  -6  -1   10.06    0.51
  -6  -6   1    9.02    0.50
   6  -6  -1   10.11    0.51
   6  -6  -1   10.58    0.50
   6  -6  -1    9.63    0.57
   6   6  -1    9.01    0.48
  -6   6   1    9.54    0.49
  -6   6   1    8.98    0.70
  -6   6   1   10.52    0.49
   6   6  -1   10.00    0.56
   6   6  -1    9.04    0.49
   6   6  -1    9.31    0.48
  -5  -6   1   29.75    1.21
   5  -6  -1   29.95    1.20
  -5  -6   1   29.91    1.29
   5  -6  -1   29.26    1.26
   5  -6  -1   29.81    1.25
   5  -6  -1   28.28    1.20
   5   6  -1   30.41    1.24
   5   6  -1   28.79    1.18
  -5   6   1   30.79    1.21
  -5   6   1   27.64    1.17
   5   6  -1   31.33    1.18
  -4  -6   1    2.79    0.25
   4  -6  -1    3.33    0.30
   4  -6  -1    2.94    0.29
  -4  -6   1    3.22    0.28
   4  -6  -1    2.89    0.26
  -4  -6   1    2.70    0.25
   4  -6  -1    2.76    0.26
   4   6  -1    2.83    0.24
   4   6  -1    3.28    0.29
  -4   6   1    2.74    0.23
   4   6  -1    3.65    0.34
   4   6  -1    3.03    0.24
  -4   6   1    2.94    0.26
  -4   6   1    2.86    0.23
   3  -6  -1    8.22    0.47
  -3  -6   1    8.30    0.44
   3  -6  -1    8.60    0.48
   3  -6  -1    8.15    0.43
  -3  -6   1    8.64    0.46
  -3  -6   1    8.77    0.46
  -3   6   1    8.59    0.41
  -3   6   1    8.61    0.44
   3   6  -1    7.93    0.40
   3   6  -1    8.13    0.39
   3   6  -1    8.85    0.46
  -3   6   1    8.50    0.41
   2  -6  -1    1.44    0.17
   2  -6  -1    1.18    0.19
  -2  -6   1    1.35    0.19
  -2  -6   1    1.78    0.19
   2  -6  -1    1.37    0.30
   2  -6  -1    1.22    0.16
  -2  -6   1    1.31    0.19
   2   6  -1    1.56    0.16
   2   6  -1    1.59    0.20
  -2   6   1    1.05    0.14
  -2   6   1    1.41    0.16
  -2   6   1    1.36    0.17
   2   6  -1    1.24    0.14
   2   6  -1    1.20    0.14
  -1  -6   1    9.03    0.46
   1  -6  -1    9.03    0.43
  -1  -6   1    9.29    0.49
  -1  -6   1    8.56    0.48
   1  -6  -1    8.63    0.44
   1  -6  -1    8.42    0.45
   1  -6  -1    9.35    0.47
   1   6  -1    9.35    0.37
  -1   6   1    9.00    0.42
   1   6  -1    9.00    0.41
  -1   6   1    8.91    0.42
  -1   6   1    8.63    0.45
   1   6  -1    9.42    0.41
   0  -6  -1   21.28    0.88
   0  -6   1   21.86    0.92
   0  -6  -1   21.67    0.87
   0  -6  -1   22.05    0.88
   0  -6   1   21.32    0.89
   0  -6  -1   21.84    0.89
   0  -6   1   22.31    0.92
   0   6   1   20.65    0.88
   0   6   1   21.07    0.86
   0   6  -1   20.83    0.84
   0   6   1   22.46    0.86
   0   6  -1   19.88    0.84
   0   6  -1   21.43    0.86
  -1  -6  -1    1.71    0.18
   1  -6   1    1.68    0.22
  -1  -6  -1    1.49    0.16
   1  -6   1    1.72    0.20
   1  -6   1    1.31    0.20
  -1   6  -1    1.67    0.16
  -1   6  -1    1.57    0.15
   1   6   1    1.49    0.17
  -1   6  -1    1.49    0.15
   1   6   1    1.55    0.17
   1   6   1    1.66    0.19
  -2  -6  -1    8.97    0.43
   2  -6   1    8.77    0.50
   2  -6   1    9.10    0.50
   2  -6   1    9.16    0.47
  -2   6  -1    9.54    0.43
   2   6   1    9.01    0.44
  -2   6  -1    9.25    0.41
   2   6   1    9.01    0.43
   2   6   1    8.77    0.47
  -2   6  -1    8.61    0.41
  -3  -6  -1   36.53    1.41
   3  -6   1   36.11    1.48
   3  -6   1   35.91    1.47
   3  -6   1   35.48    1.44
  -3   6  -1   36.49    1.40
  -3   6  -1   35.20    1.38
   3   6   1   36.07    1.44
   3   6   1   38.93    1.42
   3   6   1   35.99    1.41
   4  -6   1   77.05    2.91
   4  -6   1   73.98    2.76
  -4  -6  -1   75.76    2.83
   4  -6   1   77.79    2.87
  -4   6  -1   74.56    2.76
  -4   6  -1   78.14    2.83
  -4   6  -1   72.91    2.81
  -4   6  -1   74.43    2.83
   4   6   1   79.54    2.85
   4   6   1   75.81    2.84
   5  -6   1    1.09    0.23
   5  -6   1    1.65    0.26
   5  -6   1    1.61    0.23
  -5  -6  -1    1.24    0.17
   5  -6   1    1.66    0.14
   5   6   1    1.38    0.19
  -5   6  -1    1.64    0.18
   5   6   1    1.46    0.20
   5   6   1    1.23    0.20
  -5   6  -1    1.68    0.17
  -5   6  -1    1.67    0.20
   6  -6   1   52.89    2.25
   6  -6   1   57.63    2.26
   6  -6   1   58.99    2.39
   6  -6   1   53.60    2.12
  -6  -6  -1   58.90    2.18
   6   6   1   61.05    2.29
  -6   6  -1   57.29    2.17
  -6   6  -1   54.63    2.15
  -6   6  -1   56.89    2.16
   6   6   1   57.73    2.20
   6   6   1   57.88    2.19
   7  -6   1   83.61    3.22
   7  -6   1   88.50    3.36
  -7  -6  -1   79.92    3.26
   7  -6   1   87.83    3.36
  -7  -6  -1   88.66    3.26
   7  -6   1   87.70    3.31
  -7   6  -1   84.64    3.25
  -7   6  -1   91.61    3.26
  -7   6  -1   86.83    3.24
   7   6   1   86.82    3.30
   7   6   1   89.39    3.30
   7   6   1   87.34    3.28
   8  -6   1   43.93    1.80
  -8  -6  -1   45.71    1.97
  -8  -6  -1   43.75    1.74
   8  -6   1   46.02    1.87
   8  -6   1   43.99    1.71
   8  -6   1   45.67    1.86
   8   6   1   45.96    1.81
  -8   6  -1   44.65    1.73
  -8   6  -1   43.05    1.75
   8   6   1   40.67    1.75
   8   6   1   44.09    1.79
  -8   6  -1   43.78    1.73
  -8   6  -1   45.13    1.74
   8   6   1   42.41    1.77
   9  -6   1    6.41    0.50
   9  -6   1    6.05    0.55
   9  -6   1    5.85    0.40
   9  -6   1    6.95    0.58
  -9  -6  -1    5.99    0.44
  -9  -6  -1    7.40    0.44
  -9   6  -1    7.38    0.45
  -9   6  -1    6.82    0.45
  -9   6  -1    6.51    0.58
  -9   6  -1    6.23    0.43
  -9   6  -1    6.31    0.41
   9   6   1    5.93    0.48
   9   6   1    7.05    0.50
   9   6   1    6.73    0.48
   9   6   1    6.45    0.45
   9   6   1    6.91    0.49
 -10  -6  -1   17.33    0.80
  10  -6   1   16.12    0.94
  10  -6   1   16.89    0.94
  10  -6   1   16.90    0.79
  10  -6   1   17.69    1.12
 -10  -6  -1   15.37    0.80
  10   6   1   17.21    0.88
  10   6   1   16.69    0.83
  10   6   1   17.99    0.88
 -10   6  -1   16.12    0.79
 -10   6  -1   17.35    0.82
  10   6   1   16.68    0.86
 -10   6  -1   16.97    0.81
  10   6   1   17.14    0.87
 -11  -6  -1    2.04    0.28
  11  -6   1    1.34    0.30
  11  -6   1    1.74    0.28
  11  -6   1    1.82    0.38
 -11  -6  -1    2.18    0.31
  11  -6   1    1.61    0.20
  11   6   1    1.86    0.23
  11   6   1    1.80    0.33
 -11   6  -1    1.58    0.27
  11   6   1    1.50    0.31
  11   6   1    1.57    0.29
 -11   6  -1    1.63    0.26
  11   6   1    1.50    0.29
  11   6   1    1.34    0.29
 -11   6  -1    1.90    0.27
 -11   6  -1    2.00    0.31
  12  -6   1   -0.05    0.24
  12  -6   1    0.35    0.20
 -12  -6  -1    0.23    0.20
  12  -6   1    0.88    0.35
  12  -6   1    0.23    0.14
  12  -6   1    0.21    0.29
 -12  -6  -1    0.06    0.22
  12   6   1    0.34    0.28
 -12   6  -1    0.18    0.21
  12   6   1    0.51    0.26
 -12   6  -1   -0.20    0.19
  12   6   1    0.55    0.24
  12   6   1    0.35    0.18
  12   6   1    0.38    0.25
  12   6   1    0.27    0.24
 -12   6  -1    0.44    0.23
 -12   6  -1    0.57    0.23
 -13  -6  -1    1.28    0.29
  13  -6   1    0.66    0.34
 -13  -6  -1    1.06    0.26
  13  -6   1    1.09    0.39
  13  -6   1    1.58    0.26
  13  -6   1    1.26    0.34
 -13  -6  -1    0.58    0.27
  13  -6   1    0.92    0.18
  13  -6   1    1.47    0.30
  13   6   1    1.31    0.38
  13   6   1    1.51    0.31
 -13   6  -1    0.86    0.23
  13   6   1    1.46    0.23
 -13   6  -1    1.31    0.29
 -13   6  -1    1.14    0.29
  13   6   1    1.33    0.30
 -13   6  -1    1.54    0.27
  13   6   1    1.36    0.33
 -13   6  -1    1.29    0.27
  13   6   1    1.75    0.34
 -14  -6  -1    4.01    0.43
  14  -6   1    4.19    0.46
  14  -6   1    4.27    0.61
  14  -6   1    4.64    0.61
  14  -6   1    4.19    0.34
  14  -6   1    4.26    0.41
 -14  -6  -1    3.83    0.40
 -14  -6  -1    4.56    0.47
 -14   6  -1    4.20    0.42
  14   6   1    3.35    0.55
  14   6   1    4.46    0.37
  14   6   1    3.99    0.46
 -14   6  -1    4.54    0.38
  14   6   1    4.82    0.58
 -14   6  -1    4.23    0.42
  14   6   1    4.45    0.52
 -14   6  -1    4.12    0.43
  14   6   1    4.21    0.49
  15  -6   1    8.92    0.71
 -15  -6  -1    8.66    0.64
  15  -6   1    6.17    0.63
  15  -6   1    9.03    0.59
 -15  -6  -1    8.72    0.59
  15  -6   1    8.96    0.99
  15  -6   1    9.18    0.51
 -15  -6  -1    8.62    0.66
  15  -6   1    8.69    0.89
  15   6   1    8.23    0.66
  15   6   1    8.89    0.70
  15   6   1    8.19    0.91
  15   6   1    8.12    0.53
 -15   6  -1    8.63    0.60
 -15   6  -1    8.70    0.60
  15   6   1    7.98    1.07
 -15   6  -1    9.42    0.83
  15   6   1    8.64    0.68
 -15   6  -1    8.50    0.64
 -16  -6  -1    4.38    0.47
  16  -6   1    3.66    0.64
  16  -6   1    4.24    0.54
  16  -6   1    5.11    0.39
  16  -6   1    5.33    0.48
 -16  -6  -1    3.98    0.44
 -16  -6  -1    5.16    0.36
 -16  -6  -1    4.08    0.41
  16   6   1    3.54    0.59
 -16   6  -1    4.10    0.44
  16   6   1    4.38    0.55
  16   6   1    3.54    0.53
 -16   6  -1    5.33    0.44
 -16   6  -1    4.09    0.43
  16   6   1    4.14    0.49
  16   6   1    4.12    0.51
 -16   6  -1    4.13    0.41
  16   6   1    4.29    0.37
 -17  -6  -1    1.36    0.19
  17  -6   1    1.95    0.25
 -17  -6  -1    1.50    0.29
  17  -6   1    0.27    0.67
  17  -6   1    1.36    0.38
 -17  -6  -1    1.25    0.33
 -17  -6  -1    1.96    0.36
  17  -6   1    1.40    0.32
  17   6   1    1.18    0.34
 -17   6  -1    1.49    0.27
 -17   6  -1    1.71    0.33
  17   6   1    1.26    0.25
  17   6   1    1.63    0.42
 -17   6  -1    1.83    0.32
  17   6   1    1.49    0.36
 -18  -6  -1    5.89    0.47
  18  -6   1    6.23    0.53
 -18  -6  -1    6.05    0.56
  18  -6   1    6.76    0.65
 -18  -6  -1    6.30    0.56
  18  -6   1    6.69    0.43
  18   6   1    5.14    0.55
  18   6   1    7.21    0.46
 -18   6  -1    6.75    0.53
  18   6   1    6.22    0.60
 -18   6  -1    6.97    0.59
 -19  -6  -1   10.19    0.66
 -19  -6  -1   10.70    0.72
  19  -6   1    9.30    0.63
  19  -6   1    8.29    0.70
  19  -6   1    9.59    0.51
 -19   6  -1    9.07    0.60
  19   6   1    9.35    0.52
  19   6   1    8.59    0.67
 -19   6  -1   10.36    0.65
  19   6   1   10.83    0.72
  20  -6   1    1.05    0.48
 -20  -6  -1    1.32    0.30
 -20  -6  -1    1.75    0.31
  20  -6   1    1.48    0.30
  20  -6   1    1.52    0.20
  20   6   1    1.19    0.32
 -20   6  -1    1.38    0.28
 -20   6  -1    1.18    0.28
 -20   6  -1    1.37    0.29
  21  -6   1    0.04    0.12
 -21  -6  -1   -0.01    0.21
 -21  -6  -1   -0.01    0.22
 -21  -6  -1   -0.02    0.20
  21  -6   1   -0.04    0.23
 -21   6  -1    0.15    0.20
  21   6   1    0.50    0.31
 -21   6  -1    0.41    0.30
  21   6   1   -0.20    0.25
 -21   6  -1   -0.03    0.22
 -22  -6  -1    3.24    0.31
 -22  -6  -1    3.06    0.30
 -22  -6  -1    2.73    0.27
  22  -6   1    2.58    0.31
  22   6   1    2.78    0.34
 -22   6  -1    3.25    0.30
 -23  -6  -1    0.84    0.30
 -23   6  -1    0.68    0.16
  23   7  -1    0.30    0.26
  23   7  -1    0.01    0.20
 -23   7   1    0.36    0.21
 -22  -7   1    3.91    0.38
 -22  -7   1    3.74    0.34
  22   7  -1    4.61    0.43
 -22   7   1    4.43    0.37
  22   7  -1    3.40    0.38
 -22   7   1    3.85    0.36
 -21  -7   1    1.77    0.20
 -21  -7   1    1.52    0.28
  21  -7  -1    2.19    0.32
 -21  -7   1    2.12    0.38
 -21   7   1    1.60    0.30
  21   7  -1    1.62    0.35
  21   7  -1    1.88    0.29
 -21   7   1    1.80    0.31
 -20  -7   1    3.14    0.43
 -20  -7   1    3.49    0.29
 -20  -7   1    2.88    0.36
 -20  -7   1    2.43    0.37
  20  -7  -1    3.36    0.38
  20   7  -1    2.58    0.43
  20   7  -1    3.54    0.39
 -20   7   1    3.41    0.45
 -20   7   1    3.06    0.36
 -20   7   1    2.65    0.39
 -19  -7   1    3.04    0.43
  19  -7  -1    4.51    0.43
 -19  -7   1    5.24    0.53
  19  -7  -1    4.28    0.43
 -19  -7   1    4.08    0.58
  19   7  -1    3.66    0.48
 -19   7   1    3.62    0.46
 -19   7   1    4.06    0.48
  18  -7  -1    1.28    0.32
  18  -7  -1    1.63    0.33
 -18  -7   1    0.72    0.36
 -18  -7   1    1.05    0.30
  18  -7  -1    0.91    0.26
 -18  -7   1    0.88    0.33
 -18   7   1    0.85    0.34
  18   7  -1    0.71    0.34
 -18   7   1    1.55    0.37
 -18   7   1    1.14    0.31
  17  -7  -1    0.25    0.75
  17  -7  -1   -0.24    0.27
 -17  -7   1   -0.10    0.24
  17  -7  -1   -0.06    0.23
  17  -7  -1    0.01    0.14
 -17  -7   1    0.03    0.27
  17  -7  -1    0.11    0.25
 -17  -7   1   -0.63    0.32
 -17   7   1    0.19    0.31
 -17   7   1    0.20    0.26
  17   7  -1    0.08    0.22
 -17   7   1    0.00    0.44
  17   7  -1    0.20    0.35
  17   7  -1    0.21    0.30
 -17   7   1    0.18    0.31
  17   7  -1    0.19    0.34
  17   7  -1    0.37    0.40
 -16  -7   1    2.88    0.38
  16  -7  -1    2.93    0.39
 -16  -7   1    3.41    0.51
 -16  -7   1    3.32    0.47
  16  -7  -1    3.20    0.38
  16  -7  -1    3.45    0.49
  16  -7  -1    3.14    0.25
  16   7  -1    2.43    0.45
  16   7  -1    2.09    0.44
 -16   7   1    2.87    0.39
  16   7  -1    3.76    0.51
  16   7  -1    3.37    0.50
 -16   7   1    3.97    0.47
 -16   7   1    3.60    0.47
  16   7  -1    2.31    0.34
 -16   7   1    3.29    0.46
  15  -7  -1    4.11    0.38
  15  -7  -1    4.00    0.32
 -15  -7   1    3.82    0.48
  15  -7  -1    4.20    0.41
 -15  -7   1    4.60    0.44
  15  -7  -1    4.00    0.44
  15  -7  -1    4.45    0.57
 -15   7   1    3.65    0.42
 -15   7   1    4.13    0.47
  15   7  -1    3.69    0.51
 -15   7   1    4.06    0.51
  15   7  -1    5.04    0.51
  15   7  -1    4.24    0.51
  15   7  -1    4.08    0.41
  15   7  -1    3.67    0.46
 -15   7   1    4.21    0.48
 -15   7   1    4.68    0.52
  15   7  -1    4.35    0.44
  14  -7  -1    0.71    0.31
  14  -7  -1    0.59    0.24
  14  -7  -1    1.10    0.26
  14  -7  -1    1.00    0.18
 -14  -7   1    0.23    0.21
 -14  -7   1    0.86    0.29
 -14   7   1    0.93    0.27
  14   7  -1    1.32    0.36
 -14   7   1    0.46    0.29
 -14   7   1    0.16    0.34
 -14   7   1    0.72    0.28
  14   7  -1    0.64    0.28
  14   7  -1    1.01    0.45
  14   7  -1    0.65    0.26
 -14   7   1    0.19    0.27
  14   7  -1    0.86    0.32
  14   7  -1    0.74    0.28
  13  -7  -1   21.23    0.88
 -13  -7   1   21.85    1.07
  13  -7  -1   23.19    1.20
  13  -7  -1   21.16    0.96
  13  -7  -1   22.93    1.11
  13  -7  -1   20.81    1.03
  13  -7  -1   20.25    1.01
 -13  -7   1   22.39    1.00
  13   7  -1   21.23    0.98
  13   7  -1   23.17    1.11
 -13   7   1   20.75    1.03
 -13   7   1   19.89    1.06
  13   7  -1   20.60    1.12
  13   7  -1   21.59    1.08
  13   7  -1   20.71    1.01
  13   7  -1   18.46    1.07
 -13   7   1   21.39    1.05
 -13   7   1   17.21    1.10
  12  -7  -1    0.25    0.17
  12  -7  -1    0.26    0.33
 -12  -7   1    0.38    0.34
  12  -7  -1    0.19    0.22
  12  -7  -1    0.36    0.21
 -12  -7   1    0.37    0.22
  12  -7  -1    0.20    0.13
  12  -7  -1    0.24    0.22
 -12   7   1    0.45    0.22
 -12   7   1    0.31    0.24
  12   7  -1    0.16    0.19
  12   7  -1    0.26    0.22
  12   7  -1    0.31    0.25
  12   7  -1    0.49    0.23
  12   7  -1    0.79    0.29
 -12   7   1    0.25    0.20
 -12   7   1    0.12    0.21
  12   7  -1    0.53    0.24
  11  -7  -1    7.32    0.44
  11  -7  -1    7.14    0.52
 -11  -7   1    7.27    0.47
  11  -7  -1    7.04    0.38
  11  -7  -1    6.57    0.61
  11  -7  -1    6.87    0.52
  11  -7  -1    7.97    0.49
  11  -7  -1    8.11    0.54
 -11  -7   1    7.33    0.52
  11   7  -1    5.60    0.52
  11   7  -1    7.21    0.48
 -11   7   1    7.23    0.48
  11   7  -1    7.17    0.53
  11   7  -1    7.24    0.56
  11   7  -1    7.27    0.53
  11   7  -1    7.14    0.58
 -11   7   1    8.38    0.53
 -11   7   1    7.80    0.51
 -11   7   1    7.65    0.55
  10  -7  -1    7.44    0.46
 -10  -7   1    6.11    0.43
  10  -7  -1    7.44    0.51
 -10  -7   1    6.01    0.49
  10  -7  -1    7.20    0.61
  10  -7  -1    7.86    0.51
  10  -7  -1    6.72    0.43
 -10   7   1    7.55    0.48
  10   7  -1    7.59    0.50
 -10   7   1    7.88    0.53
 -10   7   1    6.19    0.45
  10   7  -1    7.08    0.55
  10   7  -1    7.06    0.53
 -10   7   1    8.12    0.49
  10   7  -1    7.02    0.47
  10   7  -1    7.19    0.51
   9  -7  -1   33.52    1.55
  -9  -7   1   32.21    1.40
   9  -7  -1   35.14    1.46
   9  -7  -1   35.60    1.48
   9  -7  -1   33.94    1.55
   9  -7  -1   34.69    1.42
  -9  -7   1   35.65    1.47
  -9   7   1   30.74    1.58
   9   7  -1   35.03    1.49
   9   7  -1   36.07    1.43
  -9   7   1   36.79    1.49
   9   7  -1   35.76    1.48
   9   7  -1   33.79    1.45
  -9   7   1   37.01    1.45
  -9   7   1   36.60    1.46
   9   7  -1   36.38    1.53
   8  -7  -1    7.21    0.43
   8  -7  -1    7.67    0.47
   8  -7  -1    6.86    0.46
  -8  -7   1    6.49    0.45
   8  -7  -1    7.61    0.55
   8  -7  -1    7.42    0.56
  -8   7   1    7.44    0.44
   8   7  -1    6.61    0.43
   8   7  -1    6.97    0.46
   8   7  -1    6.54    0.48
   8   7  -1    7.08    0.52
   8   7  -1    6.50    0.44
  -8   7   1    7.52    0.48
  -8   7   1    7.79    0.45
   7  -7  -1   26.98    1.14
   7  -7  -1   27.12    1.26
   7  -7  -1   27.57    1.18
   7  -7  -1   27.45    1.26
  -7  -7   1   29.05    1.20
   7  -7  -1   26.99    1.18
  -7   7   1   28.65    1.20
   7   7  -1   29.31    1.24
   7   7  -1   28.61    1.16
  -7   7   1   28.76    1.16
   7   7  -1   27.29    1.20
   7   7  -1   29.61    1.16
  -7   7   1   27.60    1.16
   7   7  -1   27.51    1.17
   6  -7  -1    0.22    0.15
  -6  -7   1    0.35    0.15
   6  -7  -1    0.29    0.21
   6  -7  -1    0.50    0.22
   6  -7  -1    0.32    0.16
  -6   7   1    0.23    0.13
  -6   7   1    0.38    0.18
   6   7  -1    0.22    0.14
   6   7  -1    0.32    0.19
   6   7  -1    0.17    0.14
  -6   7   1    0.52    0.16
   6   7  -1    0.46    0.15
  -5  -7   1    7.16    0.45
  -5  -7   1    6.90    0.43
  -5  -7   1    6.96    0.44
   5  -7  -1    7.31    0.50
   5  -7  -1    8.22    0.51
   5  -7  -1    7.10    0.42
   5  -7  -1    7.45    0.43
   5   7  -1    7.59    0.41
   5   7  -1    7.02    0.40
  -5   7   1    6.78    0.40
   5   7  -1    7.28    0.48
   5   7  -1    7.27    0.41
  -5   7   1    7.58    0.44
  -5   7   1    7.09    0.40
   4  -7  -1    8.97    0.46
  -4  -7   1    8.37    0.49
  -4  -7   1    8.38    0.49
   4  -7  -1    8.83    0.46
  -4  -7   1    8.62    0.47
   4  -7  -1    8.73    0.52
   4  -7  -1    8.09    0.51
  -4   7   1    9.63    0.48
  -4   7   1    8.01    0.44
   4   7  -1    8.97    0.46
   4   7  -1    9.91    0.53
  -4   7   1    8.95    0.44
   4   7  -1    8.57    0.44
   4   7  -1    8.51    0.44
  -3  -7   1    1.54    0.23
   3  -7  -1    1.05    0.17
  -3  -7   1    1.30    0.19
   3  -7  -1    1.34    0.22
  -3  -7   1    1.04    0.19
   3  -7  -1    1.15    0.22
   3  -7  -1    1.51    0.19
   3   7  -1    1.17    0.15
   3   7  -1    1.26    0.20
   3   7  -1    1.44    0.18
   3   7  -1    1.41    0.17
  -3   7   1    1.45    0.17
  -3   7   1    1.42    0.20
  -3   7   1    1.41    0.18
   2  -7  -1   19.60    0.86
   2  -7  -1   20.94    0.90
  -2  -7   1   20.97    0.88
  -2  -7   1   21.69    0.91
  -2  -7   1   20.23    0.90
  -2   7   1   19.62    0.84
   2   7  -1   21.20    0.89
  -2   7   1   19.90    0.84
  -2   7   1   20.82    0.87
   2   7  -1   20.62    0.83
  -1  -7   1   33.15    1.29
   1  -7  -1   31.49    1.27
   1  -7  -1   30.97    1.29
  -1  -7   1   32.02    1.32
   1  -7  -1   33.56    1.27
  -1  -7   1   32.65    1.32
   1  -7  -1   33.04    1.39
  -1   7   1   32.59    1.29
   1   7  -1   30.71    1.24
   1   7  -1   32.08    1.29
   1   7  -1   33.07    1.26
  -1   7   1   32.19    1.26
   1   7  -1   30.83    1.19
  -1   7   1   31.44    1.25
   0  -7  -1   50.55    2.00
   0  -7  -1   54.61    2.08
   0  -7  -1   53.84    1.98
   0  -7   1   50.12    2.03
   0  -7   1   52.25    2.01
   0   7  -1   49.27    1.95
   0   7  -1   52.53    2.02
   0   7   1   51.78    1.98
   0   7   1   51.99    1.97
   0   7   1   51.80    2.00
   0   7  -1   54.17    1.97
   1  -7   1   16.90    0.77
   1  -7   1   16.52    0.73
  -1  -7  -1   15.95    0.72
   1  -7   1   16.36    0.77
   1   7   1   16.07    0.69
  -1   7  -1   15.29    0.67
   1   7   1   16.26    0.73
   1   7   1   16.07    0.70
  -1   7  -1   16.51    0.74
   2  -7   1   12.81    0.60
   2  -7   1   12.39    0.64
  -2  -7  -1   11.85    0.55
   2   7   1   12.75    0.60
   2   7   1   12.12    0.55
  -2   7  -1   11.45    0.53
   2   7   1   12.12    0.57
  -2   7  -1   11.76    0.53
  -2   7  -1   12.18    0.55
   3  -7   1   -0.09    0.31
  -3  -7  -1    0.36    0.13
   3  -7   1   -0.14    0.16
   3  -7   1    0.22    0.14
  -3   7  -1    0.05    0.10
  -3   7  -1    0.27    0.13
   3   7   1    0.23    0.16
   3   7   1    0.13    0.14
   3   7   1    0.26    0.13
   4  -7   1    2.34    0.30
   4  -7   1    2.06    0.28
  -4  -7  -1    2.27    0.23
   4  -7   1    2.12    0.24
  -4   7  -1    2.34    0.23
   4   7   1    1.75    0.21
  -4   7  -1    2.06    0.20
  -4   7  -1    2.56    0.21
   4   7   1    1.79    0.24
  -5  -7  -1   41.75    1.63
   5  -7   1   42.45    1.90
   5  -7   1   41.18    1.72
   5  -7   1   42.38    1.74
  -5   7  -1   40.03    1.61
   5   7   1   41.56    1.65
   5   7   1   41.18    1.67
  -5   7  -1   42.95    1.63
   5   7   1   43.71    1.65
  -5   7  -1   40.61    1.61
   6  -7   1    1.88    0.30
  -6  -7  -1    2.10    0.23
   6  -7   1    2.01    0.19
   6  -7   1    2.40    0.33
   6  -7   1    2.03    0.27
   6   7   1    1.79    0.23
  -6   7  -1    2.16    0.24
   6   7   1    2.41    0.29
  -6   7  -1    2.10    0.21
   6   7   1    1.71    0.24
  -6   7  -1    2.39    0.26
  -6   7  -1    2.52    0.23
  -7  -7  -1    1.12    0.21
  -7  -7  -1    1.14    0.19
   7  -7   1    0.34    0.24
   7  -7   1    0.76    0.25
   7  -7   1    0.82    0.22
   7  -7   1    1.10    0.16
   7   7   1    1.06    0.24
   7   7   1    1.15    0.22
   7   7   1    1.05    0.21
  -7   7  -1    0.96    0.20
  -7   7  -1    0.93    0.18
  -7   7  -1    1.10    0.21
   8  -7   1   41.87    1.59
  -8  -7  -1   40.01    1.64
   8  -7   1   41.47    1.77
   8  -7   1   40.95    1.76
   8  -7   1   41.25    1.70
  -8   7  -1   39.86    1.64
   8   7   1   42.93    1.69
   8   7   1   40.83    1.69
  -8   7  -1   41.36    1.62
  -8   7  -1   38.93    1.63
   8   7   1   41.99    1.67
   8   7   1   38.03    1.64
  -9  -7  -1    0.30    0.18
  -9  -7  -1    0.27    0.17
   9  -7   1    0.39    0.18
   9  -7   1    0.19    0.24
   9  -7   1    0.32    0.22
   9  -7   1    0.72    0.27
  -9   7  -1    0.41    0.20
   9   7   1    0.35    0.23
   9   7   1    0.66    0.21
  -9   7  -1    0.55    0.19
  -9   7  -1    0.47    0.19
   9   7   1    0.43    0.21
  -9   7  -1   -0.03    0.18
   9   7   1    0.60    0.21
  -9   7  -1    0.27    0.15
 -10  -7  -1   14.00    0.70
  10  -7   1   13.02    0.67
  10  -7   1   13.18    0.77
  10  -7   1   11.39    0.64
  10  -7   1   14.37    0.87
  10  -7   1   12.50    0.61
  10  -7   1   13.36    0.84
 -10  -7  -1   13.48    0.70
  10   7   1   12.20    0.64
 -10   7  -1   11.86    0.67
  10   7   1   15.23    0.79
  10   7   1   13.98    0.76
 -10   7  -1   13.37    0.68
 -10   7  -1   13.88    0.71
 -10   7  -1   14.79    0.72
  10   7   1   14.46    0.77
  10   7   1   13.35    0.76
  10   7   1   13.83    0.73
  11  -7   1   13.85    0.89
  11  -7   1   13.11    0.65
  11  -7   1   13.67    0.81
  11  -7   1   13.12    0.91
 -11  -7  -1   14.13    0.72
  11  -7   1   14.42    0.72
 -11  -7  -1   13.49    0.77
 -11  -7  -1   13.97    0.75
  11   7   1   13.58    0.68
  11   7   1   13.05    0.79
  11   7   1   14.98    0.77
 -11   7  -1   14.45    0.74
 -11   7  -1   13.49    0.70
 -11   7  -1   12.61    0.74
  11   7   1   14.24    0.81
  11   7   1   14.02    0.80
  11   7   1   14.47    0.83
  12  -7   1    0.60    0.27
  12  -7   1    1.56    0.40
 -12  -7  -1    0.79    0.23
  12  -7   1    1.37    0.42
  12  -7   1    0.99    0.25
 -12  -7  -1    0.92    0.26
  12  -7   1    1.21    0.20
 -12  -7  -1    0.82    0.27
  12   7   1    0.85    0.30
  12   7   1    0.88    0.30
  12   7   1    0.97    0.29
 -12   7  -1    1.28    0.24
 -12   7  -1    0.94    0.26
 -12   7  -1    1.85    0.45
 -12   7  -1    0.96    0.26
 -12   7  -1    1.06    0.27
  12   7   1    0.98    0.39
  12   7   1    0.91    0.22
  12   7   1    1.05    0.26
  13  -7   1    0.54    0.34
  13  -7   1    0.94    0.28
  13  -7   1    0.75    0.19
 -13  -7  -1    0.46    0.25
  13  -7   1    1.01    0.32
  13  -7   1    1.37    0.44
 -13  -7  -1    0.81    0.25
 -13  -7  -1    0.75    0.27
 -13   7  -1    1.06    0.26
  13   7   1    0.72    0.31
 -13   7  -1    0.39    0.23
 -13   7  -1    1.00    0.28
  13   7   1    0.65    0.29
  13   7   1    0.72    0.21
 -13   7  -1    0.76    0.27
  13   7   1    0.67    0.30
 -13   7  -1    0.75    0.26
  13   7   1    1.18    0.33
  13   7   1    1.56    0.40
  14  -7   1    1.50    0.48
 -14  -7  -1    1.74    0.34
  14  -7   1    2.03    0.40
  14  -7   1    1.70    0.24
 -14  -7  -1    1.31    0.34
  14  -7   1    1.25    0.49
  14  -7   1    1.79    0.30
 -14  -7  -1    1.68    0.28
 -14  -7  -1    1.72    0.30
  14   7   1    1.34    0.36
 -14   7  -1    1.78    0.32
 -14   7  -1    1.63    0.30
 -14   7  -1    1.68    0.51
  14   7   1    1.60    0.39
  14   7   1    1.02    0.44
  14   7   1    1.92    0.27
  14   7   1    1.65    0.34
  14   7   1    1.61    0.38
 -14   7  -1    1.68    0.27
 -14   7  -1    1.67    0.31
  15  -7   1    3.48    0.39
  15  -7   1    3.15    0.69
  15  -7   1    2.25    0.43
  15  -7   1    3.43    0.30
 -15  -7  -1    3.28    0.42
 -15  -7  -1    2.64    0.35
  15  -7   1    3.95    0.66
 -15  -7  -1    3.59    0.44
 -15  -7  -1    3.19    0.28
  15   7   1    3.17    0.33
 -15   7  -1    2.43    0.35
 -15   7  -1    3.53    0.40
  15   7   1    2.22    0.43
  15   7   1    3.90    0.50
  15   7   1    2.52    0.48
  15   7   1    3.42    0.48
  15   7   1    3.06    0.45
 -15   7  -1    2.73    0.32
 -15   7  -1    3.56    0.56
 -16  -7  -1    0.06    0.22
  16  -7   1   -0.01    0.28
 -16  -7  -1   -0.07    0.17
  16  -7   1    0.82    0.52
  16  -7   1    0.00    0.22
 -16  -7  -1   -0.12    0.25
  16  -7   1    0.17    0.18
 -16  -7  -1   -0.09    0.24
  16   7   1   -0.19    0.20
 -16   7  -1   -0.05    0.22
  16   7   1   -0.27    0.26
 -16   7  -1    0.04    0.24
 -16   7  -1    0.35    0.27
  16   7   1    0.34    0.30
  16   7   1   -0.09    0.28
  16   7   1   -0.25    0.44
  16   7   1   -0.08    0.38
  17  -7   1    2.91    0.39
 -17  -7  -1    2.68    0.43
  17  -7   1    2.62    0.56
 -17  -7  -1    3.18    0.42
 -17  -7  -1    3.01    0.39
  17  -7   1    3.22    0.30
  17   7   1    3.22    0.44
 -17   7  -1    3.42    0.38
  17   7   1    3.57    0.52
 -17   7  -1    3.36    0.42
 -17   7  -1    2.62    0.32
  17   7   1    2.25    0.62
  17   7   1    3.04    0.32
 -18  -7  -1    1.99    0.35
 -18  -7  -1    1.86    0.26
  18  -7   1    2.19    0.26
 -18  -7  -1    1.83    0.35
  18  -7   1    2.03    0.34
  18  -7   1    1.73    0.39
  18   7   1    2.03    0.39
  18   7   1    1.60    0.25
 -18   7  -1    2.28    0.35
  18   7   1    2.49    0.40
 -18   7  -1    1.72    0.52
 -19  -7  -1    0.29    0.26
  19  -7   1    0.08    0.23
 -19  -7  -1    0.12    0.25
  19  -7   1    0.51    0.32
  19  -7   1    0.20    0.17
 -19   7  -1    0.13    0.24
  19   7   1    0.18    0.28
  19   7   1   -0.02    0.27
 -19   7  -1   -0.07    0.23
 -20  -7  -1    0.98    0.27
  20  -7   1    0.98    0.22
 -20  -7  -1    0.90    0.38
  20  -7   1    0.89    0.28
 -20  -7  -1    0.60    0.26
 -20   7  -1    1.05    0.25
  20   7   1    0.47    0.28
 -20   7  -1    0.76    0.24
 -20   7  -1    0.93    0.30
 -21  -7  -1    3.84    0.46
 -21  -7  -1    3.36    0.35
 -21  -7  -1    3.83    0.46
  21  -7   1    4.16    0.39
  21   7   1    3.59    0.39
 -21   7  -1    4.20    0.38
 -21   7  -1    3.89    0.41
 -21   7  -1    4.06    0.39
  22  -7   1    1.41    0.39
 -22  -7  -1    1.33    0.23
 -22  -7  -1    1.23    0.24
  22   7   1    1.28    0.27
 -22   7  -1    1.00    0.29
  22   7   1    1.49    0.29
 -23   7  -1    1.33    0.17
  23   8  -1    0.81    0.19
 -22  -8   1    0.59    0.21
  22   8  -1    0.00    0.22
 -22   8   1    0.31    0.30
  22   8  -1    0.42    0.22
 -22   8   1    0.06    0.22
  22   8  -1    0.01    0.24
 -21  -8   1    1.41    0.34
 -21  -8   1    1.67    0.27
  21  -8  -1    2.27    0.39
 -21  -8   1    1.47    0.17
  21   8  -1    1.23    0.32
 -21   8   1    1.26    0.26
  21   8  -1    1.55    0.28
 -21   8   1    1.54    0.31
  20  -8  -1    0.41    0.29
 -20  -8   1    0.36    0.22
 -20  -8   1    0.17    0.29
 -20  -8   1    0.31    0.17
  20   8  -1    0.68    0.28
 -20   8   1    0.20    0.27
  20   8  -1    0.81    0.32
 -20   8   1    0.76    0.26
  19  -8  -1    2.47    0.35
 -19  -8   1    2.20    0.33
 -19  -8   1    2.15    0.40
  19  -8  -1    2.05    0.34
 -19  -8   1    2.15    0.26
 -19  -8   1    1.61    0.35
 -19   8   1    1.99    0.37
 -19   8   1    2.71    0.36
  19   8  -1    2.58    0.36
 -19   8   1    1.63    0.36
  19   8  -1    1.80    0.38
 -18  -8   1    0.50    0.27
 -18  -8   1    1.34    0.34
  18  -8  -1    0.63    0.25
  18  -8  -1    0.38    0.27
 -18  -8   1    0.35    0.27
  18  -8  -1    0.39    0.27
 -18   8   1    0.24    0.25
 -18   8   1    0.50    0.31
  18   8  -1    0.47    0.33
 -18   8   1    0.57    0.32
  18   8  -1    0.57    0.27
 -17  -8   1    8.45    0.66
 -17  -8   1    8.64    0.62
 -17  -8   1    9.31    0.92
  17  -8  -1    8.27    0.60
  17  -8  -1    7.99    0.58
 -17   8   1    9.51    0.72
 -17   8   1    9.34    0.63
 -17   8   1    8.29    0.69
  17   8  -1    7.78    0.75
  17   8  -1    8.61    0.71
  17   8  -1    7.69    0.62
  17   8  -1    6.52    0.71
  16  -8  -1    2.72    0.38
  16  -8  -1    3.85    0.52
 -16  -8   1    3.25    0.39
 -16  -8   1    3.36    0.51
  16  -8  -1    3.51    0.39
  16  -8  -1    2.87    0.24
 -16  -8   1    2.09    0.40
 -16   8   1    2.73    0.44
  16   8  -1    2.88    0.34
  16   8  -1    2.45    0.46
 -16   8   1    2.94    0.45
 -16   8   1    2.84    0.43
  16   8  -1    2.83    0.48
 -16   8   1    3.72    0.41
  16   8  -1    2.88    0.44
 -15  -8   1   -0.06    0.26
  15  -8  -1    0.14    0.29
  15  -8  -1   -0.72    0.20
  15  -8  -1    0.29    0.22
  15  -8  -1   -0.36    0.13
  15  -8  -1   -0.07    0.23
 -15  -8   1   -0.01    0.22
  15   8  -1   -0.02    0.33
 -15   8   1    0.20    0.29
  15   8  -1    0.00    0.26
  15   8  -1    0.10    0.29
 -15   8   1   -0.10    0.31
 -15   8   1    0.24    0.29
  15   8  -1   -0.30    0.60
 -15   8   1    0.27    0.42
  15   8  -1   -0.22    0.20
  14  -8  -1   15.58    0.88
 -14  -8   1   15.12    0.89
  14  -8  -1   17.30    0.96
  14  -8  -1   16.55    0.82
  14  -8  -1   15.62    0.79
  14  -8  -1   16.17    0.71
 -14  -8   1   15.64    0.83
 -14   8   1   15.35    0.94
 -14   8   1   16.50    0.91
 -14   8   1   16.60    0.94
  14   8  -1   15.46    0.97
  14   8  -1   16.68    1.00
 -14   8   1   15.75    0.93
  14   8  -1   16.33    0.94
 -14   8   1   16.63    0.86
  14   8  -1   15.92    0.94
  14   8  -1   16.67    0.83
 -13  -8   1    2.78    0.38
  13  -8  -1    3.14    0.34
  13  -8  -1    3.00    0.38
  13  -8  -1    3.28    0.42
  13  -8  -1    3.03    0.25
  13  -8  -1    2.88    0.32
  13  -8  -1    3.07    0.37
 -13  -8   1    3.18    0.35
 -13   8   1    3.16    0.41
  13   8  -1    3.44    0.39
 -13   8   1    2.57    0.36
  13   8  -1    2.48    0.41
  13   8  -1    2.45    0.44
  13   8  -1    2.32    0.41
 -13   8   1    3.00    0.43
  13   8  -1    2.26    0.40
 -13   8   1    3.12    0.44
  13   8  -1    2.37    0.33
  12  -8  -1    3.88    0.35
  12  -8  -1    4.34    0.39
  12  -8  -1    3.64    0.41
  12  -8  -1    3.47    0.36
  12  -8  -1    3.07    0.52
  12  -8  -1    4.01    0.44
  12  -8  -1    3.50    0.29
  12  -8  -1    4.13    0.39
 -12  -8   1    3.73    0.43
 -12  -8   1    3.75    0.37
  12   8  -1    3.42    0.44
  12   8  -1    4.30    0.47
  12   8  -1    4.81    0.43
 -12   8   1    3.00    0.39
 -12   8   1    3.21    0.40
  12   8  -1    3.79    0.51
 -12   8   1    4.35    0.37
  12   8  -1    3.68    0.36
  12   8  -1    2.76    0.39
 -12   8   1    4.45    0.43
 -11  -8   1   10.53    0.66
  11  -8  -1    9.99    0.56
  11  -8  -1   11.06    0.69
  11  -8  -1    9.99    0.50
  11  -8  -1   11.70    0.68
  11  -8  -1   10.92    0.62
  11  -8  -1   11.44    0.67
  11  -8  -1   11.01    0.79
 -11  -8   1   11.21    0.61
  11   8  -1   10.99    0.73
  11   8  -1   12.14    0.69
  11   8  -1   11.42    0.69
 -11   8   1   11.05    0.65
 -11   8   1   10.70    0.68
  11   8  -1   11.13    0.65
 -11   8   1   10.87    0.64
  11   8  -1   10.92    0.61
 -11   8   1   10.15    0.60
  10  -8  -1    2.57    0.26
 -10  -8   1    2.70    0.35
  10  -8  -1    2.42    0.42
 -10  -8   1    2.90    0.30
  10  -8  -1    2.86    0.29
  10  -8  -1    2.14    0.30
  10  -8  -1    2.98    0.35
  10  -8  -1    2.43    0.33
  10   8  -1    2.75    0.38
  10   8  -1    2.89    0.31
 -10   8   1    2.52    0.30
 -10   8   1    2.13    0.32
  10   8  -1    2.62    0.37
  10   8  -1    3.16    0.35
 -10   8   1    2.39    0.28
  10   8  -1    3.37    0.37
 -10   8   1    2.37    0.29
   9  -8  -1   47.17    2.01
   9  -8  -1   45.79    1.85
   9  -8  -1   46.84    1.90
  -9  -8   1   48.40    1.92
   9  -8  -1   46.68    1.90
   9  -8  -1   44.57    2.01
   9   8  -1   46.33    1.89
   9   8  -1   47.11    1.93
  -9   8   1   48.09    1.94
  -9   8   1   47.37    1.88
  -9   8   1   46.82    1.89
   9   8  -1   45.72    1.86
   9   8  -1   46.76    1.91
   9   8  -1   49.41    1.98
   8  -8  -1    9.57    0.54
   8  -8  -1    9.19    0.54
   8  -8  -1    8.68    0.50
   8  -8  -1    9.08    0.64
   8  -8  -1    8.85    0.64
  -8   8   1    8.54    0.54
   8   8  -1    8.57    0.57
   8   8  -1    9.03    0.56
   8   8  -1    8.51    0.50
  -8   8   1    8.51    0.50
  -8   8   1    8.73    0.51
  -8   8   1    7.90    0.49
   8   8  -1    7.92    0.50
   8   8  -1    8.33    0.58
   7  -8  -1   31.04    1.25
   7  -8  -1   28.70    1.23
  -7  -8   1   28.72    1.24
   7  -8  -1   29.70    1.32
   7  -8  -1   28.06    1.31
   7   8  -1   30.48    1.30
   7   8  -1   29.96    1.21
  -7   8   1   28.86    1.21
   7   8  -1   27.96    1.22
   7   8  -1   29.03    1.21
  -7   8   1   29.43    1.25
  -7   8   1   25.75    1.22
  -7   8   1   29.72    1.21
   6  -8  -1    3.65    0.39
   6  -8  -1    3.42    0.29
   6  -8  -1    3.57    0.37
   6  -8  -1    3.75    0.34
   6  -8  -1    3.67    0.35
  -6  -8   1    3.22    0.31
  -6   8   1    3.37    0.30
   6   8  -1    3.52    0.31
  -6   8   1    3.77    0.34
   6   8  -1    2.87    0.31
   6   8  -1    2.98    0.32
  -6   8   1    3.65    0.31
   6   8  -1    3.43    0.31
   6   8  -1    3.39    0.29
   5  -8  -1    3.51    0.34
  -5  -8   1    2.57    0.29
  -5  -8   1    2.60    0.29
  -5  -8   1    2.60    0.30
   5  -8  -1    2.67    0.33
   5  -8  -1    3.67    0.37
   5  -8  -1    3.05    0.29
   5  -8  -1    2.71    0.27
  -5   8   1    2.49    0.26
  -5   8   1    3.18    0.31
  -5   8   1    2.50    0.25
   5   8  -1    2.68    0.26
   5   8  -1    3.11    0.35
   5   8  -1    3.06    0.27
   5   8  -1    2.76    0.25
   4  -8  -1    0.92    0.22
   4  -8  -1    0.59    0.17
  -4  -8   1    0.97    0.19
  -4  -8   1    0.94    0.20
   4  -8  -1    1.35    0.25
   4  -8  -1    0.96    0.19
  -4  -8   1    0.57    0.18
   4   8  -1    1.07    0.24
  -4   8   1    0.75    0.17
   4   8  -1    0.73    0.17
  -4   8   1    0.82    0.16
   4   8  -1    1.03    0.17
   4   8  -1    1.09    0.19
  -4   8   1    1.12    0.21
   3  -8  -1    0.26    0.14
   3  -8  -1    0.08    0.16
  -3  -8   1    0.06    0.14
  -3  -8   1    0.18    0.16
   3  -8  -1    0.04    0.13
   3  -8  -1    0.41    0.18
  -3  -8   1    0.05    0.16
  -3   8   1    0.10    0.12
  -3   8   1    0.09    0.13
  -3   8   1    0.26    0.16
   3   8  -1    0.29    0.14
   3   8  -1    0.02    0.11
   3   8  -1    0.30    0.18
   3   8  -1    0.12    0.12
   2  -8  -1   30.92    1.25
   2  -8  -1   31.12    1.30
  -2  -8   1   31.48    1.31
  -2  -8   1   31.28    1.30
   2  -8  -1   29.81    1.29
   2  -8  -1   31.30    1.26
   2   8  -1   30.35    1.23
  -2   8   1   31.85    1.24
  -2   8   1   32.74    1.43
   2   8  -1   29.89    1.22
   2   8  -1   31.85    1.24
  -2   8   1   31.45    1.25
   1  -8  -1    6.18    0.37
  -1  -8   1    6.01    0.43
  -1  -8   1    6.15    0.39
  -1  -8   1    6.12    0.43
   1  -8  -1    5.46    0.40
   1  -8  -1    6.43    0.37
   1  -8  -1    6.32    0.42
  -1   8   1    6.29    0.40
   1   8  -1    5.47    0.34
  -1   8   1    5.95    0.36
   1   8  -1    6.15    0.36
  -1   8   1    5.83    0.37
   1   8  -1    5.96    0.35
   0  -8   1    1.42    0.21
   0  -8  -1    1.50    0.19
   0  -8  -1    1.76    0.23
   0  -8   1    1.48    0.25
   0  -8   1    1.59    0.25
   0  -8  -1    1.77    0.23
   0   8   1    1.28    0.19
   0   8  -1    1.47    0.17
   0   8  -1    1.39    0.18
   0   8  -1    1.63    0.20
   0   8   1    1.31    0.21
   0   8   1    1.17    0.18
  -1  -8  -1   31.21    1.28
  -1  -8  -1   29.97    1.28
  -1  -8  -1   31.60    1.26
   1  -8   1   31.68    1.34
   1  -8   1   32.68    1.35
   1  -8   1   31.34    1.30
   1   8   1   31.69    1.30
  -1   8  -1   31.81    1.23
  -1   8  -1   33.49    1.26
   1   8   1   32.03    1.26
   1   8   1   31.33    1.26
  -1   8  -1   29.86    1.23
   2  -8   1   52.35    2.05
   2  -8   1   51.88    2.05
  -2  -8  -1   52.81    1.97
   2  -8   1   50.67    2.00
  -2   8  -1   51.85    1.96
   2   8   1   48.89    2.15
   2   8   1   53.60    1.97
  -2   8  -1   49.15    1.94
   2   8   1   51.72    2.01
  -2   8  -1   49.25    1.94
   3  -8   1    0.08    0.18
  -3  -8  -1    0.19    0.13
   3  -8   1    0.05    0.16
   3  -8   1    0.40    0.21
   3   8   1    0.24    0.14
  -3   8  -1    0.23    0.12
   3   8   1    0.40    0.16
  -3   8  -1    0.30    0.12
  -3   8  -1    0.16    0.15
   4  -8   1   30.54    1.30
  -4  -8  -1   29.72    1.19
   4  -8   1   29.70    1.30
   4  -8   1   29.26    1.24
  -4   8  -1   28.37    1.16
   4   8   1   28.90    1.19
  -4   8  -1   29.67    1.19
  -4   8  -1   27.99    1.17
   4   8   1   29.53    1.21
   5  -8   1    0.75    0.24
   5  -8   1    1.04    0.22
   5  -8   1    0.51    0.24
  -5  -8  -1    0.78    0.16
  -5   8  -1    0.76    0.18
   5   8   1    0.75    0.21
  -5   8  -1    1.00    0.16
  -5   8  -1    0.76    0.10
   5   8   1    0.89    0.20
  -5   8  -1    0.83    0.16
   5   8   1    0.66    0.19
  -5   8  -1    0.90    0.19
  -6  -8  -1   53.50    2.07
   6  -8   1   54.94    2.20
   6  -8   1   52.70    2.13
   6  -8   1   54.29    2.19
  -6  -8  -1   51.98    2.06
  -6   8  -1   55.37    2.07
   6   8   1   53.20    2.12
   6   8   1   52.59    2.09
  -6   8  -1   53.21    2.10
  -6   8  -1   51.52    2.04
   6   8   1   52.40    2.08
  -6   8  -1   53.53    2.07
   7  -8   1    1.14    0.30
  -7  -8  -1    1.31    0.22
   7  -8   1    1.04    0.28
   7  -8   1    0.98    0.23
  -7  -8  -1    0.89    0.20
  -7   8  -1    1.69    0.23
  -7   8  -1    1.08    0.19
   7   8   1    1.02    0.28
   7   8   1    1.11    0.23
  -7   8  -1    0.93    0.20
  -7   8  -1    1.03    0.22
   7   8   1    0.95    0.22
   7   8   1    1.01    0.25
   8  -8   1    3.41    0.29
   8  -8   1    3.40    0.44
  -8  -8  -1    3.06    0.30
   8  -8   1    2.78    0.39
  -8  -8  -1    3.34    0.31
   8  -8   1    3.22    0.37
   8  -8   1    3.31    0.27
  -8   8  -1    2.78    0.30
   8   8   1    3.38    0.38
  -8   8  -1    2.94    0.29
  -8   8  -1    2.99    0.31
   8   8   1    3.52    0.36
   8   8   1    3.17    0.34
   9  -8   1    3.72    0.42
   9  -8   1    3.97    0.32
   9  -8   1    4.15    0.51
  -9  -8  -1    4.44    0.39
  -9  -8  -1    4.22    0.37
   9  -8   1    3.50    0.32
   9  -8   1    3.92    0.48
  -9   8  -1    3.99    0.36
  -9   8  -1    3.82    0.36
  -9   8  -1    4.38    0.40
  -9   8  -1    4.80    0.37
   9   8   1    3.83    0.40
   9   8   1    4.20    0.44
   9   8   1    4.25    0.40
   9   8   1    3.66    0.39
   9   8   1    4.47    0.42
  10  -8   1    0.22    0.16
  10  -8   1   -0.14    0.20
 -10  -8  -1    0.25    0.20
  10  -8   1    0.20    0.14
 -10  -8  -1    0.10    0.18
  10  -8   1   -0.02    0.28
  10  -8   1    0.20    0.29
  10  -8   1    0.64    0.20
 -10  -8  -1    0.69    0.26
 -10  -8  -1    0.37    0.16
 -10   8  -1    0.17    0.20
 -10   8  -1   -0.04    0.19
 -10   8  -1    0.11    0.16
 -10   8  -1   -0.06    0.20
  10   8   1    0.28    0.23
  10   8   1    0.08    0.22
  10   8   1    0.29    0.21
 -10   8  -1    0.05    0.20
  10   8   1    0.45    0.19
  10   8   1   -0.08    0.20
  10   8   1    0.22    0.22
 -11  -8  -1    0.18    0.19
  11  -8   1   -0.17    0.23
  11  -8   1    0.16    0.14
  11  -8   1   -0.06    0.29
  11  -8   1    0.70    0.22
  11  -8   1    0.05    0.20
 -11  -8  -1    0.16    0.16
  11  -8   1    0.64    0.33
 -11  -8  -1   -0.07    0.20
  11   8   1    0.18    0.21
 -11   8  -1    0.12    0.20
  11   8   1    0.49    0.19
 -11   8  -1    0.36    0.21
 -11   8  -1    0.03    0.20
  11   8   1    0.08    0.24
  11   8   1    0.06    0.24
 -11   8  -1    0.13    0.22
 -11   8  -1    0.11    0.19
  11   8   1   -0.01    0.22
  11   8   1    0.49    0.27
  12  -8   1    0.58    0.17
 -12  -8  -1    0.47    0.24
  12  -8   1    0.60    0.38
 -12  -8  -1    0.08    0.20
  12  -8   1    0.26    0.35
  12  -8   1    0.04    0.25
 -12  -8  -1    0.51    0.25
 -12  -8  -1    0.36    0.17
 -12   8  -1    0.25    0.22
  12   8   1    0.67    0.30
  12   8   1    1.08    0.34
  12   8   1    0.58    0.28
 -12   8  -1    0.27    0.22
  12   8   1    0.50    0.20
  12   8   1    0.44    0.27
  12   8   1    0.33    0.25
 -12   8  -1    0.30    0.24
 -12   8  -1    0.34    0.24
  13  -8   1    1.42    0.44
 -13  -8  -1    1.67    0.32
 -13  -8  -1    1.63    0.23
  13  -8   1    1.11    0.44
 -13  -8  -1    1.79    0.33
 -13  -8  -1    1.49    0.29
  13  -8   1    1.57    0.22
  13  -8   1    2.07    0.49
  13   8   1    1.29    0.35
  13   8   1    1.61    0.38
  13   8   1    1.84    0.27
  13   8   1    1.19    0.32
 -13   8  -1    1.43    0.31
 -13   8  -1    1.26    0.29
 -13   8  -1    1.55    0.29
  13   8   1    1.16    0.42
 -13   8  -1    1.77    0.29
  13   8   1    1.66    0.40
  14  -8   1    0.60    0.24
  14  -8   1    0.97    0.20
 -14  -8  -1    1.01    0.20
 -14  -8  -1    0.76    0.26
  14  -8   1    0.17    0.51
  14  -8   1    0.83    0.33
 -14  -8  -1    0.59    0.27
 -14  -8  -1    1.06    0.29
 -14   8  -1    0.80    0.26
  14   8   1    0.92    0.24
  14   8   1    0.55    0.35
 -14   8  -1    0.75    0.26
 -14   8  -1    0.74    0.28
  14   8   1    0.37    0.31
 -14   8  -1   -0.01    0.24
  14   8   1    0.68    0.31
  14   8   1    0.70    0.30
 -15  -8  -1    5.07    0.49
  15  -8   1    4.01    0.52
  15  -8   1    4.88    0.45
 -15  -8  -1    4.56    0.48
 -15  -8  -1    3.82    0.41
  15  -8   1    5.34    0.40
 -15  -8  -1    4.43    0.36
  15  -8   1    4.89    0.73
  15   8   1    4.21    0.55
  15   8   1    4.85    0.64
  15   8   1    4.87    0.40
 -15   8  -1    5.29    0.45
 -15   8  -1    3.89    0.40
  15   8   1    3.81    0.50
  15   8   1    5.02    0.56
  15   8   1    5.12    0.54
 -15   8  -1    5.47    0.49
 -16  -8  -1    4.58    0.49
  16  -8   1    4.34    0.43
  16  -8   1    3.77    0.33
  16  -8   1    3.42    0.49
  16  -8   1    4.66    1.14
 -16  -8  -1    3.75    0.39
 -16  -8  -1    3.92    0.44
 -16  -8  -1    4.16    0.33
 -16   8  -1    4.13    0.44
 -16   8  -1    3.60    0.38
  16   8   1    4.17    0.54
  16   8   1    3.51    0.45
  16   8   1    3.84    0.36
  16   8   1    3.60    0.46
 -16   8  -1    4.24    0.41
  16   8   1    2.03    0.71
 -17  -8  -1    4.02    0.44
 -17  -8  -1    3.31    0.43
  17  -8   1    4.01    0.33
  17  -8   1    2.60    0.47
  17  -8   1    3.39    0.42
 -17  -8  -1    3.22    0.35
 -17   8  -1    4.03    0.40
 -17   8  -1    4.49    0.46
  17   8   1    3.50    0.47
  17   8   1    4.60    0.50
  17   8   1    3.88    0.34
 -18  -8  -1    4.14    0.45
 -18  -8  -1    4.00    0.44
 -18  -8  -1    3.81    0.43
  18  -8   1    4.22    0.51
  18  -8   1    5.01    0.37
  18   8   1    3.90    0.46
 -18   8  -1    4.66    0.45
 -18   8  -1    4.54    0.41
 -19  -8  -1    0.60    0.27
  19  -8   1    0.84    0.31
 -19  -8  -1    0.42    0.26
  19  -8   1    0.65    0.17
  19  -8   1    0.56    0.26
 -19  -8  -1    0.67    0.32
  19   8   1    0.39    0.29
 -19   8  -1    0.93    0.27
 -19   8  -1    0.89    0.27
  19   8   1    0.93    0.31
  20  -8   1    1.20    0.16
 -20  -8  -1    1.09    0.26
 -20  -8  -1    1.35    0.29
 -20  -8  -1    1.17    0.26
  20  -8   1    1.50    0.30
 -20   8  -1    1.13    0.26
 -20   8  -1    1.17    0.28
 -20   8  -1    0.75    0.23
  20   8   1    1.07    0.31
 -21  -8  -1    0.35    0.20
 -21  -8  -1    0.17    0.24
  21  -8   1    0.37    0.23
 -21  -8  -1    0.45    0.21
  21   8   1    0.49    0.25
 -21   8  -1    0.58    0.20
 -21   8  -1    0.05    0.35
  21   8   1    0.54    0.30
 -22  -8  -1    1.15    0.26
 -22   8  -1    1.01    0.22
  22   8   1    0.68    0.27
  23   9  -1    4.36    0.31
 -22   9   1   -0.26    0.19
  22   9  -1    0.04    0.24
 -21  -9   1    1.09    0.23
 -21   9   1    1.36    0.24
  21   9  -1    1.41    0.34
  21   9  -1    0.80    0.24
  21   9  -1    0.72    0.25
 -20  -9   1    0.25    0.16
  20  -9  -1    0.60    0.29
 -20  -9   1    0.51    0.31
 -20  -9   1    0.19    0.25
 -20   9   1   -0.13    0.27
  20   9  -1    0.04    0.26
 -20   9   1    0.07    0.26
  20   9  -1   -0.13    0.24
 -19  -9   1    4.74    0.50
 -19  -9   1    4.38    0.36
  19  -9  -1    3.84    0.39
 -19  -9   1    4.69    0.43
 -19  -9   1    3.65    0.48
 -19   9   1    4.17    0.41
 -19   9   1    4.90    0.55
  19   9  -1    4.96    0.42
  19   9  -1    4.55    0.51
 -19   9   1    3.88    0.50
 -18  -9   1    4.51    0.53
 -18  -9   1    4.02    0.34
 -18  -9   1    2.92    0.41
 -18  -9   1    4.04    0.50
  18  -9  -1    4.20    0.41
  18  -9  -1    3.60    0.40
  18   9  -1    3.89    0.42
 -18   9   1    2.96    0.43
 -18   9   1    3.67    0.47
  18   9  -1    4.14    0.50
  17  -9  -1    3.38    0.38
 -17  -9   1    1.88    0.42
 -17  -9   1    1.89    0.38
 -17  -9   1    3.09    0.40
  17  -9  -1    2.01    0.32
  17   9  -1    2.26    0.37
 -17   9   1    2.93    0.38
 -17   9   1    2.80    0.44
 -17   9   1    2.70    0.42
  17   9  -1    2.60    0.45
  16  -9  -1    2.22    0.35
  16  -9  -1    2.80    0.24
  16  -9  -1    3.01    0.37
 -16  -9   1    3.11    0.44
 -16  -9   1    3.86    0.50
 -16  -9   1    2.67    0.39
  16   9  -1    3.58    0.50
 -16   9   1    3.27    0.44
  16   9  -1    2.77    0.32
  16   9  -1    2.43    0.48
  16   9  -1    3.13    0.40
  16   9  -1    2.66    0.45
 -16   9   1    2.34    0.44
 -16   9   1    2.22    0.56
 -16   9   1    3.25    0.40
  15  -9  -1    0.05    0.15
  15  -9  -1    0.71    0.40
  15  -9  -1   -0.04    0.24
  15  -9  -1    0.19    0.24
 -15  -9   1   -0.03    0.26
 -15  -9   1    0.12    0.23
  15   9  -1   -0.14    0.20
 -15   9   1    0.49    0.33
  15   9  -1    0.06    0.29
 -15   9   1    0.07    0.31
  15   9  -1    0.03    0.27
  15   9  -1    0.10    0.31
 -15   9   1    0.34    0.30
  15   9  -1   -0.03    0.28
 -15   9   1    0.30    0.24
  14  -9  -1   -0.11    0.31
  14  -9  -1    0.02    0.22
  14  -9  -1    0.47    0.28
 -14  -9   1    0.03    0.23
  14  -9  -1    0.46    0.16
  14  -9  -1   -0.01    0.25
 -14  -9   1   -0.05    0.25
 -14   9   1   -0.04    0.26
 -14   9   1    1.01    0.39
  14   9  -1    0.24    0.27
  14   9  -1    0.01    0.30
  14   9  -1   -0.01    0.30
 -14   9   1    0.33    0.29
 -14   9   1    0.50    0.32
 -14   9   1    0.27    0.24
  14   9  -1   -0.16    0.27
  14   9  -1    0.43    0.23
  13  -9  -1    0.20    0.14
  13  -9  -1    0.08    0.19
 -13  -9   1    0.21    0.29
  13  -9  -1    0.10    0.27
 -13  -9   1    0.26    0.23
  13  -9  -1    0.15    0.26
  13  -9  -1    0.23    0.26
 -13   9   1   -0.13    0.27
 -13   9   1    0.08    0.22
 -13   9   1    0.03    0.44
 -13   9   1    0.16    0.33
  13   9  -1    0.29    0.27
  13   9  -1   -0.01    0.28
  13   9  -1    0.30    0.29
 -13   9   1   -0.09    0.23
  13   9  -1    0.48    0.28
  12  -9  -1   11.24    0.72
  12  -9  -1   11.22    0.54
 -12  -9   1   10.87    0.64
  12  -9  -1   11.99    0.69
  12  -9  -1   10.92    0.65
 -12  -9   1   11.95    0.72
  12  -9  -1   11.36    0.72
  12  -9  -1   11.34    0.61
  12   9  -1   12.05    0.69
 -12   9   1   11.01    0.65
 -12   9   1   11.64    0.71
  12   9  -1   11.94    0.74
  12   9  -1   10.91    0.79
  12   9  -1   12.40    0.76
 -12   9   1   10.35    0.72
  12   9  -1   11.65    0.65
 -12   9   1   11.62    0.76
  11  -9  -1    3.66    0.54
  11  -9  -1    2.89    0.29
  11  -9  -1    3.39    0.34
  11  -9  -1    3.30    0.35
 -11  -9   1    3.35    0.35
  11  -9  -1    2.73    0.23
  11  -9  -1    3.02    0.44
 -11  -9   1    2.12    0.33
  11  -9  -1    2.86    0.38
  11   9  -1    2.75    0.39
 -11   9   1    2.61    0.31
 -11   9   1    2.41    0.35
  11   9  -1    2.95    0.36
 -11   9   1    2.58    0.37
 -11   9   1    2.32    0.33
  11   9  -1    3.65    0.39
  11   9  -1    2.53    0.41
  11   9  -1    2.85    0.33
  11   9  -1    3.36    0.40
  10  -9  -1   67.05    2.58
 -10  -9   1   65.67    2.65
  10  -9  -1   69.02    2.65
 -10  -9   1   63.24    2.56
  10  -9  -1   63.31    2.52
  10  -9  -1   65.63    2.77
  10  -9  -1   70.18    2.65
  10  -9  -1   65.49    2.49
  10  -9  -1   65.92    2.59
  10   9  -1   62.72    2.81
  10   9  -1   71.25    2.69
 -10   9   1   62.55    2.57
 -10   9   1   67.23    2.66
  10   9  -1   63.74    2.70
 -10   9   1   68.00    2.63
  10   9  -1   68.23    2.59
 -10   9   1   72.05    2.81
   9  -9  -1   11.57    0.83
  -9  -9   1   12.76    0.64
   9  -9  -1   12.33    0.71
  -9  -9   1   13.32    0.71
   9  -9  -1   12.59    0.69
   9  -9  -1   12.26    0.65
  -9   9   1   13.21    0.73
   9   9  -1   13.03    0.70
  -9   9   1   12.74    0.69
  -9   9   1   12.06    0.65
   9   9  -1   14.13    0.71
   9   9  -1   12.49    0.70
   9   9  -1   12.71    0.77
  -9   9   1   12.42    0.68
   9   9  -1   14.03    0.67
   9   9  -1   12.34    0.74
  -8  -9   1    2.98    0.33
   8  -9  -1    3.24    0.30
   8  -9  -1    3.43    0.45
   8  -9  -1    3.05    0.34
   8  -9  -1    3.20    0.44
   8  -9  -1    3.79    0.35
  -8  -9   1    3.38    0.31
  -8   9   1    3.12    0.32
  -8   9   1    3.20    0.34
  -8   9   1    3.87    0.33
   8   9  -1    3.52    0.40
   8   9  -1    2.93    0.38
   8   9  -1    3.14    0.32
  -8   9   1    4.40    0.37
   8   9  -1    3.37    0.34
   7  -9  -1    0.79    0.18
  -7  -9   1    0.80    0.21
   7  -9  -1    1.07    0.28
   7  -9  -1    0.79    0.20
   7  -9  -1    0.80    0.21
  -7   9   1    0.62    0.18
   7   9  -1    0.86    0.27
   7   9  -1    0.90    0.20
   7   9  -1    0.09    0.17
  -7   9   1    0.86    0.20
  -7   9   1    0.73    0.22
  -7   9   1    0.73    0.23
   7   9  -1    0.90    0.20
   7   9  -1    0.65    0.24
   6  -9  -1    6.22    0.41
   6  -9  -1    6.50    0.52
  -6  -9   1    6.19    0.44
   6  -9  -1    6.19    0.43
   6  -9  -1    5.58    0.38
   6   9  -1    6.40    0.49
  -6   9   1    6.28    0.42
   6   9  -1    6.04    0.40
   6   9  -1    5.65    0.42
   6   9  -1    6.27    0.41
  -6   9   1    5.52    0.40
  -6   9   1    6.67    0.42
  -6   9   1    6.31    0.46
   5  -9  -1   35.58    1.48
   5  -9  -1   36.31    1.58
   5  -9  -1   36.01    1.55
  -5  -9   1   35.58    1.54
  -5  -9   1   39.23    1.54
   5  -9  -1   37.80    1.52
  -5  -9   1   38.35    1.55
   5  -9  -1   37.68    1.59
   5   9  -1   37.16    1.50
  -5   9   1   37.93    1.50
  -5   9   1   36.16    1.53
   5   9  -1   37.76    1.49
   5   9  -1   39.50    1.58
  -5   9   1   35.02    1.48
  -5   9   1   36.72    1.50
   5   9  -1   36.96    1.53
   5   9  -1   38.25    1.49
  -4  -9   1   20.01    0.91
  -4  -9   1   20.00    0.91
   4  -9  -1   18.28    0.83
   4  -9  -1   19.86    0.94
   4  -9  -1   19.86    0.87
   4  -9  -1   18.97    0.93
  -4  -9   1   19.30    0.89
   4  -9  -1   19.57    0.85
  -4   9   1   18.98    0.85
  -4   9   1   19.42    0.85
  -4   9   1   18.58    0.85
   4   9  -1   19.14    0.85
   4   9  -1   18.98    0.85
  -4   9   1   20.34    0.89
   4   9  -1   18.84    0.83
   4   9  -1   19.79    0.92
   3  -9  -1   33.64    1.33
   3  -9  -1   31.73    1.38
   3  -9  -1   29.39    1.28
   3  -9  -1   32.89    1.38
   3  -9  -1   33.61    1.31
  -3  -9   1   32.61    1.38
  -3  -9   1   31.97    1.37
  -3   9   1   33.20    1.35
   3   9  -1   31.68    1.29
   3   9  -1   33.99    1.38
  -3   9   1   31.91    1.31
   3   9  -1   34.14    1.31
   3   9  -1   31.60    1.30
  -3   9   1   32.10    1.32
   2  -9  -1    8.13    0.46
  -2  -9   1    7.97    0.52
   2  -9  -1    8.52    0.52
  -2  -9   1    7.96    0.51
   2  -9  -1    8.83    0.46
  -2  -9   1    7.74    0.47
   2  -9  -1    7.94    0.50
   2   9  -1    7.75    0.44
  -2   9   1    7.80    0.49
  -2   9   1    8.94    0.46
   2   9  -1    7.86    0.44
  -2   9   1    8.37    0.46
   2   9  -1    7.85    0.43
   1  -9  -1    1.32    0.23
   1  -9  -1    0.97    0.21
   1  -9  -1    1.46    0.20
  -1  -9   1    1.44    0.26
  -1  -9   1    1.03    0.22
  -1   9   1    0.97    0.18
  -1   9   1    1.33    0.19
   1   9  -1    1.32    0.17
   1   9  -1    1.22    0.18
  -1   9   1    1.21    0.23
   0  -9   1    0.45    0.21
   0  -9  -1    0.66    0.16
   0  -9  -1    0.38    0.17
   0  -9   1    0.61    0.21
   0  -9  -1    0.77    0.20
   0   9  -1    0.47    0.13
   0   9  -1    0.11    0.13
   0   9  -1    0.82    0.18
   0   9   1    0.38    0.16
   0   9   1    0.35    0.18
   0   9   1    0.42    0.15
   1  -9   1   18.33    0.90
   1  -9   1   17.82    0.90
   1  -9   1   19.61    0.86
  -1  -9  -1   19.01    0.85
  -1  -9  -1   18.90    0.81
  -1  -9  -1   17.84    0.84
   1   9   1   18.49    0.82
  -1   9  -1   17.13    0.78
   1   9   1   19.13    0.86
  -1   9  -1   17.77    0.78
   1   9   1   18.34    0.81
  -1   9  -1   18.96    0.81
   2  -9   1    3.07    0.37
   2  -9   1    2.81    0.35
  -2  -9  -1    2.81    0.26
   2  -9   1    3.43    0.33
  -2   9  -1    2.98    0.26
   2   9   1    2.22    0.27
  -2   9  -1    2.22    0.35
  -2   9  -1    2.75    0.26
   2   9   1    2.48    0.26
  -2   9  -1    2.62    0.23
   2   9   1    2.79    0.26
   3  -9   1   48.58    1.93
   3  -9   1   46.83    1.98
   3  -9   1   49.52    1.99
  -3  -9  -1   49.75    1.88
   3   9   1   49.54    1.89
  -3   9  -1   44.78    1.85
   3   9   1   47.68    1.93
  -3   9  -1   47.03    1.89
  -3   9  -1   48.54    1.86
   3   9   1   48.28    1.90
  -3   9  -1   50.25    1.88
   4  -9   1   -0.02    0.19
   4  -9   1    0.21    0.17
   4  -9   1    0.01    0.21
  -4  -9  -1    0.18    0.14
  -4   9  -1    0.09    0.14
  -4   9  -1    0.45    0.14
  -4   9  -1    0.29    0.13
   4   9   1    0.33    0.16
   4   9   1   -0.16    0.14
  -4   9  -1    0.11    0.16
   5  -9   1   41.12    1.76
  -5  -9  -1   42.00    1.64
   5  -9   1   38.63    1.59
   5  -9   1   41.10    1.70
  -5  -9  -1   40.08    1.63
   5  -9   1   42.31    1.77
   5   9   1   43.18    1.70
  -5   9  -1   38.17    1.56
  -5   9  -1   43.28    1.64
  -5   9  -1   39.82    1.64
  -5   9  -1   38.69    1.60
   5   9   1   42.33    1.67
  -5   9  -1   40.21    1.62
   5   9   1   45.16    1.67
  -6  -9  -1    9.36    0.59
   6  -9   1    9.51    0.66
  -6  -9  -1    8.93    0.49
   6  -9   1    8.53    0.47
   6  -9   1    9.64    0.59
  -6  -9  -1    9.93    0.71
   6  -9   1    9.94    0.68
  -6   9  -1   11.28    0.74
   6   9   1    8.57    0.57
   6   9   1    9.89    0.57
  -6   9  -1    9.67    0.50
  -6   9  -1    9.80    0.54
   6   9   1    9.20    0.54
   7  -9   1    2.14    0.37
   7  -9   1    2.32    0.25
  -7  -9  -1    2.75    0.30
   7  -9   1    2.34    0.33
  -7  -9  -1    2.70    0.28
   7  -9   1    1.55    0.34
  -7  -9  -1    2.16    0.24
  -7   9  -1    2.02    0.26
  -7   9  -1    2.29    0.25
   7   9   1    2.88    0.32
  -7   9  -1    2.39    0.29
   7   9   1    2.68    0.36
   7   9   1    2.50    0.30
   7   9   1    1.83    0.28
   8  -9   1    2.57    0.26
  -8  -9  -1    2.49    0.28
   8  -9   1    2.15    0.38
   8  -9   1    2.41    0.34
  -8  -9  -1    3.35    0.33
   8  -9   1    2.47    0.40
   8   9   1    2.78    0.33
  -8   9  -1    2.48    0.28
   8   9   1    2.50    0.32
   8   9   1    3.41    0.35
  -8   9  -1    2.68    0.31
  -8   9  -1    2.42    0.30
   8   9   1    2.59    0.33
  -9  -9  -1    0.71    0.22
   9  -9   1    0.46    0.23
   9  -9   1    0.38    0.28
  -9  -9  -1    0.71    0.17
  -9  -9  -1    0.80    0.22
   9  -9   1    0.65    0.32
   9  -9   1    0.69    0.15
   9  -9   1    0.71    0.18
   9   9   1    0.62    0.26
  -9   9  -1    1.02    0.25
   9   9   1    0.46    0.22
  -9   9  -1    0.13    0.15
  -9   9  -1    0.69    0.19
   9   9   1    0.44    0.25
   9   9   1    0.79    0.20
  -9   9  -1    0.73    0.23
   9   9   1    1.00    0.28
  -9   9  -1    0.24    0.26
   9   9   1    0.45    0.22
  -9   9  -1    0.62    0.23
 -10  -9  -1    8.75    0.48
  10  -9   1   10.10    0.79
  10  -9   1    9.29    0.78
 -10  -9  -1    8.98    0.56
  10  -9   1    8.36    0.64
  10  -9   1    9.05    0.51
 -10  -9  -1    8.17    0.61
  10  -9   1    9.15    0.48
 -10  -9  -1    8.92    0.57
 -10   9  -1    9.52    0.61
  10   9   1    8.31    0.52
  10   9   1    8.88    0.64
 -10   9  -1    8.89    0.55
  10   9   1    9.66    0.68
  10   9   1    8.47    0.61
  10   9   1    9.36    0.61
 -10   9  -1    9.43    0.59
 -10   9  -1    8.85    0.57
  10   9   1    8.68    0.67
  11  -9   1    0.14    0.25
  11  -9   1    0.85    0.21
  11  -9   1    0.45    0.36
 -11  -9  -1    0.37    0.24
  11  -9   1    0.30    0.33
 -11  -9  -1    0.20    0.22
 -11  -9  -1    0.41    0.18
 -11  -9  -1    0.39    0.21
  11  -9   1    0.50    0.16
  11   9   1   -0.28    0.25
  11   9   1    0.78    0.27
  11   9   1    0.05    0.25
 -11   9  -1    0.39    0.23
  11   9   1    0.30    0.19
  11   9   1    0.50    0.26
 -11   9  -1    0.54    0.25
 -11   9  -1    0.08    0.22
  11   9   1    0.10    0.25
 -11   9  -1    0.15    0.23
  12  -9   1   15.04    0.71
  12  -9   1   16.03    1.11
  12  -9   1   14.18    0.91
 -12  -9  -1   15.69    0.86
 -12  -9  -1   15.08    0.82
 -12  -9  -1   14.78    0.81
 -12  -9  -1   15.31    0.71
  12  -9   1   13.81    1.03
  12   9   1   14.56    0.76
 -12   9  -1   15.79    0.85
  12   9   1   17.46    1.01
  12   9   1   15.21    0.86
  12   9   1   15.31    0.93
  12   9   1   14.33    0.90
 -12   9  -1   15.61    0.81
  12   9   1   16.54    0.91
 -12   9  -1   15.04    0.81
 -13  -9  -1    0.10    0.23
 -13  -9  -1   -0.09    0.27
 -13  -9  -1    0.47    0.24
  13  -9   1    0.96    0.43
  13  -9   1   -0.38    0.44
  13  -9   1    0.05    0.29
  13  -9   1    0.13    0.16
  13   9   1    0.20    0.40
  13   9   1    0.35    0.30
  13   9   1    0.37    0.32
 -13   9  -1    0.57    0.20
 -13   9  -1    0.47    0.24
  13   9   1    0.26    0.29
  13   9   1    0.08    0.25
 -13   9  -1    0.58    0.31
 -13   9  -1    0.14    0.24
  13   9   1   -0.20    0.19
 -14  -9  -1    6.08    0.52
  14  -9   1    7.31    0.52
 -14  -9  -1    7.47    0.44
 -14  -9  -1    7.45    0.59
  14  -9   1    6.77    0.67
 -14  -9  -1    6.88    0.61
  14  -9   1    5.74    0.80
  14  -9   1    5.90    0.76
  14  -9   1    7.25    0.45
 -14   9  -1    6.08    0.53
  14   9   1    5.84    0.65
  14   9   1    5.83    0.60
 -14   9  -1    6.70    0.57
  14   9   1    5.67    0.64
  14   9   1    6.68    0.65
  14   9   1    7.19    0.50
 -14   9  -1    7.65    0.55
 -15  -9  -1    8.14    0.57
  15  -9   1    7.86    0.71
  15  -9   1    8.15    0.91
 -15  -9  -1    8.07    0.64
 -15  -9  -1    8.31    0.46
  15  -9   1    8.04    0.57
 -15  -9  -1    9.06    0.64
  15  -9   1    7.76    0.49
  15   9   1    7.29    0.65
  15   9   1    8.08    0.76
  15   9   1    5.67    0.72
  15   9   1    8.19    0.65
 -15   9  -1    7.66    0.56
 -15   9  -1    7.92    0.56
  15   9   1    8.54    0.72
  15   9   1    8.80    0.54
 -15   9  -1    8.01    0.63
  16  -9   1    0.04    0.23
 -16  -9  -1    0.13    0.30
  16  -9   1   -1.50    0.68
 -16  -9  -1    0.11    0.27
 -16  -9  -1    0.11    0.26
  16  -9   1    0.19    0.18
 -16   9  -1    0.40    0.19
  16   9   1   -0.10    0.29
  16   9   1    0.37    0.38
  16   9   1   -0.13    0.45
 -16   9  -1    0.39    0.38
  16   9   1    0.25    0.32
 -16   9  -1    0.10    0.26
 -17  -9  -1   -0.15    0.23
 -17  -9  -1   -0.15    0.26
 -17  -9  -1    0.05    0.25
 -17  -9  -1    0.11    0.21
  17  -9   1   -0.23    0.22
  17  -9   1    0.10    0.17
  17  -9   1   -0.10    0.29
 -17   9  -1    0.11    0.23
  17   9   1    0.34    0.29
  17   9   1    0.51    0.30
 -17   9  -1   -0.02    0.19
  18  -9   1    4.90    0.35
  18  -9   1    4.61    0.44
 -18  -9  -1    4.27    0.43
 -18  -9  -1    4.22    0.46
  18  -9   1    3.92    0.50
 -18  -9  -1    4.25    0.44
 -18   9  -1    4.48    0.44
  18   9   1    3.70    0.44
  18   9   1    4.88    0.51
 -19  -9  -1    1.33    0.29
 -19  -9  -1    1.40    0.30
  19  -9   1    1.64    0.19
  19  -9   1    1.49    0.29
 -19  -9  -1    1.05    0.29
  19   9   1    1.16    0.33
 -19   9  -1    1.58    0.30
 -20  -9  -1    5.31    0.44
 -20  -9  -1    5.71    0.60
  20  -9   1    5.31    0.44
 -20  -9  -1    5.09    0.47
  20  -9   1    4.62    0.29
  20   9   1    5.35    0.51
  20   9   1    5.46    0.49
 -20   9  -1    5.17    0.43
 -20   9  -1    6.07    0.43
  21  -9   1    3.25    0.36
 -21  -9  -1    3.36    0.33
 -21   9  -1    3.79    0.34
 -21   9  -1    3.18    0.28
  21   9   1    2.90    0.37
  21   9   1    3.07    0.33
 -22   9  -1    1.78    0.20
  22   9   1    1.80    0.31
  22  10  -1    0.46    0.18
 -22  10   1    0.18    0.18
 -21 -10   1    0.86    0.25
 -21  10   1    1.50    0.29
 -21  10   1    1.30    0.26
  21  10  -1    1.09    0.25
 -20 -10   1    2.74    0.21
 -20 -10   1    2.49    0.31
  20  10  -1    2.69    0.37
 -20  10   1    2.62    0.36
 -20  10   1    2.34    0.29
  20  10  -1    2.56    0.35
  20  10  -1    2.27    0.32
 -19 -10   1    0.67    0.32
  19 -10  -1    1.74    0.31
 -19 -10   1    0.91    0.26
 -19 -10   1    0.50    0.18
  19  10  -1    0.99    0.29
  19  10  -1    0.47    0.29
 -19  10   1    1.05    0.27
 -19  10   1    0.96    0.31
 -19  10   1    0.90    0.39
  19  10  -1    0.57    0.30
 -18 -10   1    1.60    0.33
 -18 -10   1    1.75    0.25
 -18 -10   1    1.64    0.39
 -18 -10   1    2.08    0.32
  18 -10  -1    2.15    0.34
 -18  10   1    2.49    0.34
  18  10  -1    1.90    0.41
 -18  10   1    1.61    0.36
  18  10  -1    2.08    0.34
 -18  10   1    1.80    0.36
 -17 -10   1   10.68    0.58
 -17 -10   1    9.44    0.70
 -17 -10   1    9.59    0.76
 -17 -10   1   10.02    0.65
  17 -10  -1    9.33    0.59
 -17  10   1    9.64    0.72
 -17  10   1    9.54    0.71
 -17  10   1   10.16    0.65
  17  10  -1   10.49    0.77
  17  10  -1   10.04    0.65
  16 -10  -1    0.68    0.21
  16 -10  -1    0.24    0.28
 -16 -10   1    0.69    0.27
 -16 -10   1    0.48    0.40
  16  10  -1    0.51    0.28
 -16  10   1    1.19    0.41
  16  10  -1    0.64    0.39
 -16  10   1    0.30    0.26
  16  10  -1    1.05    0.38
 -16  10   1    0.51    0.33
  16  10  -1    0.85    0.37
 -15 -10   1   19.42    1.15
  15 -10  -1   21.26    1.04
 -15 -10   1   20.79    1.09
 -15 -10   1   21.77    1.02
  15 -10  -1   21.78    0.86
  15  10  -1   19.50    0.94
  15  10  -1   19.02    1.21
 -15  10   1   19.06    1.10
 -15  10   1   22.23    1.12
 -15  10   1   21.77    1.02
 -15  10   1   19.38    1.13
  15  10  -1   21.77    1.18
  15  10  -1   20.67    1.03
  15  10  -1   21.47    1.16
 -14 -10   1    0.27    0.31
  14 -10  -1    0.72    0.30
  14 -10  -1    0.80    0.16
 -14 -10   1    0.35    0.27
  14 -10  -1   -0.10    0.16
  14 -10  -1    0.50    0.27
 -14  10   1    0.65    0.33
 -14  10   1    0.89    0.32
 -14  10   1    0.10    0.31
  14  10  -1    0.40    0.34
  14  10  -1    0.77    0.36
  14  10  -1    0.09    0.27
  14  10  -1   -0.07    0.25
  14  10  -1    0.29    0.22
 -14  10   1    0.50    0.29
  13 -10  -1    9.17    0.64
 -13 -10   1    8.56    0.65
 -13 -10   1    9.33    0.59
  13 -10  -1    9.07    0.60
  13 -10  -1    8.29    0.48
  13 -10  -1    7.28    0.65
 -13  10   1    8.69    0.59
 -13  10   1    7.55    0.67
  13  10  -1    8.70    0.65
  13  10  -1    8.32    0.70
 -13  10   1    7.96    0.68
  13  10  -1    8.80    0.56
 -13  10   1    7.91    0.66
 -13  10   1    8.39    0.71
  13  10  -1    8.98    0.77
  13  10  -1    9.52    0.68
 -12 -10   1   13.19    0.80
  12 -10  -1   13.46    0.74
  12 -10  -1   14.20    0.62
  12 -10  -1   13.13    0.79
 -12 -10   1   12.61    0.73
  12  10  -1   14.00    0.83
 -12  10   1   13.76    0.88
  12  10  -1   13.38    0.88
  12  10  -1   14.12    0.86
 -12  10   1   13.08    0.82
 -12  10   1   13.49    0.73
  12  10  -1   14.04    0.73
  12  10  -1   13.30    0.78
 -12  10   1   12.51    0.79
 -12  10   1   14.16    0.85
  11 -10  -1    2.98    0.38
  11 -10  -1    2.93    0.35
  11 -10  -1    3.13    0.24
  11 -10  -1    2.45    0.27
 -11 -10   1    2.71    0.33
 -11 -10   1    3.13    0.41
  11 -10  -1    2.68    0.36
  11 -10  -1    2.58    0.33
  11  10  -1    2.26    0.35
 -11  10   1    2.68    0.42
 -11  10   1    3.05    0.33
 -11  10   1    2.97    0.38
  11  10  -1    3.13    0.40
 -11  10   1    2.65    0.39
  11  10  -1    2.21    0.38
 -11  10   1    3.05    0.40
  11  10  -1    3.25    0.35
  11  10  -1    3.88    0.45
  10 -10  -1    4.46    0.42
  10 -10  -1    3.85    0.52
 -10 -10   1    3.63    0.34
  10 -10  -1    4.11    0.40
  10 -10  -1    4.01    0.29
  10 -10  -1    3.95    0.43
  10 -10  -1    3.77    0.33
  10 -10  -1    4.34    0.39
 -10 -10   1    4.79    0.47
 -10  10   1    3.86    0.40
  10  10  -1    4.44    0.51
  10  10  -1    5.18    0.52
  10  10  -1    4.37    0.40
 -10  10   1    3.81    0.45
  10  10  -1    4.17    0.43
 -10  10   1    4.17    0.37
  10  10  -1    3.40    0.43
 -10  10   1    3.16    0.38
  -9 -10   1    0.58    0.23
   9 -10  -1    0.81    0.15
   9 -10  -1    0.68    0.24
   9 -10  -1    1.04    0.24
   9 -10  -1    1.44    0.36
  -9 -10   1    1.04    0.21
   9 -10  -1    0.75    0.21
   9 -10  -1    1.05    0.26
   9 -10  -1    0.37    0.41
  -9  10   1    0.82    0.26
  -9  10   1    0.98    0.25
   9  10  -1    0.92    0.22
   9  10  -1    1.00    0.31
   9  10  -1    0.89    0.25
  -9  10   1    0.77    0.21
   9  10  -1    1.50    0.32
  -9  10   1    1.00    0.37
   9  10  -1    0.77    0.25
   8 -10  -1    1.32    0.24
   8 -10  -1    1.06    0.18
   8 -10  -1    0.22    0.27
   8 -10  -1    1.29    0.34
  -8 -10   1    0.95    0.24
   8 -10  -1    1.30    0.23
   8 -10  -1    1.41    0.28
  -8 -10   1    0.86    0.21
   8  10  -1    1.15    0.29
   8  10  -1    1.12    0.23
  -8  10   1    0.89    0.26
  -8  10   1    1.18    0.24
  -8  10   1    1.07    0.21
   8  10  -1    1.50    0.25
   8  10  -1    0.99    0.24
  -8  10   1    1.29    0.25
   8  10  -1    0.59    0.22
   8  10  -1    1.08    0.26
   8  10  -1    0.79    0.21
   7 -10  -1    2.33    0.38
   7 -10  -1    3.15    0.35
   7 -10  -1    3.50    0.34
   7 -10  -1    2.75    0.39
  -7 -10   1    2.69    0.32
   7 -10  -1    3.14    0.31
   7  10  -1    3.49    0.32
  -7  10   1    3.04    0.32
   7  10  -1    3.55    0.33
   7  10  -1    4.29    0.46
   7  10  -1    4.12    0.42
  -7  10   1    3.27    0.32
  -7  10   1    2.86    0.34
  -7  10   1    2.79    0.31
   7  10  -1    2.96    0.32
  -6 -10   1   26.69    1.21
   6 -10  -1   28.18    1.30
   6 -10  -1   28.81    1.21
   6 -10  -1   28.50    1.17
   6 -10  -1   28.26    1.15
   6 -10  -1   27.00    1.29
  -6  10   1   29.40    1.20
   6  10  -1   26.83    1.22
  -6  10   1   29.11    1.23
   6  10  -1   25.30    1.16
   6  10  -1   27.07    1.16
   6  10  -1   27.21    1.25
   6  10  -1   25.56    1.16
  -6  10   1   27.46    1.17
  -6  10   1   27.01    1.17
  -5 -10   1   13.35    0.73
   5 -10  -1   13.76    0.67
   5 -10  -1   12.92    0.64
  -5 -10   1   13.35    0.71
   5 -10  -1   12.57    0.76
   5 -10  -1   13.72    0.82
   5 -10  -1   14.01    0.78
  -5 -10   1   13.43    0.73
   5  10  -1   13.49    0.67
   5  10  -1   14.95    0.76
   5  10  -1   14.48    0.69
  -5  10   1   13.78    0.67
  -5  10   1   13.45    0.72
  -5  10   1   13.11    0.68
   5  10  -1   13.78    0.68
  -5  10   1   13.37    0.67
   5  10  -1   14.62    0.87
   4 -10  -1    1.41    0.23
   4 -10  -1    1.32    0.34
   4 -10  -1    1.52    0.22
   4 -10  -1    1.70    0.30
  -4 -10   1    1.74    0.28
  -4 -10   1    1.71    0.27
  -4 -10   1    1.75    0.25
   4  10  -1    1.76    0.25
   4  10  -1    1.90    0.28
   4  10  -1    1.80    0.24
   4  10  -1    1.88    0.24
  -4  10   1    1.72    0.23
  -4  10   1    1.33    0.25
  -4  10   1    1.74    0.24
  -4  10   1    1.94    0.25
   4  10  -1    1.69    0.22
  -3 -10   1    2.71    0.34
   3 -10  -1    3.40    0.36
   3 -10  -1    3.82    0.33
   3 -10  -1    3.37    0.28
  -3 -10   1    2.43    0.31
  -3 -10   1    2.84    0.30
   3 -10  -1    3.33    0.36
   3 -10  -1    3.65    0.31
  -3  10   1    3.25    0.28
  -3  10   1    3.53    0.36
  -3  10   1    3.42    0.34
   3  10  -1    3.29    0.31
   3  10  -1    3.01    0.33
   3  10  -1    2.92    0.28
   3  10  -1    2.71    0.28
   3  10  -1    3.53    0.30
  -3  10   1    3.13    0.30
   2 -10  -1   22.36    0.98
  -2 -10   1   22.56    1.05
   2 -10  -1   22.24    1.03
   2 -10  -1   21.01    0.95
   2 -10  -1   21.51    1.02
  -2 -10   1   22.40    1.04
  -2 -10   1   22.75    1.01
   2  10  -1   23.05    0.96
   2  10  -1   23.11    0.98
  -2  10   1   21.85    0.97
   2  10  -1   21.92    0.88
  -2  10   1   23.29    1.01
  -2  10   1   22.70    0.97
  -2  10   1   22.38    0.98
   2  10  -1   22.15    0.94
   2  10  -1   22.04    0.95
   1 -10  -1   14.00    0.71
   1 -10  -1   12.38    0.62
  -1 -10   1   14.32    0.75
   1 -10  -1   13.24    0.66
  -1 -10   1   13.85    0.70
   1 -10  -1   13.87    0.71
  -1 -10   1   14.18    0.75
   1  10  -1   14.06    0.68
   1  10  -1   13.94    0.64
  -1  10   1   12.95    0.66
  -1  10   1   13.73    0.66
  -1  10   1   14.18    0.71
  -1  10   1   12.35    0.65
   1  10  -1   14.06    0.63
   0 -10   1   48.30    1.93
   0 -10  -1   44.32    1.85
   0 -10  -1   48.16    1.93
   0 -10   1   48.32    1.97
   0 -10   1   45.20    1.86
   0 -10   1   50.27    1.99
   0 -10  -1   47.95    1.93
   0 -10  -1   49.97    1.90
   0  10  -1   48.20    1.86
   0  10   1   48.93    1.93
   0  10   1   50.15    1.89
   0  10   1   49.83    1.90
   0  10  -1   49.90    1.88
   0  10  -1   46.69    1.89
   0  10  -1   46.15    1.86
   0  10   1   47.70    1.88
   1 -10   1    0.49    0.22
  -1 -10  -1    0.62    0.17
  -1 -10  -1    0.46    0.18
   1 -10   1    0.82    0.17
   1 -10   1    0.50    0.23
   1 -10   1    0.62    0.20
  -1 -10  -1    0.48    0.17
  -1 -10  -1    0.37    0.18
   1  10   1    0.29    0.17
  -1  10  -1    0.88    0.19
  -1  10  -1    0.52    0.15
   1  10   1    0.41    0.16
  -1  10  -1    0.34    0.17
  -1  10  -1    0.47    0.14
   1  10   1    0.49    0.18
   1  10   1    0.53    0.20
   2 -10   1    9.48    0.56
  -2 -10  -1    8.73    0.49
   2 -10   1    9.00    0.49
   2 -10   1    9.43    0.63
  -2 -10  -1   10.31    0.53
   2 -10   1   11.24    0.65
  -2  10  -1   10.14    0.50
   2  10   1   10.27    0.59
  -2  10  -1   10.79    0.54
   2  10   1    9.27    0.53
   2  10   1    9.41    0.54
  -2  10  -1    9.46    0.50
  -3 -10  -1    0.85    0.18
   3 -10   1    0.64    0.25
  -3 -10  -1    0.99    0.19
   3 -10   1    0.78    0.16
   3 -10   1    0.86    0.21
   3 -10   1    1.06    0.28
  -3  10  -1    0.70    0.17
   3  10   1    0.91    0.19
   3  10   1    1.07    0.21
  -3  10  -1    0.77    0.19
  -3  10  -1    0.82    0.20
  -3  10  -1    0.70    0.17
   3  10   1    0.79    0.22
  -4 -10  -1   60.37    2.30
   4 -10   1   58.25    2.40
   4 -10   1   57.72    2.33
  -4 -10  -1   54.99    2.23
   4 -10   1   62.90    2.42
  -4  10  -1   57.95    2.26
   4  10   1   59.82    2.28
  -4  10  -1   56.88    2.28
  -4  10  -1   58.51    2.25
   4  10   1   57.75    2.29
  -4  10  -1   59.79    2.29
  -5 -10  -1    7.10    0.48
   5 -10   1    8.21    0.61
  -5 -10  -1    6.93    0.44
   5 -10   1    8.44    0.62
   5 -10   1    6.99    0.52
   5 -10   1    7.27    0.41
   5  10   1    6.68    0.48
  -5  10  -1    7.11    0.47
  -5  10  -1    7.94    0.49
   5  10   1    6.43    0.46
  -5  10  -1    7.24    0.43
   5  10   1    6.51    0.50
  -5  10  -1    7.16    0.46
   6 -10   1   45.67    1.97
   6 -10   1   45.96    1.89
  -6 -10  -1   45.39    1.78
   6 -10   1   42.52    1.76
  -6 -10  -1   46.41    1.82
  -6 -10  -1   46.44    1.81
   6 -10   1   44.74    1.96
   6  10   1   45.99    1.84
   6  10   1   43.85    1.83
  -6  10  -1   44.47    1.79
  -6  10  -1   46.20    1.82
   6  10   1   46.99    1.86
   6  10   1   46.75    1.88
  -6  10  -1   44.17    1.82
   7 -10   1    8.11    0.67
   7 -10   1    8.13    0.67
  -7 -10  -1    9.19    0.53
  -7 -10  -1    8.32    0.48
   7 -10   1    8.59    0.59
   7 -10   1    8.58    0.47
  -7 -10  -1    8.62    0.52
   7  10   1    8.91    0.58
   7  10   1    8.38    0.55
   7  10   1    8.92    0.59
   7  10   1    8.17    0.53
  -7  10  -1    8.25    0.53
   7  10   1    8.79    0.55
  -7  10  -1    8.14    0.50
  -7  10  -1    8.41    0.53
   8 -10   1    6.12    0.40
  -8 -10  -1    6.88    0.46
  -8 -10  -1    6.18    0.45
  -8 -10  -1    5.65    0.41
  -8 -10  -1    5.78    0.38
   8 -10   1    8.04    0.65
   8 -10   1    6.56    0.38
   8 -10   1    6.40    0.61
   8 -10   1    6.05    0.54
   8  10   1    5.58    0.42
   8  10   1    5.90    0.49
  -8  10  -1    6.01    0.49
   8  10   1    6.16    0.52
  -8  10  -1    5.97    0.47
   8  10   1    6.21    0.51
   8  10   1    5.63    0.49
  -8  10  -1    6.82    0.49
  -9 -10  -1    0.24    0.19
  -9 -10  -1    0.35    0.21
   9 -10   1    0.10    0.29
   9 -10   1    0.39    0.15
   9 -10   1   -0.06    0.29
  -9 -10  -1    0.26    0.16
   9 -10   1    0.33    0.24
  -9 -10  -1    0.30    0.19
   9 -10   1    0.29    0.18
  -9 -10  -1    0.07    0.25
  -9  10  -1    0.20    0.21
   9  10   1   -0.02    0.18
  -9  10  -1    0.54    0.31
   9  10   1    0.19    0.22
  -9  10  -1   -0.11    0.20
  -9  10  -1    0.53    0.24
   9  10   1   -0.19    0.23
  -9  10  -1    0.06    0.17
   9  10   1    0.64    0.26
   9  10   1    0.52    0.25
   9  10   1    0.28    0.25
 -10 -10  -1   20.09    0.95
 -10 -10  -1   18.85    0.85
 -10 -10  -1   19.62    1.00
 -10 -10  -1   19.86    0.96
 -10 -10  -1   18.11    0.99
  10 -10   1   19.69    1.18
 -10 -10  -1   17.99    0.93
  10 -10   1   19.13    0.89
  10 -10   1   20.84    1.19
  10 -10   1   20.10    0.86
  10 -10   1   19.65    1.05
  10  10   1   20.71    1.20
  10  10   1   19.83    1.03
  10  10   1   19.87    0.99
  10  10   1   19.78    1.02
  10  10   1   19.59    1.07
 -10  10  -1   20.71    0.97
 -10  10  -1   20.52    0.96
 -10  10  -1   19.81    0.99
  10  10   1   19.44    0.90
 -11 -10  -1    3.98    0.41
 -11 -10  -1    4.24    0.45
  11 -10   1    4.02    0.59
  11 -10   1    4.65    0.37
 -11 -10  -1    4.04    0.43
 -11 -10  -1    3.38    0.30
  11 -10   1    3.83    0.59
  11 -10   1    4.29    0.34
 -11 -10  -1    3.35    0.37
  11 -10   1    3.53    0.48
  11  10   1    3.68    0.34
  11  10   1    3.85    0.44
  11  10   1    4.21    0.48
  11  10   1    3.76    0.50
  11  10   1    3.81    0.45
  11  10   1    3.63    0.46
 -11  10  -1    4.30    0.43
 -11  10  -1    3.85    0.41
 -11  10  -1    3.19    0.39
  12 -10   1    5.39    0.58
  12 -10   1    4.39    0.65
 -12 -10  -1    4.48    0.46
  12 -10   1    4.64    0.40
 -12 -10  -1    5.52    0.50
 -12 -10  -1    4.85    0.46
 -12 -10  -1    4.85    0.48
  12 -10   1    4.88    0.40
 -12 -10  -1    5.47    0.39
  12 -10   1    4.93    0.69
  12  10   1    4.42    0.54
  12  10   1    4.31    0.54
  12  10   1    5.42    0.62
  12  10   1    5.19    0.52
 -12  10  -1    4.99    0.49
  12  10   1    4.30    0.49
  12  10   1    4.45    0.53
 -12  10  -1    4.99    0.46
  13 -10   1    7.64    0.69
 -13 -10  -1    7.44    0.59
  13 -10   1    6.37    0.78
 -13 -10  -1    7.73    0.65
 -13 -10  -1    8.65    0.80
 -13 -10  -1    7.38    0.55
  13 -10   1    6.50    0.86
  13 -10   1    7.85    0.48
 -13 -10  -1    7.80    0.46
  13  10   1    7.13    0.97
  13  10   1    8.22    0.64
 -13  10  -1    8.05    0.57
 -13  10  -1    8.47    0.63
 -13  10  -1    7.92    0.57
  13  10   1    6.91    0.67
  13  10   1    7.20    0.53
  13  10   1    7.30    0.65
  14 -10   1    3.88    0.50
 -14 -10  -1    3.38    0.42
  14 -10   1    4.41    0.42
  14 -10   1    5.81    0.78
 -14 -10  -1    4.34    0.42
 -14 -10  -1    4.07    0.47
 -14 -10  -1    4.60    0.36
  14 -10   1    4.12    0.33
 -14 -10  -1    3.91    0.44
 -14  10  -1    3.62    0.39
 -14  10  -1    4.54    0.46
  14  10   1    4.63    0.60
  14  10   1    4.53    0.50
 -14  10  -1    4.68    0.42
  14  10   1    4.15    0.57
  14  10   1    3.41    0.46
 -15 -10  -1   21.94    1.09
  15 -10   1   23.31    0.99
 -15 -10  -1   24.92    1.14
  15 -10   1   23.48    1.08
  15 -10   1   21.86    1.21
  15 -10   1   23.95    2.01
 -15 -10  -1   22.78    0.94
 -15 -10  -1   22.27    1.05
 -15 -10  -1   24.86    1.17
 -15  10  -1   23.70    1.13
 -15  10  -1   23.10    1.04
  15  10   1   23.12    1.17
  15  10   1   22.77    1.16
  15  10   1   28.11    1.81
 -15  10  -1   21.20    1.02
  15  10   1   18.43    1.37
 -16 -10  -1    1.21    0.31
 -16 -10  -1    0.86    0.24
  16 -10   1    0.85    0.35
 -16 -10  -1    0.74    0.29
 -16 -10  -1    1.02    0.31
  16 -10   1    1.30    0.29
  16 -10   1    1.45    0.22
 -16  10  -1    1.37    0.33
  16  10   1    0.93    0.31
  16  10   1    1.14    0.35
  17 -10   1    0.30    0.18
 -17 -10  -1   -0.16    0.28
 -17 -10  -1   -0.16    0.25
 -17 -10  -1    0.19    0.20
  17 -10   1    0.08    0.24
  17 -10   1    0.18    0.29
 -17 -10  -1    0.08    0.27
  17  10   1    0.38    0.31
 -17  10  -1    0.34    0.28
  17  10   1   -0.22    0.25
 -17  10  -1   -0.05    0.24
  18 -10   1    1.62    0.36
  18 -10   1    1.20    0.20
 -18 -10  -1    1.50    0.31
 -18 -10  -1    1.77    0.30
 -18 -10  -1    1.40    0.32
  18 -10   1    1.23    0.30
 -18  10  -1    1.34    0.29
  18  10   1    1.14    0.51
  18  10   1    0.98    0.30
  18  10   1    1.30    0.34
  19 -10   1   14.40    0.62
 -19 -10  -1   14.99    0.77
  19  10   1   14.14    0.94
  19  10   1   14.42    0.85
  20 -10   1    0.19    0.21
 -20 -10  -1    0.21    0.21
 -20  10  -1    0.26    0.19
  20  10   1   -0.43    0.36
 -20  10  -1   -0.01    0.18
  20  10   1    0.23    0.24
  21  10   1    1.26    0.27
 -21  10  -1    1.05    0.23
 -21  10  -1    1.34    0.19
  22  11  -1    7.78    0.42
  21  11  -1    2.22    0.27
 -21  11   1    2.09    0.26
 -20 -11   1    7.73    0.44
 -20 -11   1    9.21    0.64
 -20  11   1    8.24    0.59
  20  11  -1    9.06    0.57
 -20  11   1    8.49    0.61
 -19 -11   1   -0.11    0.23
 -19 -11   1   -0.15    0.24
  19 -11  -1    0.39    0.26
  19  11  -1   -0.29    0.26
  19  11  -1    0.26    0.25
 -19  11   1    0.12    0.23
 -19  11   1    0.08    0.26
  18 -11  -1    2.03    0.33
 -18 -11   1    2.44    0.32
 -18 -11   1    2.22    0.24
 -18 -11   1    2.08    0.36
 -18  11   1    2.19    0.55
  18  11  -1    1.94    0.39
 -18  11   1    1.42    0.35
  18  11  -1    1.88    0.32
 -18  11   1    1.86    0.30
  18  11  -1    2.51    0.38
 -17 -11   1    2.56    0.35
 -17 -11   1    2.81    0.28
 -17 -11   1    2.22    0.37
  17  11  -1    2.38    0.42
  17  11  -1    2.80    0.43
 -17  11   1    2.03    0.39
  17  11  -1    2.90    0.37
 -17  11   1    2.68    0.43
 -17  11   1    2.13    0.33
  16 -11  -1    0.13    0.26
 -16 -11   1    1.03    0.36
 -16 -11   1    0.69    0.28
 -16 -11   1    0.57    0.23
 -16 -11   1    1.04    0.28
  16 -11  -1    0.68    0.27
 -16  11   1    1.21    0.35
  16  11  -1    0.51    0.32
  16  11  -1    0.89    0.36
 -16  11   1    0.55    0.32
  16  11  -1    0.89    0.29
 -16  11   1    1.34    0.31
  15 -11  -1    0.77    0.16
  15 -11  -1    0.58    0.26
  15 -11  -1    0.71    0.31
 -15 -11   1    0.47    0.24
 -15 -11   1    0.41    0.22
 -15 -11   1    0.17    0.27
  15 -11  -1    0.23    0.19
 -15 -11   1    0.09    0.37
  15  11  -1    0.96    0.31
  15  11  -1    0.03    0.33
 -15  11   1    0.97    0.28
 -15  11   1    0.64    0.31
 -15  11   1    0.40    0.31
  15  11  -1    0.07    0.56
  15  11  -1    0.30    0.58
  14 -11  -1    2.23    0.22
 -14 -11   1    2.51    0.42
 -14 -11   1    2.68    0.35
  14 -11  -1    2.38    0.37
  14 -11  -1    2.24    0.35
 -14 -11   1    2.25    0.30
  14  11  -1    3.15    0.38
 -14  11   1    2.87    0.37
  14  11  -1    1.85    0.41
 -14  11   1    2.12    0.41
  14  11  -1    2.35    0.41
  14  11  -1    2.14    0.30
 -14  11   1    2.31    0.42
 -14  11   1    2.65    0.45
  14  11  -1    2.43    0.48
 -13 -11   1   37.86    1.58
  13 -11  -1   38.72    1.62
 -13 -11   1   37.10    1.68
  13 -11  -1   38.67    1.64
  13 -11  -1   38.53    1.45
  13  11  -1   36.92    1.79
 -13  11   1   36.32    1.57
  13  11  -1   37.25    1.70
 -13  11   1   36.97    1.58
  13  11  -1   36.64    1.54
 -13  11   1   35.97    1.69
 -13  11   1   37.26    1.69
  13  11  -1   35.69    1.59
 -13  11   1   37.11    1.67
  12 -11  -1    4.79    0.49
 -12 -11   1    3.61    0.45
 -12 -11   1    4.87    0.44
  12 -11  -1    5.92    0.48
 -12  11   1    4.89    0.50
 -12  11   1    4.29    0.41
 -12  11   1    4.26    0.51
  12  11  -1    4.05    0.40
  12  11  -1    4.97    0.51
 -12  11   1    5.31    0.54
  12  11  -1    5.30    0.47
 -12  11   1    4.25    0.51
  12  11  -1    5.31    0.56
 -11 -11   1   36.16    1.57
  11 -11  -1   39.02    1.60
  11 -11  -1   37.57    1.64
  11 -11  -1   38.44    1.47
  11 -11  -1   40.21    1.60
 -11 -11   1   36.82    1.67
  11 -11  -1   38.38    1.71
 -11  11   1   40.61    1.71
  11  11  -1   34.45    1.60
 -11  11   1   38.79    1.71
 -11  11   1   38.87    1.67
  11  11  -1   37.50    1.76
 -11  11   1   35.10    1.69
  11  11  -1   39.22    1.68
  11  11  -1   38.53    1.70
 -11  11   1   39.52    1.60
  11  11  -1   36.83    1.58
  10 -11  -1    5.66    0.46
 -10 -11   1    3.95    0.42
 -10 -11   1    5.54    0.43
  10 -11  -1    5.63    0.50
  10 -11  -1    4.73    0.45
  10 -11  -1    5.98    0.48
  10 -11  -1    5.51    0.33
 -10  11   1    5.01    0.53
  10  11  -1    4.47    0.53
 -10  11   1    4.51    0.45
  10  11  -1    4.40    0.44
  10  11  -1    4.69    0.43
 -10  11   1    4.89    0.42
 -10  11   1    5.72    0.48
  10  11  -1    5.11    0.50
  10  11  -1    5.42    0.55
 -10  11   1    4.61    0.48
  -9 -11   1   13.14    0.68
   9 -11  -1   13.69    0.72
   9 -11  -1   12.80    0.78
   9 -11  -1   12.94    0.77
   9 -11  -1   13.87    0.94
   9 -11  -1   14.73    0.73
   9 -11  -1   12.93    0.60
  -9  11   1   12.89    0.74
   9  11  -1   15.76    0.78
   9  11  -1   13.50    0.86
  -9  11   1   13.63    0.80
  -9  11   1   12.78    0.76
   9  11  -1   14.16    0.72
   9  11  -1   14.09    0.81
   9  11  -1   13.47    0.82
  -9  11   1   12.95    0.72
   8 -11  -1    7.24    0.50
  -8 -11   1    6.88    0.47
   8 -11  -1    6.78    0.47
   8 -11  -1    7.77    0.67
   8 -11  -1    6.84    0.43
   8 -11  -1    7.56    0.54
  -8 -11   1    7.43    0.54
  -8 -11   1    6.92    0.56
  -8  11   1    7.68    0.57
   8  11  -1    7.18    0.62
  -8  11   1    6.57    0.50
   8  11  -1    7.58    0.52
  -8  11   1    7.57    0.50
   8  11  -1    7.08    0.60
  -8  11   1    6.92    0.52
   8  11  -1    7.61    0.58
   8  11  -1    7.54    0.51
   8  11  -1    7.17    0.49
   7 -11  -1   35.84    1.66
   7 -11  -1   36.24    1.55
   7 -11  -1   37.48    1.50
   7 -11  -1   39.06    1.52
  -7 -11   1   35.89    1.56
   7 -11  -1   34.13    1.40
  -7 -11   1   34.84    1.45
   7  11  -1   36.23    1.50
   7  11  -1   38.91    1.64
  -7  11   1   37.20    1.53
  -7  11   1   37.52    1.52
  -7  11   1   37.77    1.58
   7  11  -1   33.60    1.57
   7  11  -1   36.87    1.52
   7  11  -1   36.10    1.57
   7  11  -1   34.60    1.49
  -7  11   1   36.78    1.54
   6 -11  -1   12.72    0.82
  -6 -11   1   13.98    0.75
   6 -11  -1   13.75    0.74
   6 -11  -1   14.62    0.71
   6 -11  -1   14.42    0.70
  -6  11   1   14.35    0.77
   6  11  -1   14.06    0.69
   6  11  -1   13.74    0.71
  -6  11   1   14.10    0.72
   6  11  -1   13.89    0.71
  -6  11   1   13.77    0.73
  -6  11   1   13.98    0.72
   6  11  -1   14.35    0.84
   6  11  -1   14.21    0.71
  -5 -11   1   27.19    1.23
   5 -11  -1   26.32    1.27
   5 -11  -1   27.79    1.19
   5 -11  -1   26.87    1.27
   5 -11  -1   26.63    1.13
  -5 -11   1   26.61    1.20
   5 -11  -1   27.29    1.15
  -5  11   1   28.15    1.19
  -5  11   1   26.55    1.16
   5  11  -1   25.80    1.15
  -5  11   1   26.21    1.21
   5  11  -1   24.95    1.11
   5  11  -1   27.61    1.25
   5  11  -1   26.89    1.16
  -5  11   1   27.94    1.17
   5  11  -1   27.30    1.15
   4 -11  -1    4.96    0.47
   4 -11  -1    6.63    0.52
  -4 -11   1    5.60    0.43
   4 -11  -1    4.81    0.37
  -4 -11   1    4.87    0.44
  -4 -11   1    5.50    0.47
   4 -11  -1    5.24    0.37
   4 -11  -1    5.38    0.41
   4  11  -1    4.87    0.41
   4  11  -1    4.63    0.33
  -4  11   1    5.61    0.45
  -4  11   1    5.28    0.40
  -4  11   1    5.39    0.41
  -4  11   1    5.53    0.41
   4  11  -1    5.99    0.40
   4  11  -1    5.35    0.47
   4  11  -1    5.38    0.38
   3 -11  -1   13.78    0.69
   3 -11  -1   13.38    0.75
   3 -11  -1   13.30    0.64
  -3 -11   1   14.17    0.75
  -3 -11   1   13.49    0.75
  -3 -11   1   13.38    0.71
   3 -11  -1   13.71    0.75
   3  11  -1   12.83    0.65
   3  11  -1   12.69    0.59
  -3  11   1   13.59    0.72
  -3  11   1   13.87    0.69
   3  11  -1   13.89    0.67
  -3  11   1   13.60    0.68
   3  11  -1   13.55    0.75
  -3  11   1   14.36    0.70
   3  11  -1   12.46    0.68
  -2 -11   1   27.04    1.25
  -2 -11   1   28.73    1.22
   2 -11  -1   25.82    1.23
   2 -11  -1   26.02    1.24
  -2 -11   1   28.04    1.25
   2 -11  -1   25.46    1.13
   2 -11  -1   27.04    1.21
   2  11  -1   27.73    1.18
  -2  11   1   27.41    1.22
  -2  11   1   26.82    1.17
   2  11  -1   27.90    1.15
   2  11  -1   28.58    1.21
  -2  11   1   27.10    1.18
  -2  11   1   28.56    1.18
   2  11  -1   29.31    1.24
   1 -11  -1   10.14    0.53
   1 -11  -1    9.91    0.62
  -1 -11   1   10.39    0.65
  -1 -11   1   10.04    0.59
  -1 -11   1   10.58    0.65
   1 -11  -1    9.76    0.60
   1  11  -1    9.92    0.57
   1  11  -1    9.40    0.53
   1  11  -1    9.70    0.52
  -1  11   1   10.86    0.57
  -1  11   1    9.91    0.57
  -1  11   1   11.14    0.58
  -1  11   1   10.65    0.61
   0 -11  -1   38.82    1.64
   0 -11   1   39.97    1.69
   0 -11  -1   38.40    1.64
   0 -11  -1   39.23    1.55
   0 -11   1   39.96    1.64
   0 -11   1   39.82    1.56
   0 -11   1   39.70    1.69
   0  11   1   38.80    1.59
   0  11  -1   39.05    1.77
   0  11   1   40.66    1.59
   0  11   1   40.62    1.65
   0  11  -1   37.93    1.56
   0  11   1   39.02    1.60
   0  11  -1   38.36    1.57
   0  11  -1   39.75    1.60
   1 -11   1    1.25    0.19
  -1 -11  -1    1.42    0.25
  -1 -11  -1    0.97    0.23
   1 -11   1    1.22    0.28
   1 -11   1    1.33    0.25
  -1 -11  -1    1.13    0.19
   1 -11   1    1.30    0.27
  -1 -11  -1    1.50    0.33
   1  11   1    1.05    0.23
  -1  11  -1    1.28    0.23
  -1  11  -1    1.15    0.20
  -1  11  -1    1.49    0.21
   1  11   1    1.26    0.21
  -1  11  -1    1.65    0.38
   1  11   1    1.18    0.22
   1  11   1    1.30    0.27
   2 -11   1   49.50    2.08
   2 -11   1   47.72    1.92
  -2 -11  -1   47.64    1.92
   2 -11   1   50.78    2.09
  -2 -11  -1   50.03    1.96
   2 -11   1   47.26    2.01
   2  11   1   51.88    1.99
   2  11   1   50.37    2.02
  -2  11  -1   49.65    1.97
  -2  11  -1   47.81    1.93
   2  11   1   52.39    1.97
  -2  11  -1   51.93    1.96
   2  11   1   48.39    1.96
   3 -11   1    0.98    0.19
  -3 -11  -1    0.68    0.19
   3 -11   1    0.45    0.26
   3 -11   1    0.58    0.21
  -3 -11  -1    0.69    0.17
   3 -11   1    0.65    0.28
  -3  11  -1    1.00    0.19
   3  11   1    0.75    0.24
  -3  11  -1    0.85    0.20
   3  11   1    0.91    0.20
  -3  11  -1    0.66    0.20
   3  11   1    0.96    0.22
   4 -11   1    6.33    0.48
   4 -11   1    6.12    0.39
  -4 -11  -1    6.44    0.41
  -4 -11  -1    6.66    0.43
   4 -11   1    6.02    0.55
   4 -11   1    6.59    0.59
  -4  11  -1    5.88    0.40
  -4  11  -1    6.34    0.43
  -4  11  -1    5.33    0.37
   4  11   1    6.72    0.47
   4  11   1    5.75    0.43
  -4  11  -1    5.76    0.43
   5 -11   1    3.21    0.43
  -5 -11  -1    3.75    0.33
  -5 -11  -1    4.64    0.37
   5 -11   1    3.66    0.48
   5 -11   1    4.13    0.33
  -5  11  -1    4.88    0.40
  -5  11  -1    4.48    0.38
   5  11   1    4.12    0.45
   5  11   1    3.98    0.41
  -5  11  -1    3.91    0.34
   5  11   1    4.32    0.40
   5  11   1    3.75    0.37
  -6 -11  -1    7.93    0.51
  -6 -11  -1    7.90    0.45
   6 -11   1    9.08    0.70
   6 -11   1    9.54    0.71
   6 -11   1    8.57    0.46
   6 -11   1    8.26    0.60
  -6 -11  -1    8.91    0.52
   6 -11   1    8.63    0.48
  -6 -11  -1    7.55    0.48
   6  11   1    9.09    0.60
  -6  11  -1    8.01    0.50
   6  11   1    8.62    0.58
   6  11   1    8.76    0.55
  -6  11  -1    9.43    0.54
  -6  11  -1    9.26    0.55
  -7 -11  -1    3.38    0.32
  -7 -11  -1    3.38    0.35
  -7 -11  -1    3.54    0.34
  -7 -11  -1    3.97    0.32
   7 -11   1    4.00    0.33
   7 -11   1    4.11    0.30
   7 -11   1    4.70    0.53
   7 -11   1    3.96    0.50
   7 -11   1    4.19    0.46
  -7  11  -1    3.28    0.31
   7  11   1    3.85    0.40
  -7  11  -1    3.71    0.37
   7  11   1    3.31    0.38
  -7  11  -1    3.74    0.38
   7  11   1    3.77    0.39
   7  11   1    3.32    0.39
   8 -11   1   26.66    1.14
  -8 -11  -1   26.53    1.15
   8 -11   1   27.70    1.30
   8 -11   1   27.58    1.11
  -8 -11  -1   26.31    1.19
  -8 -11  -1   25.63    1.17
   8 -11   1   27.54    1.40
   8 -11   1   28.23    1.42
  -8 -11  -1   26.36    1.11
  -8  11  -1   27.01    1.23
  -8  11  -1   28.68    1.21
  -8  11  -1   27.53    1.22
   8  11   1   25.80    1.24
   8  11   1   26.36    1.27
  -8  11  -1   26.79    1.17
   8  11   1   28.05    1.28
   8  11   1   27.76    1.23
[truncated: 1,756,011 more chars]
