# Supplementary material for: Syntheses, Characterization, and Redox Activity of Ferrocene-Containing Titanium Complexes
Source: ACS Omega. 2024 Jun 24;9(26):29017–24. doi: 10.1021/acsomega.4c04332 (PMC11223194; doi:10.1021/acsomega.4c04332)
Supplement: Supplementary file 2 — ao4c04332_si_002.zip [file ao4c04332_si_002.zip › Ti2b.cif]

 
data_Ti2b
 
_audit_creation_method            'SHELXL-2018/3'
_shelx_SHELXL_version_number      '2018/3'
_chemical_name_systematic         ?
_chemical_name_common             ?
_chemical_melting_point           ?
_chemical_formula_moiety          ?
_chemical_formula_structural
 'Ti(C15H18)(C15H19)(Fe(C5H5)((C7H8O))'
_chemical_formula_sum
 'C42 H50 Fe O Ti' 
_chemical_formula_weight          674.57

loop_
 _atom_type_symbol
 _atom_type_description
 _atom_type_scat_dispersion_real
 _atom_type_scat_dispersion_imag
 _atom_type_scat_source
 'C'  'C'   0.0181   0.0091
 'International Tables Vol C Tables 4.2.6.8 and 6.1.1.4'
 'H'  'H'   0.0000   0.0000
 'International Tables Vol C Tables 4.2.6.8 and 6.1.1.4'
 'O'  'O'   0.0492   0.0322
 'International Tables Vol C Tables 4.2.6.8 and 6.1.1.4'
 'Ti'  'Ti'   0.2191   1.8069
 'International Tables Vol C Tables 4.2.6.8 and 6.1.1.4'
 'Fe'  'Fe'  -1.1336   3.1974
 'International Tables Vol C Tables 4.2.6.8 and 6.1.1.4'
 
_space_group_crystal_system       triclinic
_space_group_IT_number            2
_space_group_name_H-M_alt         'P -1'
_space_group_name_Hall            '-P 1'
 
_shelx_space_group_comment
;
The symmetry employed for this shelxl refinement is uniquely defined
by the following loop, which should always be used as a source of
symmetry information in preference to the above space-group names.
They are only intended as comments.
;
 
loop_
 _space_group_symop_operation_xyz
 'x, y, z'
 '-x, -y, -z'
 
_cell_length_a                    12.2961(5)
_cell_length_b                    12.7995(5)
_cell_length_c                    21.3801(9)
_cell_angle_alpha                 96.559(2)
_cell_angle_beta                  91.847(2)
_cell_angle_gamma                 104.563(2)
_cell_volume                      3229.0(2)
_cell_formula_units_Z             4
_cell_measurement_temperature     100(2)
_cell_measurement_reflns_used     9229
_cell_measurement_theta_min       3.60
_cell_measurement_theta_max       51.73
 
_exptl_crystal_description        'plate'
_exptl_crystal_colour             'brown'
_exptl_crystal_density_meas       ?
_exptl_crystal_density_method     ?
_exptl_crystal_density_diffrn     1.388          
_exptl_crystal_F_000              1432
_exptl_transmission_factor_min    ?
_exptl_transmission_factor_max    ?
_exptl_crystal_size_max           0.090
_exptl_crystal_size_mid           0.070
_exptl_crystal_size_min           0.020
_exptl_absorpt_coefficient_mu     5.948
_shelx_estimated_absorpt_T_min    0.617
_shelx_estimated_absorpt_T_max    0.890
_exptl_absorpt_correction_type    multi-scan
_exptl_absorpt_correction_T_min   0.7636
_exptl_absorpt_correction_T_max   1.0000
_exptl_absorpt_process_details    'SADABS-2016/2 (Sheldrick)'
_exptl_absorpt_special_details    ?
_diffrn_ambient_temperature       100(2)
_diffrn_radiation_wavelength      1.54178
_diffrn_radiation_type            CuK\a
_diffrn_source                    'I\mS microfocus'
_diffrn_measurement_device_type   'Bruker Photon III CPAD'
_diffrn_measurement_method        '\f and \w scans'
_diffrn_detector_area_resol_mean  ?
_diffrn_reflns_number             61785
_diffrn_reflns_av_unetI/netI      0.0190
_diffrn_reflns_av_R_equivalents   0.0343
_diffrn_reflns_limit_h_min        -12
_diffrn_reflns_limit_h_max        12
_diffrn_reflns_limit_k_min        -13
_diffrn_reflns_limit_k_max        13
_diffrn_reflns_limit_l_min        -21
_diffrn_reflns_limit_l_max        21
_diffrn_reflns_theta_min          2.084
_diffrn_reflns_theta_max          51.746
_diffrn_reflns_theta_full         51.746
_diffrn_measured_fraction_theta_max   0.991
_diffrn_measured_fraction_theta_full  0.991
_diffrn_reflns_Laue_measured_fraction_max    0.991
_diffrn_reflns_Laue_measured_fraction_full   0.991
_diffrn_reflns_point_group_measured_fraction_max   0.991
_diffrn_reflns_point_group_measured_fraction_full  0.991
_reflns_number_total              7076
_reflns_number_gt                 6707
_reflns_threshold_expression      'I > 2\s(I)'
_reflns_Friedel_coverage          0.000
_reflns_Friedel_fraction_max      .
_reflns_Friedel_fraction_full     .
 
_reflns_special_details
;
 Reflections were merged by SHELXL according to the crystal
 class for the calculation of statistics and refinement.
 
 _reflns_Friedel_fraction is defined as the number of unique
 Friedel pairs measured divided by the number that would be
 possible theoretically, ignoring centric projections and
 systematic absences.
;
 
_computing_data_collection        'Bruker APEX3'
_computing_cell_refinement        'Bruker SAINT V8.40B'
_computing_data_reduction         'Bruker SAINT V8.40B'
_computing_structure_solution     'SHELXS-2013/1 (Sheldrick, 2013)'
_computing_structure_refinement 'SHELXL-2018/3 (Sheldrick, 2018)'
_computing_molecular_graphics     ?
_computing_publication_material   ?
_refine_special_details           ?
_refine_ls_structure_factor_coef  Fsqd
_refine_ls_matrix_type            full
_refine_ls_weighting_scheme       calc
_refine_ls_weighting_details
'w=1/[\s^2^(Fo^2^)+(0.0400P)^2^+1.6000P] where P=(Fo^2^+2Fc^2^)/3'
_atom_sites_solution_primary      direct
_atom_sites_solution_secondary    difmap
_atom_sites_solution_hydrogens    difmap
_refine_ls_hydrogen_treatment     constr
_refine_ls_extinction_method      none
_refine_ls_extinction_coef        .
_refine_ls_number_reflns          7076
_refine_ls_number_parameters      813
_refine_ls_number_restraints      0
_refine_ls_R_factor_all           0.0277
_refine_ls_R_factor_gt            0.0259
_refine_ls_wR_factor_ref          0.0696
_refine_ls_wR_factor_gt           0.0684
_refine_ls_goodness_of_fit_ref    1.027
_refine_ls_restrained_S_all       1.027
_refine_ls_shift/su_max           0.001
_refine_ls_shift/su_mean          0.000
 
loop_
 _atom_site_label
 _atom_site_type_symbol
 _atom_site_fract_x
 _atom_site_fract_y
 _atom_site_fract_z
 _atom_site_U_iso_or_equiv
 _atom_site_adp_type
 _atom_site_occupancy
 _atom_site_site_symmetry_order  
 _atom_site_calc_flag
 _atom_site_refinement_flags_posn
 _atom_site_refinement_flags_adp
 _atom_site_refinement_flags_occupancy
 _atom_site_disorder_assembly
 _atom_site_disorder_group
Fe1 Fe 0.14611(3) 0.47988(3) 0.10852(2) 0.02674(11) Uani 1 1 d . . . . .
Ti1 Ti 0.10805(3) 0.05921(3) 0.20975(2) 0.02507(12) Uani 1 1 d . . . . .
O1 O 0.05694(12) 0.18185(11) 0.20195(6) 0.0272(4) Uani 1 1 d . . . . .
C1 C 0.25692(18) 0.09854(18) 0.27358(10) 0.0255(5) Uani 1 1 d . . . . .
C2 C 0.28069(17) 0.17987(18) 0.23122(10) 0.0252(5) Uani 1 1 d . . . . .
H2 H 0.286096 0.255127 0.242193 0.030 Uiso 1 1 calc R U . . .
C3 C 0.29460(18) 0.13033(18) 0.17120(10) 0.0294(6) Uani 1 1 d . . . . .
H3 H 0.307468 0.165418 0.134299 0.035 Uiso 1 1 calc R U . . .
C4 C 0.28627(18) 0.02038(19) 0.17498(11) 0.0308(6) Uani 1 1 d . . . . .
H4 H 0.293419 -0.031834 0.141086 0.037 Uiso 1 1 calc R U . . .
C5 C 0.26566(18) -0.00004(18) 0.23694(10) 0.0288(5) Uani 1 1 d . . . . .
H5 H 0.258590 -0.068050 0.252317 0.035 Uiso 1 1 calc R U . . .
C6 C 0.17396(18) 0.09811(18) 0.31945(10) 0.0280(5) Uani 1 1 d . . . . .
C7 C 0.15737(19) 0.01355(19) 0.36541(10) 0.0307(6) Uani 1 1 d . . . . .
H7 H 0.161333 -0.058210 0.342936 0.037 Uiso 1 1 calc R U . . .
C8 C 0.0443(2) 0.00177(19) 0.39518(11) 0.0357(6) Uani 1 1 d . . . . .
H8A H -0.017681 -0.024267 0.361955 0.043 Uiso 1 1 calc R U . . .
H8B H 0.035666 -0.052603 0.425305 0.043 Uiso 1 1 calc R U . . .
C9 C 0.0377(2) 0.1110(2) 0.42958(11) 0.0371(6) Uani 1 1 d . . . . .
H9 H -0.036567 0.102629 0.448803 0.045 Uiso 1 1 calc R U . . .
C10 C 0.0497(2) 0.19328(19) 0.38197(11) 0.0343(6) Uani 1 1 d . . . . .
H10A H 0.044026 0.264322 0.403385 0.041 Uiso 1 1 calc R U . . .
H10B H -0.011705 0.167614 0.348387 0.041 Uiso 1 1 calc R U . . .
C11 C 0.16396(19) 0.20652(18) 0.35287(10) 0.0283(5) Uani 1 1 d . . . . .
H11 H 0.171909 0.260611 0.321965 0.034 Uiso 1 1 calc R U . . .
C12 C 0.2529(2) 0.05352(19) 0.41769(10) 0.0340(6) Uani 1 1 d . . . . .
H12A H 0.246156 -0.000706 0.447816 0.041 Uiso 1 1 calc R U . . .
H12B H 0.326600 0.061522 0.398831 0.041 Uiso 1 1 calc R U . . .
C13 C 0.1326(2) 0.1505(2) 0.48120(11) 0.0401(6) Uani 1 1 d . . . . .
H13A H 0.124139 0.097717 0.512264 0.048 Uiso 1 1 calc R U . . .
H13B H 0.128356 0.221387 0.503512 0.048 Uiso 1 1 calc R U . . .
C14 C 0.2590(2) 0.24691(19) 0.40531(10) 0.0334(6) Uani 1 1 d . . . . .
H14A H 0.254809 0.317997 0.427359 0.040 Uiso 1 1 calc R U . . .
H14B H 0.333072 0.256733 0.386694 0.040 Uiso 1 1 calc R U . . .
C15 C 0.2469(2) 0.16286(19) 0.45257(10) 0.0355(6) Uani 1 1 d . . . . .
H15 H 0.308625 0.188163 0.486671 0.043 Uiso 1 1 calc R U . . .
C16 C -0.07718(18) -0.03150(17) 0.15407(10) 0.0271(5) Uani 1 1 d . . . . .
C17 C -0.08340(19) -0.04662(17) 0.21836(10) 0.0292(6) Uani 1 1 d . . . . .
H17 H -0.129966 -0.018942 0.246963 0.035 Uiso 1 1 calc R U . . .
C18 C -0.00907(19) -0.10965(18) 0.23327(11) 0.0331(6) Uani 1 1 d . . . . .
H18 H 0.002502 -0.132177 0.273236 0.040 Uiso 1 1 calc R U . . .
C19 C 0.0443(2) -0.13283(18) 0.17867(12) 0.0344(6) Uani 1 1 d . . . . .
H19 H 0.097043 -0.175745 0.174561 0.041 Uiso 1 1 calc R U . . .
C20 C 0.00594(19) -0.08122(18) 0.13063(11) 0.0306(6) Uani 1 1 d . . . . .
H20 H 0.031904 -0.080167 0.089280 0.037 Uiso 1 1 calc R U . . .
C21 C -0.14739(18) 0.02796(18) 0.11942(10) 0.0272(5) Uani 1 1 d . . . . .
H21 H -0.123233 0.106437 0.137463 0.033 Uiso 1 1 calc R U . . .
C22 C -0.13331(19) 0.02206(19) 0.04767(10) 0.0318(6) Uani 1 1 d . . . . .
H22 H -0.051653 0.047229 0.039890 0.038 Uiso 1 1 calc R U . . .
C23 C -0.19758(19) 0.0965(2) 0.02027(11) 0.0368(6) Uani 1 1 d . . . . .
H23A H -0.166918 0.172283 0.040536 0.044 Uiso 1 1 calc R U . . .
H23B H -0.187748 0.095035 -0.025574 0.044 Uiso 1 1 calc R U . . .
C24 C -0.3230(2) 0.0586(2) 0.03155(11) 0.0355(6) Uani 1 1 d . . . . .
H24 H -0.364234 0.107637 0.013689 0.043 Uiso 1 1 calc R U . . .
C25 C -0.3383(2) 0.06116(19) 0.10217(11) 0.0337(6) Uani 1 1 d . . . . .
H25A H -0.419308 0.036581 0.109500 0.040 Uiso 1 1 calc R U . . .
H25B H -0.309228 0.136508 0.123404 0.040 Uiso 1 1 calc R U . . .
C26 C -0.27444(19) -0.01361(18) 0.12971(11) 0.0294(6) Uani 1 1 d . . . . .
H26 H -0.285142 -0.012020 0.175939 0.035 Uiso 1 1 calc R U . . .
C27 C -0.18104(19) -0.0941(2) 0.01472(11) 0.0372(6) Uani 1 1 d . . . . .
H27A H -0.139951 -0.143318 0.031467 0.045 Uiso 1 1 calc R U . . .
H27B H -0.171078 -0.095984 -0.031120 0.045 Uiso 1 1 calc R U . . .
C28 C -0.3706(2) -0.0578(2) -0.00017(11) 0.0382(6) Uani 1 1 d . . . . .
H28A H -0.451458 -0.082656 0.007620 0.046 Uiso 1 1 calc R U . . .
H28B H -0.363812 -0.060449 -0.046303 0.046 Uiso 1 1 calc R U . . .
C29 C -0.3195(2) -0.12977(19) 0.09730(11) 0.0338(6) Uani 1 1 d . . . . .
H29A H -0.399965 -0.156850 0.105365 0.041 Uiso 1 1 calc R U . . .
H29B H -0.277527 -0.177717 0.114649 0.041 Uiso 1 1 calc R U . . .
C30 C -0.30653(19) -0.1326(2) 0.02604(11) 0.0368(6) Uani 1 1 d . . . . .
H30 H -0.337443 -0.208689 0.004822 0.044 Uiso 1 1 calc R U . . .
C31 C 0.0764(2) 0.29659(18) 0.20486(10) 0.0300(6) Uani 1 1 d . . . . .
H31 H 0.143136 0.331283 0.234899 0.036 Uiso 1 1 calc R U . . .
C32 C -0.0245(2) 0.32979(19) 0.23086(11) 0.0352(6) Uani 1 1 d . . . . .
H32A H -0.091485 0.294598 0.202835 0.053 Uiso 1 1 calc R U . . .
H32B H -0.011315 0.408985 0.233635 0.053 Uiso 1 1 calc R U . . .
H32C H -0.036102 0.307295 0.272963 0.053 Uiso 1 1 calc R U . . .
C33 C 0.10470(19) 0.32925(17) 0.14065(10) 0.0277(5) Uani 1 1 d . . . . .
C34 C 0.2147(2) 0.35234(18) 0.11834(10) 0.0311(6) Uani 1 1 d . . . . .
H34 H 0.282169 0.356141 0.142450 0.037 Uiso 1 1 calc R U . . .
C35 C 0.2069(2) 0.36879(18) 0.05391(11) 0.0359(6) Uani 1 1 d . . . . .
H35 H 0.267897 0.384883 0.027385 0.043 Uiso 1 1 calc R U . . .
C36 C 0.0925(2) 0.35696(19) 0.03637(11) 0.0385(6) Uani 1 1 d . . . . .
H36 H 0.062950 0.363811 -0.004133 0.046 Uiso 1 1 calc R U . . .
C37 C 0.0291(2) 0.33309(18) 0.08951(11) 0.0344(6) Uani 1 1 d . . . . .
H37 H -0.050169 0.321626 0.090828 0.041 Uiso 1 1 calc R U . . .
C38 C 0.1203(2) 0.59681(18) 0.17591(11) 0.0338(6) Uani 1 1 d . . . . .
H38 H 0.086195 0.584910 0.214602 0.041 Uiso 1 1 calc R U . . .
C39 C 0.2366(2) 0.61406(18) 0.16662(11) 0.0359(6) Uani 1 1 d . . . . .
H39 H 0.293846 0.615146 0.197770 0.043 Uiso 1 1 calc R U . . .
C40 C 0.2525(2) 0.62942(19) 0.10265(11) 0.0374(6) Uani 1 1 d . . . . .
H40 H 0.322294 0.642768 0.083313 0.045 Uiso 1 1 calc R U . . .
C41 C 0.1459(2) 0.62134(19) 0.07266(11) 0.0376(6) Uani 1 1 d . . . . .
H41 H 0.131783 0.628737 0.029652 0.045 Uiso 1 1 calc R U . . .
C42 C 0.0635(2) 0.60025(19) 0.11796(11) 0.0370(6) Uani 1 1 d . . . . .
H42 H -0.015273 0.590303 0.110611 0.044 Uiso 1 1 calc R U . . .
Fe2 Fe 0.63808(3) 1.06491(3) 0.34699(2) 0.02396(11) Uani 1 1 d . . . . .
Ti2 Ti 0.59848(3) 0.59551(3) 0.31692(2) 0.02785(12) Uani 1 1 d . . . . .
O2 O 0.54768(12) 0.70972(11) 0.29197(6) 0.0277(4) Uani 1 1 d . . . . .
C43 C 0.74604(19) 0.57748(18) 0.26825(11) 0.0304(6) Uani 1 1 d . . . . .
C44 C 0.75477(19) 0.5239(2) 0.32328(11) 0.0348(6) Uani 1 1 d . . . . .
H44 H 0.746922 0.448132 0.323289 0.042 Uiso 1 1 calc R U . . .
C45 C 0.7766(2) 0.60141(19) 0.37629(12) 0.0362(6) Uani 1 1 d . . . . .
H45 H 0.783818 0.586954 0.418616 0.043 Uiso 1 1 calc R U . . .
C46 C 0.78611(19) 0.7044(2) 0.35723(12) 0.0366(6) Uani 1 1 d . . . . .
H46 H 0.799987 0.771418 0.384147 0.044 Uiso 1 1 calc R U . . .
C47 C 0.77153(19) 0.69069(19) 0.29151(11) 0.0331(6) Uani 1 1 d . . . . .
H47 H 0.777618 0.747893 0.266106 0.040 Uiso 1 1 calc R U . . .
C48 C 0.66151(19) 0.52923(18) 0.21855(11) 0.0314(6) Uani 1 1 d . . . . .
C49 C 0.64628(19) 0.59572(19) 0.16492(10) 0.0313(6) Uani 1 1 d . . . . .
H49 H 0.651927 0.672775 0.182689 0.038 Uiso 1 1 calc R U . . .
C50 C 0.5322(2) 0.5466(2) 0.12958(11) 0.0364(6) Uani 1 1 d . . . . .
H50A H 0.522724 0.590248 0.095388 0.044 Uiso 1 1 calc R U . . .
H50B H 0.471733 0.548508 0.158814 0.044 Uiso 1 1 calc R U . . .
C51 C 0.5226(2) 0.4296(2) 0.10159(11) 0.0408(6) Uani 1 1 d . . . . .
H51 H 0.447484 0.398600 0.078257 0.049 Uiso 1 1 calc R U . . .
C52 C 0.5344(2) 0.3628(2) 0.15527(11) 0.0387(6) Uani 1 1 d . . . . .
H52A H 0.472812 0.363136 0.183929 0.046 Uiso 1 1 calc R U . . .
H52B H 0.528791 0.286507 0.137757 0.046 Uiso 1 1 calc R U . . .
C53 C 0.6482(2) 0.41141(19) 0.19205(11) 0.0353(6) Uani 1 1 d . . . . .
H53 H 0.655947 0.367832 0.227119 0.042 Uiso 1 1 calc R U . . .
C54 C 0.7400(2) 0.59219(19) 0.11917(11) 0.0346(6) Uani 1 1 d . . . . .
H54A H 0.732664 0.635624 0.084547 0.042 Uiso 1 1 calc R U . . .
H54B H 0.814583 0.624050 0.141824 0.042 Uiso 1 1 calc R U . . .
C55 C 0.6160(2) 0.4261(2) 0.05632(12) 0.0438(7) Uani 1 1 d . . . . .
H55A H 0.609913 0.349937 0.038306 0.053 Uiso 1 1 calc R U . . .
H55B H 0.607927 0.468279 0.021187 0.053 Uiso 1 1 calc R U . . .
C56 C 0.7426(2) 0.4084(2) 0.14628(12) 0.0409(6) Uani 1 1 d . . . . .
H56A H 0.816975 0.439213 0.169328 0.049 Uiso 1 1 calc R U . . .
H56B H 0.737846 0.332153 0.129089 0.049 Uiso 1 1 calc R U . . .
C57 C 0.7308(2) 0.4744(2) 0.09199(11) 0.0398(6) Uani 1 1 d . . . . .
H57 H 0.791982 0.471963 0.062569 0.048 Uiso 1 1 calc R U . . .
C58 C 0.41077(19) 0.55811(17) 0.36440(10) 0.0290(6) Uani 1 1 d . . . . .
C59 C 0.4948(2) 0.54136(18) 0.40638(11) 0.0328(6) Uani 1 1 d . . . . .
H59 H 0.520827 0.583070 0.446136 0.039 Uiso 1 1 calc R U . . .
C60 C 0.5333(2) 0.45271(19) 0.37938(11) 0.0341(6) Uani 1 1 d . . . . .
H60 H 0.586394 0.421789 0.398704 0.041 Uiso 1 1 calc R U . . .
C61 C 0.48000(19) 0.41822(18) 0.31929(11) 0.0313(6) Uani 1 1 d . . . . .
H61 H 0.491982 0.361328 0.289894 0.038 Uiso 1 1 calc R U . . .
C62 C 0.40481(19) 0.48333(17) 0.31008(11) 0.0286(6) Uani 1 1 d . . . . .
H62 H 0.357743 0.477437 0.273045 0.034 Uiso 1 1 calc R U . . .
C63 C 0.3422(2) 0.64048(18) 0.37606(10) 0.0316(6) Uani 1 1 d . . . . .
H63 H 0.381695 0.707119 0.357600 0.038 Uiso 1 1 calc R U . . .
C64 C 0.2226(2) 0.6016(2) 0.34429(11) 0.0364(6) Uani 1 1 d . . . . .
H64 H 0.227121 0.577966 0.298433 0.044 Uiso 1 1 calc R U . . .
C65 C 0.1641(2) 0.6947(2) 0.35141(12) 0.0461(7) Uani 1 1 d . . . . .
H65A H 0.207706 0.756887 0.331482 0.055 Uiso 1 1 calc R U . . .
H65B H 0.087888 0.670004 0.329883 0.055 Uiso 1 1 calc R U . . .
C66 C 0.1553(2) 0.7307(2) 0.42159(11) 0.0395(6) Uani 1 1 d . . . . .
H66 H 0.118203 0.792046 0.426363 0.047 Uiso 1 1 calc R U . . .
C67 C 0.2728(2) 0.76706(19) 0.45436(12) 0.0408(6) Uani 1 1 d . . . . .
H67A H 0.267469 0.789633 0.499770 0.049 Uiso 1 1 calc R U . . .
H67B H 0.317742 0.830561 0.436028 0.049 Uiso 1 1 calc R U . . .
C68 C 0.3317(2) 0.67498(18) 0.44678(11) 0.0345(6) Uani 1 1 d . . . . .
H68 H 0.408516 0.700354 0.468759 0.041 Uiso 1 1 calc R U . . .
C69 C 0.1528(2) 0.5057(2) 0.37465(11) 0.0381(6) Uani 1 1 d . . . . .
H69A H 0.076545 0.480452 0.353219 0.046 Uiso 1 1 calc R U . . .
H69B H 0.188946 0.444561 0.369812 0.046 Uiso 1 1 calc R U . . .
C70 C 0.0856(2) 0.6337(2) 0.45160(12) 0.0395(6) Uani 1 1 d . . . . .
H70A H 0.078408 0.656340 0.496799 0.047 Uiso 1 1 calc R U . . .
H70B H 0.009137 0.608758 0.430425 0.047 Uiso 1 1 calc R U . . .
C71 C 0.2619(2) 0.57858(19) 0.47683(11) 0.0354(6) Uani 1 1 d . . . . .
H71A H 0.298727 0.517932 0.472394 0.042 Uiso 1 1 calc R U . . .
H71B H 0.257375 0.600745 0.522384 0.042 Uiso 1 1 calc R U . . .
C72 C 0.1440(2) 0.54097(19) 0.44480(11) 0.0361(6) Uani 1 1 d . . . . .
H72 H 0.099034 0.477996 0.464457 0.043 Uiso 1 1 calc R U . . .
C73 C 0.57157(19) 0.81629(17) 0.27327(10) 0.0279(5) Uani 1 1 d . . . . .
H73 H 0.638975 0.826348 0.247466 0.033 Uiso 1 1 calc R U . . .
C74 C 0.4722(2) 0.82614(19) 0.23262(11) 0.0347(6) Uani 1 1 d . . . . .
H74A H 0.460299 0.772532 0.194826 0.052 Uiso 1 1 calc R U . . .
H74B H 0.487431 0.899527 0.220142 0.052 Uiso 1 1 calc R U . . .
H74C H 0.404512 0.812739 0.256612 0.052 Uiso 1 1 calc R U . . .
C75 C 0.59974(18) 0.89706(17) 0.33171(10) 0.0256(5) Uani 1 1 d . . . . .
C76 C 0.5241(2) 0.93369(18) 0.37235(11) 0.0340(6) Uani 1 1 d . . . . .
H76 H 0.444658 0.917404 0.364764 0.041 Uiso 1 1 calc R U . . .
C77 C 0.5868(2) 0.99855(19) 0.42607(11) 0.0397(7) Uani 1 1 d . . . . .
H77 H 0.557001 1.032968 0.460760 0.048 Uiso 1 1 calc R U . . .
C78 C 0.7019(2) 1.00293(19) 0.41886(11) 0.0369(6) Uani 1 1 d . . . . .
H78 H 0.762932 1.040748 0.447918 0.044 Uiso 1 1 calc R U . . .
C79 C 0.7098(2) 0.94127(18) 0.36096(10) 0.0296(6) Uani 1 1 d . . . . .
H79 H 0.777574 0.930959 0.344242 0.036 Uiso 1 1 calc R U . . .
C80 C 0.6132(2) 1.13011(18) 0.26617(11) 0.0327(6) Uani 1 1 d . . . . .
H80 H 0.583252 1.090867 0.226339 0.039 Uiso 1 1 calc R U . . .
C81 C 0.5506(2) 1.16574(18) 0.31429(11) 0.0351(6) Uani 1 1 d . . . . .
H81 H 0.471223 1.154864 0.312676 0.042 Uiso 1 1 calc R U . . .
C82 C 0.6271(2) 1.22068(18) 0.36551(11) 0.0343(6) Uani 1 1 d . . . . .
H82 H 0.607995 1.252963 0.404478 0.041 Uiso 1 1 calc R U . . .
C83 C 0.7368(2) 1.21905(18) 0.34843(11) 0.0316(6) Uani 1 1 d . . . . .
H83 H 0.804524 1.250530 0.373854 0.038 Uiso 1 1 calc R U . . .
C84 C 0.7284(2) 1.16264(18) 0.28719(11) 0.0325(6) Uani 1 1 d . . . . .
H84 H 0.789173 1.148900 0.264129 0.039 Uiso 1 1 calc R U . . .
 
loop_
 _atom_site_aniso_label
 _atom_site_aniso_U_11
 _atom_site_aniso_U_22
 _atom_site_aniso_U_33
 _atom_site_aniso_U_23
 _atom_site_aniso_U_13
 _atom_site_aniso_U_12
Fe1 0.0324(2) 0.0264(2) 0.0224(2) 0.00800(16) 0.00158(16) 0.00710(17)
Ti1 0.0269(2) 0.0240(2) 0.0239(2) 0.00639(18) -0.00047(18) 0.00442(18)
O1 0.0305(9) 0.0235(9) 0.0266(8) 0.0068(7) -0.0010(7) 0.0039(7)
C1 0.0245(13) 0.0293(13) 0.0217(12) 0.0056(11) -0.0046(10) 0.0048(10)
C2 0.0233(13) 0.0263(13) 0.0242(13) 0.0043(11) -0.0010(10) 0.0028(10)
C3 0.0268(13) 0.0341(15) 0.0250(14) 0.0059(11) 0.0009(10) 0.0028(11)
C4 0.0269(13) 0.0356(15) 0.0292(14) -0.0003(11) 0.0013(10) 0.0089(11)
C5 0.0270(13) 0.0295(14) 0.0305(14) 0.0063(11) -0.0022(10) 0.0080(11)
C6 0.0301(13) 0.0301(13) 0.0247(13) 0.0092(11) -0.0014(11) 0.0074(11)
C7 0.0361(14) 0.0305(14) 0.0276(13) 0.0094(11) 0.0032(11) 0.0097(11)
C8 0.0382(15) 0.0376(15) 0.0334(14) 0.0139(12) 0.0060(11) 0.0088(12)
C9 0.0380(15) 0.0442(16) 0.0334(14) 0.0146(12) 0.0122(12) 0.0127(12)
C10 0.0384(15) 0.0357(14) 0.0308(14) 0.0057(11) 0.0026(11) 0.0126(12)
C11 0.0347(14) 0.0299(14) 0.0219(12) 0.0099(10) 0.0017(10) 0.0087(11)
C12 0.0397(15) 0.0392(15) 0.0265(13) 0.0133(11) 0.0010(11) 0.0126(12)
C13 0.0556(17) 0.0439(16) 0.0241(13) 0.0108(12) 0.0073(12) 0.0156(13)
C14 0.0384(15) 0.0338(14) 0.0271(13) 0.0048(11) 0.0008(11) 0.0073(12)
C15 0.0433(16) 0.0423(15) 0.0220(13) 0.0077(11) -0.0015(11) 0.0117(12)
C16 0.0260(13) 0.0220(12) 0.0296(14) 0.0025(10) -0.0015(10) -0.0001(11)
C17 0.0288(13) 0.0256(13) 0.0305(14) 0.0084(10) 0.0017(10) 0.0000(11)
C18 0.0333(14) 0.0267(13) 0.0355(15) 0.0111(11) -0.0041(12) -0.0019(11)
C19 0.0312(14) 0.0193(13) 0.0499(17) 0.0014(12) -0.0076(12) 0.0037(11)
C20 0.0304(14) 0.0262(13) 0.0316(14) -0.0020(11) -0.0006(11) 0.0032(11)
C21 0.0280(13) 0.0250(13) 0.0261(13) 0.0013(10) -0.0010(10) 0.0032(10)
C22 0.0250(13) 0.0425(15) 0.0259(13) 0.0063(11) 0.0017(10) 0.0039(11)
C23 0.0354(15) 0.0459(16) 0.0270(13) 0.0098(12) -0.0028(11) 0.0049(12)
C24 0.0323(14) 0.0409(15) 0.0341(14) 0.0088(12) -0.0051(11) 0.0098(12)
C25 0.0294(14) 0.0357(14) 0.0354(14) 0.0022(11) -0.0003(11) 0.0088(11)
C26 0.0313(14) 0.0326(14) 0.0247(13) 0.0034(11) 0.0018(10) 0.0090(11)
C27 0.0322(14) 0.0521(17) 0.0264(13) -0.0046(12) -0.0001(11) 0.0134(12)
C28 0.0290(14) 0.0529(17) 0.0293(14) -0.0007(12) -0.0032(11) 0.0073(13)
C29 0.0271(13) 0.0332(15) 0.0402(15) 0.0069(12) 0.0038(11) 0.0052(11)
C30 0.0302(14) 0.0361(15) 0.0375(15) -0.0090(12) -0.0037(11) 0.0031(12)
C31 0.0351(14) 0.0247(14) 0.0299(13) 0.0071(10) 0.0005(11) 0.0054(11)
C32 0.0409(15) 0.0308(14) 0.0357(14) 0.0102(11) 0.0065(12) 0.0092(12)
C33 0.0334(14) 0.0232(13) 0.0262(13) 0.0045(10) 0.0009(11) 0.0059(11)
C34 0.0384(15) 0.0298(14) 0.0281(14) 0.0092(11) 0.0027(11) 0.0116(11)
C35 0.0508(18) 0.0291(14) 0.0315(15) 0.0083(11) 0.0130(12) 0.0135(12)
C36 0.0554(18) 0.0348(15) 0.0234(14) 0.0045(11) -0.0058(13) 0.0089(13)
C37 0.0343(14) 0.0323(14) 0.0331(14) 0.0085(11) -0.0032(12) 0.0007(11)
C38 0.0480(17) 0.0265(13) 0.0273(14) 0.0064(11) 0.0072(12) 0.0080(12)
C39 0.0406(16) 0.0300(14) 0.0334(15) 0.0049(11) -0.0004(12) 0.0023(12)
C40 0.0442(17) 0.0286(14) 0.0389(16) 0.0095(11) 0.0124(13) 0.0051(12)
C41 0.0567(18) 0.0342(15) 0.0285(14) 0.0133(11) 0.0080(13) 0.0194(13)
C42 0.0415(15) 0.0346(15) 0.0386(15) 0.0092(12) 0.0037(13) 0.0146(12)
Fe2 0.0276(2) 0.0215(2) 0.0225(2) 0.00442(15) 0.00271(15) 0.00494(16)
Ti2 0.0322(3) 0.0230(2) 0.0282(2) 0.00706(18) 0.00075(18) 0.00525(19)
O2 0.0337(9) 0.0210(9) 0.0279(8) 0.0051(7) 0.0025(7) 0.0051(7)
C43 0.0270(14) 0.0332(15) 0.0334(14) 0.0096(12) 0.0026(11) 0.0100(11)
C44 0.0334(14) 0.0305(14) 0.0426(16) 0.0122(13) -0.0013(12) 0.0090(11)
C45 0.0353(15) 0.0381(16) 0.0355(15) 0.0111(13) -0.0066(11) 0.0081(12)
C46 0.0336(14) 0.0330(15) 0.0409(16) 0.0082(12) -0.0056(11) 0.0037(11)
C47 0.0305(14) 0.0336(15) 0.0361(16) 0.0117(12) 0.0021(11) 0.0068(11)
C48 0.0304(14) 0.0312(14) 0.0338(14) 0.0071(11) 0.0086(11) 0.0081(11)
C49 0.0392(15) 0.0302(14) 0.0273(13) 0.0065(11) 0.0060(11) 0.0126(11)
C50 0.0384(15) 0.0455(16) 0.0270(13) 0.0071(12) 0.0037(11) 0.0123(12)
C51 0.0370(15) 0.0476(17) 0.0334(15) 0.0028(12) 0.0015(12) 0.0041(13)
C52 0.0379(15) 0.0358(15) 0.0397(15) 0.0054(12) 0.0072(12) 0.0034(12)
C53 0.0397(15) 0.0349(15) 0.0343(14) 0.0094(11) 0.0076(12) 0.0123(12)
C54 0.0406(15) 0.0324(14) 0.0323(14) 0.0063(11) 0.0106(11) 0.0100(12)
C55 0.0541(18) 0.0403(15) 0.0331(15) -0.0032(12) 0.0119(13) 0.0069(13)
C56 0.0382(15) 0.0327(15) 0.0530(17) 0.0003(12) 0.0084(13) 0.0126(12)
C57 0.0419(16) 0.0402(16) 0.0378(15) 0.0050(12) 0.0156(12) 0.0100(13)
C58 0.0334(14) 0.0242(13) 0.0297(14) 0.0109(11) 0.0074(11) 0.0040(11)
C59 0.0416(15) 0.0295(14) 0.0258(13) 0.0076(11) 0.0039(11) 0.0047(12)
C60 0.0376(15) 0.0292(14) 0.0378(15) 0.0161(12) 0.0055(12) 0.0075(12)
C61 0.0351(14) 0.0242(13) 0.0338(15) 0.0070(11) 0.0062(11) 0.0044(11)
C62 0.0293(13) 0.0230(13) 0.0318(14) 0.0065(11) 0.0020(10) 0.0022(11)
C63 0.0422(15) 0.0253(13) 0.0286(13) 0.0101(10) 0.0104(11) 0.0075(11)
C64 0.0494(16) 0.0444(15) 0.0215(13) 0.0054(11) 0.0042(11) 0.0227(13)
C65 0.0619(18) 0.0537(17) 0.0353(15) 0.0164(13) 0.0125(13) 0.0323(15)
C66 0.0526(17) 0.0364(15) 0.0367(15) 0.0100(12) 0.0163(13) 0.0207(13)
C67 0.0511(17) 0.0294(14) 0.0404(15) 0.0019(12) 0.0187(13) 0.0065(12)
C68 0.0368(15) 0.0309(14) 0.0318(14) -0.0009(11) 0.0034(11) 0.0035(12)
C69 0.0332(14) 0.0375(15) 0.0406(15) -0.0023(12) -0.0047(12) 0.0076(12)
C70 0.0390(15) 0.0439(16) 0.0343(14) 0.0036(12) 0.0079(12) 0.0083(13)
C71 0.0456(16) 0.0383(15) 0.0232(13) 0.0067(11) 0.0056(11) 0.0110(12)
C72 0.0392(15) 0.0301(14) 0.0365(15) 0.0097(11) 0.0080(12) 0.0015(12)
C73 0.0323(14) 0.0227(13) 0.0287(13) 0.0065(11) 0.0031(11) 0.0054(10)
C74 0.0406(15) 0.0267(13) 0.0341(14) 0.0054(11) -0.0038(11) 0.0039(11)
C75 0.0326(14) 0.0210(12) 0.0246(13) 0.0089(10) 0.0042(11) 0.0063(11)
C76 0.0350(14) 0.0243(13) 0.0398(15) 0.0057(12) 0.0126(12) 0.0003(11)
C77 0.0614(19) 0.0276(14) 0.0271(15) 0.0064(12) 0.0184(13) 0.0030(13)
C78 0.0528(18) 0.0299(14) 0.0257(14) 0.0094(11) -0.0056(12) 0.0049(12)
C79 0.0351(15) 0.0276(13) 0.0283(14) 0.0080(11) 0.0013(11) 0.0101(11)
C80 0.0470(17) 0.0250(13) 0.0246(13) 0.0074(10) -0.0031(12) 0.0054(12)
C81 0.0315(14) 0.0297(14) 0.0459(16) 0.0089(12) -0.0031(13) 0.0101(12)
C82 0.0431(16) 0.0243(13) 0.0372(15) 0.0017(11) 0.0010(13) 0.0128(12)
C83 0.0323(15) 0.0223(13) 0.0379(16) 0.0067(11) -0.0033(11) 0.0023(11)
C84 0.0377(16) 0.0271(13) 0.0341(15) 0.0124(11) 0.0093(11) 0.0063(11)
 
_geom_special_details
;
 All esds (except the esd in the dihedral angle between two l.s. planes)
 are estimated using the full covariance matrix.  The cell esds are taken
 into account individually in the estimation of esds in distances, angles
 and torsion angles; correlations between esds in cell parameters are only
 used when they are defined by crystal symmetry.  An approximate (isotropic)
 treatment of cell esds is used for estimating esds involving l.s. planes.
;
 
loop_
 _geom_bond_atom_site_label_1
 _geom_bond_atom_site_label_2
 _geom_bond_distance
 _geom_bond_site_symmetry_2
 _geom_bond_publ_flag
Fe1 C36 2.037(2) . ?
Fe1 C35 2.039(2) . ?
Fe1 C42 2.043(2) . ?
Fe1 C34 2.045(2) . ?
Fe1 C41 2.046(2) . ?
Fe1 C38 2.047(2) . ?
Fe1 C39 2.048(2) . ?
Fe1 C37 2.048(2) . ?
Fe1 C40 2.048(2) . ?
Fe1 C33 2.069(2) . ?
Ti1 O1 1.8536(14) . ?
Ti1 C1 2.165(2) . ?
Ti1 C2 2.287(2) . ?
Ti1 C5 2.332(2) . ?
Ti1 C20 2.388(2) . ?
Ti1 C19 2.392(2) . ?
Ti1 C18 2.393(2) . ?
Ti1 C6 2.411(2) . ?
Ti1 C17 2.427(2) . ?
Ti1 C3 2.452(2) . ?
Ti1 C16 2.476(2) . ?
Ti1 C4 2.484(2) . ?
O1 C31 1.421(3) . ?
C1 C6 1.437(3) . ?
C1 C5 1.437(3) . ?
C1 C2 1.438(3) . ?
C2 C3 1.400(3) . ?
C2 H2 0.9500 . ?
C3 C4 1.397(3) . ?
C3 H3 0.9500 . ?
C4 C5 1.398(3) . ?
C4 H4 0.9500 . ?
C5 H5 0.9500 . ?
C6 C11 1.522(3) . ?
C6 C7 1.524(3) . ?
C7 C8 1.528(3) . ?
C7 C12 1.541(3) . ?
C7 H7 1.0000 . ?
C8 C9 1.526(3) . ?
C8 H8A 0.9900 . ?
C8 H8B 0.9900 . ?
C9 C13 1.526(3) . ?
C9 C10 1.531(3) . ?
C9 H9 1.0000 . ?
C10 C11 1.533(3) . ?
C10 H10A 0.9900 . ?
C10 H10B 0.9900 . ?
C11 C14 1.540(3) . ?
C11 H11 1.0000 . ?
C12 C15 1.529(3) . ?
C12 H12A 0.9900 . ?
C12 H12B 0.9900 . ?
C13 C15 1.529(3) . ?
C13 H13A 0.9900 . ?
C13 H13B 0.9900 . ?
C14 C15 1.542(3) . ?
C14 H14A 0.9900 . ?
C14 H14B 0.9900 . ?
C15 H15 1.0000 . ?
C16 C20 1.410(3) . ?
C16 C17 1.412(3) . ?
C16 C21 1.514(3) . ?
C17 C18 1.414(3) . ?
C17 H17 0.9500 . ?
C18 C19 1.396(3) . ?
C18 H18 0.9500 . ?
C19 C20 1.412(3) . ?
C19 H19 0.9500 . ?
C20 H20 0.9500 . ?
C21 C22 1.545(3) . ?
C21 C26 1.550(3) . ?
C21 H21 1.0000 . ?
C22 C27 1.532(3) . ?
C22 C23 1.534(3) . ?
C22 H22 1.0000 . ?
C23 C24 1.531(3) . ?
C23 H23A 0.9900 . ?
C23 H23B 0.9900 . ?
C24 C25 1.525(3) . ?
C24 C28 1.525(3) . ?
C24 H24 1.0000 . ?
C25 C26 1.535(3) . ?
C25 H25A 0.9900 . ?
C25 H25B 0.9900 . ?
C26 C29 1.524(3) . ?
C26 H26 1.0000 . ?
C27 C30 1.533(3) . ?
C27 H27A 0.9900 . ?
C27 H27B 0.9900 . ?
C28 C30 1.525(3) . ?
C28 H28A 0.9900 . ?
C28 H28B 0.9900 . ?
C29 C30 1.534(3) . ?
C29 H29A 0.9900 . ?
C29 H29B 0.9900 . ?
C30 H30 1.0000 . ?
C31 C33 1.506(3) . ?
C31 C32 1.512(3) . ?
C31 H31 1.0000 . ?
C32 H32A 0.9800 . ?
C32 H32B 0.9800 . ?
C32 H32C 0.9800 . ?
C33 C34 1.420(3) . ?
C33 C37 1.426(3) . ?
C34 C35 1.421(3) . ?
C34 H34 0.9500 . ?
C35 C36 1.411(3) . ?
C35 H35 0.9500 . ?
C36 C37 1.417(3) . ?
C36 H36 0.9500 . ?
C37 H37 0.9500 . ?
C38 C42 1.413(3) . ?
C38 C39 1.414(3) . ?
C38 H38 0.9500 . ?
C39 C40 1.417(3) . ?
C39 H39 0.9500 . ?
C40 C41 1.415(4) . ?
C40 H40 0.9500 . ?
C41 C42 1.422(3) . ?
C41 H41 0.9500 . ?
C42 H42 0.9500 . ?
Fe2 C77 2.026(2) . ?
Fe2 C82 2.027(2) . ?
Fe2 C78 2.030(2) . ?
Fe2 C83 2.036(2) . ?
Fe2 C76 2.038(2) . ?
Fe2 C79 2.041(2) . ?
Fe2 C81 2.041(2) . ?
Fe2 C84 2.047(2) . ?
Fe2 C80 2.049(2) . ?
Fe2 C75 2.065(2) . ?
Ti2 O2 1.8513(14) . ?
Ti2 C43 2.169(2) . ?
Ti2 C47 2.287(2) . ?
Ti2 C44 2.334(2) . ?
Ti2 C61 2.375(2) . ?
Ti2 C60 2.378(2) . ?
Ti2 C48 2.402(2) . ?
Ti2 C59 2.404(2) . ?
Ti2 C62 2.442(2) . ?
Ti2 C46 2.447(2) . ?
Ti2 C45 2.475(2) . ?
Ti2 C58 2.509(2) . ?
O2 C73 1.427(3) . ?
C43 C47 1.429(3) . ?
C43 C48 1.431(3) . ?
C43 C44 1.442(3) . ?
C44 C45 1.389(3) . ?
C44 H44 0.9500 . ?
C45 C46 1.403(3) . ?
C45 H45 0.9500 . ?
C46 C47 1.396(3) . ?
C46 H46 0.9500 . ?
C47 H47 0.9500 . ?
C48 C53 1.516(3) . ?
C48 C49 1.537(3) . ?
C49 C50 1.521(3) . ?
C49 C54 1.541(3) . ?
C49 H49 1.0000 . ?
C50 C51 1.523(3) . ?
C50 H50A 0.9900 . ?
C50 H50B 0.9900 . ?
C51 C52 1.531(3) . ?
C51 C55 1.531(3) . ?
C51 H51 1.0000 . ?
C52 C53 1.531(3) . ?
C52 H52A 0.9900 . ?
C52 H52B 0.9900 . ?
C53 C56 1.547(3) . ?
C53 H53 1.0000 . ?
C54 C57 1.527(3) . ?
C54 H54A 0.9900 . ?
C54 H54B 0.9900 . ?
C55 C57 1.530(4) . ?
C55 H55A 0.9900 . ?
C55 H55B 0.9900 . ?
C56 C57 1.535(3) . ?
C56 H56A 0.9900 . ?
C56 H56B 0.9900 . ?
C57 H57 1.0000 . ?
C58 C62 1.405(3) . ?
C58 C59 1.420(3) . ?
C58 C63 1.512(3) . ?
C59 C60 1.408(3) . ?
C59 H59 0.9500 . ?
C60 C61 1.395(3) . ?
C60 H60 0.9500 . ?
C61 C62 1.415(3) . ?
C61 H61 0.9500 . ?
C62 H62 0.9500 . ?
C63 C64 1.537(3) . ?
C63 C68 1.545(3) . ?
C63 H63 1.0000 . ?
C64 C69 1.534(3) . ?
C64 C65 1.535(3) . ?
C64 H64 1.0000 . ?
C65 C66 1.534(3) . ?
C65 H65A 0.9900 . ?
C65 H65B 0.9900 . ?
C66 C67 1.523(4) . ?
C66 C70 1.539(3) . ?
C66 H66 1.0000 . ?
C67 C68 1.527(3) . ?
C67 H67A 0.9900 . ?
C67 H67B 0.9900 . ?
C68 C71 1.535(3) . ?
C68 H68 1.0000 . ?
C69 C72 1.532(3) . ?
C69 H69A 0.9900 . ?
C69 H69B 0.9900 . ?
C70 C72 1.530(3) . ?
C70 H70A 0.9900 . ?
C70 H70B 0.9900 . ?
C71 C72 1.520(3) . ?
C71 H71A 0.9900 . ?
C71 H71B 0.9900 . ?
C72 H72 1.0000 . ?
C73 C75 1.499(3) . ?
C73 C74 1.516(3) . ?
C73 H73 1.0000 . ?
C74 H74A 0.9800 . ?
C74 H74B 0.9800 . ?
C74 H74C 0.9800 . ?
C75 C76 1.421(3) . ?
C75 C79 1.422(3) . ?
C76 C77 1.417(3) . ?
C76 H76 0.9500 . ?
C77 C78 1.416(4) . ?
C77 H77 0.9500 . ?
C78 C79 1.410(3) . ?
C78 H78 0.9500 . ?
C79 H79 0.9500 . ?
C80 C81 1.407(3) . ?
C80 C84 1.414(3) . ?
C80 H80 0.9500 . ?
C81 C82 1.415(3) . ?
C81 H81 0.9500 . ?
C82 C83 1.414(3) . ?
C82 H82 0.9500 . ?
C83 C84 1.409(3) . ?
C83 H83 0.9500 . ?
C84 H84 0.9500 . ?
 
loop_
 _geom_angle_atom_site_label_1
 _geom_angle_atom_site_label_2
 _geom_angle_atom_site_label_3
 _geom_angle
 _geom_angle_site_symmetry_1
 _geom_angle_site_symmetry_3
 _geom_angle_publ_flag
C36 Fe1 C35 40.50(10) . . ?
C36 Fe1 C42 117.95(10) . . ?
C35 Fe1 C42 151.01(9) . . ?
C36 Fe1 C34 68.18(10) . . ?
C35 Fe1 C34 40.73(9) . . ?
C42 Fe1 C34 167.03(9) . . ?
C36 Fe1 C41 106.75(10) . . ?
C35 Fe1 C41 116.91(9) . . ?
C42 Fe1 C41 40.70(9) . . ?
C34 Fe1 C41 151.32(9) . . ?
C36 Fe1 C38 152.78(10) . . ?
C35 Fe1 C38 166.30(10) . . ?
C42 Fe1 C38 40.43(9) . . ?
C34 Fe1 C38 129.45(9) . . ?
C41 Fe1 C38 67.89(9) . . ?
C36 Fe1 C39 164.54(10) . . ?
C35 Fe1 C39 127.53(10) . . ?
C42 Fe1 C39 68.26(10) . . ?
C34 Fe1 C39 109.00(10) . . ?
C41 Fe1 C39 67.99(10) . . ?
C38 Fe1 C39 40.41(9) . . ?
C36 Fe1 C37 40.60(10) . . ?
C35 Fe1 C37 68.24(10) . . ?
C42 Fe1 C37 108.48(10) . . ?
C34 Fe1 C37 68.04(10) . . ?
C41 Fe1 C37 127.47(10) . . ?
C38 Fe1 C37 120.18(10) . . ?
C39 Fe1 C37 153.93(9) . . ?
C36 Fe1 C40 126.28(10) . . ?
C35 Fe1 C40 106.73(10) . . ?
C42 Fe1 C40 68.38(10) . . ?
C34 Fe1 C40 118.39(10) . . ?
C41 Fe1 C40 40.43(10) . . ?
C38 Fe1 C40 67.96(9) . . ?
C39 Fe1 C40 40.47(9) . . ?
C37 Fe1 C40 164.54(9) . . ?
C36 Fe1 C33 68.25(9) . . ?
C35 Fe1 C33 68.32(9) . . ?
C42 Fe1 C33 129.00(9) . . ?
C34 Fe1 C33 40.40(9) . . ?
C41 Fe1 C33 166.14(10) . . ?
C38 Fe1 C33 110.24(9) . . ?
C39 Fe1 C33 120.19(9) . . ?
C37 Fe1 C33 40.51(9) . . ?
C40 Fe1 C33 152.89(10) . . ?
O1 Ti1 C1 110.85(7) . . ?
O1 Ti1 C2 84.75(7) . . ?
C1 Ti1 C2 37.58(8) . . ?
O1 Ti1 C5 143.78(7) . . ?
C1 Ti1 C5 37.05(8) . . ?
C2 Ti1 C5 59.19(8) . . ?
O1 Ti1 C20 107.22(7) . . ?
C1 Ti1 C20 140.58(8) . . ?
C2 Ti1 C20 141.01(8) . . ?
C5 Ti1 C20 103.66(8) . . ?
O1 Ti1 C19 137.69(7) . . ?
C1 Ti1 C19 110.98(8) . . ?
C2 Ti1 C19 134.68(8) . . ?
C5 Ti1 C19 77.91(8) . . ?
C20 Ti1 C19 34.36(8) . . ?
O1 Ti1 C18 123.89(7) . . ?
C1 Ti1 C18 107.05(8) . . ?
C2 Ti1 C18 144.22(8) . . ?
C5 Ti1 C18 88.95(8) . . ?
C20 Ti1 C18 56.71(8) . . ?
C19 Ti1 C18 33.92(8) . . ?
O1 Ti1 C6 99.26(7) . . ?
C1 Ti1 C6 36.10(8) . . ?
C2 Ti1 C6 64.50(8) . . ?
C5 Ti1 C6 63.86(8) . . ?
C20 Ti1 C6 143.69(8) . . ?
C19 Ti1 C6 110.78(8) . . ?
C18 Ti1 C6 87.98(8) . . ?
O1 Ti1 C17 90.39(7) . . ?
C1 Ti1 C17 132.13(8) . . ?
C2 Ti1 C17 162.96(8) . . ?
C5 Ti1 C17 122.95(8) . . ?
C20 Ti1 C17 55.98(8) . . ?
C19 Ti1 C17 56.15(8) . . ?
C18 Ti1 C17 34.10(8) . . ?
C6 Ti1 C17 100.37(7) . . ?
O1 Ti1 C3 96.01(7) . . ?
C1 Ti1 C3 59.72(8) . . ?
C2 Ti1 C3 34.15(7) . . ?
C5 Ti1 C3 56.61(8) . . ?
C20 Ti1 C3 106.88(8) . . ?
C19 Ti1 C3 110.21(8) . . ?
C18 Ti1 C3 139.17(8) . . ?
C6 Ti1 C3 94.29(7) . . ?
C17 Ti1 C3 162.86(8) . . ?
O1 Ti1 C16 81.51(7) . . ?
C1 Ti1 C16 163.36(8) . . ?
C2 Ti1 C16 158.94(7) . . ?
C5 Ti1 C16 133.89(8) . . ?
C20 Ti1 C16 33.64(7) . . ?
C19 Ti1 C16 56.22(7) . . ?
C18 Ti1 C16 56.32(7) . . ?
C6 Ti1 C16 133.53(7) . . ?
C17 Ti1 C16 33.44(7) . . ?
C3 Ti1 C16 132.06(7) . . ?
O1 Ti1 C4 128.34(7) . . ?
C1 Ti1 C4 59.04(8) . . ?
C2 Ti1 C4 56.52(8) . . ?
C5 Ti1 C4 33.57(8) . . ?
C20 Ti1 C4 89.29(8) . . ?
C19 Ti1 C4 79.97(8) . . ?
C18 Ti1 C4 106.31(8) . . ?
C6 Ti1 C4 93.43(7) . . ?
C17 Ti1 C4 136.09(8) . . ?
C3 Ti1 C4 32.87(7) . . ?
C16 Ti1 C4 122.56(7) . . ?
C31 O1 Ti1 150.88(14) . . ?
C6 C1 C5 121.6(2) . . ?
C6 C1 C2 121.53(19) . . ?
C5 C1 C2 104.99(18) . . ?
C6 C1 Ti1 81.34(13) . . ?
C5 C1 Ti1 77.80(12) . . ?
C2 C1 Ti1 75.82(12) . . ?
C3 C2 C1 109.1(2) . . ?
C3 C2 Ti1 79.41(13) . . ?
C1 C2 Ti1 66.60(12) . . ?
C3 C2 H2 125.5 . . ?
C1 C2 H2 125.5 . . ?
Ti1 C2 H2 120.0 . . ?
C4 C3 C2 108.2(2) . . ?
C4 C3 Ti1 74.82(13) . . ?
C2 C3 Ti1 66.45(12) . . ?
C4 C3 H3 125.9 . . ?
C2 C3 H3 125.9 . . ?
Ti1 C3 H3 124.3 . . ?
C3 C4 C5 108.7(2) . . ?
C3 C4 Ti1 72.31(13) . . ?
C5 C4 Ti1 67.23(12) . . ?
C3 C4 H4 125.7 . . ?
C5 C4 H4 125.7 . . ?
Ti1 C4 H4 126.3 . . ?
C4 C5 C1 108.93(19) . . ?
C4 C5 Ti1 79.21(13) . . ?
C1 C5 Ti1 65.15(11) . . ?
C4 C5 H5 125.5 . . ?
C1 C5 H5 125.5 . . ?
Ti1 C5 H5 121.5 . . ?
C1 C6 C11 118.59(19) . . ?
C1 C6 C7 118.95(19) . . ?
C11 C6 C7 110.06(18) . . ?
C1 C6 Ti1 62.56(11) . . ?
C11 C6 Ti1 115.47(14) . . ?
C7 C6 Ti1 124.29(15) . . ?
C6 C7 C8 110.88(18) . . ?
C6 C7 C12 107.39(19) . . ?
C8 C7 C12 109.03(19) . . ?
C6 C7 H7 109.8 . . ?
C8 C7 H7 109.8 . . ?
C12 C7 H7 109.8 . . ?
C9 C8 C7 110.11(19) . . ?
C9 C8 H8A 109.6 . . ?
C7 C8 H8A 109.6 . . ?
C9 C8 H8B 109.6 . . ?
C7 C8 H8B 109.6 . . ?
H8A C8 H8B 108.2 . . ?
C8 C9 C13 109.6(2) . . ?
C8 C9 C10 108.72(19) . . ?
C13 C9 C10 109.7(2) . . ?
C8 C9 H9 109.6 . . ?
C13 C9 H9 109.6 . . ?
C10 C9 H9 109.6 . . ?
C9 C10 C11 109.51(19) . . ?
C9 C10 H10A 109.8 . . ?
C11 C10 H10A 109.8 . . ?
C9 C10 H10B 109.8 . . ?
C11 C10 H10B 109.8 . . ?
H10A C10 H10B 108.2 . . ?
C6 C11 C10 110.50(18) . . ?
C6 C11 C14 108.42(18) . . ?
C10 C11 C14 109.49(18) . . ?
C6 C11 H11 109.5 . . ?
C10 C11 H11 109.5 . . ?
C14 C11 H11 109.5 . . ?
C15 C12 C7 110.12(19) . . ?
C15 C12 H12A 109.6 . . ?
C7 C12 H12A 109.6 . . ?
C15 C12 H12B 109.6 . . ?
C7 C12 H12B 109.6 . . ?
H12A C12 H12B 108.2 . . ?
C9 C13 C15 110.23(19) . . ?
C9 C13 H13A 109.6 . . ?
C15 C13 H13A 109.6 . . ?
C9 C13 H13B 109.6 . . ?
C15 C13 H13B 109.6 . . ?
H13A C13 H13B 108.1 . . ?
C11 C14 C15 109.25(19) . . ?
C11 C14 H14A 109.8 . . ?
C15 C14 H14A 109.8 . . ?
C11 C14 H14B 109.8 . . ?
C15 C14 H14B 109.8 . . ?
H14A C14 H14B 108.3 . . ?
C12 C15 C13 109.5(2) . . ?
C12 C15 C14 109.12(18) . . ?
C13 C15 C14 108.68(19) . . ?
C12 C15 H15 109.8 . . ?
C13 C15 H15 109.8 . . ?
C14 C15 H15 109.8 . . ?
C20 C16 C17 106.46(19) . . ?
C20 C16 C21 128.5(2) . . ?
C17 C16 C21 125.0(2) . . ?
C20 C16 Ti1 69.74(12) . . ?
C17 C16 Ti1 71.37(12) . . ?
C21 C16 Ti1 123.45(14) . . ?
C16 C17 C18 108.9(2) . . ?
C16 C17 Ti1 75.18(12) . . ?
C18 C17 Ti1 71.64(13) . . ?
C16 C17 H17 125.5 . . ?
C18 C17 H17 125.5 . . ?
Ti1 C17 H17 119.4 . . ?
C19 C18 C17 107.7(2) . . ?
C19 C18 Ti1 72.99(13) . . ?
C17 C18 Ti1 74.27(12) . . ?
C19 C18 H18 126.2 . . ?
C17 C18 H18 126.2 . . ?
Ti1 C18 H18 118.5 . . ?
C18 C19 C20 107.9(2) . . ?
C18 C19 Ti1 73.09(13) . . ?
C20 C19 Ti1 72.66(13) . . ?
C18 C19 H19 126.0 . . ?
C20 C19 H19 126.0 . . ?
Ti1 C19 H19 120.0 . . ?
C16 C20 C19 108.8(2) . . ?
C16 C20 Ti1 76.62(13) . . ?
C19 C20 Ti1 72.98(13) . . ?
C16 C20 H20 125.6 . . ?
C19 C20 H20 125.6 . . ?
Ti1 C20 H20 116.8 . . ?
C16 C21 C22 114.47(18) . . ?
C16 C21 C26 111.74(18) . . ?
C22 C21 C26 108.09(18) . . ?
C16 C21 H21 107.4 . . ?
C22 C21 H21 107.4 . . ?
C26 C21 H21 107.4 . . ?
C27 C22 C23 108.54(19) . . ?
C27 C22 C21 111.13(19) . . ?
C23 C22 C21 108.70(19) . . ?
C27 C22 H22 109.5 . . ?
C23 C22 H22 109.5 . . ?
C21 C22 H22 109.5 . . ?
C24 C23 C22 110.06(19) . . ?
C24 C23 H23A 109.6 . . ?
C22 C23 H23A 109.6 . . ?
C24 C23 H23B 109.6 . . ?
C22 C23 H23B 109.6 . . ?
H23A C23 H23B 108.2 . . ?
C25 C24 C28 108.7(2) . . ?
C25 C24 C23 109.70(19) . . ?
C28 C24 C23 109.7(2) . . ?
C25 C24 H24 109.6 . . ?
C28 C24 H24 109.6 . . ?
C23 C24 H24 109.6 . . ?
C24 C25 C26 109.62(19) . . ?
C24 C25 H25A 109.7 . . ?
C26 C25 H25A 109.7 . . ?
C24 C25 H25B 109.7 . . ?
C26 C25 H25B 109.7 . . ?
H25A C25 H25B 108.2 . . ?
C29 C26 C25 109.79(19) . . ?
C29 C26 C21 110.08(18) . . ?
C25 C26 C21 109.01(18) . . ?
C29 C26 H26 109.3 . . ?
C25 C26 H26 109.3 . . ?
C21 C26 H26 109.3 . . ?
C22 C27 C30 109.64(19) . . ?
C22 C27 H27A 109.7 . . ?
C30 C27 H27A 109.7 . . ?
C22 C27 H27B 109.7 . . ?
C30 C27 H27B 109.7 . . ?
H27A C27 H27B 108.2 . . ?
C30 C28 C24 109.78(19) . . ?
C30 C28 H28A 109.7 . . ?
C24 C28 H28A 109.7 . . ?
C30 C28 H28B 109.7 . . ?
C24 C28 H28B 109.7 . . ?
H28A C28 H28B 108.2 . . ?
C26 C29 C30 109.76(19) . . ?
C26 C29 H29A 109.7 . . ?
C30 C29 H29A 109.7 . . ?
C26 C29 H29B 109.7 . . ?
C30 C29 H29B 109.7 . . ?
H29A C29 H29B 108.2 . . ?
C28 C30 C27 110.1(2) . . ?
C28 C30 C29 109.35(19) . . ?
C27 C30 C29 108.68(19) . . ?
C28 C30 H30 109.6 . . ?
C27 C30 H30 109.6 . . ?
C29 C30 H30 109.6 . . ?
O1 C31 C33 108.95(17) . . ?
O1 C31 C32 108.90(18) . . ?
C33 C31 C32 114.51(19) . . ?
O1 C31 H31 108.1 . . ?
C33 C31 H31 108.1 . . ?
C32 C31 H31 108.1 . . ?
C31 C32 H32A 109.5 . . ?
C31 C32 H32B 109.5 . . ?
H32A C32 H32B 109.5 . . ?
C31 C32 H32C 109.5 . . ?
H32A C32 H32C 109.5 . . ?
H32B C32 H32C 109.5 . . ?
C34 C33 C37 107.14(19) . . ?
C34 C33 C31 124.6(2) . . ?
C37 C33 C31 128.0(2) . . ?
C34 C33 Fe1 68.88(12) . . ?
C37 C33 Fe1 68.96(12) . . ?
C31 C33 Fe1 131.61(15) . . ?
C33 C34 C35 108.5(2) . . ?
C33 C34 Fe1 70.72(12) . . ?
C35 C34 Fe1 69.41(13) . . ?
C33 C34 H34 125.7 . . ?
C35 C34 H34 125.7 . . ?
Fe1 C34 H34 125.7 . . ?
C36 C35 C34 107.8(2) . . ?
C36 C35 Fe1 69.67(14) . . ?
C34 C35 Fe1 69.86(13) . . ?
C36 C35 H35 126.1 . . ?
C34 C35 H35 126.1 . . ?
Fe1 C35 H35 125.9 . . ?
C35 C36 C37 108.3(2) . . ?
C35 C36 Fe1 69.82(14) . . ?
C37 C36 Fe1 70.13(13) . . ?
C35 C36 H36 125.8 . . ?
C37 C36 H36 125.8 . . ?
Fe1 C36 H36 125.8 . . ?
C36 C37 C33 108.2(2) . . ?
C36 C37 Fe1 69.27(13) . . ?
C33 C37 Fe1 70.53(13) . . ?
C36 C37 H37 125.9 . . ?
C33 C37 H37 125.9 . . ?
Fe1 C37 H37 125.9 . . ?
C42 C38 C39 108.5(2) . . ?
C42 C38 Fe1 69.63(13) . . ?
C39 C38 Fe1 69.80(13) . . ?
C42 C38 H38 125.7 . . ?
C39 C38 H38 125.7 . . ?
Fe1 C38 H38 126.4 . . ?
C38 C39 C40 107.9(2) . . ?
C38 C39 Fe1 69.79(13) . . ?
C40 C39 Fe1 69.80(14) . . ?
C38 C39 H39 126.0 . . ?
C40 C39 H39 126.0 . . ?
Fe1 C39 H39 125.9 . . ?
C41 C40 C39 107.9(2) . . ?
C41 C40 Fe1 69.69(14) . . ?
C39 C40 Fe1 69.73(13) . . ?
C41 C40 H40 126.1 . . ?
C39 C40 H40 126.1 . . ?
Fe1 C40 H40 126.1 . . ?
C40 C41 C42 108.3(2) . . ?
C40 C41 Fe1 69.88(13) . . ?
C42 C41 Fe1 69.56(13) . . ?
C40 C41 H41 125.9 . . ?
C42 C41 H41 125.9 . . ?
Fe1 C41 H41 126.3 . . ?
C38 C42 C41 107.4(2) . . ?
C38 C42 Fe1 69.94(13) . . ?
C41 C42 Fe1 69.74(13) . . ?
C38 C42 H42 126.3 . . ?
C41 C42 H42 126.3 . . ?
Fe1 C42 H42 125.6 . . ?
C77 Fe2 C82 103.85(10) . . ?
C77 Fe2 C78 40.86(10) . . ?
C82 Fe2 C78 116.21(10) . . ?
C77 Fe2 C83 123.22(10) . . ?
C82 Fe2 C83 40.73(9) . . ?
C78 Fe2 C83 105.67(10) . . ?
C77 Fe2 C76 40.80(10) . . ?
C82 Fe2 C76 124.26(10) . . ?
C78 Fe2 C76 68.48(10) . . ?
C83 Fe2 C76 161.13(9) . . ?
C77 Fe2 C79 68.39(10) . . ?
C82 Fe2 C79 152.18(9) . . ?
C78 Fe2 C79 40.54(9) . . ?
C83 Fe2 C79 119.87(9) . . ?
C76 Fe2 C79 68.11(9) . . ?
C77 Fe2 C81 117.33(10) . . ?
C82 Fe2 C81 40.70(9) . . ?
C78 Fe2 C81 151.18(10) . . ?
C83 Fe2 C81 68.26(9) . . ?
C76 Fe2 C81 107.71(10) . . ?
C79 Fe2 C81 166.72(9) . . ?
C77 Fe2 C84 161.83(10) . . ?
C82 Fe2 C84 68.25(10) . . ?
C78 Fe2 C84 126.46(10) . . ?
C83 Fe2 C84 40.36(9) . . ?
C76 Fe2 C84 157.02(10) . . ?
C79 Fe2 C84 110.53(9) . . ?
C81 Fe2 C84 68.06(10) . . ?
C77 Fe2 C80 153.58(11) . . ?
C82 Fe2 C80 68.02(9) . . ?
C78 Fe2 C80 165.50(10) . . ?
C83 Fe2 C80 67.85(9) . . ?
C76 Fe2 C80 121.81(10) . . ?
C79 Fe2 C80 130.24(9) . . ?
C81 Fe2 C80 40.23(9) . . ?
C84 Fe2 C80 40.39(9) . . ?
C77 Fe2 C75 68.54(9) . . ?
C82 Fe2 C75 163.29(9) . . ?
C78 Fe2 C75 68.42(9) . . ?
C83 Fe2 C75 155.83(9) . . ?
C76 Fe2 C75 40.52(9) . . ?
C79 Fe2 C75 40.53(9) . . ?
C81 Fe2 C75 128.27(9) . . ?
C84 Fe2 C75 123.28(9) . . ?
C80 Fe2 C75 111.82(9) . . ?
O2 Ti2 C43 111.15(7) . . ?
O2 Ti2 C47 85.37(7) . . ?
C43 Ti2 C47 37.29(8) . . ?
O2 Ti2 C44 144.22(8) . . ?
C43 Ti2 C44 37.12(8) . . ?
C47 Ti2 C44 59.01(8) . . ?
O2 Ti2 C61 123.48(7) . . ?
C43 Ti2 C61 107.41(8) . . ?
C47 Ti2 C61 144.25(8) . . ?
C44 Ti2 C61 89.05(8) . . ?
O2 Ti2 C60 136.58(8) . . ?
C43 Ti2 C60 111.86(8) . . ?
C47 Ti2 C60 134.89(8) . . ?
C44 Ti2 C60 78.51(8) . . ?
C61 Ti2 C60 34.13(8) . . ?
O2 Ti2 C48 99.71(7) . . ?
C43 Ti2 C48 36.02(8) . . ?
C47 Ti2 C48 64.42(8) . . ?
C44 Ti2 C48 63.65(8) . . ?
C61 Ti2 C48 88.19(8) . . ?
C60 Ti2 C48 111.46(8) . . ?
O2 Ti2 C59 105.95(7) . . ?
C43 Ti2 C59 141.60(8) . . ?
C47 Ti2 C59 141.41(8) . . ?
C44 Ti2 C59 104.59(8) . . ?
C61 Ti2 C59 56.67(8) . . ?
C60 Ti2 C59 34.25(8) . . ?
C48 Ti2 C59 144.04(8) . . ?
O2 Ti2 C62 89.88(7) . . ?
C43 Ti2 C62 132.31(8) . . ?
C47 Ti2 C62 162.97(8) . . ?
C44 Ti2 C62 123.04(8) . . ?
C61 Ti2 C62 34.12(8) . . ?
C60 Ti2 C62 56.09(8) . . ?
C48 Ti2 C62 100.46(8) . . ?
C59 Ti2 C62 55.58(8) . . ?
O2 Ti2 C46 96.25(7) . . ?
C43 Ti2 C46 59.67(9) . . ?
C47 Ti2 C46 34.09(8) . . ?
C44 Ti2 C46 56.71(8) . . ?
C61 Ti2 C46 139.22(8) . . ?
C60 Ti2 C46 110.24(8) . . ?
C48 Ti2 C46 94.23(8) . . ?
C59 Ti2 C46 107.33(8) . . ?
C62 Ti2 C46 162.90(8) . . ?
O2 Ti2 C45 128.80(7) . . ?
C43 Ti2 C45 58.96(8) . . ?
C47 Ti2 C45 56.43(8) . . ?
C44 Ti2 C45 33.42(8) . . ?
C61 Ti2 C45 106.15(8) . . ?
C60 Ti2 C45 80.05(8) . . ?
C48 Ti2 C45 93.15(8) . . ?
C59 Ti2 C45 90.07(8) . . ?
C62 Ti2 C45 136.09(8) . . ?
C46 Ti2 C45 33.10(8) . . ?
O2 Ti2 C58 80.63(7) . . ?
C43 Ti2 C58 163.44(8) . . ?
C47 Ti2 C58 159.23(8) . . ?
C44 Ti2 C58 134.41(8) . . ?
C61 Ti2 C58 56.08(8) . . ?
C60 Ti2 C58 56.04(8) . . ?
C48 Ti2 C58 133.06(8) . . ?
C59 Ti2 C58 33.51(8) . . ?
C62 Ti2 C58 32.95(7) . . ?
C46 Ti2 C58 132.61(8) . . ?
C45 Ti2 C58 123.32(8) . . ?
C73 O2 Ti2 149.50(14) . . ?
C47 C43 C48 122.0(2) . . ?
C47 C43 C44 104.9(2) . . ?
C48 C43 C44 120.8(2) . . ?
C47 C43 Ti2 75.82(13) . . ?
C48 C43 Ti2 80.90(13) . . ?
C44 C43 Ti2 77.67(13) . . ?
C45 C44 C43 108.7(2) . . ?
C45 C44 Ti2 78.87(14) . . ?
C43 C44 Ti2 65.20(12) . . ?
C45 C44 H44 125.7 . . ?
C43 C44 H44 125.7 . . ?
Ti2 C44 H44 121.7 . . ?
C44 C45 C46 109.0(2) . . ?
C44 C45 Ti2 67.72(13) . . ?
C46 C45 Ti2 72.35(13) . . ?
C44 C45 H45 125.5 . . ?
C46 C45 H45 125.5 . . ?
Ti2 C45 H45 126.0 . . ?
C47 C46 C45 107.5(2) . . ?
C47 C46 Ti2 66.64(13) . . ?
C45 C46 Ti2 74.55(14) . . ?
C47 C46 H46 126.2 . . ?
C45 C46 H46 126.2 . . ?
Ti2 C46 H46 124.1 . . ?
C46 C47 C43 109.7(2) . . ?
C46 C47 Ti2 79.27(14) . . ?
C43 C47 Ti2 66.89(12) . . ?
C46 C47 H47 125.2 . . ?
C43 C47 H47 125.2 . . ?
Ti2 C47 H47 120.2 . . ?
C43 C48 C53 118.5(2) . . ?
C43 C48 C49 118.8(2) . . ?
C53 C48 C49 109.85(19) . . ?
C43 C48 Ti2 63.08(12) . . ?
C53 C48 Ti2 126.97(15) . . ?
C49 C48 Ti2 113.08(14) . . ?
C50 C49 C48 110.00(19) . . ?
C50 C49 C54 109.25(19) . . ?
C48 C49 C54 108.31(18) . . ?
C50 C49 H49 109.8 . . ?
C48 C49 H49 109.8 . . ?
C54 C49 H49 109.8 . . ?
C49 C50 C51 110.48(19) . . ?
C49 C50 H50A 109.6 . . ?
C51 C50 H50A 109.6 . . ?
C49 C50 H50B 109.6 . . ?
C51 C50 H50B 109.6 . . ?
H50A C50 H50B 108.1 . . ?
C50 C51 C52 108.8(2) . . ?
C50 C51 C55 109.8(2) . . ?
C52 C51 C55 109.6(2) . . ?
C50 C51 H51 109.6 . . ?
C52 C51 H51 109.6 . . ?
C55 C51 H51 109.6 . . ?
C53 C52 C51 109.8(2) . . ?
C53 C52 H52A 109.7 . . ?
C51 C52 H52A 109.7 . . ?
C53 C52 H52B 109.7 . . ?
C51 C52 H52B 109.7 . . ?
H52A C52 H52B 108.2 . . ?
C48 C53 C52 111.50(19) . . ?
C48 C53 C56 107.52(19) . . ?
C52 C53 C56 108.5(2) . . ?
C48 C53 H53 109.8 . . ?
C52 C53 H53 109.8 . . ?
C56 C53 H53 109.8 . . ?
C57 C54 C49 109.57(19) . . ?
C57 C54 H54A 109.8 . . ?
C49 C54 H54A 109.8 . . ?
C57 C54 H54B 109.8 . . ?
C49 C54 H54B 109.8 . . ?
H54A C54 H54B 108.2 . . ?
C57 C55 C51 109.5(2) . . ?
C57 C55 H55A 109.8 . . ?
C51 C55 H55A 109.8 . . ?
C57 C55 H55B 109.8 . . ?
C51 C55 H55B 109.8 . . ?
H55A C55 H55B 108.2 . . ?
C57 C56 C53 110.12(19) . . ?
C57 C56 H56A 109.6 . . ?
C53 C56 H56A 109.6 . . ?
C57 C56 H56B 109.6 . . ?
C53 C56 H56B 109.6 . . ?
H56A C56 H56B 108.2 . . ?
C54 C57 C55 109.5(2) . . ?
C54 C57 C56 109.0(2) . . ?
C55 C57 C56 109.4(2) . . ?
C54 C57 H57 109.6 . . ?
C55 C57 H57 109.6 . . ?
C56 C57 H57 109.6 . . ?
C62 C58 C59 106.2(2) . . ?
C62 C58 C63 127.2(2) . . ?
C59 C58 C63 126.6(2) . . ?
C62 C58 Ti2 70.92(12) . . ?
C59 C58 Ti2 69.20(13) . . ?
C63 C58 Ti2 124.40(14) . . ?
C60 C59 C58 108.7(2) . . ?
C60 C59 Ti2 71.88(13) . . ?
C58 C59 Ti2 77.29(13) . . ?
C60 C59 H59 125.6 . . ?
C58 C59 H59 125.6 . . ?
Ti2 C59 H59 117.1 . . ?
C61 C60 C59 108.1(2) . . ?
C61 C60 Ti2 72.83(13) . . ?
C59 C60 Ti2 73.88(13) . . ?
C61 C60 H60 126.0 . . ?
C59 C60 H60 126.0 . . ?
Ti2 C60 H60 119.2 . . ?
C60 C61 C62 107.6(2) . . ?
C60 C61 Ti2 73.04(13) . . ?
C62 C61 Ti2 75.52(13) . . ?
C60 C61 H61 126.2 . . ?
C62 C61 H61 126.2 . . ?
Ti2 C61 H61 117.3 . . ?
C58 C62 C61 109.2(2) . . ?
C58 C62 Ti2 76.12(13) . . ?
C61 C62 Ti2 70.36(13) . . ?
C58 C62 H62 125.4 . . ?
C61 C62 H62 125.4 . . ?
Ti2 C62 H62 119.8 . . ?
C58 C63 C64 113.31(19) . . ?
C58 C63 C68 113.35(19) . . ?
C64 C63 C68 107.70(19) . . ?
C58 C63 H63 107.4 . . ?
C64 C63 H63 107.4 . . ?
C68 C63 H63 107.4 . . ?
C69 C64 C65 108.8(2) . . ?
C69 C64 C63 110.48(19) . . ?
C65 C64 C63 109.9(2) . . ?
C69 C64 H64 109.2 . . ?
C65 C64 H64 109.2 . . ?
C63 C64 H64 109.2 . . ?
C66 C65 C64 109.7(2) . . ?
C66 C65 H65A 109.7 . . ?
C64 C65 H65A 109.7 . . ?
C66 C65 H65B 109.7 . . ?
C64 C65 H65B 109.7 . . ?
H65A C65 H65B 108.2 . . ?
C67 C66 C65 109.3(2) . . ?
C67 C66 C70 108.9(2) . . ?
C65 C66 C70 109.1(2) . . ?
C67 C66 H66 109.8 . . ?
C65 C66 H66 109.8 . . ?
C70 C66 H66 109.8 . . ?
C66 C67 C68 110.7(2) . . ?
C66 C67 H67A 109.5 . . ?
C68 C67 H67A 109.5 . . ?
C66 C67 H67B 109.5 . . ?
C68 C67 H67B 109.5 . . ?
H67A C67 H67B 108.1 . . ?
C67 C68 C71 108.45(19) . . ?
C67 C68 C63 109.85(19) . . ?
C71 C68 C63 110.18(19) . . ?
C67 C68 H68 109.4 . . ?
C71 C68 H68 109.4 . . ?
C63 C68 H68 109.4 . . ?
C72 C69 C64 109.9(2) . . ?
C72 C69 H69A 109.7 . . ?
C64 C69 H69A 109.7 . . ?
C72 C69 H69B 109.7 . . ?
C64 C69 H69B 109.7 . . ?
H69A C69 H69B 108.2 . . ?
C72 C70 C66 109.38(19) . . ?
C72 C70 H70A 109.8 . . ?
C66 C70 H70A 109.8 . . ?
C72 C70 H70B 109.8 . . ?
C66 C70 H70B 109.8 . . ?
H70A C70 H70B 108.2 . . ?
C72 C71 C68 109.93(19) . . ?
C72 C71 H71A 109.7 . . ?
C68 C71 H71A 109.7 . . ?
C72 C71 H71B 109.7 . . ?
C68 C71 H71B 109.7 . . ?
H71A C71 H71B 108.2 . . ?
C71 C72 C70 110.3(2) . . ?
C71 C72 C69 108.79(19) . . ?
C70 C72 C69 109.2(2) . . ?
C71 C72 H72 109.5 . . ?
C70 C72 H72 109.5 . . ?
C69 C72 H72 109.5 . . ?
O2 C73 C75 108.03(17) . . ?
O2 C73 C74 108.98(18) . . ?
C75 C73 C74 114.12(18) . . ?
O2 C73 H73 108.5 . . ?
C75 C73 H73 108.5 . . ?
C74 C73 H73 108.5 . . ?
C73 C74 H74A 109.5 . . ?
C73 C74 H74B 109.5 . . ?
H74A C74 H74B 109.5 . . ?
C73 C74 H74C 109.5 . . ?
H74A C74 H74C 109.5 . . ?
H74B C74 H74C 109.5 . . ?
C76 C75 C79 106.89(19) . . ?
C76 C75 C73 127.9(2) . . ?
C79 C75 C73 124.8(2) . . ?
C76 C75 Fe2 68.71(12) . . ?
C79 C75 Fe2 68.82(12) . . ?
C73 C75 Fe2 133.09(15) . . ?
C77 C76 C75 108.6(2) . . ?
C77 C76 Fe2 69.15(13) . . ?
C75 C76 Fe2 70.77(12) . . ?
C77 C76 H76 125.7 . . ?
C75 C76 H76 125.7 . . ?
Fe2 C76 H76 125.9 . . ?
C78 C77 C76 107.8(2) . . ?
C78 C77 Fe2 69.70(13) . . ?
C76 C77 Fe2 70.05(13) . . ?
C78 C77 H77 126.1 . . ?
C76 C77 H77 126.1 . . ?
Fe2 C77 H77 125.7 . . ?
C79 C78 C77 108.0(2) . . ?
C79 C78 Fe2 70.16(13) . . ?
C77 C78 Fe2 69.44(13) . . ?
C79 C78 H78 126.0 . . ?
C77 C78 H78 126.0 . . ?
Fe2 C78 H78 126.0 . . ?
C78 C79 C75 108.7(2) . . ?
C78 C79 Fe2 69.30(13) . . ?
C75 C79 Fe2 70.65(12) . . ?
C78 C79 H79 125.6 . . ?
C75 C79 H79 125.6 . . ?
Fe2 C79 H79 126.0 . . ?
C81 C80 C84 108.4(2) . . ?
C81 C80 Fe2 69.58(13) . . ?
C84 C80 Fe2 69.73(12) . . ?
C81 C80 H80 125.8 . . ?
C84 C80 H80 125.8 . . ?
Fe2 C80 H80 126.5 . . ?
C80 C81 C82 107.8(2) . . ?
C80 C81 Fe2 70.19(13) . . ?
C82 C81 Fe2 69.12(13) . . ?
C80 C81 H81 126.1 . . ?
C82 C81 H81 126.1 . . ?
Fe2 C81 H81 126.2 . . ?
C83 C82 C81 107.9(2) . . ?
C83 C82 Fe2 69.99(13) . . ?
C81 C82 Fe2 70.18(13) . . ?
C83 C82 H82 126.0 . . ?
C81 C82 H82 126.0 . . ?
Fe2 C82 H82 125.4 . . ?
C84 C83 C82 108.1(2) . . ?
C84 C83 Fe2 70.23(13) . . ?
C82 C83 Fe2 69.28(13) . . ?
C84 C83 H83 125.9 . . ?
C82 C83 H83 125.9 . . ?
Fe2 C83 H83 126.1 . . ?
C83 C84 C80 107.8(2) . . ?
C83 C84 Fe2 69.41(13) . . ?
C80 C84 Fe2 69.88(13) . . ?
C83 C84 H84 126.1 . . ?
C80 C84 H84 126.1 . . ?
Fe2 C84 H84 126.2 . . ?
 
loop_
 _geom_torsion_atom_site_label_1
 _geom_torsion_atom_site_label_2
 _geom_torsion_atom_site_label_3
 _geom_torsion_atom_site_label_4
 _geom_torsion
 _geom_torsion_site_symmetry_1
 _geom_torsion_site_symmetry_2
 _geom_torsion_site_symmetry_3
 _geom_torsion_site_symmetry_4
 _geom_torsion_publ_flag
C1 Ti1 O1 C31 25.1(3) . . . . ?
C2 Ti1 O1 C31 -2.4(3) . . . . ?
C5 Ti1 O1 C31 2.8(3) . . . . ?
C20 Ti1 O1 C31 -144.5(3) . . . . ?
C19 Ti1 O1 C31 -163.9(3) . . . . ?
C18 Ti1 O1 C31 154.4(3) . . . . ?
C6 Ti1 O1 C31 60.6(3) . . . . ?
C17 Ti1 O1 C31 161.2(3) . . . . ?
C3 Ti1 O1 C31 -34.7(3) . . . . ?
C16 Ti1 O1 C31 -166.4(3) . . . . ?
C4 Ti1 O1 C31 -41.3(3) . . . . ?
C6 C1 C2 C3 -139.1(2) . . . . ?
C5 C1 C2 C3 4.1(2) . . . . ?
Ti1 C1 C2 C3 -68.81(16) . . . . ?
C6 C1 C2 Ti1 -70.29(19) . . . . ?
C5 C1 C2 Ti1 72.95(14) . . . . ?
C1 C2 C3 C4 -3.1(2) . . . . ?
Ti1 C2 C3 C4 -63.65(16) . . . . ?
C1 C2 C3 Ti1 60.52(14) . . . . ?
C2 C3 C4 C5 0.8(3) . . . . ?
Ti1 C3 C4 C5 -57.55(16) . . . . ?
C2 C3 C4 Ti1 58.34(15) . . . . ?
C3 C4 C5 C1 1.9(3) . . . . ?
Ti1 C4 C5 C1 -58.82(14) . . . . ?
C3 C4 C5 Ti1 60.68(16) . . . . ?
C6 C1 C5 C4 139.5(2) . . . . ?
C2 C1 C5 C4 -3.6(2) . . . . ?
Ti1 C1 C5 C4 67.85(16) . . . . ?
C6 C1 C5 Ti1 71.70(18) . . . . ?
C2 C1 C5 Ti1 -71.49(14) . . . . ?
C5 C1 C6 C11 -175.43(19) . . . . ?
C2 C1 C6 C11 -38.2(3) . . . . ?
Ti1 C1 C6 C11 -105.60(18) . . . . ?
C5 C1 C6 C7 46.2(3) . . . . ?
C2 C1 C6 C7 -176.61(19) . . . . ?
Ti1 C1 C6 C7 115.99(19) . . . . ?
C5 C1 C6 Ti1 -69.83(18) . . . . ?
C2 C1 C6 Ti1 67.40(18) . . . . ?
C1 C6 C7 C8 -161.9(2) . . . . ?
C11 C6 C7 C8 56.5(2) . . . . ?
Ti1 C6 C7 C8 -87.0(2) . . . . ?
C1 C6 C7 C12 79.1(2) . . . . ?
C11 C6 C7 C12 -62.6(2) . . . . ?
Ti1 C6 C7 C12 154.02(15) . . . . ?
C6 C7 C8 C9 -58.4(2) . . . . ?
C12 C7 C8 C9 59.6(2) . . . . ?
C7 C8 C9 C13 -59.9(2) . . . . ?
C7 C8 C9 C10 60.0(2) . . . . ?
C8 C9 C10 C11 -60.6(2) . . . . ?
C13 C9 C10 C11 59.3(2) . . . . ?
C1 C6 C11 C10 161.06(19) . . . . ?
C7 C6 C11 C10 -57.1(2) . . . . ?
Ti1 C6 C11 C10 89.82(18) . . . . ?
C1 C6 C11 C14 -78.9(2) . . . . ?
C7 C6 C11 C14 62.9(2) . . . . ?
Ti1 C6 C11 C14 -150.18(14) . . . . ?
C9 C10 C11 C6 59.7(2) . . . . ?
C9 C10 C11 C14 -59.7(2) . . . . ?
C6 C7 C12 C15 61.0(2) . . . . ?
C8 C7 C12 C15 -59.2(2) . . . . ?
C8 C9 C13 C15 59.2(2) . . . . ?
C10 C9 C13 C15 -60.1(3) . . . . ?
C6 C11 C14 C15 -60.3(2) . . . . ?
C10 C11 C14 C15 60.4(2) . . . . ?
C7 C12 C15 C13 58.8(2) . . . . ?
C7 C12 C15 C14 -60.0(2) . . . . ?
C9 C13 C15 C12 -58.8(2) . . . . ?
C9 C13 C15 C14 60.3(3) . . . . ?
C11 C14 C15 C12 59.2(2) . . . . ?
C11 C14 C15 C13 -60.2(2) . . . . ?
C20 C16 C17 C18 -2.9(2) . . . . ?
C21 C16 C17 C18 177.5(2) . . . . ?
Ti1 C16 C17 C18 -64.20(15) . . . . ?
C20 C16 C17 Ti1 61.27(15) . . . . ?
C21 C16 C17 Ti1 -118.3(2) . . . . ?
C16 C17 C18 C19 0.6(2) . . . . ?
Ti1 C17 C18 C19 -65.88(15) . . . . ?
C16 C17 C18 Ti1 66.50(15) . . . . ?
C17 C18 C19 C20 1.9(2) . . . . ?
Ti1 C18 C19 C20 -64.79(16) . . . . ?
C17 C18 C19 Ti1 66.74(15) . . . . ?
C17 C16 C20 C19 4.1(2) . . . . ?
C21 C16 C20 C19 -176.3(2) . . . . ?
Ti1 C16 C20 C19 66.48(15) . . . . ?
C17 C16 C20 Ti1 -62.35(15) . . . . ?
C21 C16 C20 Ti1 117.2(2) . . . . ?
C18 C19 C20 C16 -3.8(3) . . . . ?
Ti1 C19 C20 C16 -68.89(16) . . . . ?
C18 C19 C20 Ti1 65.08(16) . . . . ?
C20 C16 C21 C22 6.9(3) . . . . ?
C17 C16 C21 C22 -173.7(2) . . . . ?
Ti1 C16 C21 C22 96.6(2) . . . . ?
C20 C16 C21 C26 130.2(2) . . . . ?
C17 C16 C21 C26 -50.4(3) . . . . ?
Ti1 C16 C21 C26 -140.11(15) . . . . ?
C16 C21 C22 C27 67.4(2) . . . . ?
C26 C21 C22 C27 -57.9(2) . . . . ?
C16 C21 C22 C23 -173.26(18) . . . . ?
C26 C21 C22 C23 61.5(2) . . . . ?
C27 C22 C23 C24 60.3(2) . . . . ?
C21 C22 C23 C24 -60.7(2) . . . . ?
C22 C23 C24 C25 59.5(3) . . . . ?
C22 C23 C24 C28 -59.8(2) . . . . ?
C28 C24 C25 C26 60.6(2) . . . . ?
C23 C24 C25 C26 -59.3(2) . . . . ?
C24 C25 C26 C29 -59.7(2) . . . . ?
C24 C25 C26 C21 60.9(2) . . . . ?
C16 C21 C26 C29 -68.2(2) . . . . ?
C22 C21 C26 C29 58.6(2) . . . . ?
C16 C21 C26 C25 171.33(18) . . . . ?
C22 C21 C26 C25 -61.8(2) . . . . ?
C23 C22 C27 C30 -60.0(2) . . . . ?
C21 C22 C27 C30 59.4(2) . . . . ?
C25 C24 C28 C30 -61.3(2) . . . . ?
C23 C24 C28 C30 58.6(2) . . . . ?
C25 C26 C29 C30 58.5(2) . . . . ?
C21 C26 C29 C30 -61.5(2) . . . . ?
C24 C28 C30 C27 -58.8(2) . . . . ?
C24 C28 C30 C29 60.5(2) . . . . ?
C22 C27 C30 C28 59.9(2) . . . . ?
C22 C27 C30 C29 -59.8(3) . . . . ?
C26 C29 C30 C28 -58.9(2) . . . . ?
C26 C29 C30 C27 61.3(2) . . . . ?
Ti1 O1 C31 C33 91.4(3) . . . . ?
Ti1 O1 C31 C32 -143.1(2) . . . . ?
O1 C31 C33 C34 -87.0(3) . . . . ?
C32 C31 C33 C34 150.8(2) . . . . ?
O1 C31 C33 C37 86.6(3) . . . . ?
C32 C31 C33 C37 -35.6(3) . . . . ?
O1 C31 C33 Fe1 -178.56(15) . . . . ?
C32 C31 C33 Fe1 59.2(3) . . . . ?
C37 C33 C34 C35 -0.8(2) . . . . ?
C31 C33 C34 C35 173.9(2) . . . . ?
Fe1 C33 C34 C35 -59.32(15) . . . . ?
C37 C33 C34 Fe1 58.54(15) . . . . ?
C31 C33 C34 Fe1 -126.8(2) . . . . ?
C33 C34 C35 C36 0.5(3) . . . . ?
Fe1 C34 C35 C36 -59.60(16) . . . . ?
C33 C34 C35 Fe1 60.13(15) . . . . ?
C34 C35 C36 C37 -0.1(3) . . . . ?
Fe1 C35 C36 C37 -59.80(16) . . . . ?
C34 C35 C36 Fe1 59.71(16) . . . . ?
C35 C36 C37 C33 -0.4(3) . . . . ?
Fe1 C36 C37 C33 -60.00(16) . . . . ?
C35 C36 C37 Fe1 59.60(16) . . . . ?
C34 C33 C37 C36 0.7(3) . . . . ?
C31 C33 C37 C36 -173.7(2) . . . . ?
Fe1 C33 C37 C36 59.22(16) . . . . ?
C34 C33 C37 Fe1 -58.50(15) . . . . ?
C31 C33 C37 Fe1 127.0(2) . . . . ?
C42 C38 C39 C40 0.6(3) . . . . ?
Fe1 C38 C39 C40 59.62(16) . . . . ?
C42 C38 C39 Fe1 -59.05(16) . . . . ?
C38 C39 C40 C41 -0.1(3) . . . . ?
Fe1 C39 C40 C41 59.48(16) . . . . ?
C38 C39 C40 Fe1 -59.61(16) . . . . ?
C39 C40 C41 C42 -0.4(3) . . . . ?
Fe1 C40 C41 C42 59.15(16) . . . . ?
C39 C40 C41 Fe1 -59.51(16) . . . . ?
C39 C38 C42 C41 -0.8(3) . . . . ?
Fe1 C38 C42 C41 -59.94(16) . . . . ?
C39 C38 C42 Fe1 59.15(16) . . . . ?
C40 C41 C42 C38 0.7(3) . . . . ?
Fe1 C41 C42 C38 60.06(16) . . . . ?
C40 C41 C42 Fe1 -59.36(16) . . . . ?
C43 Ti2 O2 C73 -36.6(3) . . . . ?
C47 Ti2 O2 C73 -9.1(3) . . . . ?
C44 Ti2 O2 C73 -14.4(3) . . . . ?
C61 Ti2 O2 C73 -166.5(2) . . . . ?
C60 Ti2 O2 C73 151.7(2) . . . . ?
C48 Ti2 O2 C73 -72.2(3) . . . . ?
C59 Ti2 O2 C73 133.3(3) . . . . ?
C62 Ti2 O2 C73 -172.8(3) . . . . ?
C46 Ti2 O2 C73 23.2(3) . . . . ?
C45 Ti2 O2 C73 29.9(3) . . . . ?
C58 Ti2 O2 C73 155.5(3) . . . . ?
C47 C43 C44 C45 3.9(3) . . . . ?
C48 C43 C44 C45 -139.0(2) . . . . ?
Ti2 C43 C44 C45 -67.61(17) . . . . ?
C47 C43 C44 Ti2 71.48(15) . . . . ?
C48 C43 C44 Ti2 -71.40(19) . . . . ?
C43 C44 C45 C46 -2.0(3) . . . . ?
Ti2 C44 C45 C46 -60.81(17) . . . . ?
C43 C44 C45 Ti2 58.81(15) . . . . ?
C44 C45 C46 C47 -0.8(3) . . . . ?
Ti2 C45 C46 C47 -58.74(16) . . . . ?
C44 C45 C46 Ti2 57.96(17) . . . . ?
C45 C46 C47 C43 3.3(3) . . . . ?
Ti2 C46 C47 C43 -60.53(16) . . . . ?
C45 C46 C47 Ti2 63.83(17) . . . . ?
C48 C43 C47 C46 137.9(2) . . . . ?
C44 C43 C47 C46 -4.4(3) . . . . ?
Ti2 C43 C47 C46 68.44(17) . . . . ?
C48 C43 C47 Ti2 69.5(2) . . . . ?
C44 C43 C47 Ti2 -72.84(15) . . . . ?
C47 C43 C48 C53 173.7(2) . . . . ?
C44 C43 C48 C53 -49.8(3) . . . . ?
Ti2 C43 C48 C53 -119.44(19) . . . . ?
C47 C43 C48 C49 36.0(3) . . . . ?
C44 C43 C48 C49 172.5(2) . . . . ?
Ti2 C43 C48 C49 102.87(19) . . . . ?
C47 C43 C48 Ti2 -66.88(19) . . . . ?
C44 C43 C48 Ti2 69.67(19) . . . . ?
C43 C48 C49 C50 -162.1(2) . . . . ?
C53 C48 C49 C50 56.8(2) . . . . ?
Ti2 C48 C49 C50 -91.24(19) . . . . ?
C43 C48 C49 C54 78.5(3) . . . . ?
C53 C48 C49 C54 -62.5(2) . . . . ?
Ti2 C48 C49 C54 149.42(15) . . . . ?
C48 C49 C50 C51 -59.7(2) . . . . ?
C54 C49 C50 C51 59.0(2) . . . . ?
C49 C50 C51 C52 60.7(2) . . . . ?
C49 C50 C51 C55 -59.2(3) . . . . ?
C50 C51 C52 C53 -59.0(3) . . . . ?
C55 C51 C52 C53 61.0(3) . . . . ?
C43 C48 C53 C52 162.3(2) . . . . ?
C49 C48 C53 C52 -56.5(2) . . . . ?
Ti2 C48 C53 C52 86.0(2) . . . . ?
C43 C48 C53 C56 -78.9(3) . . . . ?
C49 C48 C53 C56 62.3(2) . . . . ?
Ti2 C48 C53 C56 -155.24(16) . . . . ?
C51 C52 C53 C48 58.1(3) . . . . ?
C51 C52 C53 C56 -60.1(2) . . . . ?
C50 C49 C54 C57 -59.4(2) . . . . ?
C48 C49 C54 C57 60.4(2) . . . . ?
C50 C51 C55 C57 59.1(3) . . . . ?
C52 C51 C55 C57 -60.3(3) . . . . ?
C48 C53 C56 C57 -61.1(3) . . . . ?
C52 C53 C56 C57 59.6(3) . . . . ?
C49 C54 C57 C55 60.1(2) . . . . ?
C49 C54 C57 C56 -59.5(3) . . . . ?
C51 C55 C57 C54 -59.9(3) . . . . ?
C51 C55 C57 C56 59.5(3) . . . . ?
C53 C56 C57 C54 60.1(3) . . . . ?
C53 C56 C57 C55 -59.6(3) . . . . ?
C62 C58 C59 C60 -3.9(2) . . . . ?
C63 C58 C59 C60 176.3(2) . . . . ?
Ti2 C58 C59 C60 -65.59(16) . . . . ?
C62 C58 C59 Ti2 61.66(15) . . . . ?
C63 C58 C59 Ti2 -118.1(2) . . . . ?
C58 C59 C60 C61 3.9(3) . . . . ?
Ti2 C59 C60 C61 -65.32(16) . . . . ?
C58 C59 C60 Ti2 69.17(16) . . . . ?
C59 C60 C61 C62 -2.2(3) . . . . ?
Ti2 C60 C61 C62 -68.23(15) . . . . ?
C59 C60 C61 Ti2 66.01(16) . . . . ?
C59 C58 C62 C61 2.6(2) . . . . ?
C63 C58 C62 C61 -177.7(2) . . . . ?
Ti2 C58 C62 C61 63.08(15) . . . . ?
C59 C58 C62 Ti2 -60.52(15) . . . . ?
C63 C58 C62 Ti2 119.2(2) . . . . ?
C60 C61 C62 C58 -0.2(3) . . . . ?
Ti2 C61 C62 C58 -66.80(16) . . . . ?
C60 C61 C62 Ti2 66.56(16) . . . . ?
C62 C58 C63 C64 32.7(3) . . . . ?
C59 C58 C63 C64 -147.6(2) . . . . ?
Ti2 C58 C63 C64 123.99(18) . . . . ?
C62 C58 C63 C68 155.8(2) . . . . ?
C59 C58 C63 C68 -24.5(3) . . . . ?
Ti2 C58 C63 C68 -112.88(19) . . . . ?
C58 C63 C64 C69 67.0(2) . . . . ?
C68 C63 C64 C69 -59.2(2) . . . . ?
C58 C63 C64 C65 -172.95(18) . . . . ?
C68 C63 C64 C65 60.8(2) . . . . ?
C69 C64 C65 C66 60.2(3) . . . . ?
C63 C64 C65 C66 -60.9(3) . . . . ?
C64 C65 C66 C67 58.6(3) . . . . ?
C64 C65 C66 C70 -60.3(3) . . . . ?
C65 C66 C67 C68 -58.6(3) . . . . ?
C70 C66 C67 C68 60.5(2) . . . . ?
C66 C67 C68 C71 -60.4(2) . . . . ?
C66 C67 C68 C63 60.1(2) . . . . ?
C58 C63 C68 C67 173.70(19) . . . . ?
C64 C63 C68 C67 -60.1(2) . . . . ?
C58 C63 C68 C71 -66.9(3) . . . . ?
C64 C63 C68 C71 59.3(2) . . . . ?
C65 C64 C69 C72 -60.2(3) . . . . ?
C63 C64 C69 C72 60.5(2) . . . . ?
C67 C66 C70 C72 -58.9(3) . . . . ?
C65 C66 C70 C72 60.3(3) . . . . ?
C67 C68 C71 C72 59.3(2) . . . . ?
C63 C68 C71 C72 -60.9(2) . . . . ?
C68 C71 C72 C70 -59.6(2) . . . . ?
C68 C71 C72 C69 60.1(2) . . . . ?
C66 C70 C72 C71 59.1(3) . . . . ?
C66 C70 C72 C69 -60.4(3) . . . . ?
C64 C69 C72 C71 -59.8(2) . . . . ?
C64 C69 C72 C70 60.6(3) . . . . ?
Ti2 O2 C73 C75 -81.8(3) . . . . ?
Ti2 O2 C73 C74 153.7(2) . . . . ?
O2 C73 C75 C76 -81.8(3) . . . . ?
C74 C73 C75 C76 39.5(3) . . . . ?
O2 C73 C75 C79 89.8(2) . . . . ?
C74 C73 C75 C79 -148.8(2) . . . . ?
O2 C73 C75 Fe2 -177.44(15) . . . . ?
C74 C73 C75 Fe2 -56.1(3) . . . . ?
C79 C75 C76 C77 -0.6(2) . . . . ?
C73 C75 C76 C77 172.2(2) . . . . ?
Fe2 C75 C76 C77 -59.01(16) . . . . ?
C79 C75 C76 Fe2 58.43(15) . . . . ?
C73 C75 C76 Fe2 -128.7(2) . . . . ?
C75 C76 C77 C78 0.3(3) . . . . ?
Fe2 C76 C77 C78 -59.71(16) . . . . ?
C75 C76 C77 Fe2 60.01(15) . . . . ?
C76 C77 C78 C79 0.1(3) . . . . ?
Fe2 C77 C78 C79 -59.82(15) . . . . ?
C76 C77 C78 Fe2 59.94(16) . . . . ?
C77 C78 C79 C75 -0.5(3) . . . . ?
Fe2 C78 C79 C75 -59.85(15) . . . . ?
C77 C78 C79 Fe2 59.37(16) . . . . ?
C76 C75 C79 C78 0.7(2) . . . . ?
C73 C75 C79 C78 -172.45(19) . . . . ?
Fe2 C75 C79 C78 59.01(15) . . . . ?
C76 C75 C79 Fe2 -58.36(15) . . . . ?
C73 C75 C79 Fe2 128.5(2) . . . . ?
C84 C80 C81 C82 0.0(3) . . . . ?
Fe2 C80 C81 C82 59.10(16) . . . . ?
C84 C80 C81 Fe2 -59.11(15) . . . . ?
C80 C81 C82 C83 0.3(3) . . . . ?
Fe2 C81 C82 C83 60.07(15) . . . . ?
C80 C81 C82 Fe2 -59.77(16) . . . . ?
C81 C82 C83 C84 -0.5(3) . . . . ?
Fe2 C82 C83 C84 59.72(15) . . . . ?
C81 C82 C83 Fe2 -60.19(16) . . . . ?
C82 C83 C84 C80 0.5(2) . . . . ?
Fe2 C83 C84 C80 59.59(15) . . . . ?
C82 C83 C84 Fe2 -59.12(15) . . . . ?
C81 C80 C84 C83 -0.3(2) . . . . ?
Fe2 C80 C84 C83 -59.30(15) . . . . ?
C81 C80 C84 Fe2 59.01(15) . . . . ?
 
_refine_diff_density_max    0.233
_refine_diff_density_min   -0.293
_refine_diff_density_rms    0.036

_shelx_res_file
;
TITL Ti(C15H18)(C15H19)(Fe(C5H5)((C7H8O)) in P-1
    kesc96.res
    created by SHELXL-2018/3 at 17:09:06 on 20-Feb-2023
CELL 1.54178 12.2961 12.7995 21.3801 96.559 91.847 104.563
ZERR 4 0.0005 0.0005 0.0009 0.002 0.002 0.002
LATT 1
SFAC C H O Ti Fe
UNIT 168 200 4 4 4

L.S. 10
PLAN  100
SIZE 0.09 0.07 0.02
TEMP -173
CONF
BOND $H
ACTA
fmap 2
REM <olex2.extras>
REM <HklSrc "%.\\kesc96.hkl">
REM </olex2.extras>

WGHT    0.040000    1.600000
FVAR       0.09365
FE1   5    0.146107    0.479881    0.108517    11.00000    0.03241    0.02636 =
         0.02237    0.00800    0.00158    0.00710
TI1   4    0.108053    0.059210    0.209745    11.00000    0.02686    0.02395 =
         0.02394    0.00639   -0.00047    0.00442
O1    3    0.056942    0.181849    0.201948    11.00000    0.03054    0.02348 =
         0.02660    0.00678   -0.00103    0.00385
C1    1    0.256921    0.098541    0.273582    11.00000    0.02447    0.02929 =
         0.02167    0.00560   -0.00464    0.00476
C2    1    0.280694    0.179871    0.231216    11.00000    0.02330    0.02627 =
         0.02422    0.00429   -0.00097    0.00279
AFIX  43
H2    2    0.286096    0.255127    0.242193    11.00000   -1.20000
AFIX   0
C3    1    0.294598    0.130331    0.171203    11.00000    0.02679    0.03412 =
         0.02501    0.00591    0.00090    0.00278
AFIX  43
H3    2    0.307468    0.165418    0.134299    11.00000   -1.20000
AFIX   0
C4    1    0.286270    0.020378    0.174981    11.00000    0.02694    0.03565 =
         0.02921   -0.00033    0.00130    0.00887
AFIX  43
H4    2    0.293419   -0.031834    0.141086    11.00000   -1.20000
AFIX   0
C5    1    0.265664   -0.000045    0.236937    11.00000    0.02704    0.02949 =
         0.03048    0.00625   -0.00220    0.00802
AFIX  43
H5    2    0.258590   -0.068050    0.252317    11.00000   -1.20000
AFIX   0
C6    1    0.173964    0.098112    0.319446    11.00000    0.03007    0.03009 =
         0.02475    0.00916   -0.00135    0.00736
C7    1    0.157369    0.013548    0.365408    11.00000    0.03612    0.03047 =
         0.02762    0.00936    0.00322    0.00974
AFIX  13
H7    2    0.161333   -0.058210    0.342936    11.00000   -1.20000
AFIX   0
C8    1    0.044321    0.001770    0.395179    11.00000    0.03822    0.03758 =
         0.03337    0.01389    0.00597    0.00882
AFIX  23
H8A   2   -0.017681   -0.024267    0.361955    11.00000   -1.20000
H8B   2    0.035666   -0.052603    0.425305    11.00000   -1.20000
AFIX   0
C9    1    0.037724    0.110990    0.429575    11.00000    0.03795    0.04416 =
         0.03343    0.01465    0.01223    0.01268
AFIX  13
H9    2   -0.036567    0.102629    0.448803    11.00000   -1.20000
AFIX   0
C10   1    0.049700    0.193280    0.381975    11.00000    0.03845    0.03571 =
         0.03081    0.00565    0.00263    0.01261
AFIX  23
H10A  2    0.044026    0.264322    0.403385    11.00000   -1.20000
H10B  2   -0.011705    0.167614    0.348387    11.00000   -1.20000
AFIX   0
C11   1    0.163959    0.206521    0.352866    11.00000    0.03472    0.02994 =
         0.02190    0.00986    0.00166    0.00875
AFIX  13
H11   2    0.171909    0.260611    0.321965    11.00000   -1.20000
AFIX   0
C12   1    0.252920    0.053515    0.417686    11.00000    0.03974    0.03917 =
         0.02651    0.01332    0.00104    0.01263
AFIX  23
H12A  2    0.246156   -0.000706    0.447816    11.00000   -1.20000
H12B  2    0.326600    0.061522    0.398831    11.00000   -1.20000
AFIX   0
C13   1    0.132604    0.150501    0.481197    11.00000    0.05563    0.04387 =
         0.02410    0.01079    0.00734    0.01558
AFIX  23
H13A  2    0.124139    0.097717    0.512264    11.00000   -1.20000
H13B  2    0.128356    0.221387    0.503512    11.00000   -1.20000
AFIX   0
C14   1    0.259044    0.246914    0.405314    11.00000    0.03842    0.03382 =
         0.02715    0.00480    0.00078    0.00728
AFIX  23
H14A  2    0.254809    0.317997    0.427359    11.00000   -1.20000
H14B  2    0.333072    0.256733    0.386694    11.00000   -1.20000
AFIX   0
C15   1    0.246858    0.162856    0.452569    11.00000    0.04332    0.04228 =
         0.02196    0.00767   -0.00146    0.01167
AFIX  13
H15   2    0.308625    0.188163    0.486671    11.00000   -1.20000
AFIX   0
C16   1   -0.077175   -0.031499    0.154070    11.00000    0.02595    0.02203 =
         0.02961    0.00253   -0.00149   -0.00006
C17   1   -0.083395   -0.046624    0.218362    11.00000    0.02879    0.02560 =
         0.03052    0.00838    0.00170    0.00003
AFIX  43
H17   2   -0.129966   -0.018942    0.246963    11.00000   -1.20000
AFIX   0
C18   1   -0.009065   -0.109653    0.233270    11.00000    0.03328    0.02666 =
         0.03553    0.01112   -0.00412   -0.00194
AFIX  43
H18   2    0.002502   -0.132177    0.273236    11.00000   -1.20000
AFIX   0
C19   1    0.044270   -0.132826    0.178671    11.00000    0.03118    0.01925 =
         0.04987    0.00144   -0.00762    0.00368
AFIX  43
H19   2    0.097043   -0.175745    0.174561    11.00000   -1.20000
AFIX   0
C20   1    0.005937   -0.081217    0.130631    11.00000    0.03038    0.02617 =
         0.03155   -0.00204   -0.00061    0.00318
AFIX  43
H20   2    0.031904   -0.080167    0.089280    11.00000   -1.20000
AFIX   0
C21   1   -0.147386    0.027959    0.119425    11.00000    0.02801    0.02501 =
         0.02606    0.00132   -0.00098    0.00320
AFIX  13
H21   2   -0.123233    0.106437    0.137463    11.00000   -1.20000
AFIX   0
C22   1   -0.133314    0.022065    0.047667    11.00000    0.02501    0.04252 =
         0.02586    0.00633    0.00170    0.00388
AFIX  13
H22   2   -0.051653    0.047229    0.039890    11.00000   -1.20000
AFIX   0
C23   1   -0.197585    0.096513    0.020267    11.00000    0.03539    0.04586 =
         0.02701    0.00978   -0.00277    0.00494
AFIX  23
H23A  2   -0.166918    0.172283    0.040536    11.00000   -1.20000
H23B  2   -0.187748    0.095035   -0.025574    11.00000   -1.20000
AFIX   0
C24   1   -0.322977    0.058577    0.031551    11.00000    0.03225    0.04088 =
         0.03411    0.00876   -0.00505    0.00976
AFIX  13
H24   2   -0.364234    0.107637    0.013689    11.00000   -1.20000
AFIX   0
C25   1   -0.338271    0.061158    0.102170    11.00000    0.02937    0.03570 =
         0.03540    0.00224   -0.00033    0.00875
AFIX  23
H25A  2   -0.419308    0.036581    0.109500    11.00000   -1.20000
H25B  2   -0.309228    0.136508    0.123404    11.00000   -1.20000
AFIX   0
C26   1   -0.274436   -0.013608    0.129705    11.00000    0.03128    0.03261 =
         0.02471    0.00340    0.00182    0.00900
AFIX  13
H26   2   -0.285142   -0.012020    0.175939    11.00000   -1.20000
AFIX   0
C27   1   -0.181043   -0.094106    0.014724    11.00000    0.03218    0.05210 =
         0.02638   -0.00464   -0.00014    0.01339
AFIX  23
H27A  2   -0.139951   -0.143318    0.031467    11.00000   -1.20000
H27B  2   -0.171078   -0.095984   -0.031120    11.00000   -1.20000
AFIX   0
C28   1   -0.370648   -0.057804   -0.000172    11.00000    0.02903    0.05287 =
         0.02928   -0.00074   -0.00315    0.00732
AFIX  23
H28A  2   -0.451458   -0.082656    0.007620    11.00000   -1.20000
H28B  2   -0.363812   -0.060449   -0.046303    11.00000   -1.20000
AFIX   0
C29   1   -0.319539   -0.129773    0.097300    11.00000    0.02708    0.03323 =
         0.04025    0.00690    0.00383    0.00524
AFIX  23
H29A  2   -0.399965   -0.156850    0.105365    11.00000   -1.20000
H29B  2   -0.277527   -0.177717    0.114649    11.00000   -1.20000
AFIX   0
C30   1   -0.306530   -0.132627    0.026042    11.00000    0.03015    0.03610 =
         0.03745   -0.00901   -0.00373    0.00306
AFIX  13
H30   2   -0.337443   -0.208689    0.004822    11.00000   -1.20000
AFIX   0
C31   1    0.076435    0.296595    0.204862    11.00000    0.03508    0.02471 =
         0.02987    0.00711    0.00046    0.00540
AFIX  13
H31   2    0.143136    0.331283    0.234899    11.00000   -1.20000
AFIX   0
C32   1   -0.024491    0.329787    0.230859    11.00000    0.04088    0.03077 =
         0.03574    0.01017    0.00645    0.00918
AFIX 137
H32A  2   -0.091485    0.294598    0.202835    11.00000   -1.50000
H32B  2   -0.011315    0.408985    0.233635    11.00000   -1.50000
H32C  2   -0.036102    0.307295    0.272963    11.00000   -1.50000
AFIX   0
C33   1    0.104697    0.329248    0.140647    11.00000    0.03344    0.02315 =
         0.02618    0.00449    0.00091    0.00595
C34   1    0.214710    0.352337    0.118341    11.00000    0.03841    0.02981 =
         0.02812    0.00925    0.00266    0.01157
AFIX  43
H34   2    0.282169    0.356141    0.142450    11.00000   -1.20000
AFIX   0
C35   1    0.206925    0.368790    0.053908    11.00000    0.05080    0.02906 =
         0.03146    0.00834    0.01302    0.01353
AFIX  43
H35   2    0.267897    0.384883    0.027385    11.00000   -1.20000
AFIX   0
C36   1    0.092476    0.356956    0.036369    11.00000    0.05544    0.03477 =
         0.02339    0.00448   -0.00579    0.00888
AFIX  43
H36   2    0.062950    0.363811   -0.004133    11.00000   -1.20000
AFIX   0
C37   1    0.029071    0.333089    0.089512    11.00000    0.03432    0.03228 =
         0.03312    0.00852   -0.00321    0.00073
AFIX  43
H37   2   -0.050169    0.321626    0.090828    11.00000   -1.20000
AFIX   0
C38   1    0.120325    0.596807    0.175914    11.00000    0.04798    0.02645 =
         0.02730    0.00635    0.00721    0.00804
AFIX  43
H38   2    0.086195    0.584910    0.214602    11.00000   -1.20000
AFIX   0
C39   1    0.236566    0.614055    0.166620    11.00000    0.04058    0.02997 =
         0.03344    0.00494   -0.00039    0.00228
AFIX  43
H39   2    0.293846    0.615146    0.197770    11.00000   -1.20000
AFIX   0
C40   1    0.252466    0.629416    0.102646    11.00000    0.04422    0.02861 =
         0.03893    0.00948    0.01241    0.00513
AFIX  43
H40   2    0.322294    0.642768    0.083313    11.00000   -1.20000
AFIX   0
C41   1    0.145888    0.621341    0.072662    11.00000    0.05675    0.03421 =
         0.02855    0.01334    0.00803    0.01936
AFIX  43
H41   2    0.131783    0.628737    0.029652    11.00000   -1.20000
AFIX   0
C42   1    0.063492    0.600250    0.117958    11.00000    0.04150    0.03464 =
         0.03862    0.00916    0.00366    0.01458
AFIX  43
H42   2   -0.015273    0.590303    0.110611    11.00000   -1.20000
AFIX   0

FE2   5    0.638077    1.064907    0.346992    11.00000    0.02756    0.02154 =
         0.02250    0.00442    0.00271    0.00494
TI2   4    0.598479    0.595507    0.316917    11.00000    0.03223    0.02297 =
         0.02818    0.00706    0.00075    0.00525
O2    3    0.547681    0.709719    0.291971    11.00000    0.03374    0.02105 =
         0.02788    0.00509    0.00246    0.00510
C43   1    0.746042    0.577481    0.268245    11.00000    0.02705    0.03325 =
         0.03337    0.00961    0.00260    0.01001
C44   1    0.754770    0.523888    0.323280    11.00000    0.03339    0.03051 =
         0.04256    0.01223   -0.00130    0.00896
AFIX  43
H44   2    0.746922    0.448132    0.323289    11.00000   -1.20000
AFIX   0
C45   1    0.776561    0.601411    0.376289    11.00000    0.03533    0.03809 =
         0.03553    0.01113   -0.00657    0.00806
AFIX  43
H45   2    0.783818    0.586954    0.418616    11.00000   -1.20000
AFIX   0
C46   1    0.786114    0.704447    0.357230    11.00000    0.03356    0.03297 =
         0.04089    0.00822   -0.00563    0.00365
AFIX  43
H46   2    0.799987    0.771418    0.384147    11.00000   -1.20000
AFIX   0
C47   1    0.771527    0.690689    0.291506    11.00000    0.03053    0.03363 =
         0.03612    0.01167    0.00208    0.00680
AFIX  43
H47   2    0.777618    0.747893    0.266106    11.00000   -1.20000
AFIX   0
C48   1    0.661506    0.529225    0.218553    11.00000    0.03042    0.03122 =
         0.03382    0.00706    0.00863    0.00813
C49   1    0.646282    0.595724    0.164924    11.00000    0.03925    0.03025 =
         0.02728    0.00654    0.00598    0.01261
AFIX  13
H49   2    0.651927    0.672775    0.182689    11.00000   -1.20000
AFIX   0
C50   1    0.532231    0.546641    0.129580    11.00000    0.03841    0.04547 =
         0.02699    0.00712    0.00367    0.01234
AFIX  23
H50A  2    0.522724    0.590248    0.095388    11.00000   -1.20000
H50B  2    0.471733    0.548508    0.158814    11.00000   -1.20000
AFIX   0
C51   1    0.522595    0.429561    0.101592    11.00000    0.03699    0.04756 =
         0.03342    0.00281    0.00154    0.00408
AFIX  13
H51   2    0.447484    0.398600    0.078257    11.00000   -1.20000
AFIX   0
C52   1    0.534420    0.362830    0.155272    11.00000    0.03791    0.03576 =
         0.03966    0.00536    0.00716    0.00339
AFIX  23
H52A  2    0.472812    0.363136    0.183929    11.00000   -1.20000
H52B  2    0.528791    0.286507    0.137757    11.00000   -1.20000
AFIX   0
C53   1    0.648227    0.411410    0.192046    11.00000    0.03971    0.03491 =
         0.03434    0.00939    0.00757    0.01231
AFIX  13
H53   2    0.655947    0.367832    0.227119    11.00000   -1.20000
AFIX   0
C54   1    0.740001    0.592188    0.119169    11.00000    0.04065    0.03236 =
         0.03230    0.00633    0.01060    0.01002
AFIX  23
H54A  2    0.732664    0.635624    0.084547    11.00000   -1.20000
H54B  2    0.814583    0.624050    0.141824    11.00000   -1.20000
AFIX   0
C55   1    0.615986    0.426105    0.056318    11.00000    0.05405    0.04029 =
         0.03305   -0.00324    0.01187    0.00695
AFIX  23
H55A  2    0.609913    0.349937    0.038306    11.00000   -1.20000
H55B  2    0.607927    0.468279    0.021187    11.00000   -1.20000
AFIX   0
C56   1    0.742585    0.408449    0.146277    11.00000    0.03816    0.03272 =
         0.05296    0.00025    0.00839    0.01261
AFIX  23
H56A  2    0.816975    0.439213    0.169328    11.00000   -1.20000
H56B  2    0.737846    0.332153    0.129089    11.00000   -1.20000
AFIX   0
C57   1    0.730823    0.474407    0.091989    11.00000    0.04187    0.04022 =
         0.03776    0.00504    0.01565    0.00997
AFIX  13
H57   2    0.791982    0.471963    0.062569    11.00000   -1.20000
AFIX   0
C58   1    0.410773    0.558107    0.364397    11.00000    0.03337    0.02423 =
         0.02969    0.01087    0.00745    0.00401
C59   1    0.494842    0.541357    0.406384    11.00000    0.04159    0.02955 =
         0.02583    0.00759    0.00387    0.00466
AFIX  43
H59   2    0.520827    0.583070    0.446136    11.00000   -1.20000
AFIX   0
C60   1    0.533349    0.452706    0.379379    11.00000    0.03757    0.02924 =
         0.03781    0.01606    0.00550    0.00747
AFIX  43
H60   2    0.586394    0.421789    0.398704    11.00000   -1.20000
AFIX   0
C61   1    0.479997    0.418222    0.319295    11.00000    0.03515    0.02418 =
         0.03382    0.00700    0.00624    0.00437
AFIX  43
H61   2    0.491982    0.361328    0.289894    11.00000   -1.20000
AFIX   0
C62   1    0.404811    0.483327    0.310081    11.00000    0.02929    0.02305 =
         0.03179    0.00649    0.00205    0.00224
AFIX  43
H62   2    0.357743    0.477437    0.273045    11.00000   -1.20000
AFIX   0
C63   1    0.342183    0.640484    0.376055    11.00000    0.04224    0.02533 =
         0.02862    0.01010    0.01043    0.00746
AFIX  13
H63   2    0.381695    0.707119    0.357600    11.00000   -1.20000
AFIX   0
C64   1    0.222608    0.601588    0.344291    11.00000    0.04943    0.04440 =
         0.02146    0.00543    0.00422    0.02270
AFIX  13
H64   2    0.227121    0.577966    0.298433    11.00000   -1.20000
AFIX   0
C65   1    0.164108    0.694700    0.351411    11.00000    0.06190    0.05371 =
         0.03527    0.01636    0.01254    0.03230
AFIX  23
H65A  2    0.207706    0.756887    0.331482    11.00000   -1.20000
H65B  2    0.087888    0.670004    0.329883    11.00000   -1.20000
AFIX   0
C66   1    0.155295    0.730688    0.421594    11.00000    0.05256    0.03643 =
         0.03674    0.00997    0.01631    0.02075
AFIX  13
H66   2    0.118203    0.792046    0.426363    11.00000   -1.20000
AFIX   0
C67   1    0.272846    0.767059    0.454360    11.00000    0.05107    0.02938 =
         0.04044    0.00193    0.01872    0.00653
AFIX  23
H67A  2    0.267469    0.789633    0.499770    11.00000   -1.20000
H67B  2    0.317742    0.830561    0.436028    11.00000   -1.20000
AFIX   0
C68   1    0.331731    0.674976    0.446783    11.00000    0.03676    0.03086 =
         0.03183   -0.00092    0.00337    0.00346
AFIX  13
H68   2    0.408516    0.700354    0.468759    11.00000   -1.20000
AFIX   0
C69   1    0.152818    0.505718    0.374654    11.00000    0.03322    0.03750 =
         0.04056   -0.00225   -0.00472    0.00764
AFIX  23
H69A  2    0.076545    0.480452    0.353219    11.00000   -1.20000
H69B  2    0.188946    0.444561    0.369812    11.00000   -1.20000
AFIX   0
C70   1    0.085632    0.633742    0.451597    11.00000    0.03896    0.04387 =
         0.03435    0.00359    0.00785    0.00825
AFIX  23
H70A  2    0.078408    0.656340    0.496799    11.00000   -1.20000
H70B  2    0.009137    0.608758    0.430425    11.00000   -1.20000
AFIX   0
C71   1    0.261857    0.578582    0.476835    11.00000    0.04556    0.03833 =
         0.02321    0.00667    0.00557    0.01096
AFIX  23
H71A  2    0.298727    0.517932    0.472394    11.00000   -1.20000
H71B  2    0.257375    0.600745    0.522384    11.00000   -1.20000
AFIX   0
C72   1    0.143976    0.540972    0.444805    11.00000    0.03921    0.03008 =
         0.03654    0.00975    0.00802    0.00147
AFIX  13
H72   2    0.099034    0.477996    0.464457    11.00000   -1.20000
AFIX   0
C73   1    0.571567    0.816291    0.273271    11.00000    0.03228    0.02268 =
         0.02869    0.00646    0.00314    0.00538
AFIX  13
H73   2    0.638975    0.826348    0.247466    11.00000   -1.20000
AFIX   0
C74   1    0.472162    0.826143    0.232617    11.00000    0.04064    0.02669 =
         0.03409    0.00537   -0.00376    0.00393
AFIX 137
H74A  2    0.460299    0.772532    0.194826    11.00000   -1.50000
H74B  2    0.487431    0.899527    0.220142    11.00000   -1.50000
H74C  2    0.404512    0.812739    0.256612    11.00000   -1.50000
AFIX   0
C75   1    0.599737    0.897059    0.331715    11.00000    0.03260    0.02099 =
         0.02465    0.00895    0.00424    0.00631
C76   1    0.524050    0.933687    0.372352    11.00000    0.03496    0.02432 =
         0.03977    0.00572    0.01262    0.00032
AFIX  43
H76   2    0.444658    0.917404    0.364764    11.00000   -1.20000
AFIX   0
C77   1    0.586808    0.998545    0.426074    11.00000    0.06141    0.02763 =
         0.02715    0.00642    0.01840    0.00299
AFIX  43
H77   2    0.557001    1.032968    0.460760    11.00000   -1.20000
AFIX   0
C78   1    0.701861    1.002930    0.418865    11.00000    0.05282    0.02991 =
         0.02572    0.00937   -0.00560    0.00491
AFIX  43
H78   2    0.762932    1.040748    0.447918    11.00000   -1.20000
AFIX   0
C79   1    0.709841    0.941269    0.360960    11.00000    0.03510    0.02758 =
         0.02826    0.00796    0.00135    0.01009
AFIX  43
H79   2    0.777574    0.930959    0.344242    11.00000   -1.20000
AFIX   0
C80   1    0.613239    1.130110    0.266174    11.00000    0.04696    0.02504 =
         0.02458    0.00741   -0.00314    0.00536
AFIX  43
H80   2    0.583252    1.090867    0.226339    11.00000   -1.20000
AFIX   0
C81   1    0.550639    1.165745    0.314287    11.00000    0.03146    0.02968 =
         0.04594    0.00886   -0.00310    0.01006
AFIX  43
H81   2    0.471223    1.154864    0.312676    11.00000   -1.20000
AFIX   0
C82   1    0.627061    1.220685    0.365509    11.00000    0.04309    0.02430 =
         0.03717    0.00171    0.00096    0.01276
AFIX  43
H82   2    0.607995    1.252963    0.404478    11.00000   -1.20000
AFIX   0
C83   1    0.736841    1.219051    0.348435    11.00000    0.03235    0.02233 =
         0.03790    0.00667   -0.00327    0.00232
AFIX  43
H83   2    0.804524    1.250530    0.373854    11.00000   -1.20000
AFIX   0
C84   1    0.728395    1.162636    0.287188    11.00000    0.03773    0.02706 =
         0.03413    0.01236    0.00929    0.00635
AFIX  43
H84   2    0.789173    1.148900    0.264129    11.00000   -1.20000
AFIX   0
HKLF 4


REM  Ti(C15H18)(C15H19)(Fe(C5H5)((C7H8O)) in P-1
REM wR2 = 0.0696, GooF = S = 1.027, Restrained GooF = 1.027 for all data
REM R1 = 0.0259 for 6707 Fo > 4sig(Fo) and 0.0277 for all 7076 data
REM 813 parameters refined using 0 restraints

END

WGHT      0.0385      1.6056

REM Highest difference peak  0.233,  deepest hole -0.293,  1-sigma level  0.036
Q1    1   0.5594  0.6235  0.3571  11.00000  0.05    0.23
Q2    1   0.2406  0.4739  0.1215  11.00000  0.05    0.23
Q3    1   0.5392  1.0639  0.3346  11.00000  0.05    0.21
Q4    1   0.6315  1.1441  0.3733  11.00000  0.05    0.19
Q5    1   0.0514  0.4871  0.0881  11.00000  0.05    0.18
Q6    1   0.7250  1.0549  0.3633  11.00000  0.05    0.18
Q7    1   0.5185  0.6031  0.2909  11.00000  0.05    0.18
Q8    1   0.1429  0.0348  0.1621  11.00000  0.05    0.17
Q9    1   0.6401  0.9645  0.3269  11.00000  0.05    0.17
Q10   1   0.7396  0.3711  0.0982  11.00000  0.05    0.17
Q11   1   0.1433  0.5643  0.1364  11.00000  0.05    0.17
Q12   1   0.1097 -0.0235  0.1777  11.00000  0.05    0.17
Q13   1   0.3786  0.4991  0.3480  11.00000  0.05    0.16
Q14   1   0.2039  0.0040  0.2082  11.00000  0.05    0.16
Q15   1   0.6455  0.5559  0.2565  11.00000  0.05    0.16
Q16   1   0.0712  0.3658  0.2419  11.00000  0.05    0.16
Q17   1   0.4802  0.5722  0.4462  11.00000  0.05    0.16
Q18   1   0.5866  1.2341  0.3393  11.00000  0.05    0.15
Q19   1   0.1710  0.4244  0.0683  11.00000  0.05    0.15
Q20   1   0.2005  0.0377  0.2423  11.00000  0.05    0.15
Q21   1   0.3413  0.6561  0.4104  11.00000  0.05    0.15
Q22   1   0.3798  0.5924  0.3749  11.00000  0.05    0.15
Q23   1   0.6534  0.8889  0.3504  11.00000  0.05    0.15
Q24   1   0.7649  0.4872  0.1439  11.00000  0.05    0.14
Q25   1   0.6132  0.3471  0.0654  11.00000  0.05    0.14
Q26   1   0.7027  0.5512  0.3086  11.00000  0.05    0.14
Q27   1   0.0747  0.1481  0.1722  11.00000  0.05    0.14
Q28   1   0.1145  0.1664  0.2215  11.00000  0.05    0.14
Q29   1   0.7212  0.4453  0.3148  11.00000  0.05    0.14
Q30   1   0.6114  0.7059  0.3281  11.00000  0.05    0.14
Q31   1   0.4171  0.5380  0.3914  11.00000  0.05    0.13
Q32   1   0.0007  0.2916  0.1891  11.00000  0.05    0.13
Q33   1   0.6261  0.5467  0.0919  11.00000  0.05    0.13
Q34   1   0.0200  0.0906  0.1983  11.00000  0.05    0.13
Q35   1  -0.1222 -0.0174  0.1342  11.00000  0.05    0.13
Q36   1   0.5786  0.4322  0.1764  11.00000  0.05    0.13
Q37   1   0.5616  0.8999  0.3509  11.00000  0.05    0.13
Q38   1  -0.0776 -0.0931  0.1287  11.00000  0.05    0.13
Q39   1  -0.1398  0.0220  0.0829  11.00000  0.05    0.13
Q40   1   0.4647  0.5755  0.3789  11.00000  0.05    0.13
Q41   1   0.2533  0.2623  0.2473  11.00000  0.05    0.13
Q42   1   0.2051  0.6568  0.3508  11.00000  0.05    0.12
Q43   1  -0.3015  0.0213  0.1180  11.00000  0.05    0.12
Q44   1   0.0434  0.1621  0.2321  11.00000  0.05    0.12
Q45   1   0.1337  0.5278  0.4132  11.00000  0.05    0.12
Q46   1  -0.0154  0.1602  0.1861  11.00000  0.05    0.12
Q47   1   0.2188 -0.0732  0.2403  11.00000  0.05    0.12
Q48   1   0.0694  0.2168  0.2047  11.00000  0.05    0.11
Q49   1   0.7187  0.6861  0.3257  11.00000  0.05    0.11
Q50   1   0.4511  0.9367  0.3485  11.00000  0.05    0.11
Q51   1   0.2261  0.3067  0.4259  11.00000  0.05    0.11
Q52   1   0.5429  0.3042  0.1210  11.00000  0.05    0.11
Q53   1   0.6975  0.6236  0.3646  11.00000  0.05    0.11
Q54   1   0.5149  0.7277  0.3202  11.00000  0.05    0.11
Q55   1   0.0561  0.3056  0.1183  11.00000  0.05    0.11
Q56   1   0.6812  1.0309  0.3080  11.00000  0.05    0.11
Q57   1   0.8546  0.5408  0.3547  11.00000  0.05    0.11
Q58   1   0.6953  0.4007  0.1549  11.00000  0.05    0.11
Q59   1   0.1513  0.7183  0.3807  11.00000  0.05    0.11
Q60   1   0.7566  0.9414  0.3531  11.00000  0.05    0.11
Q61   1   0.3559  0.6766  0.3712  11.00000  0.05    0.11
Q62   1   0.5034  0.8217  0.2721  11.00000  0.05    0.11
Q63   1   0.2813  0.6218  0.3608  11.00000  0.05    0.11
Q64   1   0.2979  0.7251  0.4420  11.00000  0.05    0.11
Q65   1   0.5870  0.8722  0.3123  11.00000  0.05    0.10
Q66   1   0.5663  0.7518  0.2901  11.00000  0.05    0.10
Q67   1   0.1565  0.2440  0.3361  11.00000  0.05    0.10
Q68   1   0.3210  0.4747  0.1216  11.00000  0.05    0.10
Q69   1   0.7597  1.2381  0.3133  11.00000  0.05    0.10
Q70   1   0.2549  0.2114  0.4282  11.00000  0.05    0.10
Q71   1  -0.0056  0.0050  0.1605  11.00000  0.05    0.10
Q72   1   0.2589  0.1202  0.4231  11.00000  0.05    0.10
Q73   1  -0.0769  0.3557  0.1115  11.00000  0.05    0.10
Q74   1  -0.0274 -0.0158  0.1493  11.00000  0.05    0.10
Q75   1   0.6480  0.3926  0.2176  11.00000  0.05    0.10
Q76   1   0.4355  0.5615  0.3314  11.00000  0.05    0.10
Q77   1   0.7828  0.5585  0.2854  11.00000  0.05    0.10
Q78   1   0.1368  0.7193  0.3156  11.00000  0.05    0.10
Q79   1   0.7058  0.6251  0.2730  11.00000  0.05    0.10
Q80   1  -0.0804 -0.0214  0.1770  11.00000  0.05    0.10
Q81   1   0.2966  0.6280  0.4636  11.00000  0.05    0.10
Q82   1  -0.1004 -0.0535  0.1781  11.00000  0.05    0.10
Q83   1   0.1002  0.6385  0.1071  11.00000  0.05    0.10
Q84   1   0.1595  0.1585  0.3320  11.00000  0.05    0.10
Q85   1   0.1250  0.5221  0.4536  11.00000  0.05    0.10
Q86   1   0.1600  0.3006  0.1238  11.00000  0.05    0.10
Q87   1  -0.3175 -0.1870  0.0104  11.00000  0.05    0.10
Q88   1   0.2582  0.0408  0.2567  11.00000  0.05    0.10
Q89   1   0.0110  0.0246  0.1734  11.00000  0.05    0.10
Q90   1   0.0705  0.6586  0.4748  11.00000  0.05    0.10
Q91   1   0.6881  1.2431  0.3627  11.00000  0.05    0.09
Q92   1   0.0003 -0.1487  0.2018  11.00000  0.05    0.09
Q93   1   0.4798  0.3410  0.2999  11.00000  0.05    0.09
Q94   1   0.2138  0.7625  0.4273  11.00000  0.05    0.09
Q95   1   0.0185  0.5936  0.1097  11.00000  0.05    0.09
Q96   1   0.4776  0.6973  0.2865  11.00000  0.05    0.09
Q97   1   0.4747  0.4138  0.3596  11.00000  0.05    0.09
Q98   1   0.2181  0.1653  0.2094  11.00000  0.05    0.09
Q99   1   0.7891  0.5369  0.3384  11.00000  0.05    0.09
Q100  1  -0.3050 -0.1234  0.0543  11.00000  0.05    0.09
;
_shelx_res_checksum   64466

_shelx_hkl_file
;
  -1   0   0    0.03    0.02
  -1   0   0    0.04    0.01
  -1   0   0    0.07    0.02
  -1   0   0    0.03    0.01
  -1   0   0    0.06    0.03
  -1   0   0    0.03    0.02
  -1   0   0    0.00    0.07
  -1   0   0    0.06    0.01
  -1   0   0    0.07    0.01
   1   0   0    0.05    0.02
   1   0   0    0.08    0.02
   1   0   0    0.09    0.04
   1   0   0    0.01    0.09
   1   0   0    0.05    0.02
   1   0   0    0.04    0.02
  -2   0   0  154.51    6.08
  -2   0   0  141.87    5.93
  -2   0   0  148.13    5.94
  -2   0   0  150.10    5.93
  -2   0   0  165.18    6.03
   2   0   0  156.49    6.02
   2   0   0  147.89    5.93
   2   0   0  146.04    5.92
   2   0   0  146.96    5.93
   2   0   0  157.11    6.07
  -3   0   0    0.02    0.03
  -3   0   0    0.06    0.05
  -3   0   0    0.02    0.04
  -3   0   0    0.07    0.22
  -3   0   0   -0.01    0.13
  -3   0   0   -0.03    0.03
  -3   0   0   -0.04    0.07
  -3   0   0    0.05    0.07
  -3   0   0    0.11    0.07
  -3   0   0    0.05    0.06
  -3   0   0   -0.01    0.10
   3   0   0    0.00    0.05
   3   0   0    0.12    0.17
   3   0   0    0.09    0.07
   3   0   0    0.08    0.11
   3   0   0    0.05    0.02
   3   0   0   -0.01    0.05
  -4   0   0    6.35    0.32
  -4   0   0    6.55    0.28
  -4   0   0    6.47    0.26
  -4   0   0    6.24    0.27
  -4   0   0    6.31    0.27
  -4   0   0    6.33    0.27
  -4   0   0    6.18    0.74
  -4   0   0    6.34    0.51
  -4   0   0    5.98    0.39
  -4   0   0    6.69    0.27
  -4   0   0    7.13    0.33
   4   0   0    5.34    0.30
   4   0   0    5.93    0.30
   4   0   0    5.66    0.25
   4   0   0    5.43    0.50
   4   0   0    5.98    0.29
   4   0   0    5.92    0.28
   4   0   0    5.64    0.57
   4   0   0    6.19    0.60
  -5   0   0    9.38    0.38
  -5   0   0    9.02    0.39
  -5   0   0    8.59    0.38
  -5   0   0    9.56    0.38
  -5   0   0    8.55    0.39
  -5   0   0    9.38    0.45
  -5   0   0    9.23    0.37
  -5   0   0    8.47    0.56
  -5   0   0    9.18    0.38
  -5   0   0    9.07    0.43
   5   0   0    9.02    0.43
   5   0   0    8.70    0.40
   5   0   0    8.36    0.78
   5   0   0    9.23    0.41
   5   0   0    7.83    0.36
  -6   0   0    8.46    0.38
  -6   0   0    7.33    0.62
  -6   0   0    8.92    0.38
  -6   0   0    8.63    0.37
  -6   0   0    8.34    0.36
  -6   0   0    8.70    0.46
  -6   0   0    8.70    0.36
  -6   0   0    8.61    0.37
  -6   0   0    7.43    0.37
   6   0   0    7.72    0.90
   6   0   0    7.64    0.39
   6   0   0    8.42    0.40
   6   0   0    8.59    0.43
   6   0   0    7.72    0.92
  -7   0   0    4.99    0.27
  -7   0   0    5.15    0.24
  -7   0   0    5.01    0.27
  -7   0   0    4.84    0.27
  -7   0   0    5.23    0.27
   7   0   0    4.90    0.29
   7   0   0    3.75    0.78
   7   0   0    5.19    0.35
   7   0   0    5.07    0.29
   7   0   0    4.71    0.22
  -8   0   0   40.88    1.66
  -8   0   0   42.04    1.67
  -8   0   0   41.00    1.67
  -8   0   0   40.97    1.66
  -8   0   0   41.36    1.67
  -8   0   0   40.49    1.64
   8   0   0   41.36    1.69
   8   0   0   41.04    1.68
   8   0   0   41.35    1.69
   8   0   0   42.17    2.53
   8   0   0   42.98    2.73
   8   0   0   39.97    1.73
  -9   0   0    7.73    0.42
  -9   0   0    8.17    0.42
  -9   0   0    8.50    0.41
  -9   0   0    8.01    0.42
   9   0   0    8.01    0.52
   9   0   0    8.22    0.45
   9   0   0    7.92    0.40
   9   0   0    8.87    0.45
   9   0   0    8.73    1.54
   9   0   0    8.61    0.46
   9   0   0   10.52    2.15
 -10   0   0   10.45    0.51
 -10   0   0    9.71    0.50
  10   0   0   10.50    0.53
  10   0   0   10.94    0.54
  10   0   0   10.45    0.49
  10   0   0   10.12    0.54
 -11   0   0    0.29    0.15
 -11   0   0    0.22    0.16
  11   0   0    0.25    0.13
  11   0   0    0.25    0.17
 -12   0   0   -0.09    0.13
  12  -1   0    8.04    0.51
 -12   1   0    8.03    0.41
 -12   1   0    7.48    0.49
  11  -1   0   26.00    1.18
  11  -1   0   26.09    1.11
  11  -1   0   28.63    1.16
 -11   1   0   27.85    1.13
 -11   1   0   25.79    1.12
  10  -1   0    7.79    0.40
  10  -1   0    8.43    0.46
  10  -1   0    8.22    0.45
  10  -1   0    8.67    0.44
 -10   1   0    8.03    0.42
 -10   1   0    8.09    0.43
 -10   1   0    7.57    0.45
   9  -1   0    6.75    0.37
   9  -1   0    6.20    0.44
   9  -1   0    6.02    0.32
   9  -1   0    6.41    0.38
   9  -1   0    7.99    1.64
   9  -1   0    5.95    0.36
  -9   1   0    6.01    0.37
  -9   1   0    6.50    0.32
  -9   1   0    5.81    0.34
  -9   1   0    6.26    0.33
  -9   1   0    6.45    0.35
   8  -1   0    0.47    0.67
   8  -1   0    1.43    0.17
   8  -1   0    1.00    0.18
   8  -1   0    0.79    0.78
   8  -1   0    1.27    0.16
   8  -1   0    1.16    0.15
   8  -1   0    1.44    0.13
  -8   1   0    1.22    0.15
  -8   1   0    1.27    0.14
  -8   1   0    1.37    0.12
  -8   1   0    1.37    0.14
  -8   1   0    1.40    0.15
   7  -1   0    2.55    0.21
   7  -1   0    2.20    0.18
   7  -1   0    2.37    0.22
   7  -1   0    2.50    0.55
   7  -1   0    2.20    0.21
   7  -1   0    2.20    0.57
   7  -1   0    2.45    0.17
  -7   1   0    2.61    0.18
  -7   1   0    2.69    0.28
  -7   1   0    1.63    0.45
  -7   1   0    2.50    0.18
  -7   1   0    2.81    0.17
  -7   1   0    2.44    0.18
  -7   1   0    3.13    0.30
  -7   1   0    2.67    0.18
   6  -1   0    0.92    0.38
   6  -1   0    0.93    0.11
   6  -1   0    0.86    0.45
   6  -1   0    0.91    0.12
   6  -1   0    1.09    0.08
   6  -1   0    0.86    0.11
   6  -1   0    0.97    0.14
  -6   1   0    0.98    0.11
  -6   1   0    1.25    0.34
  -6   1   0    1.05    0.10
  -6   1   0    1.12    0.10
  -6   1   0    0.73    0.16
  -6   1   0    1.02    0.10
  -6   1   0    1.01    0.17
  -6   1   0    0.95    0.10
  -6   1   0    1.37    0.12
  -6   1   0    0.98    0.10
   5  -1   0    0.45    0.27
   5  -1   0    0.57    0.09
   5  -1   0    0.49    0.09
   5  -1   0    0.31    0.43
   5  -1   0    0.87    0.13
   5  -1   0    0.50    0.05
   5  -1   0    0.69    0.09
  -5   1   0    0.58    0.12
  -5   1   0    0.56    0.07
  -5   1   0    0.63    0.14
  -5   1   0    0.73    0.09
  -5   1   0    0.49    0.07
  -5   1   0    0.51    0.07
  -5   1   0    0.36    0.20
  -5   1   0    0.82    0.08
   4  -1   0    5.97    0.56
   4  -1   0    6.70    0.31
   4  -1   0    6.30    0.29
   4  -1   0    5.83    0.26
   4  -1   0    6.37    0.29
   4  -1   0    5.69    0.31
   4  -1   0    6.24    0.29
   4  -1   0    5.83    0.55
  -4   1   0    6.42    0.28
  -4   1   0    6.89    0.33
  -4   1   0    6.58    0.48
  -4   1   0    6.54    0.28
  -4   1   0    6.65    0.29
  -4   1   0    6.61    0.27
  -4   1   0    6.67    0.44
  -4   1   0    6.95    0.28
  -4   1   0    6.80    0.34
  -4   1   0    6.36    0.28
   3  -1   0  149.27    6.28
   3  -1   0  154.04    6.33
   3  -1   0  151.95    6.33
   3  -1   0  148.57    6.15
   3  -1   0  166.80    6.15
   3  -1   0  158.68    6.15
   3  -1   0  149.25    6.13
   3  -1   0  147.22    6.16
   3  -1   0  164.12    6.16
  -3   1   0  149.78    6.38
  -3   1   0  159.82    6.26
  -3   1   0  162.02    6.15
  -3   1   0  167.78    6.29
  -3   1   0  156.87    6.14
  -3   1   0  164.09    6.18
  -3   1   0  155.12    6.14
  -3   1   0  152.58    6.14
  -3   1   0  162.05    6.14
  -3   1   0  157.25    6.16
   2  -1   0   21.06    0.84
   2  -1   0   20.81    0.85
   2  -1   0   19.30    0.95
   2  -1   0   20.30    0.83
   2  -1   0   21.51    0.84
   2  -1   0   21.27    0.85
   2  -1   0   20.59    0.97
   2  -1   0   19.65    0.84
   2  -1   0   20.77    0.86
   2  -1   0   20.70    0.84
   2  -1   0   20.55    0.93
   2  -1   0   20.96    0.93
  -2   1   0   22.36    0.94
  -2   1   0   21.06    0.85
  -2   1   0   22.65    0.86
  -2   1   0   20.97    0.84
  -2   1   0   21.48    0.84
  -2   1   0   18.89    0.98
  -2   1   0   23.14    0.85
  -2   1   0   21.63    0.84
  -2   1   0   22.43    0.89
  -2   1   0   21.71    0.84
  -2   1   0   22.28    0.94
  -2   1   0   21.07    0.84
  -2   1   0   23.05    0.86
  -2   1   0   19.77    1.04
   1  -1   0  103.88    4.20
   1  -1   0  106.37    4.24
   1  -1   0  110.92    4.27
   1  -1   0  112.83    4.21
   1  -1   0   97.40    4.20
  -1   1   0  104.39    4.20
  -1   1   0  110.03    4.21
  -1   1   0  109.98    4.28
  -1   1   0  110.78    4.28
   0  -1   0    1.53    0.11
   0  -1   0    1.46    0.06
   0  -1   0    1.47    0.06
   0  -1   0    1.23    0.07
   0  -1   0    1.39    0.06
   0  -1   0    1.40    0.06
   0  -1   0    1.55    0.07
   0  -1   0    1.46    0.06
   0  -1   0    1.39    0.06
   0  -1   0    1.35    0.06
   0   1   0    1.55    0.11
   0   1   0    1.36    0.06
   0   1   0    1.44    0.06
   0   1   0    1.31    0.06
   0   1   0    1.39    0.11
   0   1   0    1.21    0.08
  -1  -1   0    2.58    0.11
  -1  -1   0    2.69    0.11
  -1  -1   0    2.44    0.10
  -1  -1   0    2.63    0.12
  -1  -1   0    2.55    0.12
  -1  -1   0    2.29    0.11
  -1  -1   0    2.19    0.25
  -1  -1   0    2.67    0.17
  -1  -1   0    2.44    0.10
  -1  -1   0    2.17    0.10
  -1  -1   0    2.60    0.11
  -1  -1   0    2.25    0.15
  -1  -1   0    2.45    0.10
  -1  -1   0    2.32    0.10
  -1  -1   0    2.18    0.11
   1   1   0    2.13    0.10
   1   1   0    2.28    0.11
   1   1   0    2.46    0.13
   1   1   0    2.44    0.11
   1   1   0    2.36    0.16
   1   1   0    1.92    0.23
   1   1   0    2.44    0.10
   1   1   0    2.52    0.11
   1   1   0    2.35    0.12
   1   1   0    2.09    0.11
  -2  -1   0   36.83    1.51
  -2  -1   0   41.12    1.52
  -2  -1   0   34.53    1.56
  -2  -1   0   37.10    1.73
  -2  -1   0   39.24    1.52
  -2  -1   0   40.99    1.52
  -2  -1   0   41.63    1.54
  -2  -1   0   36.85    1.53
  -2  -1   0   39.16    1.54
  -2  -1   0   38.75    1.54
  -2  -1   0   36.40    1.51
  -2  -1   0   37.29    1.51
  -2  -1   0   41.88    1.63
  -2  -1   0   41.85    1.54
   2   1   0   36.97    1.52
   2   1   0   39.71    1.54
   2   1   0   38.35    1.53
   2   1   0   37.50    1.71
   2   1   0   39.03    1.53
   2   1   0   36.47    1.51
   2   1   0   37.02    1.61
  -3  -1   0  147.13    5.52
  -3  -1   0  135.86    5.51
  -3  -1   0  147.73    5.68
  -3  -1   0  139.61    5.51
  -3  -1   0  139.12    5.83
  -3  -1   0  140.59    5.54
  -3  -1   0  142.60    5.52
  -3  -1   0  138.20    5.52
  -3  -1   0  134.32    5.53
  -3  -1   0  149.05    5.54
  -3  -1   0  138.72    5.55
   3   1   0  146.31    5.79
   3   1   0  132.63    5.54
   3   1   0  136.19    5.52
   3   1   0  131.68    5.66
   3   1   0  146.73    5.54
   3   1   0  145.80    5.53
  -4  -1   0    3.62    0.24
  -4  -1   0    3.63    0.18
  -4  -1   0    3.10    0.16
  -4  -1   0    3.12    0.19
  -4  -1   0    3.08    0.44
  -4  -1   0    3.48    0.17
  -4  -1   0    3.10    0.15
  -4  -1   0    3.64    0.18
  -4  -1   0    3.73    0.23
  -4  -1   0    3.21    0.26
   4   1   0    3.22    0.39
   4   1   0    3.46    0.22
   4   1   0    2.76    0.20
   4   1   0    3.11    0.18
   4   1   0    2.91    0.49
   4   1   0    3.12    0.19
  -5  -1   0   65.84    2.49
  -5  -1   0   62.32    2.51
  -5  -1   0   64.94    2.55
  -5  -1   0   65.93    2.49
  -5  -1   0   57.78    2.49
  -5  -1   0   64.44    2.80
  -5  -1   0   62.81    2.50
   5   1   0   62.39    2.50
   5   1   0   64.14    2.95
   5   1   0   64.76    2.51
   5   1   0   62.58    2.53
   5   1   0   59.26    2.48
  -6  -1   0    3.29    0.21
  -6  -1   0    3.44    0.22
  -6  -1   0    3.17    0.17
  -6  -1   0    3.65    0.21
  -6  -1   0    3.50    0.19
  -6  -1   0    3.41    0.31
  -6  -1   0    3.66    0.21
   6   1   0    3.38    0.23
   6   1   0    3.42    0.71
   6   1   0    2.11    0.49
   6   1   0    3.08    0.16
   6   1   0    3.55    0.29
   6   1   0    3.68    0.24
  -7  -1   0    1.12    0.09
  -7  -1   0    1.17    0.13
  -7  -1   0    0.97    0.11
  -7  -1   0    1.12    0.14
  -7  -1   0    0.97    0.13
  -7  -1   0    1.10    0.12
   7   1   0    1.05    0.15
   7   1   0    1.81    0.68
   7   1   0    1.30    0.16
   7   1   0    0.89    0.17
   7   1   0    1.09    1.19
   7   1   0    1.23    0.10
  -8  -1   0    6.00    0.40
  -8  -1   0    6.73    0.34
  -8  -1   0    5.93    0.34
   8   1   0    6.60    0.38
   8   1   0    5.95    0.43
   8   1   0    8.00    1.16
   8   1   0    6.78    0.38
   8   1   0    9.88    1.53
  -9  -1   0   11.76    0.54
  -9  -1   0   11.65    0.55
  -9  -1   0   12.16    0.56
  -9  -1   0   11.32    0.55
   9   1   0   10.57    2.78
   9   1   0   11.99    0.59
   9   1   0   11.45    0.58
   9   1   0   11.38    0.58
 -10  -1   0    0.12    0.16
 -10  -1   0    0.06    0.14
 -10  -1   0   -0.13    0.16
  10   1   0    0.05    0.29
  10   1   0   -0.16    0.12
  10   1   0    0.25    0.18
  10   1   0    0.29    0.18
 -11  -1   0    9.54    0.50
 -11  -1   0    9.98    0.52
  11   1   0   10.84    0.50
  11   1   0    9.98    0.54
  12  -2   0    0.79    0.22
  12  -2   0    0.61    0.16
  12  -2   0    0.77    0.19
 -12   2   0    0.85    0.19
  11  -2   0    1.10    0.24
  11  -2   0    0.90    0.22
  11  -2   0    1.18    0.15
 -11   2   0    1.05    0.17
 -11   2   0    0.86    0.21
 -11   2   0    1.25    0.17
  10  -2   0    0.42    0.15
  10  -2   0    0.63    0.15
  10  -2   0    0.46    0.12
  10  -2   0    0.63    0.18
 -10   2   0    0.67    0.14
 -10   2   0    0.30    0.13
 -10   2   0    0.76    0.18
 -10   2   0    0.33    0.15
   9  -2   0    7.57    1.29
   9  -2   0    4.73    0.31
   9  -2   0    4.46    0.30
   9  -2   0    4.72    0.34
  -9   2   0    4.65    0.29
  -9   2   0    4.74    0.28
  -9   2   0    5.16    0.32
  -9   2   0    4.64    0.27
   8  -2   0   46.90    1.93
   8  -2   0   50.81    2.62
   8  -2   0   47.62    1.92
   8  -2   0   46.63    1.96
   8  -2   0   46.64    1.90
   8  -2   0   47.90    1.92
  -8   2   0   49.16    2.36
  -8   2   0   47.05    2.00
  -8   2   0   49.01    1.91
  -8   2   0   47.28    1.92
  -8   2   0   47.97    1.90
  -8   2   0   46.02    1.90
   7  -2   0   10.48    0.52
   7  -2   0   10.60    0.47
   7  -2   0   11.81    1.04
   7  -2   0   10.42    0.45
   7  -2   0   10.66    0.52
   7  -2   0    9.96    0.47
  -7   2   0   10.34    0.45
  -7   2   0   10.57    0.47
  -7   2   0   10.06    0.87
  -7   2   0    9.84    0.45
  -7   2   0   10.13    0.45
  -7   2   0   10.82    0.45
   6  -2   0   14.80    0.69
   6  -2   0   15.40    0.62
   6  -2   0   15.10    0.66
   6  -2   0   16.52    0.67
   6  -2   0   15.44    0.66
   6  -2   0   15.12    0.64
   6  -2   0   15.65    1.06
  -6   2   0   16.40    0.67
  -6   2   0   16.20    0.65
  -6   2   0   15.92    0.65
  -6   2   0   16.51    0.64
  -6   2   0   15.73    0.74
  -6   2   0   16.12    0.64
  -6   2   0   14.25    0.64
   5  -2   0    1.72    0.11
   5  -2   0    1.66    0.09
   5  -2   0    1.59    0.12
   5  -2   0    1.63    0.13
   5  -2   0    1.26    0.33
   5  -2   0    1.63    0.14
  -5   2   0    1.59    0.12
  -5   2   0    1.84    0.12
  -5   2   0    1.83    0.12
  -5   2   0    1.74    0.17
  -5   2   0    1.93    0.24
  -5   2   0    1.95    0.16
  -5   2   0    1.94    0.12
  -5   2   0    1.66    0.31
  -5   2   0    1.44    0.12
   4  -2   0    2.09    0.15
   4  -2   0    2.11    0.10
   4  -2   0    2.08    0.14
   4  -2   0    2.05    0.15
   4  -2   0    2.07    0.13
   4  -2   0    2.30    0.33
   4  -2   0    2.33    0.33
   4  -2   0    2.16    0.12
  -4   2   0    2.58    0.32
  -4   2   0    2.31    0.15
  -4   2   0    2.45    0.13
  -4   2   0    2.34    0.12
  -4   2   0    2.73    0.80
  -4   2   0    2.16    0.22
  -4   2   0    2.26    0.18
  -4   2   0    2.40    0.12
   3  -2   0    5.83    0.44
   3  -2   0    5.96    0.26
   3  -2   0    5.53    0.26
   3  -2   0    5.54    0.40
   3  -2   0    5.70    0.24
   3  -2   0    5.99    0.25
   3  -2   0    5.59    0.30
   3  -2   0    4.89    0.44
   3  -2   0    5.92    0.27
   3  -2   0    6.35    0.26
  -3   2   0    6.57    0.33
  -3   2   0    5.25    0.52
  -3   2   0    5.79    0.42
  -3   2   0    6.02    0.28
  -3   2   0    4.75    0.52
  -3   2   0    5.58    0.25
  -3   2   0    5.90    0.24
  -3   2   0    6.29    0.27
  -3   2   0    6.01    0.25
  -3   2   0    6.56    0.28
   2  -2   0   25.08    1.16
   2  -2   0   24.68    1.14
   2  -2   0   26.83    1.04
   2  -2   0   25.36    1.06
   2  -2   0   22.93    1.02
   2  -2   0   25.67    1.01
   2  -2   0   26.60    1.02
   2  -2   0   24.13    1.01
   2  -2   0   25.75    1.02
  -2   2   0   25.16    1.19
  -2   2   0   28.13    1.07
  -2   2   0   27.49    1.03
  -2   2   0   25.93    1.01
  -2   2   0   26.83    1.03
  -2   2   0   27.11    1.16
  -2   2   0   24.17    1.01
  -2   2   0   25.20    1.02
   1  -2   0   12.57    0.58
   1  -2   0   12.29    0.49
   1  -2   0   11.23    0.49
   1  -2   0   11.89    0.49
   1  -2   0   12.31    0.49
   1  -2   0   12.65    0.49
   1  -2   0   12.40    0.49
   1  -2   0   12.30    0.49
   1  -2   0   13.16    0.54
   1  -2   0   11.98    0.48
  -1   2   0   11.34    0.49
  -1   2   0   12.16    0.48
  -1   2   0   12.43    0.50
  -1   2   0   13.04    0.54
  -1   2   0   12.72    0.61
  -1   2   0   11.82    0.49
  -1   2   0   12.56    0.59
   0  -2   0  604.96   23.32
   0  -2   0  574.34   23.25
   0   2   0  596.59   23.31
   0   2   0  599.38   23.31
  -1  -2   0   79.65    3.08
  -1  -2   0   80.83    3.09
  -1  -2   0   83.69    3.09
  -1  -2   0   80.11    3.08
  -1  -2   0   76.21    3.09
  -1  -2   0   80.72    3.09
  -1  -2   0   79.27    3.09
  -1  -2   0   75.55    3.27
  -1  -2   0   80.05    3.09
  -1  -2   0   84.53    3.11
  -1  -2   0   76.79    3.10
  -1  -2   0   84.28    3.15
  -1  -2   0   79.94    3.09
  -1  -2   0   83.12    3.09
   1   2   0   74.88    3.09
   1   2   0   78.91    3.09
   1   2   0   82.79    3.11
   1   2   0   77.57    3.09
   1   2   0   76.69    3.08
   1   2   0   82.32    3.12
   1   2   0   71.29    3.15
   1   2   0   73.33    3.09
   1   2   0   73.25    3.08
   1   2   0   76.20    3.27
   1   2   0   73.22    3.15
  -2  -2   0   91.28    3.72
  -2  -2   0   96.54    3.79
  -2  -2   0   99.04    3.84
  -2  -2   0   90.19    3.98
  -2  -2   0   98.41    3.73
  -2  -2   0   94.62    3.72
  -2  -2   0   98.37    3.74
  -2  -2   0   93.11    3.76
  -2  -2   0   98.49    3.74
  -2  -2   0   90.10    3.72
  -2  -2   0  100.21    3.74
  -2  -2   0   97.18    3.72
  -2  -2   0   91.64    3.72
  -2  -2   0   97.36    3.73
   2   2   0   92.27    3.72
   2   2   0   96.81    3.73
   2   2   0   94.11    3.73
   2   2   0   97.10    3.75
   2   2   0   87.19    3.82
   2   2   0   90.81    3.73
   2   2   0   95.06    3.97
  -3  -2   0    0.53    0.06
  -3  -2   0    0.51    0.07
  -3  -2   0    0.42    0.19
  -3  -2   0    0.46    0.08
  -3  -2   0    0.53    0.14
  -3  -2   0    0.55    0.05
  -3  -2   0    0.24    0.43
  -3  -2   0    0.55    0.08
  -3  -2   0    0.65    0.10
  -3  -2   0    0.44    0.05
  -3  -2   0    0.55    0.07
  -3  -2   0    0.73    0.11
   3   2   0    0.50    0.25
   3   2   0    0.62    0.09
   3   2   0    0.52    0.10
   3   2   0    0.46    0.07
   3   2   0    0.47    0.07
   3   2   0    0.56    0.05
   3   2   0    0.55    0.20
  -4  -2   0  179.60    6.78
  -4  -2   0  171.91    6.74
  -4  -2   0  184.85    6.75
  -4  -2   0  177.41    6.73
  -4  -2   0  176.12    7.00
  -4  -2   0  176.67    6.78
  -4  -2   0  153.56    6.75
  -4  -2   0  171.06    6.73
   4   2   0  172.94    7.15
   4   2   0  154.18    6.76
   4   2   0  165.74    6.74
   4   2   0  172.04    6.75
   4   2   0  175.39    6.77
  -5  -2   0   16.23    0.65
  -5  -2   0   15.41    0.62
  -5  -2   0   14.84    0.63
  -5  -2   0   13.18    0.96
  -5  -2   0   16.15    0.71
  -5  -2   0   14.41    0.65
  -5  -2   0   15.34    0.64
   5   2   0   14.91    0.65
   5   2   0   14.33    1.14
   5   2   0   15.17    0.69
   5   2   0   14.69    0.64
  -6  -2   0   51.90    2.06
  -6  -2   0   51.42    2.05
  -6  -2   0   49.47    2.07
  -6  -2   0   54.38    2.08
  -6  -2   0   50.18    2.07
   6   2   0   51.98    2.07
   6   2   0   53.45    2.13
   6   2   0   48.68    2.04
   6   2   0   53.67    2.72
   6   2   0   52.42    2.09
  -7  -2   0    1.98    0.16
  -7  -2   0    1.73    0.18
  -7  -2   0    1.97    0.20
  -7  -2   0    1.75    0.17
   7   2   0    2.62    0.96
   7   2   0    1.79    0.19
   7   2   0    1.88    0.24
   7   2   0    0.40    0.87
   7   2   0    1.68    0.18
  -8  -2   0   15.53    0.70
  -8  -2   0   16.18    0.69
  -8  -2   0   14.89    0.67
  -8  -2   0   14.57    0.69
   8   2   0   20.38    2.48
   8   2   0   15.91    2.08
   8   2   0   15.72    0.72
   8   2   0   15.33    0.72
   8   2   0   15.91    0.78
  -9  -2   0    0.31    0.16
  -9  -2   0    0.25    0.15
  -9  -2   0    0.39    0.17
  -9  -2   0    0.66    0.15
   9   2   0    0.24    0.19
   9   2   0    0.57    0.18
 -10  -2   0    0.58    0.16
 -10  -2   0    0.94    0.20
 -10  -2   0    0.72    0.18
 -10  -2   0    0.62    0.22
  10   2   0    0.64    0.20
  10   2   0    0.58    0.20
  10   2   0    0.60    0.20
  10   2   0    0.66    0.15
 -11  -2   0    0.05    0.17
 -11  -2   0    0.04    0.31
  11   2   0   -0.01    0.15
  11   2   0   -0.26    0.16
  12  -3   0    1.11    0.16
  12  -3   0    1.00    0.25
 -12   3   0    0.72    0.17
  11  -3   0   16.93    0.81
  11  -3   0   18.53    0.75
  11  -3   0   17.07    0.74
 -11   3   0   16.43    0.75
 -11   3   0   16.49    0.74
 -11   3   0   17.00    0.76
 -11   3   0   16.95    0.79
  10  -3   0    5.02    0.29
  10  -3   0    5.10    0.33
  10  -3   0    5.31    0.38
  10  -3   0    5.30    0.35
 -10   3   0    4.98    0.30
 -10   3   0    5.47    0.36
 -10   3   0    4.97    0.30
 -10   3   0    4.88    0.31
   9  -3   0    0.30    0.13
   9  -3   0    0.26    0.10
   9  -3   0    0.11    1.07
   9  -3   0    0.51    0.14
   9  -3   0    0.39    0.16
  -9   3   0    0.51    0.13
  -9   3   0   -0.11    1.27
  -9   3   0    0.10    0.11
  -9   3   0   -0.10    0.21
  -9   3   0    0.40    0.21
   8  -3   0   13.96    0.59
   8  -3   0   17.28    1.45
   8  -3   0   13.01    0.56
   8  -3   0   13.56    0.59
   8  -3   0   12.69    0.61
  -8   3   0   12.27    0.55
  -8   3   0   13.36    0.61
  -8   3   0   13.89    0.57
  -8   3   0   13.48    1.26
  -8   3   0   12.45    0.58
  -8   3   0   13.18    0.57
  -8   3   0   13.06    0.72
  -8   3   0   13.53    0.57
   7  -3   0   68.53    2.69
   7  -3   0   69.01    3.15
   7  -3   0   67.19    2.68
   7  -3   0   66.38    2.71
   7  -3   0   66.99    2.71
  -7   3   0   66.88    2.79
  -7   3   0   69.21    2.68
  -7   3   0   66.51    2.68
  -7   3   0   68.51    2.68
  -7   3   0   69.30    3.05
  -7   3   0   67.56    2.70
  -7   3   0   67.06    2.69
   6  -3   0   53.96    2.09
   6  -3   0   49.91    2.11
   6  -3   0   51.53    2.46
   6  -3   0   54.59    2.11
   6  -3   0   51.27    2.08
   6  -3   0   53.27    2.12
  -6   3   0   54.19    2.12
  -6   3   0   52.73    2.09
  -6   3   0   52.85    2.40
  -6   3   0   51.20    2.10
  -6   3   0   54.16    2.09
  -6   3   0   53.26    2.09
  -6   3   0   54.91    2.20
   5  -3   0    0.29    0.07
   5  -3   0    0.18    0.05
   5  -3   0    0.10    0.07
   5  -3   0    0.28    0.08
  -5   3   0    0.14    0.06
  -5   3   0    0.16    0.15
  -5   3   0    0.12    0.09
  -5   3   0    0.17    0.06
  -5   3   0    0.21    0.07
  -5   3   0    0.18    0.09
  -5   3   0    0.22    0.23
   4  -3   0    8.17    0.33
   4  -3   0    8.97    0.37
   4  -3   0    7.87    0.59
   4  -3   0    8.01    0.36
   4  -3   0    8.09    0.34
   4  -3   0    8.05    0.38
   4  -3   0    7.26    0.66
  -4   3   0    8.16    0.35
  -4   3   0    8.82    0.38
  -4   3   0    8.02    0.34
  -4   3   0    7.45    0.78
  -4   3   0    8.64    0.34
  -4   3   0    7.83    0.81
  -4   3   0    8.33    0.35
  -4   3   0    8.69    0.45
  -4   3   0    8.18    0.59
   3  -3   0    9.97    0.43
   3  -3   0    9.17    0.49
   3  -3   0   10.84    0.42
   3  -3   0   11.19    0.58
   3  -3   0   10.12    0.43
   3  -3   0   11.28    0.64
   3  -3   0   10.24    0.43
   3  -3   0   10.52    0.43
   3  -3   0   10.68    0.45
   3  -3   0    9.40    0.66
   3  -3   0   10.68    0.44
  -3   3   0    9.07    0.72
  -3   3   0   10.84    0.42
  -3   3   0   10.33    0.73
  -3   3   0   10.57    0.43
  -3   3   0   10.72    0.43
  -3   3   0    9.92    0.42
  -3   3   0   11.04    0.51
  -3   3   0   11.58    0.67
  -3   3   0   11.00    0.47
  -3   3   0   10.43    0.46
   2  -3   0    2.14    0.11
   2  -3   0    2.09    0.12
   2  -3   0    2.10    0.10
   2  -3   0    1.86    0.24
   2  -3   0    2.03    0.10
   2  -3   0    1.86    0.13
   2  -3   0    1.65    0.29
   2  -3   0    2.15    0.12
   2  -3   0    2.02    0.11
   2  -3   0    1.76    0.11
   2  -3   0    1.98    0.20
  -2   3   0    2.38    0.21
  -2   3   0    2.14    0.14
  -2   3   0    1.95    0.11
  -2   3   0    1.94    0.29
  -2   3   0    2.02    0.10
  -2   3   0    2.09    0.10
  -2   3   0    2.04    0.29
   1  -3   0   53.18    2.19
   1  -3   0   50.53    2.06
   1  -3   0   51.66    2.06
   1  -3   0   54.17    2.06
   1  -3   0   50.79    2.05
   1  -3   0   54.21    2.12
   1  -3   0   48.70    2.06
   1  -3   0   54.42    2.06
   1  -3   0   53.96    2.06
   1  -3   0   52.76    2.24
   1  -3   0   50.31    2.05
  -1   3   0   52.34    2.07
  -1   3   0   51.61    2.20
  -1   3   0   53.86    2.11
  -1   3   0   50.68    2.06
  -1   3   0   53.34    2.07
  -1   3   0   54.67    2.22
   0  -3   0   19.23    0.89
   0  -3   0   16.93    0.75
   0  -3   0   17.79    0.73
   0  -3   0   17.91    0.73
   0  -3   0   17.94    0.73
   0  -3   0   19.26    0.74
   0  -3   0   18.90    0.75
   0  -3   0   19.28    0.79
   0   3   0   19.54    0.88
   0   3   0   17.31    0.87
   0   3   0   18.61    0.97
   0   3   0   18.21    0.73
   0   3   0   17.72    0.73
   0   3   0   19.15    0.78
   0   3   0   18.35    0.73
   0   3   0   19.00    0.75
  -1  -3   0    5.26    0.24
  -1  -3   0    5.51    0.33
  -1  -3   0    5.29    0.23
  -1  -3   0    5.67    0.40
  -1  -3   0    5.41    0.24
  -1  -3   0    5.44    0.22
  -1  -3   0    5.56    0.29
  -1  -3   0    5.32    0.22
  -1  -3   0    5.14    0.24
  -1  -3   0    5.30    0.21
  -1  -3   0    5.22    0.22
  -1  -3   0    5.15    0.23
   1   3   0    4.92    0.40
   1   3   0    5.33    0.23
   1   3   0    5.10    0.23
   1   3   0    5.86    0.54
   1   3   0    4.84    0.23
   1   3   0    5.37    0.36
   1   3   0    4.87    0.25
   1   3   0    5.29    0.27
   1   3   0    5.36    0.24
   1   3   0    5.43    0.27
   1   3   0    5.18    0.32
  -2  -3   0   21.25    0.81
  -2  -3   0   20.71    0.82
  -2  -3   0   19.96    0.80
  -2  -3   0   20.72    0.84
  -2  -3   0   21.34    0.94
  -2  -3   0   20.13    0.80
  -2  -3   0   21.42    0.81
  -2  -3   0   20.27    0.95
  -2  -3   0   18.14    0.82
  -2  -3   0   20.46    0.80
  -2  -3   0   20.75    0.79
  -2  -3   0   20.18    0.82
   2   3   0   18.87    0.84
   2   3   0   20.09    0.82
   2   3   0   19.25    0.81
   2   3   0   19.89    0.80
   2   3   0   19.09    0.93
   2   3   0   19.06    0.80
   2   3   0   19.41    0.81
   2   3   0   20.04    0.83
   2   3   0   19.42    1.14
  -3  -3   0    5.87    0.25
  -3  -3   0    5.65    0.27
  -3  -3   0    4.74    0.28
  -3  -3   0    5.16    0.29
  -3  -3   0    6.05    0.51
  -3  -3   0    5.63    0.23
  -3  -3   0    5.65    0.30
  -3  -3   0    4.84    0.25
  -3  -3   0    5.67    0.43
  -3  -3   0    5.31    0.24
   3   3   0    4.96    0.22
   3   3   0    5.48    0.28
   3   3   0    5.56    0.57
   3   3   0    5.43    0.66
   3   3   0    5.86    0.26
   3   3   0    5.10    0.26
   3   3   0    4.96    0.30
   3   3   0    4.73    0.23
  -4  -3   0    0.44    0.10
  -4  -3   0    0.53    0.10
  -4  -3   0    0.36    0.09
  -4  -3   0    0.43    0.13
  -4  -3   0    0.47    0.07
  -4  -3   0    0.60    0.11
  -4  -3   0    0.36    0.15
  -4  -3   0    0.48    0.30
   4   3   0    0.61    0.41
   4   3   0    0.52    0.16
   4   3   0    0.52    0.14
   4   3   0    0.35    0.11
  -5  -3   0    2.06    0.18
  -5  -3   0    1.45    0.18
  -5  -3   0    2.07    0.19
  -5  -3   0    2.21    0.22
  -5  -3   0    2.16    0.20
  -5  -3   0    1.90    0.18
   5   3   0    1.36    0.53
   5   3   0    1.86    0.19
   5   3   0    1.60    0.17
   5   3   0    2.28    0.23
  -6  -3   0    0.50    0.13
  -6  -3   0    0.51    0.12
  -6  -3   0    0.44    0.10
  -6  -3   0    0.61    0.13
  -6  -3   0    0.52    0.12
   6   3   0    0.63    0.18
   6   3   0    0.44    0.14
   6   3   0    0.50    0.13
   6   3   0    0.46    0.07
   6   3   0   -0.05    0.59
  -7  -3   0    1.72    0.17
  -7  -3   0    1.26    0.14
  -7  -3   0    1.22    0.17
  -7  -3   0    1.53    0.18
   7   3   0    1.39    0.19
   7   3   0    1.21    0.18
   7   3   0    1.68    0.24
   7   3   0    0.43    0.94
   7   3   0    1.38    0.11
  -8  -3   0    5.82    0.34
  -8  -3   0    6.10    0.37
  -8  -3   0    6.25    0.37
  -8  -3   0    5.79    0.38
   8   3   0    6.49    0.41
   8   3   0    5.77    0.47
   8   3   0    6.31    0.41
   8   3   0    4.65    2.72
  -9  -3   0   27.86    1.21
  -9  -3   0   27.42    1.18
  -9  -3   0   27.47    1.20
  -9  -3   0   28.73    1.20
   9   3   0   29.01    1.22
   9   3   0   29.46    1.25
 -10  -3   0    2.47    0.32
 -10  -3   0    2.05    0.22
 -10  -3   0    2.12    0.26
 -10  -3   0    2.23    0.21
  10   3   0    2.70    0.28
  12  -4   0    3.01    0.25
 -12   4   0    2.92    0.24
 -12   4   0    2.20    0.26
  11  -4   0    9.77    0.46
  11  -4   0    8.94    0.44
  11  -4   0    9.97    0.53
 -11   4   0    8.99    0.46
 -11   4   0    9.21    0.46
 -11   4   0    8.91    0.51
  10  -4   0   17.20    0.78
  10  -4   0   16.58    0.73
  10  -4   0   16.59    0.72
  10  -4   0   17.99    0.74
 -10   4   0   16.20    0.73
 -10   4   0   16.26    0.73
 -10   4   0   16.60    0.77
   9  -4   0   20.60    0.84
   9  -4   0   18.88    1.94
   9  -4   0   20.69    0.85
   9  -4   0   19.34    0.86
   9  -4   0   21.27    0.89
   9  -4   0   20.75    0.85
  -9   4   0   19.56    0.83
  -9   4   0   19.70    0.84
  -9   4   0   19.85    0.84
  -9   4   0   19.35    0.88
  -9   4   0   20.09    2.08
  -9   4   0   18.94    1.03
   8  -4   0    8.53    1.00
   8  -4   0    6.59    0.37
   8  -4   0    6.63    0.31
   8  -4   0    6.90    0.34
   8  -4   0    6.94    0.34
  -8   4   0    6.30    0.34
  -8   4   0    6.06    0.52
  -8   4   0    6.83    0.39
  -8   4   0    6.66    0.33
  -8   4   0    6.33    0.31
  -8   4   0    7.22    1.70
  -8   4   0    6.95    0.32
  -8   4   0    6.72    0.33
   7  -4   0    1.37    0.10
   7  -4   0    1.47    0.15
   7  -4   0    1.72    0.16
   7  -4   0    1.71    0.13
   7  -4   0    2.01    0.51
   7  -4   0    1.62    0.14
  -7   4   0    2.45    0.22
  -7   4   0    2.10    0.22
  -7   4   0    1.75    0.19
  -7   4   0    1.65    0.27
  -7   4   0    1.54    0.51
  -7   4   0    1.98    0.16
  -7   4   0    1.82    0.14
  -7   4   0    1.57    0.13
   6  -4   0    9.12    0.40
   6  -4   0    9.32    0.41
   6  -4   0    9.73    0.43
   6  -4   0   10.08    0.83
   6  -4   0    9.70    0.42
   6  -4   0    9.52    0.45
   6  -4   0   10.00    0.43
  -6   4   0    9.92    0.42
  -6   4   0    9.54    0.57
  -6   4   0    9.99    0.47
  -6   4   0   10.43    0.84
  -6   4   0    9.95    0.41
  -6   4   0   10.18    0.42
  -6   4   0   10.14    0.43
   5  -4   0   13.19    0.85
   5  -4   0   12.91    0.56
   5  -4   0   13.43    0.55
   5  -4   0   12.86    0.53
   5  -4   0   12.99    0.54
   5  -4   0   12.88    0.59
   5  -4   0   13.36    0.57
  -5   4   0   12.91    0.55
  -5   4   0   13.57    0.88
  -5   4   0   13.66    0.68
  -5   4   0   12.57    0.53
  -5   4   0   13.67    0.54
  -5   4   0   13.29    0.59
  -5   4   0   14.41    0.56
   4  -4   0   19.51    0.82
   4  -4   0   20.26    1.04
   4  -4   0   20.27    0.80
   4  -4   0   19.87    1.05
   4  -4   0   20.62    0.81
   4  -4   0   19.62    0.83
   4  -4   0   18.85    0.81
   4  -4   0   20.60    0.79
   4  -4   0   19.29    0.81
  -4   4   0   19.67    0.81
  -4   4   0   20.54    0.80
  -4   4   0   21.08    0.98
  -4   4   0   18.31    1.29
  -4   4   0   19.59    1.09
  -4   4   0   20.34    0.80
  -4   4   0   20.61    0.84
   3  -4   0   50.47    2.25
   3  -4   0   53.62    2.05
   3  -4   0   51.33    2.06
   3  -4   0   51.44    2.45
   3  -4   0   51.82    2.06
   3  -4   0   52.86    2.18
   3  -4   0   48.90    2.05
   3  -4   0   52.59    2.04
   3  -4   0   50.78    2.05
   3  -4   0   49.39    2.04
  -3   4   0   53.31    2.14
  -3   4   0   52.04    2.07
  -3   4   0   53.08    2.05
  -3   4   0   53.19    2.04
  -3   4   0   51.75    2.05
  -3   4   0   52.63    2.04
   2  -4   0   19.45    0.77
   2  -4   0   20.91    0.78
   2  -4   0   19.95    1.06
   2  -4   0   19.13    0.77
   2  -4   0   19.91    0.77
   2  -4   0   19.59    0.84
   2  -4   0   19.21    0.77
   2  -4   0   18.47    0.79
   2  -4   0   18.29    0.77
   2  -4   0   19.85    0.97
   2  -4   0   19.32    0.76
   2  -4   0   17.99    0.77
  -2   4   0   18.80    0.77
  -2   4   0   19.21    1.01
  -2   4   0   18.59    0.76
  -2   4   0   20.29    0.86
  -2   4   0   18.25    1.01
  -2   4   0   19.33    0.80
  -2   4   0   19.17    0.77
  -2   4   0   20.15    0.78
   1  -4   0    4.99    0.21
   1  -4   0    5.03    0.49
   1  -4   0    4.70    0.21
   1  -4   0    4.13    0.20
   1  -4   0    4.40    0.19
   1  -4   0    4.67    0.20
   1  -4   0    4.63    0.20
   1  -4   0    4.84    0.22
   1  -4   0    4.28    0.29
   1  -4   0    4.38    0.39
   1  -4   0    3.89    0.19
   1  -4   0    4.38    0.22
  -1   4   0    4.49    0.21
  -1   4   0    4.26    0.19
  -1   4   0    4.24    0.20
  -1   4   0    4.72    0.30
  -1   4   0    4.31    0.43
  -1   4   0    4.65    0.42
  -1   4   0    4.79    0.23
   0  -4   0   50.15    1.99
   0  -4   0   48.65    2.07
   0  -4   0   51.25    2.23
   0  -4   0   54.05    2.00
   0  -4   0   48.18    2.00
   0  -4   0   51.87    2.00
   0  -4   0   49.08    1.99
   0  -4   0   48.75    2.00
   0  -4   0   52.03    1.99
   0  -4   0   47.99    2.01
   0   4   0   48.09    2.19
   0   4   0   49.47    1.99
   0   4   0   51.22    2.01
   0   4   0   52.48    2.06
   0   4   0   50.42    2.00
   0   4   0   52.72    2.00
   0   4   0   51.34    2.18
   0   4   0   53.21    2.03
  -1  -4   0    3.08    0.26
  -1  -4   0    2.93    0.13
  -1  -4   0    2.60    0.15
  -1  -4   0    3.05    0.16
  -1  -4   0    2.86    0.15
  -1  -4   0    2.63    0.14
  -1  -4   0    2.37    0.26
  -1  -4   0    2.47    0.15
  -1  -4   0    2.49    0.17
  -1  -4   0    2.68    0.37
  -1  -4   0    2.79    0.14
  -1  -4   0    3.12    0.17
  -1  -4   0    2.98    0.14
   1   4   0    2.69    0.18
   1   4   0    2.26    0.35
   1   4   0    2.50    0.30
   1   4   0    2.98    0.22
   1   4   0    2.61    0.15
   1   4   0    2.91    0.14
   1   4   0    2.86    0.21
   1   4   0    3.05    0.17
   1   4   0    2.98    0.35
  -2  -4   0   72.23    2.94
  -2  -4   0   74.34    2.96
  -2  -4   0   76.90    2.95
  -2  -4   0   78.14    2.94
  -2  -4   0   76.96    2.96
  -2  -4   0   72.35    2.97
  -2  -4   0   79.10    2.96
  -2  -4   0   79.59    2.96
  -2  -4   0   78.43    3.01
  -2  -4   0   72.60    2.93
  -2  -4   0   70.18    3.09
  -2  -4   0   74.15    3.15
   2   4   0   73.31    2.99
   2   4   0   74.31    2.95
   2   4   0   69.93    3.09
   2   4   0   71.50    2.96
   2   4   0   79.07    2.99
   2   4   0   70.95    2.95
   2   4   0   76.28    2.96
   2   4   0   73.21    3.37
   2   4   0   76.28    2.94
   2   4   0   73.49    3.10
  -3  -4   0   18.48    0.81
  -3  -4   0   19.24    1.05
  -3  -4   0   19.07    0.78
  -3  -4   0   19.85    0.80
  -3  -4   0   17.95    0.83
  -3  -4   0   18.80    0.77
  -3  -4   0   17.52    1.02
  -3  -4   0   19.43    0.81
  -3  -4   0   18.90    0.80
  -3  -4   0   18.73    0.77
  -3  -4   0   18.50    0.75
   3   4   0   18.37    0.79
   3   4   0   19.31    0.83
   3   4   0   19.21    0.76
   3   4   0   19.96    0.85
   3   4   0   16.92    0.75
   3   4   0   21.25    0.89
   3   4   0   17.25    1.04
   3   4   0   17.74    1.27
  -4  -4   0    5.85    0.29
  -4  -4   0    6.20    0.26
  -4  -4   0    5.31    0.32
  -4  -4   0    6.76    0.32
  -4  -4   0    6.37    0.36
   4   4   0    4.49    0.75
   4   4   0    5.51    0.26
   4   4   0    5.81    0.33
   4   4   0    5.58    0.31
   4   4   0    5.68    0.37
  -5  -4   0   97.87    3.76
  -5  -4   0   91.79    3.78
  -5  -4   0   94.95    3.84
  -5  -4   0   94.76    3.80
  -5  -4   0   96.17    3.81
  -5  -4   0   99.49    3.80
   5   4   0   90.89    3.81
   5   4   0   97.22    3.79
   5   4   0   97.53    4.53
  -6  -4   0   34.58    1.43
  -6  -4   0   34.01    1.44
  -6  -4   0   35.02    1.43
  -6  -4   0   35.08    1.39
  -6  -4   0   33.62    1.42
   6   4   0   35.84    2.44
   6   4   0   33.94    1.45
   6   4   0   33.83    1.50
   6   4   0   36.75    1.44
  -7  -4   0   40.60    1.73
  -7  -4   0   41.28    1.74
  -7  -4   0   43.23    1.75
  -7  -4   0   42.86    1.71
  -7  -4   0   43.63    1.77
   7   4   0   41.22    1.69
   7   4   0   44.52    3.13
   7   4   0   41.15    1.83
   7   4   0   44.64    1.75
  -8  -4   0    8.15    0.42
  -8  -4   0    9.20    0.49
  -8  -4   0    8.00    0.46
  -8  -4   0    9.03    0.48
   8   4   0    8.36    0.50
   8   4   0    8.39    0.49
  -9  -4   0    0.17    0.14
  -9  -4   0    0.27    0.15
  -9  -4   0    0.25    0.17
  -9  -4   0    0.30    0.19
   9   4   0    0.38    0.20
   9   4   0    0.10    0.20
 -10  -4   0    2.87    0.35
 -10  -4   0    3.18    0.30
  10   4   0    3.96    0.45
  12  -5   0   -0.02    0.15
 -12   5   0   -0.01    0.19
 -12   5   0    0.14    0.14
 -12   5   0    0.29    0.14
  11  -5   0    0.62    0.15
 -11   5   0    0.18    0.14
 -11   5   0    0.29    0.14
 -11   5   0    0.12    0.19
  10  -5   0    1.03    0.14
  10  -5   0    1.23    0.20
  10  -5   0    1.01    0.15
  10  -5   0    1.12    0.15
 -10   5   0    0.90    0.15
 -10   5   0    1.12    0.16
 -10   5   0    1.07    0.21
   9  -5   0    9.06    1.27
   9  -5   0    9.26    0.42
   9  -5   0    8.78    0.47
   9  -5   0    8.85    0.42
   9  -5   0    8.72    0.42
  -9   5   0    8.52    1.50
  -9   5   0    8.45    0.41
  -9   5   0    8.76    0.42
  -9   5   0    8.45    0.49
  -9   5   0    8.03    0.68
   8  -5   0    0.06    0.09
   8  -5   0   -0.27    0.62
   8  -5   0    0.08    0.09
   8  -5   0    0.12    0.12
   8  -5   0    0.19    0.09
  -8   5   0   -0.33    0.15
  -8   5   0    0.13    0.12
  -8   5   0    0.08    0.09
  -8   5   0   -0.17    0.10
  -8   5   0   -0.20    0.24
  -8   5   0   -0.21    0.77
  -8   5   0   -0.09    0.10
   7  -5   0    2.51    0.21
   7  -5   0    2.60    0.18
   7  -5   0    2.79    0.56
   7  -5   0    2.54    0.19
   7  -5   0    2.36    0.16
   7  -5   0    2.47    0.18
  -7   5   0    2.15    0.17
  -7   5   0    2.25    0.19
  -7   5   0    2.74    0.20
  -7   5   0    2.20    0.33
  -7   5   0    2.55    0.65
  -7   5   0    2.01    0.21
  -7   5   0    2.22    0.18
   6  -5   0  153.36    5.88
   6  -5   0  148.98    5.86
   6  -5   0  150.45    5.86
   6  -5   0  144.06    5.84
   6  -5   0  145.20    5.87
   6  -5   0  151.36    6.21
   6  -5   0  156.16    5.87
  -6   5   0  146.72    5.86
  -6   5   0  144.59    5.87
  -6   5   0  149.67    6.00
  -6   5   0  149.07    5.85
  -6   5   0  147.97    6.27
  -6   5   0  151.12    5.90
   5  -5   0    1.40    0.12
   5  -5   0    1.10    0.33
   5  -5   0    1.40    0.09
   5  -5   0    1.43    0.16
   5  -5   0    1.41    0.11
   5  -5   0    1.37    0.12
   5  -5   0    1.26    0.13
  -5   5   0    0.68    0.37
  -5   5   0    1.22    0.14
  -5   5   0    1.31    0.12
  -5   5   0    1.32    0.24
  -5   5   0    1.17    0.10
  -5   5   0    1.12    0.15
  -5   5   0    1.18    0.12
   4  -5   0   18.33    0.72
   4  -5   0   18.72    0.71
   4  -5   0   17.92    0.70
   4  -5   0   16.48    0.73
   4  -5   0   18.30    0.73
   4  -5   0   16.53    0.72
   4  -5   0   15.80    0.96
   4  -5   0   17.29    0.72
   4  -5   0   17.96    1.01
   4  -5   0   17.31    0.70
  -4   5   0   17.96    0.76
  -4   5   0   17.34    1.08
  -4   5   0   17.32    0.70
  -4   5   0   18.15    0.85
  -4   5   0   17.77    0.72
  -4   5   0   17.71    0.72
  -4   5   0   17.55    0.72
   3  -5   0   18.09    0.75
   3  -5   0   19.16    0.88
   3  -5   0   17.62    0.74
   3  -5   0   18.18    0.77
   3  -5   0   18.25    0.75
   3  -5   0   16.79    0.74
   3  -5   0   18.08    0.75
   3  -5   0   18.68    0.74
   3  -5   0   20.08    1.03
   3  -5   0   17.47    0.72
  -3   5   0   20.24    1.10
  -3   5   0   18.38    0.78
  -3   5   0   17.75    0.73
  -3   5   0   19.25    0.74
  -3   5   0   18.26    0.74
  -3   5   0   18.65    0.87
  -3   5   0   18.28    0.75
   2  -5   0    8.49    0.35
   2  -5   0    8.06    0.58
   2  -5   0    7.14    0.33
   2  -5   0    8.55    0.35
   2  -5   0    8.34    0.35
   2  -5   0    8.59    0.34
   2  -5   0    7.56    0.37
   2  -5   0    7.73    0.32
   2  -5   0    7.53    0.34
  -2   5   0    8.17    0.35
  -2   5   0    7.13    0.34
  -2   5   0    8.12    0.38
  -2   5   0    8.35    0.68
  -2   5   0    7.73    0.33
  -2   5   0    8.28    0.47
   1  -5   0   28.07    1.11
   1  -5   0   26.04    1.09
   1  -5   0   26.72    1.10
   1  -5   0   27.97    1.10
   1  -5   0   26.04    1.09
   1  -5   0   28.77    1.11
   1  -5   0   26.90    1.11
   1  -5   0   29.44    1.12
   1  -5   0   27.34    1.13
  -1   5   0   27.76    1.11
  -1   5   0   27.72    1.38
  -1   5   0   28.11    1.13
  -1   5   0   27.57    1.10
  -1   5   0   28.31    1.20
  -1   5   0   28.15    1.11
   0  -5   0   11.11    0.60
   0  -5   0   12.97    0.53
   0  -5   0   12.34    0.94
   0  -5   0   14.13    0.55
   0  -5   0   12.86    0.52
   0  -5   0   13.19    0.54
   0  -5   0   12.06    0.55
   0  -5   0   11.93    0.53
   0  -5   0   13.33    0.52
   0   5   0   13.33    0.56
   0   5   0   13.62    0.98
   0   5   0   12.89    0.58
   0   5   0   12.89    0.90
   0   5   0   13.16    0.53
   0   5   0   13.59    0.63
   0   5   0   12.59    0.53
  -1  -5   0   16.56    1.12
  -1  -5   0   17.64    0.71
  -1  -5   0   18.13    0.71
  -1  -5   0   16.28    0.71
  -1  -5   0   16.76    0.68
  -1  -5   0   17.04    0.69
  -1  -5   0   16.90    0.68
   1   5   0   16.32    0.92
   1   5   0   16.93    0.75
   1   5   0   16.40    0.69
   1   5   0   16.52    0.76
   1   5   0   16.43    0.71
   1   5   0   17.10    1.19
   1   5   0   17.02    0.69
   1   5   0   16.05    0.70
  -2  -5   0   38.26    2.07
  -2  -5   0   44.12    1.69
  -2  -5   0   42.65    1.68
  -2  -5   0   41.51    1.67
  -2  -5   0   41.80    1.67
  -2  -5   0   45.15    1.69
  -2  -5   0   42.49    1.72
   2   5   0   41.46    1.69
   2   5   0   41.19    1.68
   2   5   0   41.82    1.66
   2   5   0   41.04    1.87
   2   5   0   38.76    1.72
   2   5   0   42.64    2.23
   2   5   0   42.16    1.68
   2   5   0   41.98    1.89
   2   5   0   42.22    1.68
  -3  -5   0   -0.01    0.10
  -3  -5   0    0.98    0.63
  -3  -5   0    0.01    0.11
  -3  -5   0    0.03    0.08
  -3  -5   0    0.00    0.09
  -3  -5   0    0.00    0.04
  -3  -5   0    0.05    0.16
  -3  -5   0    0.04    0.11
  -3  -5   0    0.08    0.09
   3   5   0    0.02    0.08
   3   5   0    0.11    0.06
   3   5   0   -0.21    0.11
   3   5   0   -0.06    0.14
   3   5   0    0.06    0.10
   3   5   0    0.09    0.49
   3   5   0    0.03    0.07
   3   5   0    0.59    0.55
  -4  -5   0   12.96    0.55
  -4  -5   0   13.64    0.60
  -4  -5   0   13.43    0.60
  -4  -5   0   13.59    0.59
  -4  -5   0   14.03    0.62
   4   5   0   13.95    0.60
   4   5   0   12.16    0.57
   4   5   0   13.49    0.62
   4   5   0   13.29    0.68
   4   5   0   14.25    1.43
  -5  -5   0    9.53    0.48
  -5  -5   0    9.85    0.47
  -5  -5   0    9.48    0.40
  -5  -5   0    9.02    0.45
  -5  -5   0    9.50    0.48
   5   5   0    8.89    1.23
   5   5   0    8.94    0.46
   5   5   0    9.63    0.55
   5   5   0    9.08    0.49
  -6  -5   0    6.97    0.42
  -6  -5   0    7.36    0.35
  -6  -5   0    6.54    0.41
  -6  -5   0    7.54    0.45
  -6  -5   0    7.61    0.41
   6   5   0    8.23    0.43
   6   5   0    5.17    1.38
   6   5   0    8.18    0.45
   6   5   0    7.21    0.52
  -7  -5   0    1.98    0.28
  -7  -5   0    2.15    0.23
  -7  -5   0    1.82    0.21
  -7  -5   0    2.46    0.24
  -7  -5   0    2.10    0.16
   7   5   0    2.06    0.24
   7   5   0    1.89    0.15
   7   5   0    1.77    0.24
  -8  -5   0    1.11    0.21
  -8  -5   0    1.06    0.15
  -8  -5   0    1.09    0.21
  -8  -5   0    0.92    0.25
   8   5   0    1.13    0.23
   8   5   0    0.81    0.23
  -9  -5   0    5.05    0.36
  -9  -5   0    4.59    0.39
  -9  -5   0    5.07    0.38
   9   5   0    5.22    0.40
  12  -6   0   -0.02    0.13
 -12   6   0    0.01    0.22
 -12   6   0   -0.06    0.18
 -12   6   0   -0.05    0.14
  11  -6   0   -0.09    0.15
  11  -6   0    0.15    0.13
 -11   6   0   -0.08    0.13
 -11   6   0    0.10    0.18
 -11   6   0    0.10    0.14
  10  -6   0   10.36    0.47
  10  -6   0   11.36    0.49
 -10   6   0   10.23    0.49
 -10   6   0   10.14    0.48
 -10   6   0    8.58    0.57
 -10   6   0    9.67    0.53
   9  -6   0   20.13    0.81
   9  -6   0   18.21    2.10
   9  -6   0   18.63    0.79
   9  -6   0   20.08    0.88
   9  -6   0   19.03    0.80
  -9   6   0   18.55    0.79
  -9   6   0   18.46    0.92
  -9   6   0   17.19    2.02
  -9   6   0   16.86    1.05
  -9   6   0   18.43    0.80
   8  -6   0    9.39    1.03
   8  -6   0    7.13    0.35
   8  -6   0    7.30    0.40
   8  -6   0    7.95    0.37
  -8   6   0    7.31    0.36
  -8   6   0    6.94    0.45
  -8   6   0    6.90    1.16
  -8   6   0    7.43    0.37
  -8   6   0    7.86    0.36
  -8   6   0    7.46    0.39
  -8   6   0    7.74    0.63
   7  -6   0    7.51    0.37
   7  -6   0    9.98    1.00
   7  -6   0    7.48    0.35
   7  -6   0    7.86    0.37
   7  -6   0    7.80    0.40
  -7   6   0    7.63    0.39
  -7   6   0    7.46    0.45
  -7   6   0    9.62    1.14
  -7   6   0    7.76    0.59
  -7   6   0    7.91    0.35
  -7   6   0    7.79    0.37
  -7   6   0    7.89    0.37
   6  -6   0    4.08    0.60
   6  -6   0    3.64    0.24
   6  -6   0    3.97    0.22
   6  -6   0    3.80    0.22
   6  -6   0    3.75    0.21
  -6   6   0    3.75    0.23
  -6   6   0    3.22    0.65
  -6   6   0    3.71    0.22
  -6   6   0    3.77    0.20
  -6   6   0    3.36    0.23
  -6   6   0    4.00    0.29
  -6   6   0    3.78    0.42
   5  -6   0    1.68    0.15
   5  -6   0    1.53    0.17
   5  -6   0    1.79    0.14
   5  -6   0    1.82    0.15
   5  -6   0    1.66    0.14
   5  -6   0    2.00    0.20
   5  -6   0    2.38    0.45
   5  -6   0    1.82    0.16
  -5   6   0    1.88    0.15
  -5   6   0    1.72    0.29
  -5   6   0    1.82    0.17
  -5   6   0    2.17    0.55
  -5   6   0    1.70    0.19
  -5   6   0    1.79    0.14
  -5   6   0    1.69    0.12
   4  -6   0    0.83    0.10
   4  -6   0    0.99    0.09
   4  -6   0    0.88    0.11
   4  -6   0    0.91    0.10
   4  -6   0    0.96    0.30
   4  -6   0    0.77    0.12
   4  -6   0    0.75    0.39
   4  -6   0    0.67    0.09
   4  -6   0    0.86    0.09
  -4   6   0    1.01    0.15
  -4   6   0    0.91    0.09
  -4   6   0    1.05    0.39
  -4   6   0    0.83    0.23
  -4   6   0    0.82    0.07
  -4   6   0    0.97    0.11
  -4   6   0    0.84    0.11
   3  -6   0    0.38    0.08
   3  -6   0    0.38    0.08
   3  -6   0    0.42    0.08
   3  -6   0    0.44    0.11
   3  -6   0    0.44    0.27
   3  -6   0    0.35    0.07
   3  -6   0    0.41    0.08
   3  -6   0    0.44    0.09
   3  -6   0    0.47    0.08
  -3   6   0    0.53    0.08
  -3   6   0    0.44    0.09
  -3   6   0    0.50    0.10
  -3   6   0    0.46    0.13
  -3   6   0    0.54    0.36
  -3   6   0    0.47    0.20
   2  -6   0    9.68    0.41
   2  -6   0   10.36    0.45
   2  -6   0   10.59    0.45
   2  -6   0   10.88    0.45
   2  -6   0   10.02    0.47
   2  -6   0   10.29    0.44
   2  -6   0    9.75    0.44
   2  -6   0   10.11    0.43
  -2   6   0   10.11    0.49
  -2   6   0   10.19    0.45
  -2   6   0   10.38    0.43
  -2   6   0   10.09    0.45
  -2   6   0   10.06    0.84
  -2   6   0   10.66    0.59
   1  -6   0    9.04    0.41
   1  -6   0    9.23    0.39
   1  -6   0    8.29    0.36
   1  -6   0    8.95    0.39
   1  -6   0    8.99    0.43
   1  -6   0    9.30    0.41
  -1   6   0    9.34    0.40
  -1   6   0    8.54    0.38
  -1   6   0    9.27    0.53
  -1   6   0    9.03    0.40
  -1   6   0    9.07    0.46
  -1   6   0    8.64    0.43
  -1   6   0    8.91    0.77
  -1   6   0    9.04    0.92
   0  -6   0    7.19    0.31
   0  -6   0    7.07    0.31
   0  -6   0    7.17    0.37
   0  -6   0    8.00    0.33
   0  -6   0    7.66    0.36
   0  -6   0    7.88    0.36
   0   6   0    7.61    0.34
   0   6   0    7.34    0.47
   0   6   0    8.31    0.91
   0   6   0    7.09    0.34
   0   6   0    7.03    0.40
   0   6   0    7.49    0.37
   0   6   0    7.86    0.70
   0   6   0    6.58    0.31
  -1  -6   0   80.32    3.25
  -1  -6   0   79.85    3.21
  -1  -6   0   86.66    3.24
  -1  -6   0   84.64    3.24
  -1  -6   0   81.17    3.21
  -1  -6   0   83.18    3.22
   1   6   0   81.55    3.31
   1   6   0   78.47    3.50
   1   6   0   83.35    3.29
   1   6   0   80.91    3.23
   1   6   0   78.69    3.24
   1   6   0   79.31    3.24
   1   6   0   79.64    3.22
   1   6   0   84.90    3.85
  -2  -6   0    4.77    0.26
  -2  -6   0    5.54    0.29
  -2  -6   0    4.65    0.31
  -2  -6   0    4.98    0.26
  -2  -6   0    5.29    0.30
   2   6   0    4.83    0.28
   2   6   0    5.27    0.37
   2   6   0    4.92    0.28
   2   6   0    3.97    0.72
   2   6   0    5.18    0.36
   2   6   0    4.75    0.31
   2   6   0    4.96    0.25
  -3  -6   0   19.36    0.84
  -3  -6   0   19.56    0.84
  -3  -6   0   19.46    0.81
  -3  -6   0   18.78    0.86
  -3  -6   0   18.78    0.82
   3   6   0   18.21    0.80
   3   6   0   20.56    0.81
   3   6   0   20.09    0.92
   3   6   0   20.33    0.84
   3   6   0   24.66    1.81
   3   6   0   20.18    0.86
  -4  -6   0    2.88    0.24
  -4  -6   0    2.69    0.25
  -4  -6   0    2.90    0.27
  -4  -6   0    2.57    0.25
   4   6   0    2.39    0.29
   4   6   0    2.61    0.19
   4   6   0    2.65    0.24
   4   6   0    3.19    0.92
   4   6   0    3.05    0.25
  -5  -6   0   33.02    1.36
  -5  -6   0   31.23    1.35
  -5  -6   0   31.31    1.37
   5   6   0   33.66    1.36
   5   6   0   32.95    1.45
   5   6   0   32.92    1.38
   5   6   0   33.30    2.61
  -6  -6   0    0.85    0.20
  -6  -6   0    1.20    0.21
  -6  -6   0    0.89    0.20
  -6  -6   0    1.15    0.20
   6   6   0    1.08    0.20
   6   6   0    1.18    0.23
  -7  -6   0   24.64    1.10
  -7  -6   0   24.96    1.12
  -7  -6   0   26.37    1.12
  -7  -6   0   24.03    1.09
   7   6   0   23.99    1.04
   7   6   0   27.41    1.12
   7   6   0   26.68    1.15
  -8  -6   0   13.25    0.68
  -8  -6   0   12.82    0.66
  -8  -6   0   13.11    0.64
   8   6   0   14.23    0.68
  -9  -6   0    4.03    0.33
   9   6   0    5.30    0.39
  11  -7   0   10.77    0.48
  11  -7   0    9.69    0.51
 -11   7   0    9.25    0.48
 -11   7   0    9.12    0.46
 -11   7   0    8.98    0.52
  10  -7   0    2.09    0.20
  10  -7   0    2.28    0.30
 -10   7   0    1.47    0.22
 -10   7   0    1.41    0.18
 -10   7   0    1.46    0.29
 -10   7   0    1.63    0.17
   9  -7   0    3.05    0.28
   9  -7   0    2.04    0.18
   9  -7   0    2.12    0.20
   9  -7   0    2.96    0.24
  -9   7   0    2.27    0.19
  -9   7   0    2.35    0.20
  -9   7   0    2.04    0.28
  -9   7   0    2.39    0.18
  -9   7   0    2.59    0.24
   8  -7   0   17.12    0.68
   8  -7   0   15.38    0.65
   8  -7   0   15.19    0.67
   8  -7   0   16.12    0.72
   8  -7   0   17.35    1.70
  -8   7   0   15.29    1.93
  -8   7   0   15.07    0.67
  -8   7   0   14.82    0.70
  -8   7   0   14.15    0.93
  -8   7   0   15.04    0.67
  -8   7   0   14.90    0.68
   7  -7   0    1.88    0.23
   7  -7   0    1.27    0.13
   7  -7   0    1.87    0.16
   7  -7   0    1.19    0.67
   7  -7   0    1.82    0.16
   7  -7   0    1.86    0.14
  -7   7   0    1.62    0.16
  -7   7   0    1.23    0.88
  -7   7   0    1.67    0.15
  -7   7   0    1.63    0.13
  -7   7   0    1.84    0.18
  -7   7   0    1.46    0.35
  -7   7   0    1.74    0.23
   6  -7   0   22.38    1.38
   6  -7   0   20.29    0.84
   6  -7   0   21.47    0.85
   6  -7   0   20.92    0.84
   6  -7   0   18.89    0.84
   6  -7   0   20.81    0.89
  -6   7   0   21.27    0.86
  -6   7   0   20.35    0.85
  -6   7   0   19.96    0.82
  -6   7   0   19.62    0.84
  -6   7   0   19.54    1.05
  -6   7   0   18.93    1.50
  -6   7   0   20.09    0.91
   5  -7   0    2.63    0.20
   5  -7   0    3.96    0.59
   5  -7   0    3.01    0.20
   5  -7   0    3.10    0.21
   5  -7   0    2.62    0.21
   5  -7   0    3.19    0.19
   5  -7   0    2.73    0.18
  -5   7   0    2.70    0.35
  -5   7   0    3.24    0.22
  -5   7   0    3.45    0.23
  -5   7   0    2.59    0.54
  -5   7   0    3.50    0.20
  -5   7   0    2.77    0.16
  -5   7   0    2.78    0.28
   4  -7   0   79.31    3.15
   4  -7   0   80.00    3.14
   4  -7   0   79.51    3.14
   4  -7   0   78.60    3.54
   4  -7   0   79.48    3.13
   4  -7   0   81.18    3.15
   4  -7   0   80.90    3.18
  -4   7   0   79.22    3.14
  -4   7   0   78.11    3.63
  -4   7   0   78.66    3.13
  -4   7   0   78.80    3.19
  -4   7   0   78.05    3.15
   3  -7   0    0.23    0.09
   3  -7   0    0.10    0.09
   3  -7   0    0.21    0.09
   3  -7   0    0.16    0.08
   3  -7   0    0.21    0.12
   3  -7   0    0.13    0.08
   3  -7   0    0.14    0.10
  -3   7   0    0.04    0.14
  -3   7   0    0.04    0.21
  -3   7   0    0.02    0.07
  -3   7   0   -0.08    0.44
  -3   7   0    0.22    0.10
  -3   7   0    0.15    0.10
   2  -7   0   81.26    3.29
   2  -7   0   84.89    3.28
   2  -7   0   81.53    3.30
   2  -7   0   84.24    3.30
   2  -7   0   82.06    3.32
  -2   7   0   83.00    3.44
  -2   7   0   86.72    3.30
  -2   7   0   81.30    3.73
  -2   7   0   82.41    3.30
  -2   7   0   82.37    3.29
  -2   7   0   84.61    3.33
   1  -7   0    1.04    0.08
   1  -7   0    1.19    0.11
   1  -7   0    1.11    0.11
   1  -7   0    0.92    0.14
   1  -7   0    1.12    0.14
   1  -7   0    1.23    0.16
   1  -7   0    1.11    0.10
  -1   7   0    1.09    0.10
  -1   7   0    1.12    0.25
  -1   7   0    1.26    0.10
  -1   7   0    1.15    0.12
  -1   7   0    1.18    0.13
  -1   7   0    1.03    0.16
  -1   7   0    0.92    0.18
  -1   7   0    0.38    0.47
  -1   7   0    1.25    0.45
   0  -7   0    7.36    0.33
   0  -7   0    7.41    0.39
   0  -7   0    8.01    0.41
   0  -7   0    7.49    0.36
   0  -7   0    7.77    0.39
   0   7   0    7.86    0.41
   0   7   0    8.12    0.37
   0   7   0    7.92    0.37
   0   7   0    8.54    1.08
   0   7   0    7.13    0.51
   0   7   0    7.54    0.47
   0   7   0    8.76    0.87
  -1  -7   0   39.42    1.58
  -1  -7   0   38.40    1.58
  -1  -7   0   38.37    1.60
  -1  -7   0   39.40    1.55
  -1  -7   0   36.68    1.55
   1   7   0   39.85    2.37
   1   7   0   39.60    1.59
   1   7   0   38.60    1.68
   1   7   0   39.86    1.57
   1   7   0   39.60    1.55
   1   7   0   38.50    1.58
   1   7   0   37.95    1.98
   1   7   0   36.01    1.64
  -2  -7   0   30.17    1.29
  -2  -7   0   29.80    1.24
  -2  -7   0   31.23    1.24
  -2  -7   0   32.05    1.28
   2   7   0   31.14    1.24
   2   7   0   32.28    2.19
   2   7   0   30.71    1.26
   2   7   0   29.79    1.29
   2   7   0   29.18    1.35
   2   7   0   29.54    1.26
   2   7   0   31.67    1.35
  -3  -7   0    0.49    0.13
  -3  -7   0    0.46    0.11
  -3  -7   0    0.25    0.15
  -3  -7   0    0.57    0.16
  -3  -7   0    0.60    0.16
   3   7   0    0.59    0.15
   3   7   0    0.76    0.89
   3   7   0    0.48    0.10
   3   7   0    0.45    0.21
   3   7   0    0.32    0.11
   3   7   0    0.59    0.18
  -4  -7   0    5.30    0.40
  -4  -7   0    5.60    0.37
  -4  -7   0    5.88    0.39
  -4  -7   0    5.93    0.40
   4   7   0    6.63    0.41
   4   7   0    5.75    0.31
   4   7   0    6.24    0.38
   4   7   0    4.26    1.24
  -5  -7   0    0.41    0.15
  -5  -7   0    0.16    0.18
  -5  -7   0    0.22    0.17
  -5  -7   0    0.33    0.16
   5   7   0    0.63    0.21
   5   7   0    0.22    0.18
  -6  -7   0    0.62    0.20
  -6  -7   0    0.52    0.20
  -6  -7   0    0.61    0.22
  -6  -7   0    0.64    0.19
   6   7   0    0.66    0.22
   6   7   0    0.58    0.21
  -7  -7   0    8.83    0.51
  -7  -7   0    9.44    0.51
  -7  -7   0    7.56    0.47
  -7  -7   0    8.33    0.50
   7   7   0    7.62    0.40
   7   7   0    9.04    0.51
  -8  -7   0    0.95    0.18
  -8  -7   0    0.96    0.21
   8   7   0    1.61    0.24
  11  -8   0    1.79    0.23
  11  -8   0    2.70    0.26
 -11   8   0    2.01    0.32
 -11   8   0    1.45    0.37
  10  -8   0    1.65    0.19
  10  -8   0    1.45    0.22
 -10   8   0    1.51    0.18
 -10   8   0    1.19    0.17
 -10   8   0    1.17    0.22
   9  -8   0   19.63    0.83
   9  -8   0   19.97    0.78
  -9   8   0   16.95    0.81
  -9   8   0   17.96    0.78
  -9   8   0   17.75    0.76
  -9   8   0   17.00    0.87
  -9   8   0   16.77    0.77
  -9   8   0   17.08    0.81
   8  -8   0    5.60    0.32
   8  -8   0    5.41    0.28
   8  -8   0    5.66    0.37
   8  -8   0    3.38    2.27
   8  -8   0    4.84    0.29
  -8   8   0    4.88    0.35
  -8   8   0    5.65    0.32
  -8   8   0    5.29    0.32
  -8   8   0    5.58    0.43
  -8   8   0    4.55    0.28
   7  -8   0    6.14    0.32
   7  -8   0    5.46    0.29
   7  -8   0    5.63    0.31
   7  -8   0    4.65    1.08
   7  -8   0    6.06    0.37
  -7   8   0    5.35    0.28
  -7   8   0    5.13    0.32
  -7   8   0    5.46    0.41
  -7   8   0    5.33    1.28
  -7   8   0    5.26    0.35
  -7   8   0    5.43    0.31
   6  -8   0    1.16    0.13
   6  -8   0    1.35    0.15
   6  -8   0    0.86    0.68
   6  -8   0    1.63    0.20
   6  -8   0    1.23    0.13
   6  -8   0    1.20    0.14
  -6   8   0    1.23    0.38
  -6   8   0    1.43    0.26
  -6   8   0    1.21    0.17
  -6   8   0    1.29    0.14
  -6   8   0    1.27    0.21
  -6   8   0    2.62    1.60
   5  -8   0   20.76    0.90
   5  -8   0   22.04    0.91
   5  -8   0   21.78    0.91
   5  -8   0   22.41    0.96
   5  -8   0   22.19    0.91
   5  -8   0   21.78    1.48
   5  -8   0   22.45    0.90
  -5   8   0   21.66    0.90
  -5   8   0   21.79    0.97
  -5   8   0   21.92    0.93
  -5   8   0   21.95    0.91
  -5   8   0   20.83    1.13
  -5   8   0   20.61    1.69
   4  -8   0   12.50    0.56
   4  -8   0   12.63    0.57
   4  -8   0   13.43    0.55
   4  -8   0   13.09    0.57
   4  -8   0   13.02    0.62
   4  -8   0   12.93    0.57
  -4   8   0   12.94    0.79
  -4   8   0   12.82    0.58
  -4   8   0   12.98    1.28
  -4   8   0   12.58    0.63
  -4   8   0   12.53    0.57
  -4   8   0   13.11    0.56
   3  -8   0    1.04    0.13
   3  -8   0    0.88    0.11
   3  -8   0    0.93    0.13
   3  -8   0    1.03    0.17
   3  -8   0    0.99    0.15
  -3   8   0    1.15    0.15
  -3   8   0    1.57    0.58
  -3   8   0    0.98    0.14
  -3   8   0    1.28    0.20
  -3   8   0    1.06    0.11
  -3   8   0    1.06    0.30
   2  -8   0   98.72    3.89
   2  -8   0  101.60    3.84
   2  -8   0   93.51    3.86
   2  -8   0   93.78    3.85
   2  -8   0   95.64    3.83
  -2   8   0   98.45    4.42
  -2   8   0  103.78    4.77
  -2   8   0   99.70    3.83
  -2   8   0   96.49    3.89
  -2   8   0   99.17    3.85
  -2   8   0  101.40    3.85
  -2   8   0   95.57    4.02
  -2   8   0   88.32    3.83
  -2   8   0   95.52    3.93
   1  -8   0    8.86    0.40
   1  -8   0    9.63    0.47
   1  -8   0    8.44    0.44
   1  -8   0    8.11    0.44
   1  -8   0    9.04    0.41
  -1   8   0    7.54    0.97
  -1   8   0    9.21    0.71
  -1   8   0    8.22    0.47
  -1   8   0    8.10    0.51
  -1   8   0    8.56    0.41
  -1   8   0    8.56    0.43
  -1   8   0    7.12    1.10
   0  -8   0    8.66    0.65
   0  -8   0    9.35    0.44
   0  -8   0   10.62    0.54
   0  -8   0   11.07    0.48
   0  -8   0   10.79    0.52
   0   8   0   10.06    1.11
   0   8   0   11.32    0.54
   0   8   0   10.60    0.50
   0   8   0   11.71    0.49
   0   8   0   11.46    0.63
   0   8   0   10.10    0.74
   0   8   0   11.13    0.54
   0   8   0    9.45    1.21
  -1  -8   0    5.62    0.28
  -1  -8   0    5.74    0.31
  -1  -8   0    5.73    0.37
  -1  -8   0    5.34    0.36
  -1  -8   0    5.23    0.36
   1   8   0    5.72    0.32
   1   8   0    5.13    0.95
   1   8   0    6.14    0.45
   1   8   0    5.17    0.48
   1   8   0    5.56    0.36
   1   8   0    5.52    0.37
   1   8   0    5.70    0.34
   1   8   0    5.12    1.07
  -2  -8   0    1.84    0.17
  -2  -8   0    1.85    0.23
  -2  -8   0    1.97    0.21
  -2  -8   0    1.80    0.16
  -2  -8   0    1.74    0.22
   2   8   0    2.07    0.21
   2   8   0    2.74    1.19
   2   8   0    1.79    0.17
   2   8   0    1.56    0.19
   2   8   0    1.75    0.23
   2   8   0    1.70    0.29
  -3  -8   0    2.53    0.23
  -3  -8   0    2.89    0.30
  -3  -8   0    2.36    0.31
  -3  -8   0    2.94    0.27
  -3  -8   0    2.53    0.31
   3   8   0    2.90    0.29
   3   8   0    2.73    0.34
   3   8   0    2.96    0.23
   3   8   0    2.57    1.73
   3   8   0    2.95    0.30
  -4  -8   0    0.48    0.15
  -4  -8   0    0.31    0.17
  -4  -8   0    0.48    0.19
  -4  -8   0    0.27    0.20
   4   8   0    0.35    0.19
   4   8   0    0.61    0.23
   4   8   0    0.35    0.13
  -5  -8   0    0.83    0.21
  -5  -8   0    0.91    0.18
  -5  -8   0    1.04    0.23
  -5  -8   0    1.09    0.23
   5   8   0    0.96    0.26
   5   8   0    0.84    0.22
  -6  -8   0    0.61    0.17
  -6  -8   0    0.32    0.20
  -6  -8   0    0.43    0.21
  -6  -8   0    0.05    0.21
   6   8   0    0.45    0.21
  -7  -8   0   19.50    0.94
  -7  -8   0   21.73    0.99
  -7  -8   0   21.93    1.01
   7   8   0   22.75    1.02
  10  -9   0    2.72    0.25
  10  -9   0    2.61    0.29
 -10   9   0    2.03    0.21
 -10   9   0    2.12    0.24
   9  -9   0    1.12    0.20
   9  -9   0    1.34    0.18
  -9   9   0    0.91    0.19
  -9   9   0    1.18    0.18
  -9   9   0    1.27    0.18
   8  -9   0    5.67    0.36
   8  -9   0    5.91    0.36
   8  -9   0    7.37    0.43
   8  -9   0    7.44    0.38
  -8   9   0    6.45    0.41
  -8   9   0    7.30    0.37
  -8   9   0    7.12    0.38
  -8   9   0    7.08    0.41
  -8   9   0    6.15    0.48
   7  -9   0    5.96    0.39
   7  -9   0    4.94    0.28
   7  -9   0    4.55    0.30
   7  -9   0    4.97    0.31
  -7   9   0    4.94    0.35
  -7   9   0    4.78    0.32
  -7   9   0    5.22    0.35
  -7   9   0    5.54    0.32
  -7   9   0    4.21    0.41
   6  -9   0    1.48    0.17
   6  -9   0    1.45    0.16
   6  -9   0    1.37    0.15
   6  -9   0    1.29    0.21
   6  -9   0    1.42    0.14
  -6   9   0    1.16    0.15
  -6   9   0    1.19    0.23
  -6   9   0    1.50    0.20
  -6   9   0    1.35    0.16
  -6   9   0    0.89    0.38
   5  -9   0    5.65    0.33
   5  -9   0    6.21    0.40
   5  -9   0    6.04    0.33
   5  -9   0    5.97    0.30
   5  -9   0    5.19    0.30
  -5   9   0    6.12    0.34
  -5   9   0    4.52    1.10
  -5   9   0    6.30    0.46
  -5   9   0    5.52    0.36
  -5   9   0    6.20    0.32
  -5   9   0    5.16    0.58
   4  -9   0   40.91    1.75
   4  -9   0   45.19    1.82
   4  -9   0   43.04    1.74
   4  -9   0   41.77    1.76
   4  -9   0   44.86    1.76
  -4   9   0   44.40    2.65
  -4   9   0   44.82    1.74
  -4   9   0   43.26    1.76
  -4   9   0   44.07    1.77
  -4   9   0   43.94    1.82
  -4   9   0   41.65    1.99
  -4   9   0   42.94    1.75
   3  -9   0    0.44    0.12
   3  -9   0    0.44    0.14
   3  -9   0    0.23    0.13
   3  -9   0    0.42    0.19
   3  -9   0    0.42    0.16
  -3   9   0    0.27    0.10
  -3   9   0    0.38    0.23
  -3   9   0    0.33    0.12
  -3   9   0    0.08    0.18
  -3   9   0    0.33    0.14
  -3   9   0    0.45    0.18
  -3   9   0   -0.65    0.81
  -3   9   0    0.60    1.21
  -3   9   0    0.23    0.31
   2  -9   0    2.85    0.23
   2  -9   0    3.03    0.32
   2  -9   0    2.67    0.27
   2  -9   0    2.57    0.21
   2  -9   0    2.93    0.26
  -2   9   0    2.86    0.22
  -2   9   0    2.98    0.96
  -2   9   0    2.73    0.33
  -2   9   0    2.81    1.18
  -2   9   0    2.69    0.29
  -2   9   0    3.05    0.27
  -2   9   0    2.11    0.37
   1  -9   0    2.52    0.28
   1  -9   0    2.63    0.23
   1  -9   0    2.63    0.29
   1  -9   0    2.54    0.31
  -1   9   0    2.27    1.29
  -1   9   0    3.12    0.35
  -1   9   0    2.29    0.99
  -1   9   0    2.64    0.26
  -1   9   0    2.76    0.28
  -1   9   0    2.63    0.22
  -1   9   0    2.49    0.39
  -1   9   0    2.35    0.26
   0  -9   0   25.31    1.13
   0  -9   0   27.62    1.10
   0  -9   0   27.70    1.17
   0  -9   0   24.40    1.13
   0   9   0   23.27    2.54
   0   9   0   27.13    1.16
   0   9   0   25.26    1.14
   0   9   0   25.31    1.31
   0   9   0   25.72    1.23
   0   9   0   27.00    1.12
   0   9   0   26.82    1.10
   0   9   0   28.40    2.22
  -1  -9   0    0.48    0.20
  -1  -9   0    0.34    0.13
  -1  -9   0    0.44    0.18
  -1  -9   0    0.43    0.18
   1   9   0    0.75    0.21
   1   9   0    0.32    0.26
   1   9   0    0.31    0.27
   1   9   0   -0.40    1.50
   1   9   0    0.40    0.17
   1   9   0    0.51    0.18
   1   9   0    0.32    0.14
  -2  -9   0   -0.14    0.17
  -2  -9   0    0.02    0.19
  -2  -9   0    0.17    0.18
  -2  -9   0    0.02    0.13
  -2  -9   0    0.11    0.19
   2   9   0   -0.13    0.14
   2   9   0    0.05    0.12
   2   9   0    0.17    0.18
   2   9   0   -0.18    0.19
  -3  -9   0    4.08    0.38
  -3  -9   0    4.70    0.40
  -3  -9   0    3.94    0.38
  -3  -9   0    3.96    0.29
  -3  -9   0    4.51    0.29
   3   9   0    4.94    0.37
   3   9   0    4.57    0.30
   3   9   0    4.37    0.37
  -4  -9   0    5.69    0.43
  -4  -9   0    6.41    0.48
  -4  -9   0    5.68    0.44
  -4  -9   0    5.90    0.35
   4   9   0    7.11    0.46
   4   9   0    5.57    0.34
   4   9   0    6.08    0.47
  -5  -9   0   13.38    0.69
  -5  -9   0   11.33    0.61
  -5  -9   0   12.78    0.67
  -5  -9   0   14.30    0.80
   5   9   0   13.64    0.67
  -6  -9   0    2.95    0.26
  -6  -9   0    3.27    0.36
  -6  -9   0    3.16    0.35
   6   9   0    3.25    0.32
   6   9   0    3.04    0.23
  10 -10   0    2.97    0.28
 -10  10   0    2.26    0.21
 -10  10   0    2.19    0.26
   9 -10   0   10.80    0.55
   9 -10   0   10.80    0.50
  -9  10   0    9.92    0.50
  -9  10   0    9.31    0.49
  -9  10   0    9.49    0.54
   8 -10   0    5.57    0.34
   8 -10   0    5.50    0.40
  -8  10   0    5.87    0.38
  -8  10   0    5.36    0.35
  -8  10   0    4.95    0.40
  -8  10   0    5.31    0.33
   7 -10   0    9.89    0.59
   7 -10   0    8.31    0.45
   7 -10   0    9.89    0.65
  -7  10   0    9.10    0.51
  -7  10   0    9.11    0.51
  -7  10   0    9.81    0.59
  -7  10   0    9.19    0.47
  -7  10   0    9.05    0.60
   6 -10   0    0.55    0.21
   6 -10   0    0.57    0.14
   6 -10   0    0.74    0.12
   6 -10   0    0.85    0.16
  -6  10   0    0.75    0.23
  -6  10   0    0.59    0.14
  -6  10   0    0.75    0.17
  -6  10   0    0.68    0.19
  -6  10   0    0.69    0.17
   5 -10   0   20.24    0.96
   5 -10   0   22.08    0.94
   5 -10   0   24.75    1.05
   5 -10   0   23.91    0.97
  -5  10   0   23.38    1.00
  -5  10   0   22.37    0.97
  -5  10   0   23.72    0.96
  -5  10   0   22.00    0.97
  -5  10   0   21.89    1.06
   4 -10   0    4.06    0.30
   4 -10   0    4.52    0.32
   4 -10   0    4.66    0.28
   4 -10   0    5.27    0.32
   4 -10   0    5.01    0.40
  -4  10   0    5.05    0.33
  -4  10   0    4.74    0.42
  -4  10   0    5.21    0.37
  -4  10   0    4.58    0.31
  -4  10   0    4.82    0.29
   3 -10   0    4.08    0.25
   3 -10   0    4.21    0.38
   3 -10   0    3.76    0.29
   3 -10   0    3.81    0.31
   3 -10   0    3.48    0.29
  -3  10   0    4.01    0.47
  -3  10   0    3.99    0.39
  -3  10   0    3.19    0.26
  -3  10   0    4.21    0.30
  -3  10   0    4.19    0.33
   2 -10   0   13.57    0.67
   2 -10   0   14.91    0.73
   2 -10   0   12.63    0.65
   2 -10   0   14.25    0.63
  -2  10   0   12.98    0.63
  -2  10   0   14.18    0.70
  -2  10   0   14.31    0.73
  -2  10   0   14.62    0.67
  -2  10   0   12.95    0.93
   1 -10   0   -0.02    0.20
   1 -10   0    0.13    0.17
   1 -10   0    0.16    0.17
   1 -10   0    0.14    0.13
  -1  10   0   -0.16    0.20
  -1  10   0    0.05    0.20
  -1  10   0    0.12    0.18
  -1  10   0    0.08    0.15
  -1  10   0   -0.05    0.33
   0 -10   0    2.36    0.21
   0 -10   0    2.43    0.34
   0 -10   0    2.05    0.24
   0 -10   0    2.41    0.28
   0  10   0    2.20    0.28
   0  10   0    2.70    0.26
   0  10   0    2.42    0.30
   0  10   0    2.30    0.22
  -1 -10   0    0.71    0.21
  -1 -10   0    1.04    0.16
  -1 -10   0    1.16    0.22
  -1 -10   0    0.87    0.21
   1  10   0    1.11    0.26
   1  10   0    1.23    0.23
   1  10   0    0.81    0.17
   1  10   0    0.91    0.24
  -2 -10   0    4.81    0.54
  -2 -10   0    5.39    0.50
  -2 -10   0    4.26    0.30
  -2 -10   0    3.32    0.33
   2  10   0    4.70    0.42
   2  10   0    4.17    0.31
   2  10   0    5.22    0.48
  -3 -10   0    0.38    0.20
  -3 -10   0    0.17    0.22
  -3 -10   0    0.55    0.22
   3  10   0    0.35    0.15
   3  10   0    0.33    0.21
  -4 -10   0    0.17    0.20
  -4 -10   0    0.12    0.20
  -4 -10   0   -0.06    0.20
   4  10   0   -0.14    0.20
  -5 -10   0   10.34    0.58
   5  10   0   10.93    0.60
  -9  11   0    1.13    0.23
   8 -11   0    2.45    0.31
   8 -11   0    2.36    0.22
  -8  11   0    1.73    0.21
  -8  11   0    2.29    0.22
  -8  11   0    1.94    0.27
  -8  11   0    1.57    0.27
   7 -11   0    7.59    0.41
   7 -11   0    7.99    0.49
  -7  11   0    6.89    0.41
  -7  11   0    7.22    0.40
  -7  11   0    6.99    0.46
   6 -11   0   12.98    0.60
   6 -11   0   13.80    0.67
  -6  11   0   11.80    0.59
  -6  11   0   11.43    0.61
  -6  11   0   12.67    0.58
  -6  11   0   12.46    0.63
   5 -11   0    3.15    0.28
   5 -11   0    3.57    0.37
   5 -11   0    2.26    0.26
  -5  11   0    2.69    0.28
  -5  11   0    3.09    0.25
  -5  11   0    3.44    0.37
   4 -11   0    5.33    0.37
   4 -11   0    7.86    0.76
   4 -11   0    6.57    0.38
  -4  11   0    5.88    0.51
  -4  11   0    6.62    0.42
  -4  11   0    6.00    0.44
   3 -11   0    0.39    0.17
   3 -11   0    0.36    0.16
   3 -11   0    0.52    0.24
   3 -11   0    0.64    0.16
  -3  11   0    0.23    0.19
  -3  11   0    0.42    0.17
  -3  11   0    0.64    0.24
  -3  11   0    0.10    0.26
   2 -11   0    4.66    0.37
   2 -11   0    5.17    0.33
   2 -11   0    4.32    0.36
   2 -11   0    5.33    0.45
  -2  11   0    4.64    0.40
  -2  11   0    5.19    0.35
  -2  11   0    5.31    0.46
  -2  11   0    4.87    0.39
   1 -11   0    6.61    0.45
   1 -11   0    7.49    0.61
   1 -11   0    7.27    0.51
   1 -11   0    8.65    0.61
  -1  11   0    7.29    0.56
  -1  11   0    7.29    0.52
   0 -11   0    4.99    0.33
   0 -11   0    4.76    0.40
   0 -11   0    5.03    0.45
   0 -11   0    3.95    0.39
   0  11   0    5.68    0.41
   0  11   0    5.41    0.43
   0  11   0    5.15    0.36
  -1 -11   0    5.87    0.45
  -1 -11   0    6.16    0.46
  -1 -11   0    6.82    0.50
  -1 -11   0    6.40    0.37
   1  11   0    6.59    0.40
   1  11   0    6.85    0.46
  -2 -11   0   15.77    0.80
  -2 -11   0   15.89    0.72
  -2 -11   0   15.25    0.80
  -2 -11   0   18.10    0.85
   2  11   0   16.16    0.74
   2  11   0   16.78    0.79
  -3 -11   0    9.66    0.59
  -3 -11   0   10.86    0.61
   3  11   0   10.63    0.58
   7 -12   0    9.08    0.53
   7 -12   0    9.47    0.48
  -7  12   0    7.79    0.45
   6 -12   0    7.74    0.52
   6 -12   0    7.61    0.49
  -6  12   0    7.77    0.52
  -6  12   0    6.28    0.40
   5 -12   0    8.71    0.45
   5 -12   0    8.99    0.55
  -5  12   0    8.63    0.51
  -5  12   0    7.90    0.46
   4 -12   0    9.47    0.49
   4 -12   0   10.58    0.61
  -4  12   0    8.49    0.49
  -4  12   0   10.11    0.55
   3 -12   0    0.41    0.18
   3 -12   0    0.53    0.23
   3 -12   0    0.47    0.15
  -3  12   0    0.36    0.21
  -3  12   0    0.57    0.18
   2 -12   0    6.78    0.49
   2 -12   0    5.44    0.40
   2 -12   0    5.14    0.40
   2 -12   0    6.40    0.37
  -2  12   0    6.75    0.45
  -2  12   0    6.33    0.40
   1 -12   0    2.15    0.31
   1 -12   0    2.19    0.25
   1 -12   0    2.10    0.26
   1 -12   0    2.08    0.21
  -1  12   0    2.21    0.24
  -1  12   0    2.50    0.28
   0 -12   0    1.39    0.19
   0 -12   0    1.56    0.28
   0 -12   0    0.99    0.22
   0  12   0    1.48    0.28
   0  12   0    1.00    0.23
   0  12   0    1.61    0.29
  -1 -12   0    0.48    0.19
  -1 -12   0    0.34    0.23
   1  12   0    0.49    0.23
  -3  13  -1    6.42    0.47
   1  12  -1    0.55    0.22
   1  12  -1    0.79    0.20
  -1 -12   1    0.82    0.24
  -1 -12   1    0.87    0.22
   0  12  -1    4.28    0.34
   0  12  -1    4.68    0.40
   0  12  -1    3.53    0.35
   0 -12   1    4.47    0.43
   0 -12   1    4.36    0.33
   0 -12   1    4.76    0.38
  -1  12  -1    0.19    0.17
  -1  12  -1   -0.03    0.21
  -1  12  -1    0.17    0.17
   1 -12   1    0.14    0.19
   1 -12   1    0.22    0.18
   1 -12   1    0.26    0.15
   1 -12   1    0.11    0.24
  -2  12  -1    0.85    0.23
  -2  12  -1    0.79    0.19
   2 -12   1    0.99    0.17
   2 -12   1    0.82    0.19
   2 -12   1    1.05    0.28
   2 -12   1    0.63    0.18
  -3  12  -1    3.46    0.37
  -3  12  -1    3.42    0.31
   3 -12   1    3.83    0.41
   3 -12   1    3.02    0.31
   3 -12   1    3.15    0.31
   3 -12   1    3.84    0.29
  -4  12  -1   15.55    0.75
  -4  12  -1   14.51    0.71
   4 -12   1   15.02    0.70
   4 -12   1   16.62    0.80
  -5  12  -1   14.27    0.71
  -5  12  -1   13.19    0.66
   5 -12   1   14.75    0.66
   5 -12   1   15.10    0.75
  -6  12  -1    1.10    0.25
  -6  12  -1    1.24    0.20
   6 -12   1    1.64    0.28
   6 -12   1    1.42    0.25
  -7  12  -1    4.17    0.32
   7 -12   1    4.55    0.38
   7 -12   1    5.03    0.39
   3  11  -1    2.20    0.30
   3  11  -1    1.67    0.22
  -3 -11   1    1.63    0.27
   2  11  -1   18.10    0.82
   2  11  -1   16.77    0.76
  -2 -11   1   15.82    0.82
  -2 -11   1   17.85    0.86
  -2 -11   1   16.06    0.82
   1  11  -1    8.81    0.50
   1  11  -1    7.52    0.43
   1  11  -1    6.79    0.43
  -1 -11   1    7.98    0.53
  -1 -11   1    7.35    0.48
  -1 -11   1    7.48    0.41
  -1 -11   1    7.03    0.48
   0  11  -1   12.09    0.59
   0  11  -1   13.19    0.65
   0  11  -1   12.07    0.68
   0  11  -1   11.45    0.69
   0  11  -1   12.29    0.60
   0 -11   1   12.42    0.57
   0 -11   1   11.20    0.63
   0 -11   1   13.64    0.70
   0 -11   1   10.73    0.63
  -1  11  -1    5.04    0.46
  -1  11  -1    5.74    0.53
  -1  11  -1    6.13    0.43
   1 -11   1    5.92    0.41
   1 -11   1    6.23    0.43
   1 -11   1    4.94    0.69
   1 -11   1    6.52    0.36
  -2  11  -1    2.61    0.27
  -2  11  -1    2.76    0.30
  -2  11  -1    2.41    0.32
  -2  11  -1    2.06    0.22
   2 -11   1    2.33    0.31
   2 -11   1    2.45    0.24
   2 -11   1    2.40    0.22
   2 -11   1    2.48    0.26
  -3  11  -1    7.59    0.50
  -3  11  -1    7.35    0.42
  -3  11  -1    7.58    0.54
  -3  11  -1    7.72    0.47
   3 -11   1    7.75    0.41
   3 -11   1    6.70    0.42
   3 -11   1    7.37    0.45
   3 -11   1    8.42    0.52
  -4  11  -1    1.25    0.23
  -4  11  -1    1.29    0.19
   4 -11   1    1.49    0.27
   4 -11   1    1.51    0.20
   4 -11   1    1.15    0.18
   4 -11   1    1.61    0.19
  -5  11  -1    0.55    0.17
  -5  11  -1    0.59    0.26
  -5  11  -1    0.33    0.16
   5 -11   1    0.93    0.20
   5 -11   1    0.20    0.14
   5 -11   1    0.76    0.22
  -6  11  -1   20.72    0.94
  -6  11  -1   22.59    0.94
  -6  11  -1   22.02    0.98
  -6  11  -1   19.01    0.95
   6 -11   1   23.24    0.95
   6 -11   1   23.96    1.02
  -7  11  -1   14.64    0.75
  -7  11  -1   16.56    0.71
  -7  11  -1   14.37    0.73
  -7  11  -1   15.50    0.72
   7 -11   1   16.90    0.72
   7 -11   1   17.32    0.79
  -8  11  -1    1.40    0.20
  -8  11  -1    1.61    0.19
  -8  11  -1    1.54    0.22
   8 -11   1    1.94    0.26
   8 -11   1    1.68    0.20
  -9  11  -1    9.31    0.47
   5  10  -1   13.05    0.67
  -5 -10   1   13.11    0.67
   4  10  -1    4.68    0.40
  -4 -10   1    4.03    0.40
  -4 -10   1    4.44    0.39
  -4 -10   1    4.13    0.39
   3  10  -1    0.54    0.17
   3  10  -1    0.33    0.22
  -3 -10   1    0.38    0.21
  -3 -10   1    0.44    0.23
  -3 -10   1    0.51    0.24
   2  10  -1    7.31    0.40
   2  10  -1    7.27    0.46
   2  10  -1    8.87    0.69
  -2 -10   1    6.55    0.37
  -2 -10   1    5.66    0.45
  -2 -10   1    7.22    0.48
  -2 -10   1    5.88    0.45
   1  10  -1    1.40    0.19
   1  10  -1    1.56    0.23
   1  10  -1    1.02    0.25
   1  10  -1    1.28    0.19
  -1 -10   1    1.46    0.25
  -1 -10   1    1.30    0.17
  -1 -10   1    1.27    0.25
  -1 -10   1    1.23    0.21
   0  10  -1    6.16    0.40
   0  10  -1    5.77    0.36
   0  10  -1    5.30    0.43
   0  10  -1    4.72    0.43
   0 -10   1    5.60    0.33
   0 -10   1    5.37    0.41
   0 -10   1    5.53    0.40
   0 -10   1    5.78    0.44
  -1  10  -1    1.58    0.22
  -1  10  -1    1.61    0.27
  -1  10  -1    1.46    0.24
  -1  10  -1    1.42    0.20
  -1  10  -1    1.83    0.43
   1 -10   1    1.37    0.25
   1 -10   1    1.77    0.23
   1 -10   1    1.74    0.23
   1 -10   1    1.70    0.18
  -2  10  -1   16.10    0.92
  -2  10  -1   16.29    1.04
  -2  10  -1   17.96    0.79
  -2  10  -1   16.44    0.84
  -2  10  -1   17.26    0.76
  -2  10  -1   17.91    0.82
   2 -10   1   15.71    0.77
   2 -10   1   16.58    0.78
   2 -10   1   18.13    0.75
   2 -10   1   17.61    0.83
  -3  10  -1   12.06    0.73
  -3  10  -1   12.34    0.58
  -3  10  -1   13.72    0.61
  -3  10  -1   12.44    0.67
  -3  10  -1   10.44    0.55
   3 -10   1   12.89    0.57
   3 -10   1   11.06    0.58
   3 -10   1   13.54    0.66
   3 -10   1   11.54    0.59
  -4  10  -1   16.66    0.69
  -4  10  -1   15.70    0.70
  -4  10  -1   15.62    0.70
  -4  10  -1   15.78    0.79
  -4  10  -1   16.08    0.73
  -4  10  -1   14.36    0.84
   4 -10   1   14.04    0.69
   4 -10   1   17.02    0.78
   4 -10   1   16.15    0.70
   4 -10   1   15.13    0.67
   4 -10   1   15.24    0.71
  -5  10  -1    9.32    0.58
  -5  10  -1    9.63    0.49
  -5  10  -1   10.18    0.52
  -5  10  -1    9.95    0.49
  -5  10  -1   10.74    0.47
   5 -10   1    9.19    0.48
   5 -10   1   10.22    0.48
   5 -10   1    8.31    0.46
   5 -10   1   10.91    0.56
   5 -10   1    9.25    0.44
  -6  10  -1    1.73    0.20
  -6  10  -1    1.79    0.29
  -6  10  -1    1.55    0.19
  -6  10  -1    2.03    0.24
  -6  10  -1    1.53    0.18
   6 -10   1    2.41    0.31
   6 -10   1    2.09    0.19
   6 -10   1    1.77    0.15
   6 -10   1    1.39    0.17
  -7  10  -1    9.15    0.48
  -7  10  -1    8.88    0.50
  -7  10  -1    8.78    0.51
  -7  10  -1    9.17    0.64
  -7  10  -1    8.71    0.47
   7 -10   1   10.98    0.59
   7 -10   1    9.78    0.48
  -8  10  -1    0.70    0.21
  -8  10  -1    0.82    0.16
  -8  10  -1    0.43    0.15
  -8  10  -1    0.72    0.19
   8 -10   1    0.75    0.17
   8 -10   1    0.69    0.20
  -9  10  -1   10.61    0.57
  -9  10  -1   10.64    0.52
  -9  10  -1    9.06    0.51
   9 -10   1   11.26    0.58
   9 -10   1   11.81    0.53
 -10  10  -1    1.93    0.20
 -10  10  -1    1.30    0.22
  10 -10   1    1.72    0.22
   6   9  -1    2.50    0.28
   6   9  -1    1.97    0.19
  -6  -9   1    1.63    0.21
  -6  -9   1    2.36    0.28
  -6  -9   1    2.41    0.29
   5   9  -1   12.21    0.61
  -5  -9   1   10.70    0.60
  -5  -9   1   10.20    0.54
  -5  -9   1   12.16    0.62
  -5  -9   1   10.10    0.60
   4   9  -1    0.17    0.14
   4   9  -1    0.25    0.22
  -4  -9   1    0.16    0.32
  -4  -9   1    0.05    0.27
  -4  -9   1   -0.02    0.14
  -4  -9   1    0.02    0.22
   3   9  -1   11.67    0.61
   3   9  -1   11.24    0.57
   3   9  -1   10.91    0.51
  -3  -9   1    9.86    0.58
  -3  -9   1    9.77    0.50
  -3  -9   1   11.03    0.60
  -3  -9   1   10.37    0.57
   2   9  -1   32.97    1.32
   2   9  -1   33.52    1.28
   2   9  -1   31.08    1.35
   2   9  -1   29.96    1.28
  -2  -9   1   31.87    1.36
  -2  -9   1   30.12    1.27
  -2  -9   1   30.01    1.28
  -2  -9   1   30.03    1.33
  -2  -9   1   29.40    1.33
   1   9  -1   15.79    0.87
   1   9  -1   17.10    0.73
   1   9  -1   15.70    0.94
   1   9  -1   17.25    0.83
   1   9  -1   14.10    1.90
   1   9  -1   18.21    0.76
   1   9  -1   16.38    0.78
  -1  -9   1   16.80    0.72
  -1  -9   1   17.29    0.80
  -1  -9   1   15.84    0.77
  -1  -9   1   15.55    0.77
   0   9  -1    1.04    0.16
   0   9  -1    0.90    0.32
   0   9  -1    1.00    0.28
   0   9  -1    0.30    2.24
   0   9  -1    1.03    0.18
   0   9  -1    0.84    0.20
   0   9  -1    1.01    0.22
   0   9  -1    0.38    1.08
   0  -9   1    1.51    0.21
   0  -9   1    1.24    0.22
   0  -9   1    1.10    0.21
  -1   9  -1    2.81    1.07
  -1   9  -1    3.17    1.22
  -1   9  -1    2.77    0.42
  -1   9  -1    2.58    0.26
  -1   9  -1    2.99    0.29
  -1   9  -1    3.33    0.38
  -1   9  -1    3.04    0.29
  -1   9  -1    2.59    0.22
   1  -9   1    2.73    0.22
   1  -9   1    2.60    0.31
   1  -9   1    2.93    0.29
   1  -9   1    2.75    0.27
  -2   9  -1   31.77    2.49
  -2   9  -1   25.77    1.32
  -2   9  -1   26.28    1.09
  -2   9  -1   25.81    1.11
  -2   9  -1   27.51    1.21
  -2   9  -1   26.10    2.03
  -2   9  -1   25.95    1.15
  -2   9  -1   25.68    1.07
   2  -9   1   25.98    1.10
   2  -9   1   25.41    1.07
   2  -9   1   25.44    1.09
   2  -9   1   25.41    1.14
  -3   9  -1    0.61    0.29
  -3   9  -1   -0.15    0.88
  -3   9  -1    1.04    0.18
  -3   9  -1    1.17    0.16
  -3   9  -1    0.83    0.14
  -3   9  -1    0.77    1.27
  -3   9  -1    0.81    0.20
  -3   9  -1    0.94    0.25
  -3   9  -1    1.02    0.13
   3  -9   1    0.89    0.19
   3  -9   1    0.94    0.16
   3  -9   1    0.84    0.15
   3  -9   1    1.03    0.14
   3  -9   1    0.91    0.12
  -4   9  -1   -0.76    0.97
  -4   9  -1    0.37    0.15
  -4   9  -1   -0.07    0.26
  -4   9  -1    0.34    0.13
  -4   9  -1    0.75    1.32
  -4   9  -1    0.10    0.19
  -4   9  -1    0.30    0.12
   4  -9   1    0.30    0.11
   4  -9   1    0.58    0.15
   4  -9   1    0.45    0.17
   4  -9   1    0.38    0.14
   4  -9   1    0.50    0.22
  -5   9  -1   15.14    0.67
  -5   9  -1   15.37    0.69
  -5   9  -1   16.60    1.80
  -5   9  -1   14.47    0.67
  -5   9  -1   14.06    0.93
  -5   9  -1   16.02    0.65
  -5   9  -1   12.50    0.91
   5  -9   1   14.85    0.73
   5  -9   1   16.17    0.72
   5  -9   1   15.12    0.67
   5  -9   1   15.58    0.66
   5  -9   1   13.58    0.65
   5  -9   1   14.58    0.63
  -6   9  -1   17.39    0.70
  -6   9  -1   15.79    0.79
  -6   9  -1   16.62    0.72
  -6   9  -1   15.91    0.73
  -6   9  -1   15.33    0.71
  -6   9  -1   15.24    0.99
   6  -9   1   15.93    0.67
   6  -9   1   17.14    0.77
   6  -9   1   13.71    0.78
   6  -9   1   16.68    0.70
   6  -9   1   15.92    0.80
  -7   9  -1    7.54    0.41
  -7   9  -1    8.44    0.41
  -7   9  -1    7.48    0.44
  -7   9  -1    7.27    0.51
  -7   9  -1    8.05    0.44
   7  -9   1    8.29    0.41
   7  -9   1    8.36    0.47
   7  -9   1    7.28    0.36
   7  -9   1    7.64    0.40
  -8   9  -1    0.47    0.15
  -8   9  -1    0.42    0.18
  -8   9  -1    0.64    0.18
  -8   9  -1    0.58    0.14
  -8   9  -1    0.33    0.22
   8  -9   1    0.62    0.14
   8  -9   1    0.77    0.15
   8  -9   1    0.67    0.19
  -9   9  -1    0.76    0.19
  -9   9  -1    1.00    0.16
  -9   9  -1    0.88    0.17
   9  -9   1    0.98    0.16
   9  -9   1    1.11    0.21
 -10   9  -1    9.90    0.51
 -10   9  -1    9.48    0.55
  10  -9   1   11.63    0.52
  10  -9   1   10.87    0.56
   7   8  -1    0.17    0.13
  -7  -8   1    0.62    0.22
   6   8  -1   10.81    0.50
   6   8  -1   11.60    0.60
  -6  -8   1   11.15    0.59
  -6  -8   1   10.11    0.54
  -6  -8   1   11.14    0.59
  -6  -8   1   10.03    0.59
   5   8  -1   18.73    0.84
   5   8  -1   18.04    0.86
  -5  -8   1   17.22    0.82
  -5  -8   1   16.34    0.83
  -5  -8   1   17.10    0.79
  -5  -8   1   18.81    0.85
   4   8  -1   -0.02    0.20
   4   8  -1    0.16    0.18
   4   8  -1   -0.04    0.12
  -4  -8   1    0.25    0.18
  -4  -8   1    0.02    0.15
  -4  -8   1   -0.02    0.18
  -4  -8   1    0.24    0.17
   3   8  -1    0.26    0.11
   3   8  -1    0.25    0.18
   3   8  -1    0.48    0.20
   3   8  -1    0.68    0.13
   3   8  -1   -1.08    1.00
   3   8  -1    0.41    0.23
  -3  -8   1    0.48    0.18
  -3  -8   1    0.53    0.13
  -3  -8   1    0.27    0.18
  -3  -8   1    0.36    0.18
  -3  -8   1    0.57    0.17
   2   8  -1    7.03    1.35
   2   8  -1    8.50    0.42
   2   8  -1    9.18    0.46
   2   8  -1    8.79    0.49
   2   8  -1    8.66    0.57
   2   8  -1    9.16    0.42
  -2  -8   1    8.86    0.47
  -2  -8   1    8.57    0.41
  -2  -8   1    8.63    0.41
  -2  -8   1    8.25    0.47
   1   8  -1   20.21    1.93
   1   8  -1   18.18    0.76
   1   8  -1   20.28    1.55
   1   8  -1   18.39    0.80
   1   8  -1   17.92    0.78
   1   8  -1   17.16    0.87
   1   8  -1   17.94    0.82
   1   8  -1   17.72    1.10
  -1  -8   1   17.78    0.74
  -1  -8   1   17.74    0.80
  -1  -8   1   17.60    0.80
  -1  -8   1   17.26    0.81
  -1  -8   1   17.44    0.75
   0   8  -1    5.30    0.35
   0   8  -1    5.48    0.43
   0   8  -1    6.68    0.87
   0   8  -1    5.67    0.31
   0   8  -1    5.95    1.14
   0   8  -1    5.63    0.33
   0   8  -1    5.75    0.36
   0  -8   1    5.48    0.29
   0  -8   1    6.06    0.35
   0  -8   1    5.02    0.26
   0  -8   1    5.23    0.35
  -1   8  -1   55.55    2.24
  -1   8  -1   56.45    2.20
  -1   8  -1   57.94    3.10
  -1   8  -1   55.39    2.20
  -1   8  -1   58.22    2.42
  -1   8  -1   50.50    2.17
  -1   8  -1   56.47    2.28
  -1   8  -1   57.40    2.80
   1  -8   1   56.80    2.24
   1  -8   1   53.02    2.16
   1  -8   1   51.26    2.21
   1  -8   1   53.77    2.21
   1  -8   1   53.72    2.19
  -2   8  -1    0.64    0.12
  -2   8  -1    0.85    0.11
  -2   8  -1    1.00    0.19
  -2   8  -1    1.25    0.65
  -2   8  -1    1.03    0.15
  -2   8  -1    0.90    0.27
  -2   8  -1    0.93    0.11
  -2   8  -1    0.85    0.75
   2  -8   1    0.92    0.14
   2  -8   1    0.88    0.12
   2  -8   1    0.82    0.11
   2  -8   1    0.59    0.14
   2  -8   1    0.91    0.07
   2  -8   1    0.89    0.17
  -3   8  -1   -0.02    0.08
  -3   8  -1    0.14    0.24
  -3   8  -1   -0.02    0.15
  -3   8  -1   -0.13    0.76
  -3   8  -1    0.03    0.11
  -3   8  -1    0.03    0.12
  -3   8  -1   -0.76    0.62
  -3   8  -1    0.02    0.09
   3  -8   1    0.00    0.09
   3  -8   1    0.02    0.11
   3  -8   1   -0.11    0.10
   3  -8   1    0.06    0.14
   3  -8   1    0.10    0.11
   3  -8   1    0.05    0.09
  -4   8  -1   26.73    1.75
  -4   8  -1   24.10    1.26
  -4   8  -1   24.78    1.05
  -4   8  -1   26.00    1.04
  -4   8  -1   25.72    1.07
  -4   8  -1   25.37    1.11
   4  -8   1   26.60    1.10
   4  -8   1   26.03    1.05
   4  -8   1   24.88    1.06
   4  -8   1   24.02    1.05
   4  -8   1   25.63    1.06
   4  -8   1   26.56    1.04
  -5   8  -1    0.87    0.12
  -5   8  -1    0.68    0.30
  -5   8  -1    0.78    0.20
  -5   8  -1    0.62    0.15
  -5   8  -1    0.93    0.15
  -5   8  -1   -0.90    0.68
   5  -8   1    0.58    0.13
   5  -8   1    0.66    0.11
   5  -8   1    0.85    0.17
   5  -8   1    0.67    0.13
   5  -8   1    0.26    0.56
   5  -8   1    0.53    0.11
   5  -8   1    0.57    0.11
  -6   8  -1    5.07    0.33
  -6   8  -1    5.37    0.40
  -6   8  -1    5.52    0.57
  -6   8  -1    5.27    0.30
  -6   8  -1    5.24    0.31
  -6   8  -1    4.59    0.97
   6  -8   1    4.40    0.82
   6  -8   1    5.44    0.30
   6  -8   1    5.23    0.29
   6  -8   1    5.69    0.36
   6  -8   1    4.43    0.26
   6  -8   1    5.16    0.27
   6  -8   1    6.23    0.31
  -7   8  -1    2.07    0.18
  -7   8  -1    1.84    0.38
  -7   8  -1    1.90    0.16
  -7   8  -1    1.88    0.25
  -7   8  -1    2.53    1.04
  -7   8  -1    1.81    0.25
  -7   8  -1    1.91    0.17
   7  -8   1    3.69    1.52
   7  -8   1    1.74    0.17
   7  -8   1    2.20    0.18
   7  -8   1    2.15    0.18
   7  -8   1    1.62    0.18
   7  -8   1    2.22    0.27
  -8   8  -1    0.32    0.16
  -8   8  -1    0.11    0.10
  -8   8  -1    0.23    0.21
  -8   8  -1    0.09    0.16
  -8   8  -1    0.11    0.14
  -8   8  -1    0.00    0.13
   8  -8   1    0.09    0.09
   8  -8   1    0.19    0.16
   8  -8   1    0.12    0.12
   8  -8   1    0.18    0.11
  -9   8  -1   12.78    0.71
  -9   8  -1   13.37    0.58
  -9   8  -1   12.57    0.60
  -9   8  -1   13.01    0.61
  -9   8  -1   13.84    0.65
   9  -8   1   13.51    0.65
   9  -8   1   14.63    0.61
   9  -8   1   12.44    0.60
 -10   8  -1    1.42    0.18
 -10   8  -1    1.15    0.21
 -10   8  -1    1.58    0.16
  10  -8   1    1.44    0.17
  10  -8   1    1.62    0.22
 -11   8  -1    8.34    0.54
  11  -8   1    7.92    0.47
  11  -8   1    9.81    0.48
   8   7  -1    0.91    0.22
  -8  -7   1    0.77    0.21
  -8  -7   1    0.33    0.28
   7   7  -1    4.70    0.40
   7   7  -1    4.64    0.28
  -7  -7   1    4.89    0.40
  -7  -7   1    4.99    0.39
  -7  -7   1    3.93    0.35
  -7  -7   1    5.07    0.38
   6   7  -1    1.26    0.25
   6   7  -1    1.38    0.24
  -6  -7   1    1.43    0.23
  -6  -7   1    1.27    0.22
  -6  -7   1    1.35    0.23
  -6  -7   1    1.22    0.20
   5   7  -1    0.25    0.20
   5   7  -1    0.16    0.18
  -5  -7   1    0.14    0.17
  -5  -7   1    0.13    0.16
  -5  -7   1    0.02    0.15
  -5  -7   1    0.09    0.17
   4   7  -1    0.05    0.11
   4   7  -1   -0.51    1.05
   4   7  -1    0.35    0.17
   4   7  -1   -0.05    0.15
   4   7  -1   -0.09    0.20
  -4  -7   1   -0.02    0.23
  -4  -7   1    0.02    0.15
  -4  -7   1    0.25    0.16
  -4  -7   1   -0.05    0.16
   3   7  -1    0.03    0.14
   3   7  -1   -0.02    0.09
   3   7  -1    0.10    0.20
   3   7  -1    0.39    0.88
   3   7  -1    0.15    0.17
   3   7  -1    0.14    0.10
  -3  -7   1    0.07    0.13
  -3  -7   1    0.14    0.15
  -3  -7   1    0.05    0.15
  -3  -7   1    0.11    0.12
  -3  -7   1    0.15    0.10
   2   7  -1   12.46    0.55
   2   7  -1   10.97    0.64
   2   7  -1   11.15    0.57
   2   7  -1   11.35    0.62
   2   7  -1   11.84    0.51
   2   7  -1   10.83    0.54
   2   7  -1   11.46    1.49
  -2  -7   1   11.35    0.51
  -2  -7   1   11.93    0.56
  -2  -7   1   12.29    0.63
  -2  -7   1   12.23    0.57
  -2  -7   1   11.84    0.51
   1   7  -1   15.86    0.86
   1   7  -1   17.90    0.75
   1   7  -1   18.76    1.58
   1   7  -1   20.36    1.25
   1   7  -1   17.36    0.82
   1   7  -1   17.69    0.74
   1   7  -1   16.53    0.76
   1   7  -1   18.36    0.77
  -1  -7   1   17.84    0.76
  -1  -7   1   17.70    0.78
  -1  -7   1   17.75    0.76
  -1  -7   1   17.42    0.72
  -1  -7   1   17.31    0.73
  -1  -7   1   17.10    0.71
   0   7  -1   22.25    0.94
   0   7  -1   20.29    1.33
   0   7  -1   22.16    0.94
   0   7  -1   19.82    1.61
   0   7  -1   23.28    1.05
   0   7  -1   21.91    0.91
   0   7  -1   23.61    0.99
   0   7  -1   22.53    0.90
   0  -7   1   22.82    0.92
   0  -7   1   21.19    0.88
   0  -7   1   21.38    0.89
   0  -7   1   21.77    0.92
   0  -7   1   20.46    0.93
   0  -7   1   21.50    0.88
  -1   7  -1   40.11    1.59
  -1   7  -1   40.42    1.64
  -1   7  -1   41.82    2.28
  -1   7  -1   37.72    1.59
  -1   7  -1   40.68    1.62
  -1   7  -1   39.95    1.76
  -1   7  -1   40.91    1.61
  -1   7  -1   40.05    2.06
  -1   7  -1   40.32    1.67
   1  -7   1   39.75    1.60
   1  -7   1   36.40    1.60
   1  -7   1   41.19    1.62
   1  -7   1   40.71    1.62
   1  -7   1   40.20    1.64
   1  -7   1   42.04    1.60
   1  -7   1   39.68    1.58
  -2   7  -1   22.78    0.94
  -2   7  -1   22.91    0.93
  -2   7  -1   23.54    1.11
  -2   7  -1   23.05    1.62
  -2   7  -1   23.22    0.95
  -2   7  -1   23.70    0.99
  -2   7  -1   22.85    0.96
  -2   7  -1   22.66    1.41
   2  -7   1   23.98    0.95
   2  -7   1   22.34    0.95
   2  -7   1   22.94    0.93
   2  -7   1   22.12    0.98
   2  -7   1   22.65    0.92
   2  -7   1   23.65    0.95
   2  -7   1   23.15    0.94
   2  -7   1   23.52    0.96
  -3   7  -1  120.00    5.25
  -3   7  -1  116.58    4.83
  -3   7  -1  121.32    4.78
  -3   7  -1  120.46    4.79
  -3   7  -1  119.85    4.79
  -3   7  -1  118.35    4.94
   3  -7   1  124.46    4.79
   3  -7   1  121.48    4.79
   3  -7   1  124.33    4.78
   3  -7   1  124.65    4.78
   3  -7   1  114.46    4.76
   3  -7   1  122.29    4.79
   3  -7   1  127.21    5.20
   3  -7   1  125.23    4.82
  -4   7  -1   42.39    1.90
  -4   7  -1   43.71    1.72
  -4   7  -1   43.53    1.72
  -4   7  -1   42.78    1.73
  -4   7  -1   44.44    1.78
  -4   7  -1   44.09    2.28
   4  -7   1   42.82    1.73
   4  -7   1   42.63    2.14
   4  -7   1   42.68    1.71
   4  -7   1   41.89    1.72
   4  -7   1   42.82    1.76
  -5   7  -1    0.82    0.09
  -5   7  -1    0.64    0.16
  -5   7  -1    0.64    0.50
  -5   7  -1    0.99    0.14
  -5   7  -1    0.82    0.12
  -5   7  -1    0.83    0.13
  -5   7  -1    0.38    0.23
   5  -7   1    1.00    0.12
   5  -7   1    0.98    0.11
   5  -7   1    1.35    0.49
   5  -7   1    0.81    0.12
   5  -7   1    1.17    0.11
   5  -7   1    1.20    0.16
  -6   7  -1   15.66    0.66
  -6   7  -1   14.87    1.36
  -6   7  -1   15.40    0.73
  -6   7  -1   14.38    0.68
  -6   7  -1   15.36    0.64
  -6   7  -1   16.03    0.67
  -6   7  -1   15.90    0.88
   6  -7   1   16.11    0.66
   6  -7   1   17.11    0.70
   6  -7   1   14.98    0.64
   6  -7   1   15.15    0.70
   6  -7   1   15.97    0.67
   6  -7   1   13.51    1.17
  -7   7  -1    4.81    0.37
  -7   7  -1    4.57    0.31
  -7   7  -1    6.27    1.02
  -7   7  -1    4.92    0.25
  -7   7  -1    4.30    0.53
  -7   7  -1    4.58    0.28
  -7   7  -1    5.18    0.28
   7  -7   1    5.16    0.82
   7  -7   1    5.49    0.29
   7  -7   1    4.48    0.30
   7  -7   1    4.93    0.28
   7  -7   1    5.26    0.28
  -8   7  -1   10.01    0.61
  -8   7  -1   10.42    0.47
  -8   7  -1   10.25    0.51
  -8   7  -1    8.86    1.12
  -8   7  -1    8.49    1.41
  -8   7  -1   10.36    0.49
   8  -7   1   10.45    0.52
   8  -7   1   10.11    0.46
   8  -7   1   10.81    0.49
   8  -7   1   10.87    0.48
   8  -7   1   11.77    1.50
   8  -7   1   10.99    0.53
  -9   7  -1    1.94    0.22
  -9   7  -1    1.58    0.24
  -9   7  -1    1.44    0.17
  -9   7  -1    1.82    0.16
  -9   7  -1    1.71    0.17
   9  -7   1    1.76    0.17
   9  -7   1    1.98    0.27
   9  -7   1    1.89    0.18
   9  -7   1    1.82    0.18
 -10   7  -1    3.35    0.29
 -10   7  -1    3.55    0.26
 -10   7  -1    2.71    0.35
 -10   7  -1    3.58    0.33
  10  -7   1    3.97    0.33
  10  -7   1    3.83    0.27
 -11   7  -1    1.66    0.18
 -11   7  -1    1.19    0.22
 -11   7  -1    1.27    0.18
  11  -7   1    1.93    0.23
  11  -7   1    1.68    0.18
   9   6  -1    4.51    0.38
  -9  -6   1    3.93    0.33
   8   6  -1   31.94    1.29
  -8  -6   1   28.63    1.25
  -8  -6   1   28.41    1.28
  -8  -6   1   29.34    1.27
   7   6  -1    2.15    0.27
   7   6  -1    2.40    0.20
   7   6  -1    2.59    0.27
  -7  -6   1    1.78    0.24
  -7  -6   1    2.10    0.26
  -7  -6   1    2.17    0.24
  -7  -6   1    2.38    0.30
   6   6  -1    0.12    0.18
   6   6  -1    0.36    0.18
  -6  -6   1    0.23    0.17
  -6  -6   1    0.15    0.17
  -6  -6   1    0.10    0.17
  -6  -6   1    0.18    0.17
   5   6  -1   18.01    0.91
   5   6  -1   21.96    3.01
   5   6  -1   19.72    0.82
   5   6  -1   18.37    0.84
  -5  -6   1   17.47    0.79
  -5  -6   1   19.24    0.83
  -5  -6   1   17.42    0.82
  -5  -6   1   17.67    0.81
   4   6  -1    7.92    0.41
   4   6  -1    5.80    1.03
   4   6  -1    7.89    0.49
   4   6  -1    7.68    0.43
   4   6  -1    7.30    0.35
  -4  -6   1    7.53    0.39
  -4  -6   1    7.79    0.43
  -4  -6   1    7.90    0.42
  -4  -6   1    8.07    0.41
   3   6  -1    6.60    0.32
   3   6  -1    6.21    0.31
   3   6  -1    6.02    0.98
   3   6  -1    6.94    0.39
   3   6  -1    5.23    0.56
   3   6  -1    6.74    0.36
  -3  -6   1    6.59    0.32
  -3  -6   1    6.44    0.37
  -3  -6   1    7.15    0.36
  -3  -6   1    6.62    0.33
  -3  -6   1    7.08    0.36
  -3  -6   1    7.86    0.37
   2   6  -1   10.00    0.55
   2   6  -1   11.45    1.18
   2   6  -1    9.61    0.47
   2   6  -1   10.31    0.46
   2   6  -1   10.36    0.44
   2   6  -1   10.24    0.61
   2   6  -1    9.63    0.53
  -2  -6   1    9.92    0.45
  -2  -6   1    9.92    0.48
  -2  -6   1   10.40    0.47
  -2  -6   1   10.17    0.43
  -2  -6   1   10.03    0.70
  -2  -6   1   10.13    0.44
  -2  -6   1    9.92    0.47
  -2  -6   1   10.04    0.44
   1   6  -1   24.54    0.97
   1   6  -1   23.18    0.99
   1   6  -1   23.07    0.99
   1   6  -1   24.73    1.31
   1   6  -1   23.19    1.58
   1   6  -1   23.77    1.04
   1   6  -1   23.61    1.07
   1   6  -1   23.67    0.98
  -1  -6   1   24.70    0.99
  -1  -6   1   24.87    0.98
  -1  -6   1   23.50    0.96
  -1  -6   1   23.97    0.96
  -1  -6   1   24.18    0.99
  -1  -6   1   23.56    1.00
   0   6  -1   27.82    1.47
   0   6  -1   25.88    1.13
   0   6  -1   29.27    1.26
   0   6  -1   29.59    1.15
   0   6  -1   29.62    1.18
   0   6  -1   29.11    1.15
   0   6  -1   29.31    1.68
   0  -6   1   29.92    1.14
   0  -6   1   29.79    1.16
   0  -6   1   26.60    1.14
   0  -6   1   29.36    1.16
   0  -6   1   26.48    1.14
   0  -6   1   27.56    1.17
   0  -6   1   28.44    1.13
   0  -6   1   28.34    1.13
  -1   6  -1   41.19    2.11
  -1   6  -1   38.85    1.60
  -1   6  -1   40.88    1.64
  -1   6  -1   40.84    1.73
  -1   6  -1   40.74    1.66
  -1   6  -1   40.90    1.97
  -1   6  -1   41.84    1.60
  -1   6  -1   40.61    1.61
   1  -6   1   39.85    1.59
   1  -6   1   40.04    1.61
   1  -6   1   39.39    1.64
   1  -6   1   36.90    1.61
   1  -6   1   41.05    1.62
   1  -6   1   41.10    1.64
   1  -6   1   42.30    1.60
  -2   6  -1    2.57    0.16
  -2   6  -1    2.77    0.34
  -2   6  -1    2.48    0.46
  -2   6  -1    3.00    0.20
  -2   6  -1    2.82    0.18
  -2   6  -1    2.73    0.23
   2  -6   1    2.96    0.19
   2  -6   1    2.82    0.16
   2  -6   1    2.83    0.15
   2  -6   1    2.65    0.21
   2  -6   1    2.19    0.38
   2  -6   1    2.48    0.15
   2  -6   1    2.87    0.18
   2  -6   1    2.62    0.16
   2  -6   1    2.99    0.18
  -3   6  -1   14.35    0.75
  -3   6  -1   14.83    0.64
  -3   6  -1   13.62    1.00
  -3   6  -1   14.71    0.60
   3  -6   1   14.33    0.60
   3  -6   1   13.27    0.89
   3  -6   1   16.23    0.63
   3  -6   1   13.91    0.58
   3  -6   1   12.67    0.59
   3  -6   1   14.99    0.60
   3  -6   1   14.28    0.63
   3  -6   1   13.88    0.77
   3  -6   1   13.44    0.59
  -4   6  -1    1.72    0.44
  -4   6  -1    1.64    0.14
  -4   6  -1    1.66    0.29
  -4   6  -1    1.43    0.10
  -4   6  -1    1.56    0.17
  -4   6  -1    1.64    0.17
  -4   6  -1    1.55    0.13
   4  -6   1    1.38    0.12
   4  -6   1    1.43    0.16
   4  -6   1    1.35    0.13
   4  -6   1    1.51    0.14
   4  -6   1    1.53    0.18
   4  -6   1    1.42    0.11
   4  -6   1    1.92    0.39
   4  -6   1    1.37    0.12
   4  -6   1    1.57    0.12
  -5   6  -1   32.23    1.45
  -5   6  -1   31.80    1.28
  -5   6  -1   32.75    1.28
  -5   6  -1   29.99    1.74
  -5   6  -1   31.96    1.29
  -5   6  -1   32.16    1.27
   5  -6   1   31.74    1.30
   5  -6   1   31.42    1.27
   5  -6   1   32.37    1.66
   5  -6   1   32.52    1.29
   5  -6   1   31.06    1.28
   5  -6   1   32.05    1.29
   5  -6   1   31.25    1.26
  -6   6  -1    5.95    0.36
  -6   6  -1    5.64    0.26
  -6   6  -1    5.35    0.73
  -6   6  -1    5.60    0.30
  -6   6  -1    5.75    0.29
  -6   6  -1    5.55    0.28
  -6   6  -1    5.22    0.49
   6  -6   1    5.34    0.31
   6  -6   1    6.00    0.31
   6  -6   1    5.52    0.29
   6  -6   1    5.52    0.72
   6  -6   1    5.58    0.27
   6  -6   1    5.82    0.28
  -7   6  -1    8.32    0.44
  -7   6  -1    7.53    0.36
  -7   6  -1    7.87    0.35
  -7   6  -1    7.48    0.36
  -7   6  -1    7.45    0.58
  -7   6  -1    8.22    0.96
  -7   6  -1    7.37    0.39
   7  -6   1    6.79    0.36
   7  -6   1    8.00    0.94
   7  -6   1    8.09    0.37
   7  -6   1    7.61    0.35
   7  -6   1    7.74    0.36
   7  -6   1    7.52    0.39
  -8   6  -1    4.11    0.24
  -8   6  -1    3.88    0.44
  -8   6  -1    4.27    0.25
  -8   6  -1    3.90    0.23
  -8   6  -1    4.08    0.34
  -8   6  -1    3.77    0.28
  -8   6  -1    3.64    1.14
   8  -6   1    4.10    0.90
   8  -6   1    3.72    0.22
   8  -6   1    4.15    0.30
   8  -6   1    3.61    0.25
   8  -6   1    4.05    0.24
  -9   6  -1    3.73    1.61
  -9   6  -1    3.93    0.26
  -9   6  -1    4.59    0.33
  -9   6  -1    3.96    0.28
  -9   6  -1    3.42    0.50
   9  -6   1    5.29    1.34
   9  -6   1    4.73    0.34
   9  -6   1    4.02    0.33
   9  -6   1    4.51    0.27
   9  -6   1    4.26    0.25
 -10   6  -1    0.07    0.32
 -10   6  -1    0.18    0.13
 -10   6  -1    0.49    0.14
 -10   6  -1    0.66    0.19
  10  -6   1    0.32    0.11
  10  -6   1    0.48    0.18
  10  -6   1    0.45    0.14
 -11   6  -1    6.88    0.45
 -11   6  -1    7.02    0.38
 -11   6  -1    6.81    0.39
  11  -6   1    7.68    0.39
 -12   6  -1    5.20    0.41
 -12   6  -1    5.78    0.38
  12  -6   1    7.14    0.36
   9   5  -1   -0.07    0.19
  -9  -5   1   -0.26    0.16
  -9  -5   1   -0.08    0.17
  -9  -5   1    0.26    0.18
   8   5  -1   -0.05    0.31
   8   5  -1    0.31    0.20
  -8  -5   1    0.04    0.16
  -8  -5   1    0.10    0.13
  -8  -5   1    0.08    0.17
  -8  -5   1    0.28    0.19
   7   5  -1    1.60    0.14
   7   5  -1    1.55    0.23
   7   5  -1    1.44    0.23
  -7  -5   1    1.58    0.21
  -7  -5   1    1.68    0.23
  -7  -5   1    1.57    0.21
  -7  -5   1    2.02    0.26
  -7  -5   1    1.69    0.16
   6   5  -1    7.75    0.44
   6   5  -1    6.93    0.50
   6   5  -1    7.67    1.58
   6   5  -1    7.79    0.44
  -6  -5   1    7.20    0.41
  -6  -5   1    7.74    0.42
  -6  -5   1    6.92    0.40
  -6  -5   1    7.45    0.42
  -6  -5   1    7.45    0.35
   5   5  -1    5.93    1.07
   5   5  -1    5.33    0.33
   5   5  -1    4.82    0.34
   5   5  -1    5.27    0.42
  -5  -5   1    5.32    0.32
  -5  -5   1    5.06    0.43
  -5  -5   1    5.10    0.30
  -5  -5   1    4.95    0.32
  -5  -5   1    5.26    0.25
  -5  -5   1    5.20    0.33
   4   5  -1    1.98    0.74
   4   5  -1    2.26    0.22
   4   5  -1    2.42    0.25
   4   5  -1    1.94    0.19
   4   5  -1    1.95    0.15
  -4  -5   1    2.29    0.19
  -4  -5   1    1.95    0.13
  -4  -5   1    2.34    0.54
  -4  -5   1    2.00    0.18
  -4  -5   1    2.00    0.20
  -4  -5   1    2.31    0.22
  -4  -5   1    2.12    0.22
   3   5  -1   20.65    0.89
   3   5  -1   22.24    1.56
   3   5  -1   22.33    0.98
   3   5  -1   21.31    0.92
   3   5  -1   21.83    0.90
   3   5  -1   22.99    0.94
   3   5  -1   21.41    0.94
  -3  -5   1   18.28    1.44
  -3  -5   1   22.08    0.94
  -3  -5   1   22.78    1.24
  -3  -5   1   22.49    0.94
  -3  -5   1   22.38    0.95
  -3  -5   1   23.40    0.93
  -3  -5   1   22.63    0.93
  -3  -5   1   21.97    0.91
  -3  -5   1   24.37    0.89
  -3  -5   1   22.33    0.90
   2   5  -1    7.01    0.34
   2   5  -1    7.66    0.36
   2   5  -1    7.01    0.32
   2   5  -1    6.88    0.34
   2   5  -1    6.34    0.69
   2   5  -1    7.36    0.34
   2   5  -1    6.95    0.41
   2   5  -1    6.84    0.40
   2   5  -1    6.40    0.85
  -2  -5   1    7.23    0.32
  -2  -5   1    7.29    0.34
  -2  -5   1    8.81    0.90
  -2  -5   1    7.58    0.32
  -2  -5   1    7.34    0.35
  -2  -5   1    6.25    0.32
  -2  -5   1    7.16    0.31
  -2  -5   1    7.21    0.35
  -2  -5   1    6.93    0.35
  -2  -5   1    7.51    0.56
  -2  -5   1    6.79    0.35
   1   5  -1   11.64    0.56
   1   5  -1   11.11    0.96
   1   5  -1   11.01    0.47
   1   5  -1   11.14    0.46
   1   5  -1   10.25    0.52
   1   5  -1   11.14    0.49
   1   5  -1   11.33    0.48
   1   5  -1   10.84    0.73
  -1  -5   1   10.91    0.46
  -1  -5   1   10.18    0.46
  -1  -5   1   11.56    0.45
  -1  -5   1   10.63    0.48
  -1  -5   1   11.47    0.48
  -1  -5   1   10.55    0.59
  -1  -5   1   10.41    0.47
  -1  -5   1   10.93    0.45
  -1  -5   1   11.23    0.48
  -1  -5   1    9.94    0.86
  -1  -5   1   10.73    0.46
   0   5  -1    0.35    0.14
   0   5  -1    0.53    0.34
   0   5  -1    0.33    0.09
   0   5  -1    0.05    0.22
   0   5  -1    0.37    0.06
   0   5  -1    0.41    0.05
   0   5  -1    0.30    0.07
   0  -5   1    0.35    0.06
   0  -5   1    0.42    0.06
   0  -5   1    0.35    0.08
   0  -5   1    0.35    0.05
   0  -5   1    0.35    0.09
   0  -5   1    0.31    0.05
   0  -5   1    0.37    0.06
   0  -5   1    0.45    0.11
  -1   5  -1    1.79    0.13
  -1   5  -1    1.78    0.13
  -1   5  -1    1.83    0.17
  -1   5  -1    1.62    0.21
  -1   5  -1    1.35    0.32
  -1   5  -1    1.59    0.10
   1  -5   1    1.49    0.09
   1  -5   1    1.47    0.15
   1  -5   1    1.57    0.11
   1  -5   1    1.45    0.10
   1  -5   1    1.72    0.13
   1  -5   1    1.79    0.13
   1  -5   1    1.73    0.12
   1  -5   1    1.69    0.11
  -2   5  -1    0.22    0.07
  -2   5  -1    0.07    0.09
  -2   5  -1    0.06    0.05
  -2   5  -1    0.09    0.15
  -2   5  -1    0.12    0.06
  -2   5  -1    0.26    0.28
   2  -5   1    0.12    0.03
   2  -5   1    0.15    0.06
   2  -5   1    0.19    0.05
   2  -5   1    0.10    0.05
   2  -5   1    0.08    0.05
   2  -5   1    0.17    0.03
   2  -5   1    0.09    0.07
   2  -5   1    0.11    0.06
   2  -5   1    0.11    0.05
   2  -5   1    0.09    0.15
   2  -5   1    0.19    0.06
   2  -5   1    0.11    0.16
  -3   5  -1   34.57    1.71
  -3   5  -1   34.26    1.38
  -3   5  -1   34.83    1.39
  -3   5  -1   34.28    1.40
  -3   5  -1   36.64    1.51
  -3   5  -1   36.22    1.43
  -3   5  -1   36.35    1.40
   3  -5   1   34.98    1.39
   3  -5   1   34.03    1.38
   3  -5   1   34.71    1.40
   3  -5   1   33.19    1.39
   3  -5   1   33.61    1.39
   3  -5   1   36.40    1.67
   3  -5   1   34.54    1.53
   3  -5   1   36.73    1.40
   3  -5   1   34.97    1.41
  -4   5  -1  148.79    5.90
  -4   5  -1  151.49    6.01
  -4   5  -1  153.05    5.88
  -4   5  -1  152.88    5.93
  -4   5  -1  156.13    5.90
  -4   5  -1  150.76    6.24
  -4   5  -1  150.43    5.89
   4  -5   1  152.99    5.91
   4  -5   1  155.19    5.89
   4  -5   1  139.27    6.07
   4  -5   1  140.92    5.91
   4  -5   1  154.95    5.89
   4  -5   1  141.81    5.90
   4  -5   1  149.24    6.19
   4  -5   1  152.24    5.90
  -5   5  -1   55.30    2.18
  -5   5  -1   53.85    2.17
  -5   5  -1   52.78    2.30
  -5   5  -1   55.15    2.21
  -5   5  -1   55.26    2.17
  -5   5  -1   55.71    2.16
  -5   5  -1   57.46    2.58
   5  -5   1   55.05    2.18
   5  -5   1   53.40    2.19
   5  -5   1   54.43    2.18
   5  -5   1   55.71    2.51
   5  -5   1   53.60    2.16
  -6   5  -1    0.11    0.43
  -6   5  -1    0.25    0.09
  -6   5  -1    0.23    0.13
  -6   5  -1    0.16    0.07
  -6   5  -1    0.25    0.08
  -6   5  -1    0.17    0.20
  -6   5  -1    0.19    0.06
  -6   5  -1    0.08    0.09
   6  -5   1    0.20    0.08
   6  -5   1    0.26    0.07
   6  -5   1    0.05    0.06
   6  -5   1    0.04    0.09
   6  -5   1    0.51    0.35
   6  -5   1    0.18    0.09
  -7   5  -1   62.70    2.47
  -7   5  -1   64.75    3.22
  -7   5  -1   60.47    2.48
  -7   5  -1   61.15    2.47
  -7   5  -1   62.09    2.52
  -7   5  -1   62.05    2.49
  -7   5  -1   61.09    2.46
  -7   5  -1   62.77    2.64
   7  -5   1   58.49    2.47
   7  -5   1   65.31    2.96
   7  -5   1   63.44    2.48
   7  -5   1   65.05    2.49
   7  -5   1   63.55    2.50
  -8   5  -1   71.34    2.97
  -8   5  -1   73.36    2.95
  -8   5  -1   75.06    3.00
  -8   5  -1   76.91    3.59
  -8   5  -1   76.10    2.95
  -8   5  -1   73.96    3.14
  -8   5  -1   74.19    2.96
  -8   5  -1   72.57    2.95
   8  -5   1   75.56    2.98
   8  -5   1   80.96    3.60
   8  -5   1   77.54    3.00
   8  -5   1   69.81    2.95
   8  -5   1   75.26    2.97
  -9   5  -1   13.82    0.91
  -9   5  -1   18.66    1.83
  -9   5  -1   15.92    0.70
  -9   5  -1   15.03    0.73
  -9   5  -1   16.31    0.69
  -9   5  -1   15.15    0.75
   9  -5   1   15.81    0.68
   9  -5   1   23.94    2.72
   9  -5   1   17.33    0.71
   9  -5   1   16.46    0.75
   9  -5   1   17.29    0.70
 -10   5  -1   11.62    0.59
 -10   5  -1   11.78    0.54
 -10   5  -1   11.54    0.54
  10  -5   1   11.79    0.60
  10  -5   1   10.87    0.52
  10  -5   1   11.68    0.55
  10  -5   1   12.61    0.55
 -11   5  -1    0.36    0.14
 -11   5  -1    0.28    0.14
 -11   5  -1    0.41    0.20
  11  -5   1    0.55    0.19
  11  -5   1    0.49    0.14
 -12   5  -1    0.96    0.22
 -12   5  -1    0.87    0.16
 -12   5  -1    1.02    0.16
  12  -5   1    0.69    0.14
  10   4  -1    1.76    0.37
 -10  -4   1    0.84    0.17
 -10  -4   1    1.08    0.19
   9   4  -1    5.02    0.39
   9   4  -1    4.87    0.41
  -9  -4   1    4.62    0.31
  -9  -4   1    4.97    0.37
  -9  -4   1    4.86    0.36
  -9  -4   1    5.01    0.35
   8   4  -1   65.11    2.79
   8   4  -1   73.11    2.88
   8   4  -1   73.43    2.86
  -8  -4   1   69.06    2.81
  -8  -4   1   71.60    2.85
  -8  -4   1   72.52    2.86
  -8  -4   1   70.21    2.84
   7   4  -1    0.16    0.25
   7   4  -1   -0.97    1.18
   7   4  -1    0.16    0.16
   7   4  -1   -0.38    0.18
   7   4  -1    0.06    0.08
  -7  -4   1   -0.09    0.15
  -7  -4   1   -0.05    0.11
  -7  -4   1    0.03    0.14
  -7  -4   1    0.08    0.15
  -7  -4   1    0.06    0.13
   6   4  -1   21.74    1.98
   6   4  -1   21.04    0.89
   6   4  -1   22.65    1.01
   6   4  -1   22.13    0.94
   6   4  -1   21.30    0.95
  -6  -4   1   22.15    1.02
  -6  -4   1   20.41    0.94
  -6  -4   1   22.21    0.94
  -6  -4   1   21.60    0.92
  -6  -4   1   23.72    0.94
  -6  -4   1   22.14    0.90
   5   4  -1    2.61    0.74
   5   4  -1    2.77    0.29
   5   4  -1    2.88    0.23
   5   4  -1    3.17    0.24
  -5  -4   1    2.67    0.22
  -5  -4   1    2.88    0.21
  -5  -4   1    2.83    0.23
  -5  -4   1    2.75    0.31
  -5  -4   1    2.69    0.18
  -5  -4   1    2.67    0.22
  -5  -4   1    2.02    0.56
   4   4  -1  181.38    7.20
   4   4  -1  183.70    7.25
   4   4  -1  173.49    7.18
   4   4  -1  192.63    7.81
   4   4  -1  184.06    7.22
  -4  -4   1  177.47    7.40
  -4  -4   1  180.25    7.21
  -4  -4   1  188.18    7.18
  -4  -4   1  185.64    7.20
  -4  -4   1  184.72    7.25
  -4  -4   1  181.32    7.51
  -4  -4   1  181.32    7.22
  -4  -4   1  185.02    7.21
  -4  -4   1  185.82    7.24
   3   4  -1    0.15    0.08
   3   4  -1    0.11    0.09
   3   4  -1    0.05    0.06
   3   4  -1   -0.07    0.37
   3   4  -1   -0.17    0.33
   3   4  -1    0.18    0.08
   3   4  -1    0.28    0.11
   3   4  -1    0.13    0.13
  -3  -4   1    0.13    0.09
  -3  -4   1    0.11    0.07
  -3  -4   1    0.32    0.24
  -3  -4   1    0.19    0.09
  -3  -4   1    0.12    0.06
  -3  -4   1    0.16    0.05
  -3  -4   1    0.13    0.07
  -3  -4   1    0.08    0.09
  -3  -4   1    0.23    0.11
  -3  -4   1    0.19    0.11
  -3  -4   1    0.33    0.36
   2   4  -1    0.38    0.08
   2   4  -1    0.43    0.13
   2   4  -1    0.27    0.09
   2   4  -1    0.49    0.07
   2   4  -1    0.52    0.30
   2   4  -1    0.28    0.11
   2   4  -1    0.47    0.08
   2   4  -1    0.34    0.08
   2   4  -1    0.73    0.25
  -2  -4   1    0.57    0.13
  -2  -4   1    0.60    0.29
  -2  -4   1    0.39    0.09
  -2  -4   1    0.45    0.08
  -2  -4   1    0.39    0.06
  -2  -4   1    0.40    0.09
  -2  -4   1    0.45    0.04
  -2  -4   1    0.53    0.09
  -2  -4   1    0.38    0.05
  -2  -4   1    0.25    0.07
  -2  -4   1    0.41    0.05
  -2  -4   1    0.49    0.07
  -2  -4   1    0.37    0.19
  -2  -4   1    0.34    0.08
   1   4  -1    0.10    0.05
   1   4  -1    0.06    0.07
   1   4  -1    0.02    0.17
   1   4  -1    0.06    0.17
   1   4  -1    0.02    0.06
   1   4  -1    0.15    0.27
   1   4  -1    0.16    0.07
   1   4  -1    0.09    0.10
   1   4  -1    0.10    0.10
   1   4  -1    0.15    0.06
   1   4  -1    0.11    0.24
  -1  -4   1    0.18    0.06
  -1  -4   1    0.09    0.05
  -1  -4   1    0.07    0.10
  -1  -4   1    0.10    0.06
  -1  -4   1    0.06    0.06
  -1  -4   1    0.10    0.06
  -1  -4   1    0.02    0.12
  -1  -4   1    0.07    0.06
  -1  -4   1    0.06    0.04
  -1  -4   1    0.07    0.04
  -1  -4   1    0.29    0.24
  -1  -4   1    0.10    0.05
   0   4  -1   10.17    0.40
   0   4  -1    9.54    0.39
   0   4  -1   10.00    0.40
   0   4  -1   10.74    0.73
   0   4  -1   10.10    0.42
   0   4  -1    9.28    0.39
   0   4  -1   10.11    0.61
   0   4  -1    9.87    0.47
   0   4  -1   10.22    0.44
   0   4  -1    9.57    0.62
   0  -4   1    9.71    0.39
   0  -4   1    9.36    0.40
   0  -4   1    9.43    0.42
   0  -4   1    9.82    0.41
   0  -4   1    9.61    0.40
   0  -4   1    9.32    0.40
   0  -4   1    9.51    0.64
   0  -4   1    9.79    0.47
   0  -4   1    9.19    0.40
   0  -4   1    9.44    0.40
   0  -4   1    9.78    0.40
   0  -4   1    9.38    0.40
   0  -4   1    9.02    0.47
   0  -4   1    9.78    0.41
  -1   4  -1    2.14    0.32
  -1   4  -1    1.99    0.12
  -1   4  -1    1.99    0.10
  -1   4  -1    1.95    0.36
  -1   4  -1    1.99    0.12
  -1   4  -1    2.05    0.22
  -1   4  -1    2.10    0.15
   1  -4   1    1.89    0.09
   1  -4   1    1.74    0.20
   1  -4   1    1.75    0.10
   1  -4   1    1.88    0.11
   1  -4   1    1.90    0.20
   1  -4   1    2.01    0.11
   1  -4   1    1.78    0.27
   1  -4   1    1.90    0.09
   1  -4   1    1.98    0.11
   1  -4   1    1.73    0.13
   1  -4   1    1.76    0.32
   1  -4   1    1.91    0.12
   1  -4   1    2.07    0.12
  -2   4  -1   46.28    2.00
  -2   4  -1   45.54    1.76
  -2   4  -1   42.17    1.75
  -2   4  -1   44.10    1.76
  -2   4  -1   45.89    1.84
  -2   4  -1   45.22    1.78
  -2   4  -1   44.68    1.76
   2  -4   1   44.93    1.76
   2  -4   1   46.13    1.77
   2  -4   1   41.22    2.01
   2  -4   1   46.67    1.97
   2  -4   1   42.82    1.76
   2  -4   1   43.79    1.75
   2  -4   1   45.55    1.77
   2  -4   1   43.84    1.76
  -3   4  -1    4.62    0.20
  -3   4  -1    4.36    0.20
  -3   4  -1    4.44    0.25
  -3   4  -1    4.59    0.32
  -3   4  -1    4.45    0.21
  -3   4  -1    4.29    0.21
  -3   4  -1    4.84    0.59
  -3   4  -1    4.23    0.56
   3  -4   1    4.58    0.21
   3  -4   1    4.44    0.20
   3  -4   1    4.53    0.45
   3  -4   1    4.32    0.22
   3  -4   1    4.29    0.20
   3  -4   1    4.18    0.37
   3  -4   1    4.50    0.21
   3  -4   1    4.38    0.25
   3  -4   1    3.60    0.45
  -4   4  -1   31.77    1.24
  -4   4  -1   30.15    1.23
  -4   4  -1   32.90    1.24
  -4   4  -1   33.29    1.41
  -4   4  -1   31.70    1.80
  -4   4  -1   31.75    1.24
  -4   4  -1   30.61    1.25
  -4   4  -1   31.65    1.27
  -4   4  -1   33.62    1.55
   4  -4   1   31.38    1.26
   4  -4   1   30.90    1.51
   4  -4   1   29.17    1.26
   4  -4   1   30.14    1.24
   4  -4   1   31.06    1.25
   4  -4   1   30.27    1.45
   4  -4   1   30.47    1.24
   4  -4   1   30.23    1.25
  -5   4  -1    4.37    0.24
  -5   4  -1    4.90    0.23
  -5   4  -1    5.26    0.29
  -5   4  -1    5.07    0.23
  -5   4  -1    5.25    0.38
  -5   4  -1    4.51    0.22
  -5   4  -1    4.12    0.53
  -5   4  -1    5.24    0.29
   5  -4   1    4.52    0.24
   5  -4   1    5.09    0.25
   5  -4   1    5.10    0.26
   5  -4   1    4.81    0.25
   5  -4   1    4.94    0.22
   5  -4   1    5.13    0.57
  -6   4  -1    2.36    0.28
  -6   4  -1    2.69    0.16
  -6   4  -1    2.65    0.18
  -6   4  -1    2.57    0.17
  -6   4  -1    3.41    0.56
  -6   4  -1    2.51    0.15
  -6   4  -1    2.81    0.23
  -6   4  -1    2.62    0.16
   6  -4   1    2.31    0.18
   6  -4   1    2.25    0.14
   6  -4   1    2.87    0.50
   6  -4   1    2.40    0.21
   6  -4   1    2.50    0.17
  -7   4  -1    4.48    0.42
  -7   4  -1    3.82    0.22
  -7   4  -1    3.86    0.21
  -7   4  -1    4.28    0.23
  -7   4  -1    3.63    0.23
  -7   4  -1    4.67    0.29
  -7   4  -1    4.01    0.64
  -7   4  -1    3.78    0.20
   7  -4   1    3.67    0.20
   7  -4   1    4.01    0.64
   7  -4   1    3.61    0.23
   7  -4   1    4.04    0.24
   7  -4   1    3.75    0.25
  -8   4  -1    0.71    0.17
  -8   4  -1    0.70    0.11
  -8   4  -1    0.71    0.26
  -8   4  -1    0.73    0.11
  -8   4  -1    0.09    0.70
  -8   4  -1    0.66    0.11
  -8   4  -1    0.77    0.10
   8  -4   1    0.85    0.10
   8  -4   1    0.75    0.13
   8  -4   1    0.25    0.64
   8  -4   1    0.72    0.13
  -9   4  -1    2.70    0.22
  -9   4  -1    2.72    0.24
  -9   4  -1    2.61    0.36
  -9   4  -1    2.87    0.28
  -9   4  -1    2.60    0.22
  -9   4  -1    4.66    1.35
  -9   4  -1    2.79    0.21
   9  -4   1    2.56    0.20
   9  -4   1    3.43    1.09
   9  -4   1    3.25    0.24
   9  -4   1    2.81    0.29
   9  -4   1    3.03    0.25
 -10   4  -1    0.12    0.13
 -10   4  -1    0.37    0.17
 -10   4  -1    0.27    0.13
 -10   4  -1    0.29    0.11
  10  -4   1    0.29    0.17
  10  -4   1    0.28    0.11
  10  -4   1    0.00    0.14
  10  -4   1    0.18    0.13
  10  -4   1    0.25    0.14
 -11   4  -1    0.04    0.18
 -11   4  -1    0.31    0.14
 -11   4  -1    0.18    0.14
  11  -4   1    0.08    0.15
  11  -4   1    0.12    0.18
 -12   4  -1    5.92    0.42
 -12   4  -1    5.38    0.42
  12  -4   1    6.92    0.39
 -11  -3   1    9.58    0.51
  10   3  -1    0.25    0.20
  10   3  -1   -0.02    0.14
 -10  -3   1   -0.01    0.15
 -10  -3   1   -0.07    0.15
   9   3  -1    1.59    0.23
   9   3  -1    0.79    0.20
  -9  -3   1    0.59    0.17
  -9  -3   1    0.86    0.19
  -9  -3   1    0.92    0.16
  -9  -3   1    0.96    0.19
   8   3  -1    3.87    0.33
   8   3  -1    4.16    0.34
   8   3  -1    4.02    0.38
   8   3  -1    2.99    2.11
   8   3  -1    3.75    0.21
  -8  -3   1    4.28    0.32
  -8  -3   1    3.69    0.29
  -8  -3   1    4.17    0.30
  -8  -3   1    3.77    0.27
   7   3  -1   15.59    0.75
   7   3  -1   14.61    0.69
   7   3  -1   14.27    0.61
   7   3  -1   14.51    0.68
   7   3  -1   17.51    1.82
  -7  -3   1   14.79    0.67
  -7  -3   1   14.98    0.66
  -7  -3   1   14.69    0.64
  -7  -3   1   15.00    0.67
   6   3  -1    0.04    0.12
   6   3  -1    0.06    0.14
   6   3  -1   -0.63    0.59
   6   3  -1    0.11    0.06
   6   3  -1    0.43    0.18
  -6  -3   1    0.11    0.09
  -6  -3   1    0.02    0.10
  -6  -3   1    0.18    0.11
  -6  -3   1   -0.13    0.17
  -6  -3   1    0.07    0.11
  -6  -3   1    0.02    0.10
   5   3  -1    0.30    0.15
   5   3  -1    0.83    0.14
   5   3  -1    1.07    0.51
   5   3  -1    0.77    0.13
  -5  -3   1    0.66    0.16
  -5  -3   1    0.94    0.18
  -5  -3   1    0.61    0.11
  -5  -3   1    0.93    0.11
  -5  -3   1    0.56    0.17
  -5  -3   1    0.64    0.39
  -5  -3   1    0.73    0.11
   4   3  -1    3.59    0.22
   4   3  -1    3.81    0.28
   4   3  -1    2.87    0.57
   4   3  -1    3.77    0.24
  -4  -3   1    4.28    0.27
  -4  -3   1    3.42    0.22
  -4  -3   1    3.35    0.44
  -4  -3   1    3.98    0.22
  -4  -3   1    4.17    0.28
  -4  -3   1    3.01    0.40
  -4  -3   1    3.73    0.24
  -4  -3   1    3.63    0.26
  -4  -3   1    3.20    0.18
  -4  -3   1    3.80    0.22
   3   3  -1   77.59    3.29
   3   3  -1   79.12    3.31
   3   3  -1   78.43    3.26
   3   3  -1   82.68    3.27
   3   3  -1   86.09    3.67
   3   3  -1   84.39    3.28
   3   3  -1   73.04    3.26
   3   3  -1   74.64    3.45
  -3  -3   1   79.99    3.28
  -3  -3   1   83.77    3.26
  -3  -3   1   88.45    3.47
  -3  -3   1   86.55    3.27
  -3  -3   1   87.54    3.27
  -3  -3   1   83.70    3.30
  -3  -3   1   89.38    3.30
  -3  -3   1   85.08    3.41
  -3  -3   1   87.71    3.28
  -3  -3   1   85.34    3.26
   2   3  -1    2.31    0.14
   2   3  -1    3.21    0.35
   2   3  -1    2.41    0.15
   2   3  -1    2.37    0.19
   2   3  -1    2.51    0.15
   2   3  -1    2.26    0.14
   2   3  -1    1.83    0.33
   2   3  -1    2.46    0.16
  -2  -3   1    2.21    0.28
  -2  -3   1    2.11    0.15
  -2  -3   1    2.60    0.16
  -2  -3   1    2.49    0.13
  -2  -3   1    1.79    0.36
  -2  -3   1    2.71    0.14
  -2  -3   1    2.73    0.15
  -2  -3   1    2.29    0.13
  -2  -3   1    2.23    0.13
  -2  -3   1    2.46    0.12
  -2  -3   1    2.47    0.29
  -2  -3   1    2.65    0.16
  -2  -3   1    2.71    0.19
   1   3  -1    0.90    0.19
   1   3  -1    1.07    0.16
   1   3  -1    1.11    0.08
   1   3  -1    1.05    0.09
   1   3  -1    1.09    0.10
   1   3  -1    0.93    0.10
   1   3  -1    1.26    0.15
   1   3  -1    0.64    0.20
   1   3  -1    1.15    0.30
   1   3  -1    1.15    0.10
   1   3  -1    0.92    0.09
  -1  -3   1    1.19    0.20
  -1  -3   1    1.01    0.10
  -1  -3   1    1.05    0.09
  -1  -3   1    1.09    0.08
  -1  -3   1    1.22    0.09
  -1  -3   1    1.05    0.08
  -1  -3   1    1.20    0.10
  -1  -3   1    1.25    0.07
  -1  -3   1    0.99    0.15
  -1  -3   1    0.99    0.07
  -1  -3   1    1.22    0.10
  -1  -3   1    1.19    0.14
   0   3  -1    1.12    0.07
   0   3  -1    1.21    0.10
   0   3  -1    0.66    0.21
   0   3  -1    1.03    0.06
   0   3  -1    0.92    0.17
   0   3  -1    1.06    0.19
   0   3  -1    1.11    0.10
   0   3  -1    1.14    0.12
   0  -3   1    1.13    0.08
   0  -3   1    1.14    0.07
   0  -3   1    1.01    0.08
   0  -3   1    1.04    0.08
   0  -3   1    1.06    0.06
   0  -3   1    1.15    0.14
   0  -3   1    1.09    0.19
   0  -3   1    1.11    0.08
   0  -3   1    0.94    0.07
   0  -3   1    1.06    0.07
   0  -3   1    0.99    0.13
   0  -3   1    1.01    0.09
  -1   3  -1    0.67    0.07
  -1   3  -1    0.55    0.05
  -1   3  -1    0.88    0.13
  -1   3  -1    0.64    0.16
  -1   3  -1    0.72    0.19
  -1   3  -1    0.49    0.04
  -1   3  -1    0.58    0.07
  -1   3  -1    0.65    0.05
   1  -3   1    0.65    0.06
   1  -3   1    0.87    0.20
   1  -3   1    0.68    0.07
   1  -3   1    0.82    0.06
   1  -3   1    0.69    0.05
   1  -3   1    0.68    0.05
   1  -3   1    0.72    0.10
   1  -3   1    0.57    0.14
   1  -3   1    0.68    0.06
   1  -3   1    0.63    0.10
  -2   3  -1    1.32    0.24
  -2   3  -1    1.26    0.25
  -2   3  -1    1.02    0.06
  -2   3  -1    1.05    0.15
  -2   3  -1    0.94    0.09
  -2   3  -1    0.90    0.06
  -2   3  -1    1.03    0.08
  -2   3  -1    1.07    0.08
   2  -3   1    1.19    0.24
   2  -3   1    1.16    0.08
   2  -3   1    0.86    0.06
   2  -3   1    0.97    0.08
   2  -3   1    1.07    0.08
   2  -3   1    1.08    0.20
   2  -3   1    0.94    0.09
  -3   3  -1    4.62    0.30
  -3   3  -1    4.59    0.20
  -3   3  -1    5.63    0.51
  -3   3  -1    4.97    0.21
  -3   3  -1    4.67    0.21
  -3   3  -1    5.55    0.56
  -3   3  -1    4.88    0.21
  -3   3  -1    5.48    0.44
  -3   3  -1    4.87    0.24
   3  -3   1    5.56    0.45
   3  -3   1    4.15    0.20
   3  -3   1    5.13    0.36
   3  -3   1    4.60    0.23
   3  -3   1    4.02    0.27
   3  -3   1    4.66    0.22
   3  -3   1    4.82    0.20
   3  -3   1    4.26    0.22
   3  -3   1    4.78    0.22
   3  -3   1    4.91    0.47
  -4   3  -1   11.06    0.53
  -4   3  -1   10.18    0.88
  -4   3  -1   11.41    0.46
  -4   3  -1   11.19    0.43
  -4   3  -1   10.41    0.44
  -4   3  -1   10.51    0.67
  -4   3  -1   10.53    0.43
  -4   3  -1   10.31    0.91
  -4   3  -1   10.10    0.42
   4  -3   1   11.23    0.45
   4  -3   1    9.81    0.46
   4  -3   1    8.65    0.70
   4  -3   1    9.80    0.65
   4  -3   1   10.44    0.44
   4  -3   1    9.75    0.42
   4  -3   1   10.66    0.44
   4  -3   1    9.94    0.70
  -5   3  -1   47.12    2.21
  -5   3  -1   45.08    1.73
  -5   3  -1   45.64    1.73
  -5   3  -1   43.20    1.73
  -5   3  -1   44.80    1.75
  -5   3  -1   44.60    1.73
  -5   3  -1   43.78    1.82
   5  -3   1   42.57    2.05
   5  -3   1   43.08    1.74
   5  -3   1   42.67    1.72
   5  -3   1   39.50    1.71
   5  -3   1   43.73    1.75
   5  -3   1   42.78    1.74
  -6   3  -1    2.78    0.46
  -6   3  -1    2.47    0.16
  -6   3  -1    2.39    0.15
  -6   3  -1    2.41    0.16
  -6   3  -1    2.27    0.14
  -6   3  -1    2.60    0.21
  -6   3  -1    2.55    0.31
  -6   3  -1    2.41    0.17
   6  -3   1    2.45    0.17
   6  -3   1    2.44    0.18
   6  -3   1    2.71    0.50
   6  -3   1    2.76    0.20
   6  -3   1    2.17    0.14
  -7   3  -1    1.12    0.11
  -7   3  -1    1.18    0.11
  -7   3  -1    1.10    0.15
  -7   3  -1    0.87    0.09
  -7   3  -1    1.27    0.11
  -7   3  -1    1.39    0.12
  -7   3  -1    0.83    0.22
  -7   3  -1    1.96    0.53
   7  -3   1    1.62    0.16
   7  -3   1    1.04    0.10
   7  -3   1    0.87    0.13
   7  -3   1    1.74    0.53
   7  -3   1    0.96    0.12
  -8   3  -1   11.03    0.48
  -8   3  -1   11.56    0.65
  -8   3  -1   10.31    0.48
  -8   3  -1   11.19    0.48
  -8   3  -1   11.26    0.52
  -8   3  -1   11.98    1.25
   8  -3   1   11.26    1.32
   8  -3   1   10.76    0.47
   8  -3   1   10.14    0.50
   8  -3   1   11.39    0.53
   8  -3   1   10.69    0.50
  -9   3  -1   20.81    0.89
  -9   3  -1   20.34    0.87
  -9   3  -1   20.48    0.85
  -9   3  -1   19.27    0.85
   9  -3   1   20.80    0.90
   9  -3   1   19.39    0.84
   9  -3   1   20.45    0.87
   9  -3   1   19.16    2.17
   9  -3   1   20.78    0.87
 -10   3  -1    6.17    0.40
 -10   3  -1    6.16    0.34
 -10   3  -1    5.72    0.34
 -10   3  -1    6.10    0.34
  10  -3   1    6.74    0.38
  10  -3   1    6.44    0.36
  10  -3   1    6.17    0.41
  10  -3   1    5.82    0.32
 -11   3  -1    5.75    0.36
 -11   3  -1    6.11    0.36
 -11   3  -1    6.50    0.36
 -11   3  -1    5.80    0.42
  11  -3   1    6.62    0.44
  11  -3   1    7.51    0.46
  11  -3   1    6.30    0.34
  11  -3   1    6.73    0.45
 -12   3  -1    7.74    0.42
  12  -3   1    8.08    0.51
  12  -3   1    8.78    0.44
  11   2  -1    0.12    0.19
 -11  -2   1    0.35    0.27
  10   2  -1    1.67    0.24
  10   2  -1    1.66    0.19
  10   2  -1    1.46    0.25
  10   2  -1    1.64    0.24
 -10  -2   1    1.90    0.20
 -10  -2   1    1.78    0.22
   9   2  -1    0.06    0.18
   9   2  -1    0.16    0.17
  -9  -2   1    0.28    0.14
  -9  -2   1    0.26    0.14
  -9  -2   1    0.05    0.15
  -9  -2   1    0.03    0.14
   8   2  -1   21.35    0.97
   8   2  -1   19.40    2.20
   8   2  -1   20.78    0.89
   8   2  -1   19.83    0.95
   8   2  -1   18.69    0.80
  -8  -2   1   19.19    0.86
  -8  -2   1   19.22    0.85
  -8  -2   1   20.00    0.84
  -8  -2   1   20.50    0.85
   7   2  -1    4.57    0.22
   7   2  -1    4.63    0.31
   7   2  -1    3.58    0.83
   7   2  -1    4.51    0.31
   7   2  -1    4.65    0.37
   7   2  -1    4.46    0.99
  -7  -2   1    4.76    0.28
  -7  -2   1    4.89    0.29
  -7  -2   1    4.66    0.26
  -7  -2   1    4.33    0.39
  -7  -2   1    4.54    0.27
   6   2  -1   40.62    1.64
   6   2  -1   40.30    1.62
   6   2  -1   38.62    1.59
   6   2  -1   41.25    1.67
   6   2  -1   39.95    2.28
  -6  -2   1   42.04    1.62
  -6  -2   1   38.10    2.04
  -6  -2   1   37.86    1.62
  -6  -2   1   41.18    1.62
  -6  -2   1   40.50    1.60
   5   2  -1    0.04    0.13
   5   2  -1   -0.07    0.43
   5   2  -1    0.30    0.10
   5   2  -1    0.15    0.05
   5   2  -1    0.13    0.11
  -5  -2   1    0.14    0.07
  -5  -2   1    0.23    0.13
  -5  -2   1    0.13    0.29
  -5  -2   1    0.20    0.09
  -5  -2   1    0.47    0.30
  -5  -2   1    0.30    0.07
  -5  -2   1    0.16    0.09
  -5  -2   1    0.24    0.08
  -5  -2   1    0.12    0.04
  -5  -2   1    0.21    0.14
   4   2  -1  141.85    5.99
   4   2  -1  141.06    5.58
   4   2  -1  143.50    5.61
   4   2  -1  141.39    5.59
  -4  -2   1  136.97    5.55
  -4  -2   1  146.13    5.58
  -4  -2   1  151.57    5.61
  -4  -2   1  142.64    5.58
  -4  -2   1  138.67    5.68
  -4  -2   1  144.59    5.61
  -4  -2   1  135.76    5.59
  -4  -2   1  128.34    5.56
  -4  -2   1  136.92    5.58
  -4  -2   1  146.58    5.57
  -4  -2   1  153.05    5.83
   3   2  -1    1.40    0.13
   3   2  -1    1.36    0.08
   3   2  -1    1.57    0.12
   3   2  -1    1.32    0.26
   3   2  -1    1.28    0.11
   3   2  -1    1.34    0.09
   3   2  -1    1.58    0.35
   3   2  -1    1.24    0.13
  -3  -2   1    1.55    0.12
  -3  -2   1    1.44    0.11
  -3  -2   1    1.64    0.10
  -3  -2   1    1.48    0.09
  -3  -2   1    1.49    0.07
  -3  -2   1    1.58    0.14
  -3  -2   1    1.51    0.41
  -3  -2   1    1.22    0.20
  -3  -2   1    1.65    0.26
  -3  -2   1    1.84    0.15
  -3  -2   1    1.55    0.09
   2   2  -1   10.42    0.44
   2   2  -1   11.22    0.72
   2   2  -1   11.02    0.46
   2   2  -1   11.11    0.58
   2   2  -1   10.84    0.46
   2   2  -1   11.76    0.48
   2   2  -1   10.82    0.45
   2   2  -1   10.22    0.44
  -2  -2   1   10.41    0.46
  -2  -2   1   10.57    0.44
  -2  -2   1   10.31    0.74
  -2  -2   1   10.78    0.45
  -2  -2   1   10.65    0.45
  -2  -2   1   11.99    0.47
  -2  -2   1   11.32    0.44
  -2  -2   1   11.95    0.58
  -2  -2   1   11.63    0.47
  -2  -2   1   11.47    0.48
  -2  -2   1   11.24    0.45
   1   2  -1    1.39    0.16
   1   2  -1    1.30    0.22
   1   2  -1    1.47    0.13
   1   2  -1    1.31    0.09
   1   2  -1    1.43    0.10
   1   2  -1    1.40    0.08
   1   2  -1    1.31    0.10
   1   2  -1    1.43    0.12
   1   2  -1    1.30    0.17
   1   2  -1    1.33    0.09
   1   2  -1    1.37    0.09
  -1  -2   1    1.34    0.08
  -1  -2   1    1.35    0.07
  -1  -2   1    1.29    0.07
  -1  -2   1    1.44    0.10
  -1  -2   1    1.43    0.09
  -1  -2   1    1.52    0.20
  -1  -2   1    1.43    0.08
  -1  -2   1    1.38    0.16
  -1  -2   1    1.28    0.08
  -1  -2   1    1.18    0.11
  -1  -2   1    1.51    0.09
  -1  -2   1    1.24    0.09
  -1  -2   1    1.48    0.12
  -1  -2   1    1.10    0.21
   0   2  -1  458.43   18.51
   0   2  -1  479.42   18.51
   0   2  -1  473.28   18.55
   0  -2   1  477.13   18.51
   0  -2   1  466.68   18.48
  -1   2  -1    6.14    0.26
  -1   2  -1    6.32    0.29
  -1   2  -1    5.69    0.24
  -1   2  -1    6.39    0.37
  -1   2  -1    5.72    0.24
  -1   2  -1    6.14    0.24
  -1   2  -1    5.58    0.37
   1  -2   1    6.13    0.29
   1  -2   1    5.41    0.24
   1  -2   1    6.05    0.25
   1  -2   1    5.99    0.36
   1  -2   1    6.08    0.25
   1  -2   1    5.92    0.24
   1  -2   1    5.29    0.24
   1  -2   1    6.56    0.36
  -2   2  -1 1000.00   37.99
  -2   2  -1  960.04   38.06
   2  -2   1  955.17   38.01
   2  -2   1  956.87   38.00
  -3   2  -1    1.52    0.08
  -3   2  -1    1.43    0.09
  -3   2  -1    1.37    0.09
  -3   2  -1    1.40    0.13
  -3   2  -1    1.86    0.27
  -3   2  -1    0.96    0.31
  -3   2  -1    0.76    0.24
  -3   2  -1    1.55    0.09
  -3   2  -1    1.55    0.15
  -3   2  -1    1.36    0.12
   3  -2   1    1.33    0.14
   3  -2   1    1.31    0.10
   3  -2   1    1.40    0.11
   3  -2   1    1.40    0.12
   3  -2   1    1.51    0.11
   3  -2   1    1.46    0.08
   3  -2   1    1.48    0.26
   3  -2   1    1.51    0.24
   3  -2   1    1.16    0.18
   3  -2   1    1.37    0.07
  -4   2  -1   12.49    0.56
  -4   2  -1   13.32    0.53
  -4   2  -1   13.73    0.72
  -4   2  -1   12.10    0.93
  -4   2  -1   13.56    0.59
  -4   2  -1   13.33    0.51
  -4   2  -1   13.06    0.51
  -4   2  -1   12.36    0.52
  -4   2  -1   13.52    0.51
   4  -2   1   11.57    0.52
   4  -2   1   11.47    0.72
   4  -2   1   11.77    0.72
   4  -2   1   12.42    0.55
   4  -2   1   11.73    0.57
   4  -2   1   12.36    0.79
   4  -2   1   12.74    0.54
   4  -2   1   12.18    0.50
   4  -2   1   12.92    0.53
   4  -2   1   12.28    0.51
  -5   2  -1    1.04    0.09
  -5   2  -1    1.32    0.12
  -5   2  -1    1.11    0.10
  -5   2  -1    0.86    0.09
  -5   2  -1    1.11    0.16
  -5   2  -1    0.94    0.27
  -5   2  -1    1.03    0.08
   5  -2   1    1.02    0.10
   5  -2   1    1.01    0.12
   5  -2   1    1.12    0.09
   5  -2   1    0.78    0.28
   5  -2   1    0.88    0.09
  -6   2  -1    1.83    0.14
  -6   2  -1    1.66    0.14
  -6   2  -1    1.88    0.14
  -6   2  -1    1.78    0.14
  -6   2  -1    1.68    0.15
  -6   2  -1    2.40    0.27
  -6   2  -1    1.74    0.14
  -6   2  -1    1.48    0.38
   6  -2   1    1.68    0.14
   6  -2   1    1.45    0.16
   6  -2   1    1.75    0.15
   6  -2   1    1.47    0.12
   6  -2   1    1.23    0.44
   6  -2   1    1.74    0.14
  -7   2  -1    0.44    0.11
  -7   2  -1    0.25    0.08
  -7   2  -1    0.47    0.10
  -7   2  -1    0.36    0.09
  -7   2  -1    0.23    0.09
  -7   2  -1    0.31    0.08
  -7   2  -1    0.22    0.41
  -7   2  -1    0.22    0.17
   7  -2   1    0.27    0.10
   7  -2   1    0.18    0.09
   7  -2   1    0.36    0.13
   7  -2   1    0.21    0.07
   7  -2   1    0.57    0.48
   7  -2   1    0.29    0.10
  -8   2  -1    3.19    0.21
  -8   2  -1    2.73    0.21
  -8   2  -1    2.72    0.20
  -8   2  -1    0.72    0.69
   8  -2   1    2.70    0.22
   8  -2   1    3.06    0.19
   8  -2   1    2.55    0.23
   8  -2   1    2.98    0.83
   8  -2   1    2.71    0.21
   8  -2   1    2.72    0.24
  -9   2  -1    0.90    0.13
  -9   2  -1    1.01    0.18
  -9   2  -1    0.95    0.15
  -9   2  -1    1.07    0.25
   9  -2   1    3.21    1.25
   9  -2   1    0.72    0.16
   9  -2   1    0.86    0.12
   9  -2   1    0.84    0.15
   9  -2   1    0.50    0.16
   9  -2   1    0.75    0.15
 -10   2  -1   39.96    1.71
 -10   2  -1   42.25    1.74
 -10   2  -1   41.60    1.70
 -10   2  -1   43.83    1.72
  10  -2   1   41.19    1.70
  10  -2   1   43.99    1.76
  10  -2   1   42.45    1.74
  10  -2   1   42.14    1.74
 -11   2  -1    0.18    0.14
 -11   2  -1   -0.29    0.18
 -11   2  -1    0.05    0.14
  11  -2   1    0.11    0.12
  11  -2   1   -0.06    0.15
  11  -2   1    0.18    0.18
  11  -2   1    0.69    0.19
 -12   2  -1    0.31    0.31
  12  -2   1    0.21    0.19
  11   1  -1    8.26    0.46
  11   1  -1    7.37    0.39
 -11  -1   1    7.14    0.41
 -11  -1   1    6.90    0.42
  10   1  -1   11.19    0.60
  10   1  -1   12.85    0.69
  10   1  -1   11.76    0.55
  10   1  -1   11.80    0.60
 -10  -1   1   11.60    0.55
 -10  -1   1   11.77    0.57
   9   1  -1    0.35    0.23
   9   1  -1    0.47    0.18
   9   1  -1    1.67    2.08
   9   1  -1    0.57    0.17
  -9  -1   1    0.32    0.14
  -9  -1   1    0.30    0.14
  -9  -1   1    0.40    0.14
  -9  -1   1    0.30    0.14
   8   1  -1   -0.15    1.09
   8   1  -1    0.22    0.15
   8   1  -1    0.27    0.09
   8   1  -1    0.23    0.18
   8   1  -1    0.34    0.15
   8   1  -1    0.00    0.82
  -8  -1   1    0.40    0.14
  -8  -1   1    0.39    0.12
  -8  -1   1    0.15    0.12
  -8  -1   1    0.29    0.12
   7   1  -1    7.25    0.33
   7   1  -1    8.29    0.41
   7   1  -1    6.68    1.03
   7   1  -1    5.84    0.88
   7   1  -1    8.18    0.45
   7   1  -1    7.89    0.40
  -7  -1   1    7.63    0.48
  -7  -1   1    8.14    0.36
  -7  -1   1    7.54    0.34
  -7  -1   1    7.90    0.38
  -7  -1   1    7.78    0.37
  -7  -1   1    7.66    0.37
   6   1  -1    0.69    0.44
   6   1  -1    0.49    0.14
   6   1  -1    0.25    0.53
   6   1  -1    0.45    0.06
   6   1  -1    0.55    0.11
   6   1  -1    0.40    0.12
  -6  -1   1    0.41    0.09
  -6  -1   1    0.39    0.09
  -6  -1   1    0.69    0.18
  -6  -1   1    1.01    0.31
  -6  -1   1    0.42    0.09
  -6  -1   1    0.39    0.10
  -6  -1   1    0.76    0.37
  -6  -1   1    0.56    0.07
  -6  -1   1    0.47    0.08
   5   1  -1   25.35    1.01
   5   1  -1   22.89    0.94
   5   1  -1   22.71    0.97
   5   1  -1   22.05    1.42
   5   1  -1   23.68    0.98
  -5  -1   1   21.54    0.97
  -5  -1   1   24.15    1.28
  -5  -1   1   26.76    0.97
  -5  -1   1   24.78    1.02
  -5  -1   1   24.20    0.99
  -5  -1   1   26.24    0.97
  -5  -1   1   21.08    1.08
  -5  -1   1   26.56    1.02
  -5  -1   1   21.05    0.95
  -5  -1   1   24.33    0.96
  -5  -1   1   22.72    0.99
   4   1  -1   12.30    0.87
   4   1  -1   11.83    0.84
   4   1  -1   11.45    0.55
   4   1  -1   11.51    0.55
   4   1  -1   12.60    0.54
   4   1  -1   12.89    0.53
  -4  -1   1   12.51    0.50
  -4  -1   1   12.46    0.53
  -4  -1   1   12.54    0.52
  -4  -1   1   13.58    0.56
  -4  -1   1   12.33    0.51
  -4  -1   1   12.51    0.52
  -4  -1   1   12.97    0.56
  -4  -1   1   13.33    0.51
   3   1  -1    5.50    0.24
   3   1  -1    5.56    0.28
   3   1  -1    5.99    0.29
   3   1  -1    5.90    0.57
   3   1  -1    5.13    0.42
   3   1  -1    5.90    0.27
  -3  -1   1    6.11    0.28
  -3  -1   1    5.73    0.26
  -3  -1   1    6.11    0.26
  -3  -1   1    5.78    0.25
  -3  -1   1    6.06    0.30
  -3  -1   1    6.47    0.29
  -3  -1   1    6.03    0.60
  -3  -1   1    6.11    0.25
  -3  -1   1    6.05    0.26
  -3  -1   1    6.15    0.42
  -3  -1   1    5.83    0.24
  -3  -1   1    6.07    0.25
   2   1  -1    0.06    0.04
   2   1  -1    0.13    0.03
   2   1  -1    0.15    0.12
   2   1  -1    0.15    0.03
   2   1  -1    0.07    0.16
   2   1  -1    0.06    0.05
   2   1  -1    0.11    0.07
   2   1  -1    0.08    0.05
  -2  -1   1    0.06    0.06
  -2  -1   1    0.02    0.09
  -2  -1   1    0.10    0.04
  -2  -1   1    0.04    0.04
  -2  -1   1    0.08    0.18
  -2  -1   1    0.02    0.05
  -2  -1   1    0.09    0.03
  -2  -1   1    0.08    0.04
  -2  -1   1    0.04    0.04
  -2  -1   1    0.03    0.02
  -2  -1   1    0.05    0.05
   1   1  -1    0.24    0.03
   1   1  -1    0.27    0.04
   1   1  -1    0.19    0.05
   1   1  -1    0.26    0.11
   1   1  -1    0.19    0.03
   1   1  -1    0.19    0.03
   1   1  -1    0.20    0.02
   1   1  -1    0.25    0.07
   1   1  -1    0.28    0.04
  -1  -1   1    0.24    0.03
  -1  -1   1    0.27    0.03
  -1  -1   1    0.19    0.04
  -1  -1   1    0.23    0.05
  -1  -1   1    0.27    0.04
  -1  -1   1    0.30    0.02
  -1  -1   1    0.29    0.04
  -1  -1   1    0.31    0.11
  -1  -1   1    0.29    0.03
  -1  -1   1    0.24    0.08
  -1  -1   1    0.24    0.04
  -1  -1   1    0.32    0.03
  -1  -1   1    0.28    0.03
  -1  -1   1    0.26    0.03
  -1  -1   1    0.25    0.03
  -1  -1   1    0.34    0.09
   0   1  -1    1.14    0.06
   0   1  -1    1.16    0.05
   0   1  -1    1.13    0.06
   0   1  -1    1.12    0.06
   0   1  -1    1.06    0.05
   0   1  -1    1.22    0.08
   0   1  -1    1.12    0.05
   0   1  -1    1.20    0.12
   0   1  -1    1.09    0.13
   0   1  -1    0.99    0.05
   0   1  -1    1.07    0.10
   0  -1   1    0.98    0.05
   0  -1   1    1.02    0.05
   0  -1   1    1.10    0.10
   0  -1   1    1.02    0.07
   0  -1   1    1.12    0.11
   0  -1   1    1.17    0.06
   0  -1   1    1.04    0.06
   0  -1   1    1.04    0.05
   0  -1   1    1.03    0.05
   0  -1   1    1.14    0.11
  -1   1  -1   52.40    2.13
  -1   1  -1   53.81    2.13
  -1   1  -1   55.03    2.13
  -1   1  -1   52.22    2.13
  -1   1  -1   52.46    2.13
  -1   1  -1   55.52    2.19
  -1   1  -1   58.69    2.15
  -1   1  -1   53.10    2.23
   1  -1   1   51.86    2.12
   1  -1   1   56.11    2.13
   1  -1   1   56.26    2.13
   1  -1   1   56.31    2.16
   1  -1   1   52.92    2.22
   1  -1   1   54.64    2.13
   1  -1   1   58.22    2.19
   1  -1   1   48.96    2.13
  -2   1  -1    3.92    0.17
  -2   1  -1    3.42    0.33
  -2   1  -1    3.75    0.16
  -2   1  -1    3.78    0.20
  -2   1  -1    3.60    0.16
  -2   1  -1    3.99    0.18
  -2   1  -1    3.80    0.16
  -2   1  -1    3.63    0.17
  -2   1  -1    3.55    0.26
  -2   1  -1    3.89    0.16
  -2   1  -1    3.81    0.16
  -2   1  -1    3.34    0.16
   2  -1   1    3.60    0.30
   2  -1   1    3.13    0.26
   2  -1   1    3.87    0.19
   2  -1   1    3.60    0.16
   2  -1   1    3.99    0.20
   2  -1   1    3.53    0.15
   2  -1   1    3.20    0.32
   2  -1   1    3.90    0.17
   2  -1   1    3.56    0.16
   2  -1   1    3.47    0.17
   2  -1   1    3.66    0.17
  -3   1  -1   88.82    3.66
  -3   1  -1   98.70    3.67
  -3   1  -1   99.80    3.69
  -3   1  -1   96.98    3.66
  -3   1  -1   97.07    3.66
  -3   1  -1   95.86    3.77
  -3   1  -1   93.27    3.66
  -3   1  -1   95.66    3.66
  -3   1  -1   93.24    3.68
  -3   1  -1   88.78    3.88
  -3   1  -1   97.54    3.66
   3  -1   1   89.37    3.69
   3  -1   1   98.53    3.67
   3  -1   1   87.92    3.68
   3  -1   1   85.23    3.79
   3  -1   1   94.29    3.67
   3  -1   1   95.69    3.66
   3  -1   1   87.35    3.81
   3  -1   1   90.96    3.87
   3  -1   1   87.99    3.83
  -4   1  -1    1.40    0.11
  -4   1  -1    1.18    0.09
  -4   1  -1    1.13    0.12
  -4   1  -1    1.23    0.10
  -4   1  -1    1.43    0.10
  -4   1  -1    1.35    0.10
  -4   1  -1    1.11    0.39
  -4   1  -1    1.14    0.10
  -4   1  -1    1.43    0.14
  -4   1  -1    1.43    0.10
  -4   1  -1    1.31    0.21
   4  -1   1    1.22    0.10
   4  -1   1    1.24    0.32
   4  -1   1    1.20    0.11
   4  -1   1    1.70    0.31
   4  -1   1    0.85    0.24
   4  -1   1    1.26    0.11
  -5   1  -1  221.44    8.53
  -5   1  -1  221.76    8.54
  -5   1  -1  223.04    8.54
  -5   1  -1  223.77    8.55
  -5   1  -1  211.42    8.69
  -5   1  -1  209.14    8.58
  -5   1  -1  224.99    8.54
  -5   1  -1  214.60    8.54
  -5   1  -1  204.02    8.54
   5  -1   1  236.61    8.57
   5  -1   1  214.75    8.55
   5  -1   1  213.33    8.55
   5  -1   1  214.04    8.92
   5  -1   1  210.57    8.88
   5  -1   1  223.17    8.55
  -6   1  -1    0.51    0.11
  -6   1  -1    0.80    0.09
  -6   1  -1    0.62    0.09
  -6   1  -1    0.68    0.08
  -6   1  -1    0.55    0.08
  -6   1  -1    0.73    0.09
  -6   1  -1    0.92    0.29
  -6   1  -1    0.56    0.14
   6  -1   1    0.66    0.11
   6  -1   1    0.68    0.43
   6  -1   1    0.17    0.34
   6  -1   1    0.62    0.13
   6  -1   1    0.48    0.11
   6  -1   1    0.54    0.10
  -7   1  -1    0.53    0.10
  -7   1  -1    0.53    0.10
  -7   1  -1    0.56    0.10
  -7   1  -1    0.43    0.10
  -7   1  -1    0.77    0.41
  -7   1  -1    0.74    0.11
   7  -1   1    0.53    0.12
   7  -1   1    0.22    0.54
   7  -1   1    0.60    0.12
   7  -1   1    0.57    0.13
   7  -1   1   -0.14    0.42
   7  -1   1    0.55    0.14
  -8   1  -1    4.69    0.25
  -8   1  -1    4.53    0.28
  -8   1  -1    4.78    0.27
  -8   1  -1    4.48    0.28
  -8   1  -1    4.87    0.30
  -8   1  -1    4.86    0.28
   8  -1   1    4.69    0.31
   8  -1   1    4.34    0.33
   8  -1   1    4.71    0.25
   8  -1   1    4.33    0.84
   8  -1   1    4.43    0.29
   8  -1   1    4.59    0.30
   8  -1   1    6.25    1.00
  -9   1  -1    2.28    0.22
  -9   1  -1    2.17    0.21
  -9   1  -1    2.12    0.19
  -9   1  -1    2.14    0.20
  -9   1  -1    2.39    0.20
   9  -1   1    2.33    0.22
   9  -1   1    2.18    0.26
   9  -1   1    2.15    0.21
   9  -1   1    1.98    0.21
   9  -1   1    2.37    0.20
   9  -1   1    3.53    1.41
 -10   1  -1    1.47    0.18
 -10   1  -1    1.59    0.22
 -10   1  -1    1.89    0.20
  10  -1   1    1.47    0.16
  10  -1   1    1.55    0.19
  10  -1   1    1.93    0.21
  10  -1   1    1.82    0.22
 -11   1  -1    0.21    0.15
 -11   1  -1    0.18    0.16
  11  -1   1    0.10    0.13
  11  -1   1    0.05    0.16
  11  -1   1   -0.16    0.18
 -12   1  -1   -0.09    0.14
  12  -1   1    0.27    0.20
 -12   0   1    1.16    0.17
  11   0  -1    0.19    0.14
  11   0  -1   -0.10    0.17
 -11   0   1   -0.09    0.16
 -11   0   1    0.34    0.15
  10   0  -1    3.01    0.26
  10   0  -1    3.11    0.25
  10   0  -1    2.65    0.29
  10   0  -1    2.87    0.25
 -10   0   1    3.03    0.26
 -10   0   1    2.92    0.24
   9   0  -1    0.51    0.20
   9   0  -1    0.66    1.15
   9   0  -1    0.98    0.18
   9   0  -1    0.34    1.56
   9   0  -1    0.66    0.13
   9   0  -1    0.55    0.15
   9   0  -1    0.68    0.15
  -9   0   1    0.57    0.15
  -9   0   1    0.57    0.15
  -9   0   1    0.79    0.14
  -9   0   1    0.81    0.15
  -9   0   1    0.19    0.15
   8   0  -1    2.05    0.24
   8   0  -1    2.26    0.20
   8   0  -1    1.72    0.82
   8   0  -1    2.62    0.26
   8   0  -1    2.03    0.15
   8   0  -1    3.86    1.03
   8   0  -1    1.85    0.19
  -8   0   1    1.89    0.16
  -8   0   1    2.18    0.20
  -8   0   1    1.99    0.20
  -8   0   1    2.11    0.17
  -8   0   1    1.98    0.17
   7   0  -1    5.80    0.36
   7   0  -1    5.74    0.32
   7   0  -1    3.78    0.65
   7   0  -1    5.56    0.24
   7   0  -1    5.19    0.31
   7   0  -1    5.51    0.86
  -7   0   1    4.90    0.34
  -7   0   1    5.65    0.26
  -7   0   1    5.27    0.28
  -7   0   1    4.97    0.38
  -7   0   1    5.60    0.28
  -7   0   1    5.86    0.28
  -7   0   1    5.20    0.27
  -7   0   1    5.28    0.27
  -7   0   1    4.81    0.60
   6   0  -1    4.33    0.30
   6   0  -1    6.55    0.83
   6   0  -1    4.64    0.27
   6   0  -1    4.79    0.26
   6   0  -1    4.28    0.20
   6   0  -1    4.98    0.64
  -6   0   1    4.50    0.31
  -6   0   1    4.29    0.24
  -6   0   1    4.26    0.23
  -6   0   1    4.50    0.24
  -6   0   1    5.20    0.22
  -6   0   1    4.51    0.54
  -6   0   1    4.52    0.24
  -6   0   1    4.36    0.32
  -6   0   1    4.88    0.54
  -6   0   1    5.07    0.24
   5   0  -1   30.33    1.26
   5   0  -1   30.17    1.24
   5   0  -1   32.07    1.66
   5   0  -1   31.29    1.26
   5   0  -1   31.94    1.29
  -5   0   1   31.14    1.25
  -5   0   1   32.32    1.30
  -5   0   1   31.03    1.25
  -5   0   1   30.56    1.29
  -5   0   1   32.16    1.24
  -5   0   1   31.24    1.29
  -5   0   1   32.02    1.24
  -5   0   1   29.74    1.25
  -5   0   1   32.60    1.54
  -5   0   1   30.41    1.41
   4   0  -1    1.05    0.11
   4   0  -1    0.98    0.28
   4   0  -1    1.06    0.11
   4   0  -1    1.10    0.10
   4   0  -1    1.10    0.31
   4   0  -1    1.40    0.13
   4   0  -1    1.15    0.29
   4   0  -1    1.11    0.07
  -4   0   1    1.28    0.10
  -4   0   1    1.18    0.25
  -4   0   1    1.11    0.43
  -4   0   1    1.25    0.14
  -4   0   1    1.14    0.19
  -4   0   1    1.24    0.09
  -4   0   1    1.20    0.10
  -4   0   1    1.50    0.15
  -4   0   1    1.36    0.12
  -4   0   1    1.23    0.09
   3   0  -1    2.71    0.16
   3   0  -1    2.68    0.30
   3   0  -1    2.47    0.14
   3   0  -1    2.31    0.11
   3   0  -1    2.47    0.15
   3   0  -1    2.50    0.16
   3   0  -1    2.13    0.32
   3   0  -1    2.55    0.11
  -3   0   1    2.80    0.16
  -3   0   1    3.42    0.29
  -3   0   1    2.74    0.12
  -3   0   1    2.56    0.12
  -3   0   1    2.77    0.16
  -3   0   1    2.60    0.17
  -3   0   1    2.53    0.13
  -3   0   1    2.50    0.14
  -3   0   1    2.65    0.12
  -3   0   1    2.16    0.35
  -3   0   1    2.44    0.13
   2   0  -1  700.76   27.28
  -2   0   1  686.28   27.29
   1   0  -1   64.27    2.61
   1   0  -1   63.18    2.53
   1   0  -1   59.75    2.53
   1   0  -1   63.52    2.57
   1   0  -1   65.11    2.53
   1   0  -1   61.94    2.52
   1   0  -1   66.76    2.54
  -1   0   1   64.29    2.57
  -1   0   1   61.34    2.61
  -1   0   1   66.20    2.53
  -1   0   1   65.69    2.52
  -1   0   1   67.15    2.53
  -1   0   1   68.63    2.53
  -1   0   1   64.04    2.52
   0   0  -1    0.46    0.02
   0   0  -1    0.42    0.02
   0   0  -1    0.43    0.02
   0   0  -1    0.40    0.02
   0   0  -1    0.42    0.02
   0   0  -1    0.41    0.02
   0   0  -1    0.49    0.02
   0   0  -1    0.44    0.02
   0   0   1    0.47    0.02
   0   0   1    0.47    0.05
  -1   0  -1   70.80    2.64
  -1   0  -1   65.47    2.65
  -1   0  -1   65.52    2.64
  -1   0  -1   63.49    2.71
  -1   0  -1   68.67    2.64
  -1   0  -1   64.80    2.65
  -1   0  -1   63.38    2.64
  -1   0  -1   67.60    2.64
  -1   0  -1   61.72    2.64
  -1   0  -1   71.43    2.64
  -1   0  -1   70.47    2.64
   1   0   1   64.24    2.70
   1   0   1   63.11    2.64
   1   0   1   71.61    2.65
   1   0   1   69.47    2.64
   1   0   1   72.34    2.66
   1   0   1   71.89    2.65
  -2   0  -1  743.04   28.48
  -2   0  -1  732.34   28.30
   2   0   1  721.91   28.40
   2   0   1  693.15   28.36
  -3   0  -1    0.82    0.10
  -3   0  -1    1.03    0.08
  -3   0  -1    1.04    0.08
  -3   0  -1    0.84    0.08
  -3   0  -1    0.89    0.25
  -3   0  -1    0.83    0.06
  -3   0  -1    0.81    0.07
  -3   0  -1    0.93    0.07
  -3   0  -1    0.79    0.07
  -3   0  -1    0.91    0.08
  -3   0  -1    1.18    0.15
  -3   0  -1    0.77    0.10
   3   0   1    0.72    0.05
   3   0   1    0.82    0.08
   3   0   1    0.89    0.09
   3   0   1    0.86    0.09
   3   0   1    0.98    0.23
   3   0   1    0.58    0.08
   3   0   1    0.90    0.18
  -4   0  -1   41.11    1.52
  -4   0  -1   41.67    1.56
  -4   0  -1   38.37    1.93
  -4   0  -1   37.46    1.51
  -4   0  -1   35.85    1.52
  -4   0  -1   40.35    1.52
  -4   0  -1   38.95    1.53
  -4   0  -1   38.64    1.53
  -4   0  -1   37.28    1.60
  -4   0  -1   39.96    1.54
   4   0   1   39.11    1.84
   4   0   1   42.31    1.55
   4   0   1   38.03    1.53
   4   0   1   34.69    1.51
   4   0   1   40.28    1.53
   4   0   1   34.72    1.72
   4   0   1   34.70    1.55
   4   0   1   36.59    1.85
  -5   0  -1   10.41    0.43
  -5   0  -1   10.52    0.49
  -5   0  -1    9.97    0.41
  -5   0  -1   10.13    0.43
  -5   0  -1    9.09    0.42
  -5   0  -1   10.67    0.43
  -5   0  -1   10.91    0.44
   5   0   1    9.78    0.44
   5   0   1    8.92    0.40
   5   0   1    9.62    0.88
   5   0   1    9.64    0.44
   5   0   1   10.52    0.47
   5   0   1   10.13    0.81
  -6   0  -1   75.89    2.89
  -6   0  -1   73.32    2.87
  -6   0  -1   75.60    2.88
  -6   0  -1   72.15    2.89
  -6   0  -1   72.87    2.89
   6   0   1   77.88    3.48
   6   0   1   71.07    2.90
   6   0   1   73.25    3.39
   6   0   1   69.06    2.93
   6   0   1   73.73    2.90
   6   0   1   69.27    2.86
  -7   0  -1    0.26    0.08
  -7   0  -1    0.42    0.10
  -7   0  -1    0.51    0.12
  -7   0  -1    0.41    0.10
  -7   0  -1    0.31    0.19
  -7   0  -1    0.47    0.10
   7   0   1    0.25    0.65
   7   0   1    0.18    0.11
   7   0   1   -0.23    0.57
   7   0   1    0.20    0.12
   7   0   1    0.32    0.14
  -8   0  -1   13.16    0.58
  -8   0  -1   13.91    0.59
  -8   0  -1   12.66    0.58
  -8   0  -1   12.35    0.59
  -8   0  -1   12.57    0.55
  -8   0  -1   13.22    0.59
   8   0   1   15.45    1.80
   8   0   1   13.68    0.61
   8   0   1   13.00    0.61
   8   0   1   13.19    0.61
   8   0   1   12.93    0.65
   8   0   1   13.19    1.50
  -9   0  -1    5.33    0.33
  -9   0  -1    5.19    0.33
  -9   0  -1    4.96    0.32
  -9   0  -1    5.31    0.32
   9   0   1    5.19    0.41
   9   0   1    5.64    0.36
   9   0   1    4.37    1.37
   9   0   1    6.15    1.60
   9   0   1    5.41    0.35
   9   0   1    5.08    0.35
   9   0   1    4.87    0.29
 -10   0  -1    0.53    0.14
 -10   0  -1    0.66    0.17
 -10   0  -1    0.43    0.16
  10   0   1    0.40    0.16
  10   0   1    0.53    0.18
  10   0   1    0.78    0.18
  10   0   1    0.62    0.14
 -11   0  -1    0.35    0.16
 -11   0  -1    0.07    0.16
  11   0   1    0.00    0.12
  11   0   1    0.14    0.16
  12  -1  -1   20.13    1.02
  12  -1  -1   18.41    0.80
 -12   1   1   17.51    0.80
  11  -1  -1    1.34    0.16
  11  -1  -1    1.30    0.24
 -11   1   1    0.97    0.18
 -11   1   1    1.37    0.18
  10  -1  -1   16.65    0.73
  10  -1  -1   16.12    0.73
  10  -1  -1   15.24    0.71
  10  -1  -1   15.53    0.68
 -10   1   1   14.44    0.71
 -10   1   1   14.96    0.69
 -10   1   1   16.94    0.71
   9  -1  -1    3.54    0.28
   9  -1  -1    3.12    0.38
   9  -1  -1    3.11    1.41
   9  -1  -1    3.57    0.27
   9  -1  -1    3.88    0.25
   9  -1  -1    3.71    0.29
  -9   1   1    3.75    0.28
  -9   1   1    3.56    0.23
  -9   1   1    3.90    0.26
  -9   1   1    3.84    0.26
   8  -1  -1   14.77    0.67
   8  -1  -1   15.13    0.73
   8  -1  -1   15.32    0.65
   8  -1  -1   14.93    0.68
   8  -1  -1   16.55    1.62
   8  -1  -1   15.57    1.49
  -8   1   1   15.67    0.66
  -8   1   1   15.66    0.64
  -8   1   1   15.97    0.66
  -8   1   1   14.61    0.65
   7  -1  -1    0.57    0.09
   7  -1  -1    0.48    0.11
   7  -1  -1    0.45    0.11
   7  -1  -1    0.75    0.12
   7  -1  -1    0.60    0.45
   7  -1  -1    0.87    0.07
   7  -1  -1    0.15    0.48
   7  -1  -1    0.44    0.14
  -7   1   1    0.53    0.09
  -7   1   1    0.76    0.40
  -7   1   1    0.88    0.10
  -7   1   1    0.73    0.09
  -7   1   1    0.74    0.10
  -7   1   1    0.74    0.11
  -7   1   1    0.76    0.10
  -7   1   1    0.60    0.17
  -7   1   1    0.69    0.18
  -7   1   1    0.71    0.11
   6  -1  -1    3.97    0.56
   6  -1  -1    4.05    0.23
   6  -1  -1    4.13    0.24
   6  -1  -1    4.71    0.24
   6  -1  -1    3.77    0.61
   6  -1  -1    4.42    0.28
   6  -1  -1    4.16    0.21
   6  -1  -1    3.87    0.18
  -6   1   1    3.87    0.22
  -6   1   1    4.22    0.30
  -6   1   1    4.39    0.20
  -6   1   1    3.49    0.48
  -6   1   1    3.90    0.21
  -6   1   1    4.30    0.21
  -6   1   1    4.06    0.32
  -6   1   1    3.91    0.21
  -6   1   1    4.11    0.23
   5  -1  -1   53.88    2.20
   5  -1  -1   53.06    2.51
   5  -1  -1   54.93    2.18
   5  -1  -1   56.55    2.21
   5  -1  -1   58.96    2.23
   5  -1  -1   54.59    2.55
   5  -1  -1   53.73    2.20
  -5   1   1   56.47    2.19
  -5   1   1   56.13    2.25
  -5   1   1   54.72    2.39
  -5   1   1   55.28    2.20
  -5   1   1   56.17    2.24
  -5   1   1   54.28    2.20
  -5   1   1   55.98    2.19
  -5   1   1   56.45    2.19
  -5   1   1   55.64    2.46
  -5   1   1   56.33    2.19
   4  -1  -1   24.44    1.00
   4  -1  -1   24.28    1.25
   4  -1  -1   24.02    1.05
   4  -1  -1   24.24    1.28
   4  -1  -1   26.08    1.02
   4  -1  -1   25.19    1.02
   4  -1  -1   24.70    1.02
   4  -1  -1   25.58    1.04
  -4   1   1   26.58    1.05
  -4   1   1   25.15    1.01
  -4   1   1   24.90    1.44
  -4   1   1   24.67    1.01
  -4   1   1   25.32    1.18
  -4   1   1   26.37    1.07
  -4   1   1   25.98    1.02
  -4   1   1   25.80    1.01
  -4   1   1   25.96    1.01
  -4   1   1   26.26    1.21
  -4   1   1   27.26    1.05
   3  -1  -1   37.23    1.49
   3  -1  -1   38.56    1.51
   3  -1  -1   35.84    1.65
   3  -1  -1   36.71    1.49
   3  -1  -1   37.27    1.70
   3  -1  -1   37.83    1.50
   3  -1  -1   37.50    1.64
   3  -1  -1   36.87    1.52
   3  -1  -1   35.63    1.50
   3  -1  -1   36.81    1.49
   3  -1  -1   37.30    1.50
  -3   1   1   40.03    1.52
  -3   1   1   36.11    1.76
  -3   1   1   37.00    1.62
  -3   1   1   38.97    1.52
  -3   1   1   39.02    1.63
  -3   1   1   40.35    1.52
  -3   1   1   37.24    1.49
  -3   1   1   39.50    1.49
  -3   1   1   38.66    1.53
  -3   1   1   38.26    1.49
  -3   1   1   37.54    1.49
  -3   1   1   40.12    1.49
   2  -1  -1    5.61    0.23
   2  -1  -1    6.08    0.26
   2  -1  -1    5.89    0.24
   2  -1  -1    5.90    0.39
   2  -1  -1    5.87    0.25
   2  -1  -1    6.24    0.26
   2  -1  -1    5.86    0.36
   2  -1  -1    5.89    0.24
   2  -1  -1    5.60    0.35
   2  -1  -1    5.94    0.24
  -2   1   1    5.76    0.24
  -2   1   1    5.84    0.25
  -2   1   1    6.57    0.33
  -2   1   1    6.09    0.26
  -2   1   1    5.82    0.28
  -2   1   1    6.05    0.35
  -2   1   1    5.88    0.24
  -2   1   1    5.17    0.23
  -2   1   1    5.87    0.23
  -2   1   1    5.31    0.42
  -2   1   1    5.80    0.26
  -2   1   1    4.99    0.37
   1  -1  -1    8.72    0.35
   1  -1  -1    9.01    0.39
   1  -1  -1    8.24    0.35
   1  -1  -1    8.53    0.42
   1  -1  -1    8.81    0.34
   1  -1  -1    8.94    0.37
   1  -1  -1    8.50    0.35
   1  -1  -1    8.71    0.35
   1  -1  -1    9.13    0.35
   1  -1  -1    8.41    0.35
   1  -1  -1    8.10    0.38
   1  -1  -1    8.72    0.34
  -1   1   1    8.34    0.34
  -1   1   1    8.16    0.34
  -1   1   1    9.17    0.43
  -1   1   1    8.25    0.39
  -1   1   1    8.88    0.35
  -1   1   1    9.20    0.37
  -1   1   1    9.13    0.38
  -1   1   1    8.22    0.34
  -1   1   1    8.94    0.35
   0  -1  -1   41.22    1.51
   0  -1  -1   41.29    1.53
   0  -1  -1   38.76    1.51
   0  -1  -1   37.75    1.51
   0  -1  -1   38.10    1.51
   0  -1  -1   38.41    1.51
   0  -1  -1   37.51    1.51
   0  -1  -1   37.48    1.51
   0  -1  -1   37.50    1.56
   0  -1  -1   35.69    1.51
   0  -1  -1   36.71    1.51
   0   1   1   39.35    1.56
   0   1   1   39.49    1.51
   0   1   1   39.66    1.53
  -1  -1  -1   56.43    2.21
  -1  -1  -1   62.65    2.23
  -1  -1  -1   58.41    2.21
  -1  -1  -1   58.90    2.22
  -1  -1  -1   51.99    2.22
  -1  -1  -1   56.70    2.21
  -1  -1  -1   58.42    2.22
  -1  -1  -1   57.38    2.21
  -1  -1  -1   56.12    2.22
  -1  -1  -1   53.50    2.33
  -1  -1  -1   53.58    2.21
   1   1   1   58.27    2.21
   1   1   1   50.97    2.21
   1   1   1   55.55    2.22
   1   1   1   56.93    2.23
   1   1   1   56.10    2.21
   1   1   1   57.24    2.22
   1   1   1   56.54    2.27
   1   1   1   55.64    2.34
  -2  -1  -1    6.32    0.25
  -2  -1  -1    5.75    0.26
  -2  -1  -1    7.18    0.40
  -2  -1  -1    5.76    0.24
  -2  -1  -1    5.77    0.25
  -2  -1  -1    5.77    0.28
  -2  -1  -1    5.97    0.26
  -2  -1  -1    5.78    0.27
  -2  -1  -1    5.71    0.47
  -2  -1  -1    6.38    0.25
  -2  -1  -1    6.07    0.25
   2   1   1    6.09    0.28
   2   1   1    5.92    0.26
   2   1   1    5.94    0.36
   2   1   1    5.73    0.25
   2   1   1    5.94    0.26
   2   1   1    5.50    0.24
   2   1   1    6.02    0.46
  -3  -1  -1    3.73    0.16
  -3  -1  -1    4.26    0.19
  -3  -1  -1    3.77    0.20
  -3  -1  -1    3.92    0.17
  -3  -1  -1    4.04    0.18
  -3  -1  -1    4.24    0.23
  -3  -1  -1    2.84    0.41
  -3  -1  -1    3.61    0.21
  -3  -1  -1    3.90    0.22
  -3  -1  -1    3.85    0.19
   3   1   1    3.65    0.20
   3   1   1    4.02    0.20
   3   1   1    3.11    0.41
   3   1   1    3.62    0.34
   3   1   1    3.85    0.19
   3   1   1    4.12    0.22
  -4  -1  -1   21.46    0.85
  -4  -1  -1   21.61    0.85
  -4  -1  -1   21.15    0.86
  -4  -1  -1   20.62    0.87
  -4  -1  -1   20.27    0.83
  -4  -1  -1   20.61    0.84
  -4  -1  -1   20.70    1.48
  -4  -1  -1   22.19    0.86
  -4  -1  -1   21.89    0.90
   4   1   1   20.54    1.09
   4   1   1   20.05    0.88
   4   1   1   22.07    0.87
   4   1   1   20.39    0.85
  -5  -1  -1    0.89    0.12
  -5  -1  -1    1.22    0.10
  -5  -1  -1    1.52    0.18
  -5  -1  -1    1.09    0.09
  -5  -1  -1    1.18    0.11
   5   1   1    1.01    0.11
   5   1   1    1.41    0.16
   5   1   1    1.18    0.12
   5   1   1    0.89    0.40
   5   1   1    0.99    0.08
  -6  -1  -1    1.13    0.10
  -6  -1  -1    1.17    0.12
  -6  -1  -1    1.29    0.12
  -6  -1  -1    1.10    0.12
  -6  -1  -1    1.29    0.12
  -6  -1  -1    1.14    0.13
   6   1   1    0.48    0.49
   6   1   1    1.13    0.15
   6   1   1    1.09    0.08
   6   1   1    1.02    0.16
   6   1   1    0.98    0.13
   6   1   1    1.40    0.58
  -7  -1  -1    2.36    0.20
  -7  -1  -1    2.46    0.21
  -7  -1  -1    2.32    0.17
  -7  -1  -1    2.37    0.20
  -7  -1  -1    2.24    0.21
   7   1   1    2.10    0.22
   7   1   1    2.39    0.24
   7   1   1    2.38    0.20
   7   1   1    2.38    0.76
   7   1   1    1.67    0.78
   7   1   1    2.17    0.13
  -8  -1  -1    4.04    0.29
  -8  -1  -1    3.88    0.27
  -8  -1  -1    3.90    0.32
  -8  -1  -1    4.19    0.29
   8   1   1    3.62    0.33
   8   1   1    3.84    0.30
   8   1   1    6.39    1.33
   8   1   1    3.53    0.30
   8   1   1    4.32    1.09
  -9  -1  -1   14.73    0.70
  -9  -1  -1   15.78    0.70
  -9  -1  -1   15.79    0.71
  -9  -1  -1   15.60    0.69
   9   1   1   15.61    0.73
   9   1   1   15.55    0.73
   9   1   1   15.68    0.74
 -10  -1  -1   19.36    0.85
 -10  -1  -1   18.66    0.86
 -10  -1  -1   18.86    0.87
  10   1   1   20.75    0.89
  10   1   1   19.45    0.83
  10   1   1   20.17    0.90
 -11  -1  -1   15.85    0.72
 -11  -1  -1   15.39    0.71
  11   1   1   14.96    0.70
  11   1   1   17.07    0.75
  12  -2  -1   -0.12    0.13
  12  -2  -1   -0.01    0.15
 -12   2   1    0.28    0.15
  11  -2  -1    3.25    0.24
  11  -2  -1    2.84    0.29
 -11   2   1    2.98    0.27
 -11   2   1    3.88    0.28
 -11   2   1    3.31    0.27
  10  -2  -1   -0.05    0.17
  10  -2  -1    0.36    0.14
  10  -2  -1    0.32    0.12
  10  -2  -1    0.05    0.14
 -10   2   1    0.18    0.12
 -10   2   1    0.10    0.17
 -10   2   1    0.25    0.12
 -10   2   1    0.15    0.14
   9  -2  -1    0.09    0.14
   9  -2  -1    0.33    0.12
   9  -2  -1    0.13    0.13
   9  -2  -1    0.89    1.11
   9  -2  -1    0.10    0.10
  -9   2   1    0.13    0.11
  -9   2   1    0.19    0.12
  -9   2   1    0.11    0.10
   8  -2  -1    0.06    0.09
   8  -2  -1    0.18    0.66
   8  -2  -1    0.13    0.11
   8  -2  -1    0.07    0.10
   8  -2  -1    0.01    0.13
   8  -2  -1    0.06    0.10
  -8   2   1    0.33    0.20
  -8   2   1   -0.13    0.09
  -8   2   1   -0.38    0.61
  -8   2   1    0.07    0.11
  -8   2   1    0.12    0.10
  -8   2   1   -0.26    0.09
  -8   2   1   -0.02    0.09
   7  -2  -1    0.77    0.06
   7  -2  -1    0.72    0.11
   7  -2  -1    0.48    0.49
   7  -2  -1    1.00    0.13
   7  -2  -1    0.49    0.15
   7  -2  -1    0.69    0.09
  -7   2   1    0.67    0.44
  -7   2   1    0.87    0.13
  -7   2   1    0.79    0.10
  -7   2   1    0.67    0.20
  -7   2   1    0.69    0.10
  -7   2   1    0.75    0.10
  -7   2   1    0.70    0.09
   6  -2  -1   10.39    0.46
   6  -2  -1   10.57    0.45
   6  -2  -1   10.44    0.50
   6  -2  -1   11.32    0.85
   6  -2  -1   10.33    0.46
   6  -2  -1   10.52    0.47
   6  -2  -1    9.90    0.43
  -6   2   1   11.12    0.45
  -6   2   1   11.06    0.45
  -6   2   1   10.28    0.46
  -6   2   1   10.86    0.80
  -6   2   1   10.73    0.52
  -6   2   1   10.74    0.57
  -6   2   1   11.02    0.48
   5  -2  -1   14.64    0.62
   5  -2  -1   14.82    0.92
   5  -2  -1   14.99    0.64
   5  -2  -1   14.88    0.61
   5  -2  -1   15.00    0.63
   5  -2  -1   14.89    0.63
   5  -2  -1   15.29    0.66
  -5   2   1   15.67    0.65
  -5   2   1   15.40    0.67
  -5   2   1   15.80    0.62
  -5   2   1   16.30    0.72
  -5   2   1   15.29    0.63
  -5   2   1   15.72    0.62
  -5   2   1   15.62    0.89
   4  -2  -1    6.81    0.31
   4  -2  -1    6.71    0.33
   4  -2  -1    6.71    0.29
   4  -2  -1    6.86    0.29
   4  -2  -1    6.73    0.30
   4  -2  -1    7.05    0.30
   4  -2  -1    7.04    0.33
   4  -2  -1    6.77    0.51
  -4   2   1    5.76    0.78
  -4   2   1    7.15    0.34
  -4   2   1    7.12    0.39
  -4   2   1    7.25    0.29
  -4   2   1    7.14    0.30
  -4   2   1    7.41    0.53
  -4   2   1    6.81    0.30
  -4   2   1    7.27    0.32
  -4   2   1    7.87    0.52
  -4   2   1    7.49    0.37
   3  -2  -1   13.76    0.69
   3  -2  -1   13.49    0.53
   3  -2  -1   12.70    0.56
   3  -2  -1   12.26    0.73
   3  -2  -1   13.05    0.55
   3  -2  -1   13.30    0.54
   3  -2  -1   12.91    0.54
   3  -2  -1   13.29    0.71
  -3   2   1   13.43    0.54
  -3   2   1   13.73    0.61
  -3   2   1   13.35    0.56
  -3   2   1   14.75    0.63
  -3   2   1   13.54    0.56
  -3   2   1   14.04    0.87
  -3   2   1   14.10    0.73
  -3   2   1   12.49    0.77
  -3   2   1   13.16    0.53
  -3   2   1   14.41    0.68
  -3   2   1   14.01    0.57
   2  -2  -1   14.92    0.58
   2  -2  -1   14.56    0.75
   2  -2  -1   14.00    0.69
   2  -2  -1   14.31    0.60
   2  -2  -1   14.11    0.58
   2  -2  -1   13.88    0.59
   2  -2  -1   15.16    0.67
   2  -2  -1   14.64    0.58
   2  -2  -1   13.23    0.63
   2  -2  -1   13.39    0.58
  -2   2   1   16.22    0.75
  -2   2   1   14.50    0.64
  -2   2   1   14.90    0.59
  -2   2   1   15.51    0.60
  -2   2   1   15.61    0.67
  -2   2   1   14.73    0.60
  -2   2   1   14.95    0.58
  -2   2   1   14.68    0.58
  -2   2   1   14.90    0.73
  -2   2   1   14.79    0.60
   1  -2  -1    5.33    0.21
   1  -2  -1    5.12    0.25
   1  -2  -1    5.29    0.35
   1  -2  -1    4.52    0.21
   1  -2  -1    5.23    0.29
   1  -2  -1    4.70    0.20
   1  -2  -1    5.22    0.21
   1  -2  -1    4.91    0.21
   1  -2  -1    5.03    0.21
   1  -2  -1    5.05    0.24
   1  -2  -1    4.66    0.22
   1  -2  -1    5.10    0.21
   1  -2  -1    4.99    0.21
   1  -2  -1    5.19    0.21
  -1   2   1    5.34    0.27
  -1   2   1    5.02    0.30
  -1   2   1    4.93    0.21
  -1   2   1    4.93    0.34
  -1   2   1    5.37    0.23
  -1   2   1    4.61    0.21
  -1   2   1    4.77    0.20
   0  -2  -1   35.22    1.43
   0  -2  -1   37.37    1.43
   0  -2  -1   33.49    1.44
   0  -2  -1   36.16    1.45
   0  -2  -1   36.40    1.54
   0  -2  -1   37.77    1.47
   0  -2  -1   35.75    1.43
   0  -2  -1   36.01    1.43
   0  -2  -1   36.67    1.44
   0  -2  -1   37.03    1.44
   0   2   1   37.29    1.44
   0   2   1   34.21    1.43
   0   2   1   37.92    1.53
   0   2   1   36.92    1.43
   0   2   1   36.04    1.52
   0   2   1   39.46    1.47
   0   2   1   35.74    1.43
  -1  -2  -1  101.02    3.94
  -1  -2  -1   96.97    3.91
  -1  -2  -1  101.25    3.91
  -1  -2  -1   93.54    3.92
  -1  -2  -1  102.29    3.91
  -1  -2  -1  102.98    3.92
  -1  -2  -1   95.76    3.92
  -1  -2  -1   98.51    3.91
  -1  -2  -1  105.77    3.92
  -1  -2  -1  103.76    4.00
  -1  -2  -1  104.49    3.92
   1   2   1   92.24    3.91
   1   2   1   98.39    3.97
   1   2   1   99.93    3.91
   1   2   1  102.01    4.11
   1   2   1  105.02    3.93
   1   2   1  104.38    3.91
   1   2   1   97.16    3.93
   1   2   1   97.12    3.96
   1   2   1   94.15    3.92
  -2  -2  -1   38.30    1.50
  -2  -2  -1   35.92    1.50
  -2  -2  -1   37.53    1.49
  -2  -2  -1   39.10    1.48
  -2  -2  -1   39.92    1.50
  -2  -2  -1   37.51    1.61
  -2  -2  -1   35.07    1.73
  -2  -2  -1   38.86    1.48
  -2  -2  -1   41.00    1.47
   2   2   1   35.35    1.47
   2   2   1   37.23    1.49
   2   2   1   39.17    1.51
   2   2   1   33.42    1.48
   2   2   1   36.78    1.58
   2   2   1   35.93    1.49
   2   2   1   36.93    1.74
   2   2   1   36.50    1.47
  -3  -2  -1   15.81    0.64
  -3  -2  -1   16.54    0.64
  -3  -2  -1   17.19    0.65
  -3  -2  -1   16.60    0.65
  -3  -2  -1   16.79    0.68
  -3  -2  -1   15.19    0.66
  -3  -2  -1   17.36    0.64
  -3  -2  -1   15.45    1.07
   3   2   1   14.63    0.66
   3   2   1   15.62    0.66
   3   2   1   14.25    0.63
   3   2   1   15.86    0.68
   3   2   1   14.32    0.81
   3   2   1   15.47    0.65
   3   2   1   15.97    0.98
  -4  -2  -1   59.32    2.21
  -4  -2  -1   56.34    2.22
  -4  -2  -1   58.97    2.22
  -4  -2  -1   54.19    2.23
  -4  -2  -1   54.40    2.22
  -4  -2  -1   56.11    2.26
   4   2   1   50.95    2.25
   4   2   1   55.38    2.23
   4   2   1   56.14    2.22
   4   2   1   58.32    2.64
   4   2   1   55.77    2.25
  -5  -2  -1    3.85    0.23
  -5  -2  -1    3.69    0.27
  -5  -2  -1    3.69    0.22
  -5  -2  -1    3.93    0.21
  -5  -2  -1    4.16    0.31
   5   2   1    2.63    0.51
   5   2   1    3.38    0.23
   5   2   1    3.59    0.25
   5   2   1    3.79    0.28
  -6  -2  -1   69.96    2.66
  -6  -2  -1   67.00    2.64
  -6  -2  -1   68.37    2.65
  -6  -2  -1   68.09    2.68
  -6  -2  -1   67.90    2.66
   6   2   1   60.73    2.62
   6   2   1   64.84    2.67
   6   2   1   65.58    3.28
   6   2   1   66.16    2.66
   6   2   1   68.01    2.71
  -7  -2  -1   35.47    1.40
  -7  -2  -1   33.52    1.41
  -7  -2  -1   36.79    1.42
  -7  -2  -1   36.20    1.43
   7   2   1   34.61    1.43
   7   2   1   33.58    1.48
   7   2   1   33.14    1.43
   7   2   1   32.76    1.37
   7   2   1   37.34    2.49
  -8  -2  -1    5.82    0.35
  -8  -2  -1    5.28    0.35
  -8  -2  -1    5.72    0.33
   8   2   1    5.82    0.37
   8   2   1    6.57    1.28
   8   2   1    5.82    1.67
   8   2   1    6.09    0.38
   8   2   1    4.70    0.43
  -9  -2  -1    0.66    0.17
  -9  -2  -1    0.59    0.15
  -9  -2  -1    0.99    0.19
  -9  -2  -1    0.67    0.17
   9   2   1    0.65    0.19
   9   2   1    0.48    0.19
   9   2   1    0.62    0.19
 -10  -2  -1    2.37    0.25
 -10  -2  -1    2.55    0.25
 -10  -2  -1    2.03    0.20
 -10  -2  -1    2.52    0.23
  10   2   1    2.99    0.29
  10   2   1    2.17    0.30
  10   2   1    2.97    0.25
  10   2   1    2.60    0.29
 -11  -2  -1    2.24    0.21
 -11  -2  -1    2.12    0.25
  11   2   1    2.03    0.20
  12  -3  -1   26.58    1.14
  12  -3  -1   29.73    1.15
 -12   3   1   26.08    1.14
  11  -3  -1    2.74    0.24
  11  -3  -1    3.30    0.26
  11  -3  -1    3.11    0.33
 -11   3   1    2.97    0.26
 -11   3   1    2.68    0.25
 -11   3   1    2.63    0.27
  10  -3  -1    4.37    0.27
  10  -3  -1    3.83    0.35
 -10   3   1    4.26    0.34
 -10   3   1    4.87    0.28
 -10   3   1    4.27    0.28
 -10   3   1    4.76    0.28
   9  -3  -1    6.38    0.39
   9  -3  -1    7.30    1.20
   9  -3  -1    6.50    0.33
   9  -3  -1    6.30    0.35
   9  -3  -1    5.98    0.34
  -9   3   1    5.96    0.33
  -9   3   1    5.38    0.51
  -9   3   1    7.53    1.22
  -9   3   1    5.64    0.37
  -9   3   1    6.38    0.38
  -9   3   1    6.41    0.32
   8  -3  -1   16.98    0.76
   8  -3  -1   18.68    0.78
   8  -3  -1   17.54    0.74
   8  -3  -1   19.57    0.81
   8  -3  -1   15.94    1.44
  -8   3   1   17.39    1.37
  -8   3   1   17.69    0.74
  -8   3   1   18.31    0.89
  -8   3   1   16.51    0.75
  -8   3   1   18.27    0.78
  -8   3   1   17.48    0.74
  -8   3   1   17.73    0.74
   7  -3  -1    2.07    0.15
   7  -3  -1    2.36    0.20
   7  -3  -1    2.31    0.12
   7  -3  -1    2.03    0.18
   7  -3  -1    2.12    0.17
   7  -3  -1    2.84    0.59
  -7   3   1    2.28    0.29
  -7   3   1    2.11    0.16
  -7   3   1    2.01    0.16
  -7   3   1    2.07    0.19
  -7   3   1    1.79    0.49
  -7   3   1    1.80    0.15
  -7   3   1    2.10    0.17
   6  -3  -1   71.72    2.84
   6  -3  -1   68.47    2.83
   6  -3  -1   69.68    2.85
   6  -3  -1   74.50    3.18
   6  -3  -1   73.17    2.83
   6  -3  -1   71.14    2.81
  -6   3   1   71.34    2.82
  -6   3   1   71.47    2.94
  -6   3   1   72.03    2.82
  -6   3   1   72.35    2.83
  -6   3   1   71.61    2.85
  -6   3   1   71.35    3.14
  -6   3   1   72.89    2.83
   5  -3  -1    1.04    0.08
   5  -3  -1    1.13    0.09
   5  -3  -1    0.99    0.10
   5  -3  -1    1.25    0.28
   5  -3  -1    0.99    0.11
   5  -3  -1    1.03    0.09
  -5   3   1    0.94    0.08
  -5   3   1    1.12    0.11
  -5   3   1    1.09    0.14
  -5   3   1    1.06    0.21
  -5   3   1    0.92    0.12
  -5   3   1    1.10    0.09
  -5   3   1    1.09    0.29
   4  -3  -1   70.47    2.74
   4  -3  -1   71.96    2.95
   4  -3  -1   63.84    2.74
   4  -3  -1   69.52    2.75
   4  -3  -1   68.80    2.74
   4  -3  -1   67.71    2.77
   4  -3  -1   65.48    2.94
   4  -3  -1   70.99    2.74
  -4   3   1   71.79    2.76
  -4   3   1   69.49    2.74
  -4   3   1   68.22    2.74
  -4   3   1   72.48    2.77
  -4   3   1   69.09    3.17
  -4   3   1   72.71    2.83
  -4   3   1   67.32    3.08
  -4   3   1   74.72    3.01
  -4   3   1   68.50    2.73
   3  -3  -1    1.33    0.09
   3  -3  -1    1.39    0.33
   3  -3  -1    1.25    0.09
   3  -3  -1    1.28    0.22
   3  -3  -1    1.35    0.08
   3  -3  -1    1.31    0.09
   3  -3  -1    1.06    0.21
   3  -3  -1    1.27    0.11
   3  -3  -1    1.17    0.09
   3  -3  -1    1.43    0.11
   3  -3  -1    1.06    0.14
  -3   3   1    1.06    0.29
  -3   3   1    1.31    0.12
  -3   3   1    0.93    0.27
  -3   3   1    1.29    0.09
  -3   3   1    1.38    0.12
  -3   3   1    1.40    0.09
  -3   3   1    1.53    0.13
  -3   3   1    1.57    0.18
  -3   3   1    0.82    0.23
   2  -3  -1    4.82    0.22
   2  -3  -1    4.22    0.20
   2  -3  -1    4.67    0.20
   2  -3  -1    4.24    0.27
   2  -3  -1    4.29    0.20
   2  -3  -1    4.51    0.35
   2  -3  -1    4.80    0.20
   2  -3  -1    4.13    0.21
   2  -3  -1    4.08    0.43
   2  -3  -1    4.67    0.20
   2  -3  -1    4.28    0.32
  -2   3   1    4.91    0.23
  -2   3   1    4.33    0.38
  -2   3   1    4.49    0.20
  -2   3   1    5.05    0.42
  -2   3   1    5.02    0.29
   1  -3  -1   24.70    1.00
   1  -3  -1   24.75    1.04
   1  -3  -1   25.15    1.10
   1  -3  -1   26.22    0.98
   1  -3  -1   23.92    0.98
   1  -3  -1   25.40    0.98
   1  -3  -1   24.57    0.98
   1  -3  -1   24.13    1.16
   1  -3  -1   24.20    0.98
   1  -3  -1   25.54    0.98
   1  -3  -1   23.30    0.98
  -1   3   1   23.90    1.11
  -1   3   1   25.83    1.04
  -1   3   1   23.20    0.97
  -1   3   1   23.74    0.97
  -1   3   1   25.26    1.15
  -1   3   1   24.90    0.99
   0  -3  -1   18.02    0.70
   0  -3  -1   16.89    0.69
   0  -3  -1   17.58    0.87
   0  -3  -1   17.68    0.70
   0  -3  -1   18.17    0.76
   0  -3  -1   16.23    0.70
   0  -3  -1   17.33    0.69
   0   3   1   16.45    0.69
   0   3   1   17.90    0.71
   0   3   1   18.20    0.70
   0   3   1   17.69    0.84
   0   3   1   17.68    0.74
   0   3   1   17.26    0.84
  -1  -3  -1   35.79    1.35
  -1  -3  -1   34.93    1.39
  -1  -3  -1   34.69    1.50
  -1  -3  -1   35.18    1.34
  -1  -3  -1   35.27    1.35
  -1  -3  -1   31.75    1.36
  -1  -3  -1   35.08    1.35
  -1  -3  -1   31.29    1.33
  -1  -3  -1   34.85    1.34
  -1  -3  -1   33.21    1.34
  -1  -3  -1   34.32    1.34
   1   3   1   32.98    1.37
   1   3   1   35.34    1.38
   1   3   1   34.86    1.63
   1   3   1   35.02    1.35
   1   3   1   33.76    1.34
   1   3   1   30.89    1.42
   1   3   1   36.48    1.35
   1   3   1   33.98    1.34
   1   3   1   32.87    1.44
   1   3   1   30.47    1.34
  -2  -3  -1   13.79    0.52
  -2  -3  -1   13.61    0.54
  -2  -3  -1   12.57    0.55
  -2  -3  -1   12.92    0.53
  -2  -3  -1   13.14    0.55
  -2  -3  -1   12.96    0.57
  -2  -3  -1   13.12    0.53
  -2  -3  -1   13.60    0.54
   2   3   1   12.76    0.66
   2   3   1   12.93    0.55
   2   3   1   12.49    0.53
   2   3   1   12.89    0.63
   2   3   1   12.34    0.89
   2   3   1   13.00    0.57
   2   3   1   12.66    0.53
   2   3   1   12.55    0.54
   2   3   1   13.11    0.55
  -3  -3  -1   19.74    0.82
  -3  -3  -1   18.99    0.85
  -3  -3  -1   20.58    0.84
  -3  -3  -1   20.49    0.82
  -3  -3  -1   20.59    0.81
  -3  -3  -1   21.02    0.81
  -3  -3  -1   20.48    0.80
   3   3   1   19.40    0.83
   3   3   1   19.49    0.86
   3   3   1   20.66    0.82
   3   3   1   19.97    0.83
   3   3   1   18.26    0.80
   3   3   1   21.31    1.26
   3   3   1   19.74    1.02
  -4  -3  -1   14.90    0.58
  -4  -3  -1   14.80    0.62
  -4  -3  -1   14.37    0.60
  -4  -3  -1   14.39    0.65
  -4  -3  -1   13.42    0.62
   4   3   1   13.59    0.65
   4   3   1   14.34    0.60
   4   3   1   13.79    0.62
   4   3   1   15.02    1.17
  -5  -3  -1    9.26    0.45
  -5  -3  -1    9.77    0.46
  -5  -3  -1   10.05    0.44
  -5  -3  -1   10.17    0.44
  -5  -3  -1    9.91    0.46
   5   3   1    8.69    1.11
   5   3   1    9.89    0.52
   5   3   1    9.82    0.48
   5   3   1    9.26    0.45
  -6  -3  -1   24.74    1.03
  -6  -3  -1   24.81    1.00
  -6  -3  -1   25.31    1.03
  -6  -3  -1   25.11    1.02
  -6  -3  -1   24.99    1.04
   6   3   1   24.33    1.85
   6   3   1   23.31    1.08
   6   3   1   23.44    1.04
   6   3   1   23.68    1.02
  -7  -3  -1    6.43    0.35
  -7  -3  -1    5.68    0.37
  -7  -3  -1    5.91    0.34
  -7  -3  -1    6.69    0.37
  -7  -3  -1    6.07    0.32
   7   3   1    4.71    1.13
   7   3   1    5.58    0.28
   7   3   1    6.38    0.45
   7   3   1    6.61    0.39
   7   3   1    6.84    1.48
   7   3   1    5.65    0.44
  -8  -3  -1   14.61    0.69
  -8  -3  -1   14.86    0.66
  -8  -3  -1   15.18    0.69
  -8  -3  -1   14.56    0.70
   8   3   1   15.37    0.89
   8   3   1   14.69    0.72
   8   3   1   15.99    0.71
  -9  -3  -1    0.86    0.16
  -9  -3  -1    1.06    0.20
  -9  -3  -1    0.99    0.20
  -9  -3  -1    0.96    0.19
   9   3   1    1.31    0.23
   9   3   1    1.13    0.21
 -10  -3  -1    2.73    0.27
 -10  -3  -1    2.24    0.22
 -10  -3  -1    2.76    0.27
 -10  -3  -1    2.61    0.27
  10   3   1    2.69    0.28
  12  -4  -1    0.11    0.14
 -12   4   1    0.14    0.14
 -12   4   1   -0.02    0.15
 -12   4   1    0.01    0.19
  11  -4  -1    0.41    0.20
  11  -4  -1    0.51    0.13
  11  -4  -1    0.52    0.14
 -11   4   1    0.30    0.19
 -11   4   1    0.28    0.14
 -11   4   1    0.17    0.14
  10  -4  -1   11.90    0.59
  10  -4  -1   12.39    0.54
  10  -4  -1   11.45    0.52
 -10   4   1   11.30    0.53
 -10   4   1   11.21    0.53
   9  -4  -1    5.50    0.35
   9  -4  -1    7.34    1.18
   9  -4  -1    5.59    0.29
   9  -4  -1    5.12    0.29
  -9   4   1    4.92    0.28
  -9   4   1    5.16    0.53
  -9   4   1    5.06    0.30
  -9   4   1    5.80    1.31
  -9   4   1    5.11    0.36
  -9   4   1    5.21    0.30
   8  -4  -1    0.37    0.09
   8  -4  -1    0.42    0.10
   8  -4  -1    0.51    0.12
   8  -4  -1    0.41    0.13
   8  -4  -1    2.03    0.62
   8  -4  -1    0.43    0.11
  -8   4   1   -0.36    0.69
  -8   4   1    0.34    0.10
  -8   4   1    0.51    0.10
  -8   4   1    0.45    0.25
  -8   4   1    0.41    0.15
  -8   4   1    0.32    0.12
  -8   4   1    0.38    0.09
  -8   4   1    0.46    0.10
   7  -4  -1    0.55    0.43
   7  -4  -1    0.63    0.10
   7  -4  -1    0.52    0.10
   7  -4  -1    0.47    0.09
   7  -4  -1    0.69    0.10
   7  -4  -1    0.66    0.06
   7  -4  -1    0.47    0.11
  -7   4   1    0.72    0.11
  -7   4   1    0.72    0.08
  -7   4   1    0.79    0.23
  -7   4   1    0.76    0.15
  -7   4   1    0.17    0.41
  -7   4   1    0.82    0.10
  -7   4   1    0.74    0.10
   6  -4  -1   38.10    1.52
   6  -4  -1   39.99    1.56
   6  -4  -1   37.32    1.54
   6  -4  -1   39.94    1.87
   6  -4  -1   37.39    1.53
   6  -4  -1   41.16    1.54
  -6   4   1   37.90    1.53
  -6   4   1   39.53    1.57
  -6   4   1   38.96    1.67
  -6   4   1   35.49    1.53
  -6   4   1   38.82    1.53
  -6   4   1   38.54    1.92
   5  -4  -1   42.16    1.69
   5  -4  -1   43.68    1.97
   5  -4  -1   43.80    1.71
   5  -4  -1   42.49    1.71
   5  -4  -1   42.91    1.72
   5  -4  -1   43.00    1.72
   5  -4  -1   43.20    1.70
  -5   4   1   42.55    1.70
  -5   4   1   41.94    1.71
  -5   4   1   43.44    1.74
  -5   4   1   41.87    1.82
  -5   4   1   44.07    2.04
  -5   4   1   43.93    1.70
   4  -4  -1    2.39    0.12
   4  -4  -1    2.40    0.33
   4  -4  -1    2.54    0.14
   4  -4  -1    2.24    0.13
   4  -4  -1    2.30    0.14
   4  -4  -1    2.13    0.16
   4  -4  -1    2.34    0.17
   4  -4  -1    2.63    0.37
  -4   4   1    2.18    0.27
  -4   4   1    2.22    0.18
  -4   4   1    2.06    0.35
  -4   4   1    2.45    0.14
  -4   4   1    2.58    0.14
  -4   4   1    3.21    0.57
   3  -4  -1   30.21    1.27
   3  -4  -1   32.65    1.40
   3  -4  -1   33.02    1.26
   3  -4  -1   32.04    1.26
   3  -4  -1   31.91    1.46
   3  -4  -1   31.80    1.28
   3  -4  -1   32.06    1.27
   3  -4  -1   32.07    1.26
   3  -4  -1   31.08    1.27
   3  -4  -1   29.20    1.28
  -3   4   1   33.93    1.36
  -3   4   1   33.55    1.54
  -3   4   1   30.96    1.56
  -3   4   1   32.22    1.29
  -3   4   1   31.23    1.26
  -3   4   1   31.32    1.26
   2  -4  -1    0.89    0.07
   2  -4  -1    0.80    0.07
   2  -4  -1    0.87    0.09
   2  -4  -1    0.78    0.08
   2  -4  -1    0.65    0.06
   2  -4  -1    0.81    0.07
   2  -4  -1    0.77    0.11
   2  -4  -1    0.51    0.17
   2  -4  -1    0.77    0.07
   2  -4  -1    0.58    0.27
  -2   4   1    0.60    0.06
  -2   4   1    0.36    0.21
  -2   4   1    0.56    0.08
  -2   4   1    0.69    0.23
  -2   4   1    0.70    0.15
  -2   4   1    0.71    0.06
  -2   4   1    0.67    0.05
   1  -4  -1    7.34    0.31
   1  -4  -1    7.68    0.32
   1  -4  -1    7.47    0.62
   1  -4  -1    7.61    0.31
   1  -4  -1    6.90    0.29
   1  -4  -1    7.93    0.32
   1  -4  -1    7.24    0.31
   1  -4  -1    7.07    0.40
   1  -4  -1    7.00    0.33
   1  -4  -1    7.44    0.30
  -1   4   1    7.41    0.31
  -1   4   1    7.62    0.40
  -1   4   1    7.20    0.33
  -1   4   1    6.98    0.31
  -1   4   1    6.97    0.31
  -1   4   1    7.64    0.54
  -1   4   1    7.00    0.52
   0  -4  -1  137.43    5.45
   0  -4  -1  145.03    5.45
   0  -4  -1  145.71    5.45
   0  -4  -1  132.70    5.52
   0  -4  -1  131.06    5.66
   0  -4  -1  129.76    5.46
   0  -4  -1  142.88    5.45
   0  -4  -1  138.17    5.44
   0  -4  -1  139.15    5.44
   0   4   1  144.06    5.45
   0   4   1  135.59    5.44
   0   4   1  145.35    5.46
   0   4   1  141.84    5.63
   0   4   1  137.95    5.50
   0   4   1  136.87    5.44
   0   4   1  141.16    5.78
   0   4   1  134.94    5.64
  -1  -4  -1    0.32    0.27
  -1  -4  -1    0.68    0.08
  -1  -4  -1    0.71    0.08
  -1  -4  -1    0.67    0.06
  -1  -4  -1    0.59    0.07
  -1  -4  -1    0.62    0.09
  -1  -4  -1    0.53    0.16
   1   4   1    0.51    0.18
   1   4   1    0.42    0.06
   1   4   1    0.53    0.06
   1   4   1    0.64    0.12
   1   4   1    0.15    0.32
   1   4   1    0.66    0.08
   1   4   1    0.60    0.11
  -2  -4  -1   29.83    1.16
  -2  -4  -1   27.56    1.21
  -2  -4  -1   29.47    1.17
  -2  -4  -1   27.92    1.14
  -2  -4  -1   29.44    1.17
  -2  -4  -1   29.17    1.18
  -2  -4  -1   29.07    1.39
  -2  -4  -1   28.64    1.16
   2   4   1   27.37    1.16
   2   4   1   27.73    1.15
   2   4   1   29.27    1.30
   2   4   1   29.76    1.18
   2   4   1   28.61    1.19
   2   4   1   30.45    1.63
   2   4   1   28.20    1.16
   2   4   1   28.78    1.30
   2   4   1   30.21    1.16
   2   4   1   29.19    1.20
  -3  -4  -1   91.61    3.61
  -3  -4  -1   92.08    3.59
  -3  -4  -1   97.07    3.62
  -3  -4  -1   87.91    3.63
  -3  -4  -1   93.20    3.62
  -3  -4  -1   83.07    3.63
  -3  -4  -1   89.30    3.74
  -3  -4  -1   95.70    3.62
   3   4   1   83.95    3.81
   3   4   1   95.55    3.63
   3   4   1   84.52    3.62
   3   4   1   96.41    4.14
   3   4   1   97.11    3.66
   3   4   1   93.22    3.61
   3   4   1   91.16    3.59
  -4  -4  -1   16.76    0.72
  -4  -4  -1   16.71    0.71
  -4  -4  -1   16.53    0.66
  -4  -4  -1   16.05    0.70
  -4  -4  -1   16.91    0.69
   4   4   1   16.12    0.76
   4   4   1   18.05    1.33
   4   4   1   15.15    0.66
   4   4   1   16.40    0.70
   4   4   1   16.22    0.72
  -5  -4  -1   15.48    0.63
  -5  -4  -1   14.11    0.67
  -5  -4  -1   16.09    0.69
  -5  -4  -1   15.35    0.66
  -5  -4  -1   14.49    0.67
   5   4   1   13.63    0.78
   5   4   1   14.81    0.69
   5   4   1   17.50    1.51
   5   4   1   15.99    0.67
  -6  -4  -1    3.31    0.28
  -6  -4  -1    3.20    0.27
  -6  -4  -1    3.29    0.26
  -6  -4  -1    3.48    0.21
  -6  -4  -1    3.07    0.27
   6   4   1    2.77    0.93
   6   4   1    3.26    0.27
   6   4   1    3.43    0.32
   6   4   1    3.35    0.27
  -7  -4  -1   29.99    1.23
  -7  -4  -1   27.99    1.21
  -7  -4  -1   28.98    1.23
  -7  -4  -1   29.88    1.18
  -7  -4  -1   27.84    1.23
   7   4   1   29.43    1.31
   7   4   1   30.47    1.26
   7   4   1   27.18    1.16
   7   4   1   29.62    2.73
   7   4   1   29.00    1.23
  -8  -4  -1   10.01    0.59
  -8  -4  -1    9.16    0.51
  -8  -4  -1    9.03    0.45
  -8  -4  -1    9.41    0.50
   8   4   1   10.31    0.53
   8   4   1    8.79    0.53
  -9  -4  -1    2.65    0.21
  -9  -4  -1    2.51    0.25
  -9  -4  -1    2.52    0.24
  -9  -4  -1    2.36    0.26
   9   4   1    2.33    0.38
   9   4   1    3.09    0.29
 -10  -4  -1    0.34    0.21
 -10  -4  -1    0.67    0.26
  10   4   1    0.39    0.20
  12  -5  -1    0.34    0.17
 -12   5   1    0.13    0.20
 -12   5   1    0.11    0.14
 -12   5   1    0.30    0.15
  11  -5  -1    0.12    0.15
  11  -5  -1    0.33    0.14
  11  -5  -1    0.24    0.13
 -11   5   1    0.43    0.19
 -11   5   1    0.20    0.14
 -11   5   1    0.37    0.15
  10  -5  -1    2.35    0.23
  10  -5  -1    1.65    0.21
  10  -5  -1    2.42    0.19
 -10   5   1    2.22    0.19
 -10   5   1    1.99    0.25
 -10   5   1    1.92    0.18
   9  -5  -1    9.05    0.42
   9  -5  -1    9.65    0.48
   9  -5  -1    9.13    1.30
   9  -5  -1    9.20    0.43
   9  -5  -1    9.57    0.44
  -9   5   1    8.36    0.42
  -9   5   1    8.76    0.69
  -9   5   1    8.42    0.51
  -9   5   1    9.48    0.44
  -9   5   1    9.83    1.68
  -9   5   1    8.91    0.42
  -9   5   1    9.06    0.45
   8  -5  -1   20.77    0.89
   8  -5  -1   19.09    0.81
   8  -5  -1   19.20    0.85
   8  -5  -1   21.38    1.47
   8  -5  -1   20.39    0.82
  -8   5   1   20.06    0.82
  -8   5   1   18.84    1.02
  -8   5   1   18.64    1.64
  -8   5   1   19.47    0.83
  -8   5   1   19.37    0.88
  -8   5   1   19.27    0.81
  -8   5   1   19.03    0.81
   7  -5  -1    0.01    0.06
   7  -5  -1    0.09    0.10
   7  -5  -1    0.12    0.05
   7  -5  -1    0.13    0.09
   7  -5  -1    0.25    0.09
   7  -5  -1    0.00    0.44
   7  -5  -1    0.11    0.08
  -7   5   1   -0.03    0.51
  -7   5   1    0.32    0.14
  -7   5   1    0.22    0.11
  -7   5   1    0.17    0.08
  -7   5   1    0.30    0.23
  -7   5   1    0.11    0.09
  -7   5   1    0.01    0.08
   6  -5  -1    1.08    0.11
   6  -5  -1    1.45    0.38
   6  -5  -1    1.05    0.09
   6  -5  -1    0.71    0.12
   6  -5  -1    1.08    0.10
   6  -5  -1    1.04    0.10
  -6   5   1    0.84    0.25
  -6   5   1    1.22    0.43
  -6   5   1    0.58    0.16
  -6   5   1    1.06    0.10
  -6   5   1    0.92    0.10
  -6   5   1    1.07    0.12
   5  -5  -1    0.11    0.08
   5  -5  -1   -0.01    0.28
   5  -5  -1    0.12    0.06
   5  -5  -1    0.01    0.08
   5  -5  -1    0.13    0.08
   5  -5  -1    0.14    0.07
   5  -5  -1    0.12    0.07
   5  -5  -1    0.17    0.05
  -5   5   1    0.14    0.06
  -5   5   1    0.19    0.18
  -5   5   1    0.14    0.27
  -5   5   1    0.35    0.11
  -5   5   1    0.11    0.07
  -5   5   1    0.03    0.07
   4  -5  -1   38.37    1.75
   4  -5  -1   39.72    1.52
   4  -5  -1   38.23    1.54
   4  -5  -1   39.04    1.78
   4  -5  -1   37.58    1.54
   4  -5  -1   39.54    1.55
   4  -5  -1   38.82    1.52
   4  -5  -1   34.50    1.52
   4  -5  -1   40.39    1.51
   4  -5  -1   34.31    1.56
  -4   5   1   37.49    1.87
  -4   5   1   38.88    1.53
  -4   5   1   38.50    1.56
  -4   5   1   39.07    1.51
  -4   5   1   39.51    1.65
  -4   5   1   37.59    1.55
   3  -5  -1    1.46    0.10
   3  -5  -1    1.19    0.12
   3  -5  -1    1.39    0.12
   3  -5  -1    1.28    0.11
   3  -5  -1    1.41    0.15
   3  -5  -1    1.50    0.24
   3  -5  -1    1.51    0.35
   3  -5  -1    1.32    0.11
   3  -5  -1    1.36    0.12
   3  -5  -1    1.25    0.10
   3  -5  -1    1.04    0.12
  -3   5   1    1.22    0.08
  -3   5   1    1.26    0.11
  -3   5   1    1.47    0.23
  -3   5   1    1.36    0.12
  -3   5   1    1.37    0.15
  -3   5   1    1.09    0.27
  -3   5   1    1.60    0.11
   2  -5  -1   11.56    0.49
   2  -5  -1   11.65    0.49
   2  -5  -1   11.82    0.49
   2  -5  -1   11.68    0.49
   2  -5  -1   12.02    0.52
   2  -5  -1   11.87    0.49
  -2   5   1   11.26    0.60
  -2   5   1   11.71    0.48
  -2   5   1   11.78    0.80
  -2   5   1   11.49    0.49
  -2   5   1   11.84    0.49
  -2   5   1   11.49    0.52
   1  -5  -1   10.16    0.42
   1  -5  -1   10.00    0.44
   1  -5  -1   10.81    0.47
   1  -5  -1   10.76    0.45
   1  -5  -1   10.73    0.45
   1  -5  -1   10.87    0.44
   1  -5  -1    9.65    0.42
  -1   5   1   10.53    0.44
  -1   5   1   10.58    0.47
  -1   5   1   10.70    0.44
  -1   5   1   11.53    0.75
  -1   5   1   10.69    0.43
  -1   5   1   10.31    0.55
   0  -5  -1   20.24    0.79
   0  -5  -1   18.03    0.81
   0  -5  -1   18.23    0.78
   0  -5  -1   20.77    0.81
   0  -5  -1   21.78    0.80
   0  -5  -1   17.45    1.20
   0  -5  -1   19.11    0.79
   0   5   1   18.74    0.78
   0   5   1   19.14    1.23
   0   5   1   19.17    1.05
   0   5   1   19.88    0.88
   0   5   1   20.03    0.81
   0   5   1   19.84    0.85
   0   5   1   19.34    0.79
   0   5   1   20.16    0.79
  -1  -5  -1    0.60    0.08
  -1  -5  -1    0.57    0.10
  -1  -5  -1    0.71    0.08
  -1  -5  -1    0.56    0.08
  -1  -5  -1    0.79    0.12
  -1  -5  -1    0.59    0.10
  -1  -5  -1    0.94    0.47
   1   5   1    0.61    0.11
   1   5   1    0.62    0.08
   1   5   1    0.61    0.15
   1   5   1    0.82    0.16
   1   5   1    0.16    0.23
   1   5   1    0.60    0.10
   1   5   1    0.64    0.08
   1   5   1    0.63    0.44
  -2  -5  -1    1.22    0.13
  -2  -5  -1    1.44    0.15
  -2  -5  -1    1.49    0.14
  -2  -5  -1    1.42    0.14
  -2  -5  -1    1.43    0.52
  -2  -5  -1    1.08    0.19
   2   5   1    1.24    0.12
   2   5   1    1.10    0.32
   2   5   1    1.49    0.32
   2   5   1    0.94    0.16
   2   5   1    1.10    0.16
   2   5   1    1.25    0.10
   2   5   1    1.73    0.57
   2   5   1    1.34    0.11
   2   5   1    1.40    0.15
   2   5   1    1.58    0.15
  -3  -5  -1    0.31    0.15
  -3  -5  -1    0.34    0.10
  -3  -5  -1    0.32    0.09
  -3  -5  -1    0.35    0.51
  -3  -5  -1    0.32    0.11
  -3  -5  -1    0.37    0.11
  -3  -5  -1    0.32    0.12
  -3  -5  -1    0.27    0.05
   3   5   1    0.35    0.08
   3   5   1   -0.43    0.52
   3   5   1    0.40    0.11
   3   5   1    0.14    0.15
   3   5   1    0.31    0.10
   3   5   1    0.43    0.14
   3   5   1    0.27    0.55
  -4  -5  -1   36.16    1.46
  -4  -5  -1   35.26    1.43
  -4  -5  -1   35.95    1.48
  -4  -5  -1   35.44    1.46
  -4  -5  -1   34.00    1.44
  -4  -5  -1   33.89    1.41
   4   5   1   36.19    1.48
   4   5   1   37.13    1.45
   4   5   1   37.70    2.26
   4   5   1   34.33    1.42
   4   5   1   39.55    1.70
  -5  -5  -1    0.62    0.14
  -5  -5  -1    0.87    0.16
  -5  -5  -1    0.82    0.15
  -5  -5  -1    0.83    0.16
  -5  -5  -1    0.69    0.08
   5   5   1    0.52    0.17
   5   5   1    0.74    0.89
   5   5   1    0.61    0.15
   5   5   1    0.42    0.19
  -6  -5  -1    8.45    0.46
  -6  -5  -1    8.94    0.48
  -6  -5  -1    8.33    0.45
  -6  -5  -1    7.93    0.38
  -6  -5  -1    8.74    0.47
   6   5   1    9.89    1.76
   6   5   1    9.30    0.50
   6   5   1    8.81    0.46
   6   5   1    8.26    0.61
  -7  -5  -1    3.26    0.34
  -7  -5  -1    3.41    0.25
  -7  -5  -1    3.72    0.34
  -7  -5  -1    4.51    0.34
  -7  -5  -1    3.86    0.31
   7   5   1    3.95    0.33
   7   5   1    4.15    0.36
   7   5   1    3.75    0.22
  -8  -5  -1    0.12    0.16
  -8  -5  -1   -0.06    0.24
  -8  -5  -1    0.15    0.19
   8   5   1    0.22    0.21
  -9  -5  -1   12.70    0.64
  -9  -5  -1   13.45    0.66
  -9  -5  -1   13.03    0.67
   9   5   1   13.95    0.67
  12  -6  -1    3.05    0.25
 -12   6   1    2.39    0.24
 -12   6   1    2.39    0.26
 -12   6   1    2.29    0.26
  11  -6  -1    0.40    0.16
  11  -6  -1    0.56    0.16
 -11   6   1    0.22    0.14
 -11   6   1    0.50    0.15
 -11   6   1    0.29    0.19
  10  -6  -1    6.50    0.34
  10  -6  -1    7.25    0.37
  10  -6  -1    6.67    0.40
 -10   6   1    6.79    0.35
 -10   6   1    6.34    0.36
 -10   6   1    5.33    0.46
   9  -6  -1    9.37    0.46
   9  -6  -1    9.03    0.42
   9  -6  -1    8.36    0.40
   9  -6  -1    8.77    0.40
  -9   6   1    8.47    0.40
  -9   6   1    8.19    0.44
  -9   6   1    7.54    0.50
  -9   6   1    7.21    0.69
  -9   6   1    8.35    0.42
  -9   6   1    7.85    0.41
   8  -6  -1    0.40    0.11
   8  -6  -1    0.51    0.71
   8  -6  -1    0.18    0.12
   8  -6  -1    0.16    0.10
   8  -6  -1    0.34    0.12
  -8   6   1    0.23    0.11
  -8   6   1    0.28    0.11
  -8   6   1   -1.05    0.93
  -8   6   1    0.56    0.28
  -8   6   1    0.31    0.13
  -8   6   1    0.13    0.10
  -8   6   1   -0.09    0.18
   7  -6  -1    0.28    0.12
   7  -6  -1    0.24    0.11
   7  -6  -1    0.17    0.09
   7  -6  -1    0.19    0.09
   7  -6  -1    0.29    0.10
   7  -6  -1   -0.64    0.47
  -7   6   1    0.19    0.08
  -7   6   1    0.55    0.26
  -7   6   1    0.25    0.12
  -7   6   1    0.27    0.10
  -7   6   1    0.18    0.10
  -7   6   1    0.22    0.57
  -7   6   1    0.10    0.16
   6  -6  -1   21.46    0.87
   6  -6  -1   20.29    0.89
   6  -6  -1   21.75    0.87
   6  -6  -1   21.96    0.87
   6  -6  -1   21.91    0.91
   6  -6  -1   20.69    1.26
  -6   6   1   21.23    1.41
  -6   6   1   20.96    0.85
  -6   6   1   20.98    0.87
  -6   6   1   20.74    0.87
  -6   6   1   20.87    0.92
  -6   6   1   20.76    0.88
   5  -6  -1    0.88    0.13
   5  -6  -1    0.18    0.35
   5  -6  -1    0.78    0.12
   5  -6  -1    0.94    0.10
   5  -6  -1    0.79    0.11
   5  -6  -1    0.78    0.09
   5  -6  -1    0.69    0.08
   5  -6  -1    0.73    0.09
   5  -6  -1    0.76    0.07
   5  -6  -1    0.89    0.09
   5  -6  -1    1.81    0.77
  -5   6   1    0.43    0.22
  -5   6   1    0.46    0.38
  -5   6   1    0.42    0.14
  -5   6   1    0.48    0.10
   4  -6  -1    8.72    0.72
   4  -6  -1    9.38    0.40
   4  -6  -1    9.00    0.40
   4  -6  -1    8.82    0.40
   4  -6  -1    9.22    0.75
   4  -6  -1    8.40    0.40
   4  -6  -1    8.81    0.40
   4  -6  -1    8.99    0.44
   4  -6  -1    8.84    0.39
   4  -6  -1    8.91    0.39
  -4   6   1    9.57    0.40
  -4   6   1    8.78    0.84
  -4   6   1    9.25    0.45
  -4   6   1    8.91    0.37
  -4   6   1    9.18    0.40
  -4   6   1    9.07    0.39
  -4   6   1    8.93    0.56
   3  -6  -1    1.28    0.11
   3  -6  -1    1.22    0.10
   3  -6  -1    1.23    0.11
   3  -6  -1    1.44    0.14
   3  -6  -1    1.34    0.15
   3  -6  -1    1.33    0.18
   3  -6  -1    1.27    0.12
  -3   6   1    1.17    0.15
  -3   6   1    1.28    0.11
  -3   6   1    1.33    0.12
  -3   6   1    1.17    0.12
  -3   6   1    1.47    0.24
  -3   6   1    1.12    0.37
   2  -6  -1   65.08    2.64
   2  -6  -1   69.99    2.60
   2  -6  -1   66.06    2.61
   2  -6  -1   66.96    2.62
  -2   6   1   64.35    2.60
  -2   6   1   63.68    2.96
  -2   6   1   65.74    2.73
  -2   6   1   63.66    2.61
  -2   6   1   66.36    2.61
  -2   6   1   66.80    2.64
   1  -6  -1   12.65    0.56
   1  -6  -1   12.75    0.56
   1  -6  -1   12.26    0.54
   1  -6  -1   13.68    0.58
  -1   6   1   12.22    0.67
  -1   6   1   12.48    0.58
  -1   6   1   12.81    0.55
  -1   6   1   13.26    0.55
  -1   6   1   13.13    0.53
  -1   6   1   13.52    0.92
  -1   6   1   15.16    1.19
   0  -6  -1    0.26    0.08
   0  -6  -1    0.26    0.11
   0  -6  -1    0.29    0.08
   0  -6  -1    0.29    0.06
   0  -6  -1    0.30    0.10
   0  -6  -1    0.29    0.10
   0   6   1   -0.05    0.36
   0   6   1    0.13    0.08
   0   6   1    0.09    0.15
   0   6   1    0.16    0.08
   0   6   1    0.21    0.29
   0   6   1    0.14    0.10
   0   6   1    0.15    0.16
   0   6   1    0.21    0.08
  -1  -6  -1    7.89    0.38
  -1  -6  -1    7.77    0.40
  -1  -6  -1    7.89    0.39
  -1  -6  -1    7.79    0.34
  -1  -6  -1    7.49    0.35
   1   6   1    7.78    0.46
   1   6   1    7.57    0.37
   1   6   1    7.86    0.45
   1   6   1    7.27    0.69
   1   6   1    9.18    1.07
   1   6   1    7.54    0.35
   1   6   1    7.69    0.36
   1   6   1    7.55    0.40
  -2  -6  -1   18.45    0.78
  -2  -6  -1   19.86    0.78
  -2  -6  -1   19.69    0.81
  -2  -6  -1   18.25    0.82
  -2  -6  -1   19.25    0.81
   2   6   1   17.51    0.99
   2   6   1   19.80    0.82
   2   6   1   18.77    1.52
   2   6   1   19.05    0.79
   2   6   1   17.42    0.79
   2   6   1   18.47    0.87
   2   6   1   19.78    0.78
   2   6   1   18.11    1.11
  -3  -6  -1   15.31    0.65
  -3  -6  -1   14.44    0.67
  -3  -6  -1   13.28    0.61
  -3  -6  -1   13.66    0.62
  -3  -6  -1   15.26    0.65
   3   6   1   13.43    0.60
   3   6   1   14.25    0.66
   3   6   1   14.96    0.72
   3   6   1   14.97    0.63
   3   6   1   13.07    1.52
  -4  -6  -1    2.96    0.21
  -4  -6  -1    2.88    0.26
  -4  -6  -1    2.65    0.27
  -4  -6  -1    3.02    0.28
  -4  -6  -1    2.77    0.25
   4   6   1    2.50    0.29
   4   6   1    3.16    0.26
   4   6   1    2.16    0.98
   4   6   1    2.66    0.19
   4   6   1    3.39    0.27
  -5  -6  -1    0.71    0.18
  -5  -6  -1    0.91    0.19
  -5  -6  -1    0.89    0.17
  -5  -6  -1    0.99    0.19
   5   6   1    1.16    0.21
   5   6   1   -0.76    0.99
   5   6   1    1.26    0.19
   5   6   1    0.74    0.25
  -6  -6  -1   64.15    2.76
  -6  -6  -1   74.99    2.76
   6   6   1   64.50    2.74
  -7  -6  -1   15.27    0.72
  -7  -6  -1   15.55    0.74
  -7  -6  -1   14.67    0.72
  -7  -6  -1   13.93    0.70
   7   6   1   14.96    0.73
   7   6   1   16.02    0.80
   7   6   1   14.58    0.64
  -8  -6  -1    1.29    0.22
  -8  -6  -1    1.30    0.23
   8   6   1    1.33    0.23
   9   6   1   11.92    0.69
  11  -7  -1    5.97    0.43
  11  -7  -1    7.56    0.38
 -11   7   1    6.21    0.42
 -11   7   1    6.54    0.38
 -11   7   1    6.48    0.36
  10  -7  -1    7.69    0.53
  10  -7  -1   10.15    0.45
  10  -7  -1    8.70    0.53
 -10   7   1    8.67    0.49
 -10   7   1    8.78    0.44
 -10   7   1    8.82    0.43
 -10   7   1    7.96    0.56
   9  -7  -1    2.37    0.23
   9  -7  -1    2.25    0.18
   9  -7  -1    2.29    0.26
  -9   7   1    1.60    0.17
  -9   7   1    2.11    0.20
  -9   7   1    1.73    0.18
  -9   7   1    1.86    0.27
  -9   7   1    2.36    0.22
   8  -7  -1    2.04    0.25
   8  -7  -1    1.68    0.16
   8  -7  -1    1.49    0.15
   8  -7  -1    0.72    0.97
   8  -7  -1    2.20    0.21
  -8   7   1    4.12    1.34
  -8   7   1    1.63    0.24
  -8   7   1    1.47    0.16
  -8   7   1    1.89    0.16
  -8   7   1    1.75    0.39
  -8   7   1    1.66    0.20
  -8   7   1    1.63    0.17
   7  -7  -1    3.71    0.79
   7  -7  -1    3.88    0.23
   7  -7  -1    4.10    0.23
   7  -7  -1    3.76    0.29
   7  -7  -1    4.00    0.25
  -7   7   1    3.61    0.24
  -7   7   1    3.69    0.35
  -7   7   1    4.05    0.25
  -7   7   1    2.33    0.91
  -7   7   1    3.60    0.27
  -7   7   1    3.45    0.43
  -7   7   1    3.53    0.21
   6  -7  -1   17.16    0.70
   6  -7  -1   16.91    0.71
   6  -7  -1   17.04    0.71
   6  -7  -1   17.66    0.76
   6  -7  -1   15.25    0.70
   6  -7  -1   19.52    1.87
  -6   7   1   16.19    0.92
  -6   7   1   16.79    0.71
  -6   7   1   18.11    1.42
  -6   7   1   17.09    0.71
  -6   7   1   16.86    0.72
  -6   7   1   16.57    0.69
  -6   7   1   16.14    0.77
   5  -7  -1   26.15    1.02
   5  -7  -1   22.92    0.96
   5  -7  -1   24.45    0.98
   5  -7  -1   24.17    0.96
   5  -7  -1   20.88    0.95
   5  -7  -1   23.45    1.41
   5  -7  -1   23.16    0.96
  -5   7   1   23.79    0.96
  -5   7   1   24.26    0.96
  -5   7   1   23.23    1.01
  -5   7   1   22.20    0.93
  -5   7   1   21.94    1.55
  -5   7   1   21.69    1.14
  -5   7   1   24.35    0.97
   4  -7  -1   24.68    1.06
   4  -7  -1   27.27    1.06
   4  -7  -1   26.71    1.11
   4  -7  -1   24.96    1.06
   4  -7  -1   25.48    1.06
   4  -7  -1   26.40    1.07
  -4   7   1   26.29    1.07
  -4   7   1   25.39    1.11
  -4   7   1   26.15    1.05
  -4   7   1   26.59    1.07
  -4   7   1   29.23    1.63
  -4   7   1   24.91    1.24
   3  -7  -1   40.31    1.60
   3  -7  -1   41.65    1.59
   3  -7  -1   40.60    1.60
   3  -7  -1   38.67    1.63
   3  -7  -1   37.74    1.59
  -3   7   1   37.63    2.06
  -3   7   1   40.57    1.64
  -3   7   1   40.51    1.58
  -3   7   1   39.55    1.76
  -3   7   1   40.35    1.60
  -3   7   1   38.68    1.60
   2  -7  -1    9.60    0.44
   2  -7  -1    9.88    0.46
   2  -7  -1    9.94    0.49
   2  -7  -1    9.79    0.46
   2  -7  -1   10.05    0.44
  -2   7   1    9.93    0.96
  -2   7   1   10.37    0.55
  -2   7   1   10.14    0.45
  -2   7   1    9.91    0.62
  -2   7   1   11.47    0.48
  -2   7   1    9.80    0.45
   1  -7  -1   51.90    2.04
   1  -7  -1   48.92    2.00
   1  -7  -1   48.61    2.02
   1  -7  -1   47.19    2.01
   1  -7  -1   49.84    2.00
  -1   7   1   50.85    1.99
  -1   7   1   56.36    2.80
  -1   7   1   50.29    2.04
  -1   7   1   48.73    2.08
  -1   7   1   49.79    2.00
  -1   7   1   47.96    2.14
  -1   7   1   52.61    2.01
  -1   7   1   52.41    2.45
   0  -7  -1   74.87    3.15
   0  -7  -1   79.77    3.19
   0  -7  -1   81.53    3.21
   0  -7  -1   80.54    3.17
   0  -7  -1   82.49    3.17
   0  -7  -1   78.04    3.19
   0   7   1   82.05    3.17
   0   7   1   82.73    3.58
   0   7   1   79.53    3.18
   0   7   1   81.16    3.20
   0   7   1   81.51    3.30
   0   7   1   77.74    3.25
  -1  -7  -1   18.70    0.81
  -1  -7  -1   20.44    0.86
  -1  -7  -1   19.23    0.83
  -1  -7  -1   21.75    0.86
  -1  -7  -1   19.35    0.87
   1   7   1   19.72    0.86
   1   7   1   20.56    0.96
   1   7   1   19.75    0.82
   1   7   1   20.60    0.86
   1   7   1   19.72    0.84
   1   7   1   18.04    1.29
   1   7   1   20.29    0.93
  -2  -7  -1    0.91    0.18
  -2  -7  -1    1.27    0.13
  -2  -7  -1    1.18    0.13
  -2  -7  -1    1.18    0.17
  -2  -7  -1    0.85    0.16
   2   7   1    1.24    0.15
   2   7   1    0.78    0.21
   2   7   1    0.98    0.12
   2   7   1    0.89    0.78
   2   7   1    0.95    0.21
   2   7   1    0.95    0.18
   2   7   1    0.84    0.14
  -3  -7  -1    0.24    0.15
  -3  -7  -1    0.37    0.17
  -3  -7  -1    0.24    0.15
  -3  -7  -1    0.39    0.12
  -3  -7  -1    0.31    0.13
   3   7   1    0.27    0.15
   3   7   1    0.48    0.24
   3   7   1   -0.34    0.89
   3   7   1    0.37    0.11
   3   7   1    0.27    0.17
   3   7   1    0.20    0.11
  -4  -7  -1    1.13    0.16
  -4  -7  -1    0.92    0.20
  -4  -7  -1    0.90    0.18
  -4  -7  -1    1.38    0.23
   4   7   1    0.43    0.21
   4   7   1    0.70    0.26
   4   7   1    1.29    0.19
   4   7   1    0.96    0.13
   4   7   1    0.05    1.30
  -5  -7  -1    1.91    0.26
  -5  -7  -1    1.65    0.20
   5   7   1    1.90    0.26
   5   7   1    1.96    0.23
  -6  -7  -1    0.54    0.21
  -6  -7  -1    0.72    0.19
  -6  -7  -1    0.82    0.22
  -6  -7  -1    0.68    0.20
   6   7   1    0.67    0.21
   6   7   1    0.76    0.23
  -7  -7  -1   19.79    0.87
  -7  -7  -1   16.66    0.82
  -7  -7  -1   17.33    0.85
  -7  -7  -1   17.01    0.85
   7   7   1   19.51    0.86
  -8  -7  -1    1.39    0.22
  -8  -7  -1    1.43    0.24
   8   7   1    1.34    0.24
  11  -8  -1    6.80    0.36
 -11   8   1    5.79    0.38
 -11   8   1    5.18    0.43
  10  -8  -1   10.64    0.48
  10  -8  -1    9.19    0.50
 -10   8   1    9.78    0.48
 -10   8   1    9.06    0.55
 -10   8   1    9.21    0.51
   9  -8  -1    0.30    0.17
   9  -8  -1    0.25    0.13
   9  -8  -1    0.40    0.12
  -9   8   1   -0.30    0.11
  -9   8   1   -0.05    0.23
  -9   8   1    0.09    0.14
  -9   8   1    0.20    0.15
  -9   8   1    0.18    0.17
   8  -8  -1    1.08    0.20
   8  -8  -1    0.70    0.13
   8  -8  -1    0.81    0.15
  -8   8   1    0.61    0.11
  -8   8   1    1.00    0.25
  -8   8   1    0.88    0.18
  -8   8   1    0.93    0.16
  -8   8   1    0.71    0.14
   7  -8  -1    7.09    0.35
   7  -8  -1    5.88    0.33
   7  -8  -1    7.06    0.40
   7  -8  -1    5.83    1.06
   7  -8  -1    6.40    0.32
  -7   8   1    5.71    0.44
  -7   8   1    5.92    0.35
  -7   8   1    6.46    0.34
  -7   8   1    6.61    0.38
  -7   8   1    6.09    1.96
   6  -8  -1    3.66    0.24
   6  -8  -1    3.16    0.29
   6  -8  -1    2.87    0.22
   6  -8  -1    2.67    0.20
   6  -8  -1    3.43    0.22
  -6   8   1    3.03    0.29
  -6   8   1    3.30    0.23
  -6   8   1    0.72    1.06
  -6   8   1    2.89    0.44
  -6   8   1    3.22    0.25
  -6   8   1    2.94    0.27
   5  -8  -1   17.50    0.75
   5  -8  -1   17.97    0.76
   5  -8  -1   18.58    0.74
   5  -8  -1   18.65    0.81
   5  -8  -1   16.65    0.75
  -5   8   1   18.23    0.77
  -5   8   1   17.83    0.76
  -5   8   1   15.72    0.97
  -5   8   1   17.41    0.82
  -5   8   1   18.03    1.56
  -5   8   1   17.71    0.74
   4  -8  -1    1.10    0.13
   4  -8  -1    1.29    0.18
   4  -8  -1    1.12    0.12
   4  -8  -1    1.10    0.14
   4  -8  -1    0.99    0.13
  -4   8   1    0.77    0.65
  -4   8   1    0.97    0.14
  -4   8   1    0.73    0.28
  -4   8   1    1.06    0.15
  -4   8   1    1.11    0.20
  -4   8   1    1.28    0.12
   3  -8  -1   59.23    2.38
   3  -8  -1   56.05    2.32
   3  -8  -1   59.72    2.32
   3  -8  -1   57.57    2.33
   3  -8  -1   54.76    2.33
  -3   8   1   59.29    2.34
  -3   8   1   58.12    2.52
  -3   8   1   60.14    2.31
  -3   8   1   60.01    2.33
  -3   8   1   57.83    2.38
  -3   8   1   58.05    2.95
   2  -8  -1   57.69    2.36
   2  -8  -1   59.37    2.32
   2  -8  -1   55.24    2.33
   2  -8  -1   56.41    2.33
   2  -8  -1   60.37    2.31
  -2   8   1   57.25    2.50
  -2   8   1   58.53    2.37
  -2   8   1   59.94    2.90
  -2   8   1   57.76    3.24
  -2   8   1   58.00    2.30
  -2   8   1   60.42    2.42
  -2   8   1   56.87    2.32
  -2   8   1   57.57    2.33
   1  -8  -1    1.27    0.20
   1  -8  -1    1.63    0.15
   1  -8  -1    1.93    0.19
   1  -8  -1    1.90    0.18
   1  -8  -1    1.78    0.14
  -1   8   1    1.65    0.16
  -1   8   1    1.75    0.21
  -1   8   1    2.48    0.72
  -1   8   1    0.93    0.90
  -1   8   1    1.35    0.17
  -1   8   1    1.63    0.13
  -1   8   1    1.56    0.25
  -1   8   1    1.98    0.34
  -1   8   1    1.57    0.15
   0  -8  -1   52.30    2.09
   0  -8  -1   54.93    2.15
   0  -8  -1   51.25    2.12
   0   8   1   52.93    2.20
   0   8   1   54.83    2.69
   0   8   1   52.30    2.10
   0   8   1   49.44    2.13
   0   8   1   52.60    2.09
   0   8   1   51.07    2.13
   0   8   1   56.30    3.21
   0   8   1   49.22    2.29
  -1  -8  -1    0.35    0.17
  -1  -8  -1    0.20    0.09
  -1  -8  -1    0.05    0.11
  -1  -8  -1    0.22    0.17
  -1  -8  -1    0.28    0.15
   1   8   1    0.29    0.23
   1   8   1    0.41    0.18
   1   8   1    0.35    0.15
   1   8   1    0.34    0.13
   1   8   1    0.49    0.23
   1   8   1    0.50    0.12
   1   8   1    1.15    1.06
  -2  -8  -1    2.70    0.23
  -2  -8  -1    2.80    0.21
  -2  -8  -1    2.96    0.30
  -2  -8  -1    2.44    0.25
  -2  -8  -1    2.77    0.31
   2   8   1    2.63    0.33
   2   8   1    2.51    0.33
   2   8   1    2.81    0.28
   2   8   1    2.64    0.26
   2   8   1    2.12    1.41
   2   8   1    2.87    0.23
   2   8   1    2.86    0.23
  -3  -8  -1    2.47    0.24
  -3  -8  -1    2.68    0.32
  -3  -8  -1    2.32    0.26
  -3  -8  -1    2.57    0.23
  -3  -8  -1    2.29    0.25
   3   8   1    2.37    0.22
   3   8   1    2.54    0.28
   3   8   1    2.91    0.29
   3   8   1    2.39    0.33
  -4  -8  -1    2.89    0.28
  -4  -8  -1    3.70    0.34
  -4  -8  -1    3.27    0.34
  -4  -8  -1    2.97    0.33
   4   8   1    3.62    0.33
   4   8   1    2.90    0.23
   4   8   1    3.49    0.33
  -5  -8  -1    0.47    0.21
  -5  -8  -1    0.33    0.21
  -5  -8  -1    0.24    0.21
  -5  -8  -1    0.49    0.17
   5   8   1    0.91    0.36
   5   8   1    0.47    0.21
  -6  -8  -1    7.30    0.47
  -6  -8  -1    6.19    0.47
  -6  -8  -1    6.29    0.45
  -6  -8  -1    6.41    0.41
   6   8   1    6.87    0.46
  -7  -8  -1    1.00    0.20
  -7  -8  -1    1.50    0.24
  -7  -8  -1    1.16    0.23
   7   8   1    1.46    0.24
  10  -9  -1    1.94    0.28
  10  -9  -1    1.94    0.20
 -10   9   1    1.35    0.23
 -10   9   1    1.50    0.18
   9  -9  -1    0.47    0.18
   9  -9  -1    0.46    0.15
  -9   9   1    0.58    0.17
  -9   9   1    0.72    0.16
  -9   9   1    0.37    0.18
  -9   9   1    0.73    0.20
   8  -9  -1    0.30    0.12
   8  -9  -1    0.27    0.17
   8  -9  -1    0.38    0.14
  -8   9   1    0.20    0.16
  -8   9   1    0.07    0.18
  -8   9   1    0.16    0.14
  -8   9   1    0.48    0.23
   7  -9  -1    5.39    0.33
   7  -9  -1    5.12    0.30
   7  -9  -1    5.66    0.38
  -7   9   1    5.54    0.32
  -7   9   1    4.82    0.43
  -7   9   1    5.17    0.36
  -7   9   1    5.30    0.33
   6  -9  -1    5.92    0.32
   6  -9  -1    6.97    0.42
   6  -9  -1    6.67    0.36
  -6   9   1    6.12    0.33
  -6   9   1    5.53    0.35
  -6   9   1    5.49    0.44
  -6   9   1    6.08    0.38
   5  -9  -1    3.81    0.33
   5  -9  -1    2.98    0.21
   5  -9  -1    3.33    0.25
   5  -9  -1    2.42    0.23
  -5   9   1    3.44    1.04
  -5   9   1    3.32    0.28
  -5   9   1    3.05    0.26
  -5   9   1    2.69    0.47
  -5   9   1    2.78    0.29
  -5   9   1    3.47    0.24
   4  -9  -1    0.10    0.13
   4  -9  -1    0.24    0.13
   4  -9  -1    0.23    0.18
   4  -9  -1    0.06    0.11
   4  -9  -1    0.12    0.11
  -4   9   1   -0.06    0.14
  -4   9   1    0.00    0.10
  -4   9   1    0.00    0.15
  -4   9   1    0.03    0.18
  -4   9   1    0.31    0.87
  -4   9   1   -0.03    0.21
   3  -9  -1   14.32    0.77
   3  -9  -1   14.95    0.67
   3  -9  -1   15.81    0.65
   3  -9  -1   14.55    0.73
   3  -9  -1   15.16    0.68
  -3   9   1   15.34    0.64
  -3   9   1   14.66    0.67
  -3   9   1   14.82    0.68
  -3   9   1   15.19    0.65
  -3   9   1   15.94    0.83
  -3   9   1   12.89    1.86
  -3   9   1   15.35    0.74
  -3   9   1   15.47    1.67
  -3   9   1   15.44    0.92
   2  -9  -1   10.28    0.47
   2  -9  -1   10.37    0.55
   2  -9  -1    9.52    0.50
   2  -9  -1    8.95    0.49
   2  -9  -1   10.95    0.48
  -2   9   1    9.78    0.48
  -2   9   1    8.57    1.43
  -2   9   1    9.41    0.62
  -2   9   1    9.21    0.45
  -2   9   1   10.47    0.50
  -2   9   1   10.04    1.29
  -2   9   1    9.90    0.74
  -2   9   1   10.44    0.56
  -2   9   1   10.11    0.44
   1  -9  -1    8.93    0.52
   1  -9  -1    9.14    0.48
   1  -9  -1    8.68    0.47
   1  -9  -1    8.47    0.43
  -1   9   1    8.25    0.59
  -1   9   1    8.00    0.65
  -1   9   1    5.95    2.76
  -1   9   1    9.05    0.46
  -1   9   1    8.54    0.49
  -1   9   1    9.03    0.44
  -1   9   1    8.12    1.26
   0  -9  -1    6.81    0.45
   0  -9  -1    6.75    0.37
   0  -9  -1    6.33    0.42
   0  -9  -1    6.99    0.41
   0   9   1    5.40    1.30
   0   9   1    7.07    0.45
   0   9   1    6.05    0.58
   0   9   1    6.77    0.37
   0   9   1    6.96    1.52
   0   9   1    6.41    0.43
   0   9   1    6.77    0.39
   0   9   1    9.24    0.86
  -1  -9  -1    3.47    0.27
  -1  -9  -1    3.52    0.36
  -1  -9  -1    3.34    0.33
  -1  -9  -1    3.25    0.34
   1   9   1    2.91    0.39
   1   9   1    3.76    0.32
   1   9   1    3.38    0.28
   1   9   1    3.49    0.32
   1   9   1    3.58    0.44
   1   9   1    3.70    0.32
   1   9   1    2.34    1.51
  -2  -9  -1   12.76    0.68
  -2  -9  -1   13.49    0.68
  -2  -9  -1   14.08    0.71
  -2  -9  -1   13.43    0.61
   2   9   1   12.68    0.60
   2   9   1   14.03    0.61
   2   9   1   14.24    0.65
   2   9   1   13.14    0.69
  -3  -9  -1    2.46    0.28
  -3  -9  -1    2.99    0.36
  -3  -9  -1    2.91    0.24
  -3  -9  -1    3.09    0.26
  -3  -9  -1    2.76    0.28
   3   9   1    2.85    0.27
   3   9   1    2.62    0.31
   3   9   1    2.76    0.25
  -4  -9  -1    3.19    0.32
  -4  -9  -1    3.24    0.37
  -4  -9  -1    3.57    0.37
   4   9   1    3.69    0.36
   4   9   1    2.79    0.34
  -5  -9  -1    0.43    0.17
  -5  -9  -1    0.66    0.22
  -5  -9  -1    0.09    0.21
  -5  -9  -1    0.30    0.26
   5   9   1    0.81    0.22
  -6  -9  -1    0.23    0.21
  -6  -9  -1    0.64    0.23
   6   9   1    0.36    0.21
  10 -10  -1   16.10    0.73
 -10  10   1   15.22    0.69
 -10  10   1   13.97    0.74
   9 -10  -1    0.28    0.15
   9 -10  -1    0.14    0.18
  -9  10   1    0.15    0.18
  -9  10   1    0.02    0.16
   8 -10  -1    2.40    0.22
   8 -10  -1    2.34    0.31
  -8  10   1    2.07    0.23
  -8  10   1    1.99    0.22
  -8  10   1    2.12    0.20
  -8  10   1    2.01    0.24
   7 -10  -1    6.56    0.62
   7 -10  -1    7.26    0.42
   7 -10  -1    5.69    0.32
  -7  10   1    7.08    0.46
  -7  10   1    6.10    0.46
  -7  10   1    4.98    0.46
   6 -10  -1    1.48    0.18
   6 -10  -1    1.38    0.15
   6 -10  -1    1.56    0.25
  -6  10   1    1.27    0.17
  -6  10   1    1.46    0.19
  -6  10   1    1.06    0.25
  -6  10   1    1.15    0.21
  -6  10   1    1.40    0.20
   5 -10  -1    1.36    0.16
   5 -10  -1    1.05    0.16
   5 -10  -1    1.35    0.18
   5 -10  -1    1.66    0.25
  -5  10   1    1.56    0.20
  -5  10   1    1.32    0.17
  -5  10   1    1.31    0.26
  -5  10   1    1.42    0.16
  -5  10   1    1.53    0.21
   4 -10  -1    1.37    0.18
   4 -10  -1    1.27    0.16
   4 -10  -1    1.22    0.24
   4 -10  -1    1.27    0.16
   4 -10  -1    1.36    0.17
  -4  10   1    1.10    0.25
  -4  10   1    1.32    0.17
  -4  10   1    1.26    0.21
  -4  10   1    1.11    0.15
  -4  10   1    1.45    0.19
   3 -10  -1   11.20    0.52
   3 -10  -1   10.73    0.54
   3 -10  -1   12.26    0.63
   3 -10  -1   11.23    0.54
   3 -10  -1   11.77    0.56
  -3  10   1    9.97    0.55
  -3  10   1   11.60    0.57
  -3  10   1   11.39    0.63
  -3  10   1   11.31    0.51
  -3  10   1   11.89    0.55
   2 -10  -1    4.11    0.34
   2 -10  -1    4.47    0.30
   2 -10  -1    5.00    0.42
   2 -10  -1    4.05    0.33
  -2  10   1    4.78    0.35
  -2  10   1    4.46    0.41
  -2  10   1    4.90    0.33
   1 -10  -1    0.36    0.21
   1 -10  -1    0.38    0.18
   1 -10  -1    0.31    0.15
   1 -10  -1    0.33    0.17
  -1  10   1    0.22    0.21
  -1  10   1    0.45    0.21
  -1  10   1    0.49    0.18
  -1  10   1    0.29    0.16
   0 -10  -1    2.35    0.31
   0 -10  -1    2.28    0.26
   0 -10  -1    2.07    0.26
   0 -10  -1    2.38    0.21
   0  10   1    2.42    0.22
   0  10   1    2.44    0.31
   0  10   1    2.76    0.26
   0  10   1    2.22    0.28
  -1 -10  -1    3.98    0.29
  -1 -10  -1    3.58    0.36
  -1 -10  -1    3.21    0.31
  -1 -10  -1    3.93    0.40
   1  10   1    3.52    0.30
   1  10   1    3.84    0.36
   1  10   1    3.56    0.35
  -2 -10  -1    0.10    0.20
  -2 -10  -1    0.05    0.21
  -2 -10  -1    0.25    0.24
  -2 -10  -1    0.35    0.30
   2  10   1    0.35    0.22
   2  10   1    0.19    0.18
   2  10   1    0.26    0.23
  -3 -10  -1   13.28    0.69
  -3 -10  -1   14.08    0.73
  -3 -10  -1   12.41    0.70
   3  10   1   13.59    0.68
   3  10   1   13.21    0.62
  -4 -10  -1   17.64    0.93
  -4 -10  -1   18.83    0.91
  -4 -10  -1   20.53    0.94
   4  10   1   20.42    0.90
  -5 -10  -1    7.46    0.48
   8 -11  -1   19.50    0.82
   8 -11  -1   19.17    1.05
  -8  11   1   17.79    0.84
  -8  11   1   15.30    0.82
  -8  11   1   16.66    0.83
   7 -11  -1    8.34    0.50
   7 -11  -1    8.60    0.43
  -7  11   1    7.82    0.41
  -7  11   1    8.27    0.44
  -7  11   1    7.98    0.48
  -7  11   1    6.59    0.44
   6 -11  -1    1.20    0.24
   6 -11  -1    1.01    0.18
   6 -11  -1    1.14    0.15
  -6  11   1    0.88    0.22
  -6  11   1    0.95    0.16
  -6  11   1    0.80    0.18
  -6  11   1    0.89    0.19
   5 -11  -1    3.10    0.36
   5 -11  -1    2.95    0.28
   5 -11  -1    2.99    0.35
   5 -11  -1    2.57    0.23
  -5  11   1    3.35    0.25
  -5  11   1    2.44    0.27
  -5  11   1    2.76    0.27
  -5  11   1    2.65    0.24
  -5  11   1    2.18    0.30
   4 -11  -1    1.38    0.18
   4 -11  -1    2.01    0.32
   4 -11  -1    1.75    0.40
   4 -11  -1    1.58    0.17
  -4  11   1    1.79    0.25
  -4  11   1    1.43    0.28
   3 -11  -1    0.84    0.47
   3 -11  -1    1.05    0.18
   3 -11  -1    0.69    0.17
   3 -11  -1    1.01    0.18
  -3  11   1    1.28    0.43
  -3  11   1    0.98    0.23
  -3  11   1    1.30    0.26
   2 -11  -1    5.34    0.37
   2 -11  -1    4.24    0.35
   2 -11  -1    4.99    0.37
  -2  11   1    5.85    0.50
  -2  11   1    4.94    0.48
  -2  11   1    5.35    0.52
   1 -11  -1    0.46    0.22
   1 -11  -1    0.17    0.16
   1 -11  -1    0.14    0.23
   1 -11  -1    0.03    0.17
  -1  11   1   -0.23    0.22
  -1  11   1    0.02    0.22
  -1  11   1    0.13    0.19
  -1  11   1    0.32    0.18
   0 -11  -1    7.42    0.51
   0 -11  -1    8.94    0.57
   0 -11  -1    8.17    0.51
   0 -11  -1    8.69    0.45
   0  11   1    9.47    0.51
   0  11   1    8.42    0.47
   0  11   1    8.34    0.57
  -1 -11  -1    8.89    0.57
  -1 -11  -1    8.40    0.53
  -1 -11  -1    8.74    0.53
  -1 -11  -1    8.34    0.46
   1  11   1    9.07    0.47
   1  11   1    9.33    0.53
  -2 -11  -1    0.14    0.21
  -2 -11  -1    0.08    0.21
  -2 -11  -1   -0.06    0.14
  -2 -11  -1    0.28    0.23
   2  11   1    0.42    0.21
   2  11   1    0.39    0.17
  -3 -11  -1    5.61    0.45
  -3 -11  -1    4.85    0.42
   3  11   1    5.09    0.40
   7 -12  -1    0.52    0.22
   7 -12  -1    0.44    0.24
  -7  12   1    0.43    0.16
   6 -12  -1    0.04    0.31
   6 -12  -1    0.25    0.16
  -6  12   1    0.12    0.19
  -6  12   1    0.37    0.24
   5 -12  -1    6.25    0.48
   5 -12  -1    6.28    0.37
  -5  12   1    6.83    0.44
  -5  12   1    5.48    0.38
   4 -12  -1    6.27    0.37
   4 -12  -1    7.12    0.50
   4 -12  -1    5.16    0.37
  -4  12   1    6.64    0.43
  -4  12   1    5.34    0.38
   3 -12  -1    1.88    0.21
   3 -12  -1    1.62    0.21
   3 -12  -1    1.75    0.31
  -3  12   1    1.91    0.22
  -3  12   1    2.04    0.26
   2 -12  -1    3.27    0.38
   2 -12  -1    3.75    0.30
   2 -12  -1    2.88    0.32
   2 -12  -1    4.09    0.44
  -2  12   1    3.04    0.27
  -2  12   1    3.53    0.36
   1 -12  -1    0.19    0.18
   1 -12  -1    0.25    0.16
   1 -12  -1    0.21    0.25
  -1  12   1    0.34    0.18
  -1  12   1    0.33    0.22
   0 -12  -1    0.25    0.15
   0 -12  -1    0.53    0.48
   0 -12  -1    0.54    0.32
   0  12   1    0.22    0.17
  -1 -12  -1    4.36    0.41
  -1 -12  -1    3.75    0.36
   1  12   1    3.83    0.37
  -3  13  -2    0.16    0.16
   3 -13   2   -0.15    0.23
  -4  13  -2    1.82    0.25
   1  12  -2    1.13    0.25
   1  12  -2    0.97    0.19
  -1 -12   2    1.21    0.25
  -1 -12   2    1.25    0.23
   0  12  -2    2.18    0.24
   0  12  -2    2.22    0.27
   0  12  -2    1.85    0.28
   0 -12   2    2.03    0.27
   0 -12   2    2.37    0.34
  -1  12  -2    1.71    0.23
  -1  12  -2    1.86    0.23
  -1  12  -2    1.71    0.26
   1 -12   2    1.62    0.23
   1 -12   2    1.87    0.20
   1 -12   2    1.95    0.31
   1 -12   2    1.60    0.23
  -2  12  -2    1.47    0.26
  -2  12  -2    1.65    0.21
   2 -12   2    1.70    0.23
   2 -12   2    1.62    0.29
   2 -12   2    1.96    0.20
   2 -12   2    1.37    0.23
  -3  12  -2    3.34    0.32
  -3  12  -2    3.77    0.32
   3 -12   2    3.12    0.31
   3 -12   2    3.82    0.42
   3 -12   2    3.27    0.28
   3 -12   2    3.16    0.28
  -4  12  -2   -0.01    0.20
  -4  12  -2    0.33    0.18
   4 -12   2    0.38    0.15
   4 -12   2    0.26    0.23
   4 -12   2    0.33    0.16
  -5  12  -2    3.23    0.30
  -5  12  -2    2.88    0.26
   5 -12   2    3.48    0.28
   5 -12   2    3.43    0.37
  -6  12  -2    0.18    0.16
  -6  12  -2    0.65    0.22
   6 -12   2    0.25    0.20
   6 -12   2    0.51    0.19
  -7  12  -2   16.21    0.77
   7 -12   2   18.79    0.85
   3  11  -2   10.97    0.60
   3  11  -2    8.89    0.50
  -3 -11   2    9.97    0.66
  -3 -11   2   10.71    0.59
   2  11  -2    5.31    0.42
   2  11  -2    5.88    0.36
  -2 -11   2    6.02    0.45
  -2 -11   2    4.69    0.43
  -2 -11   2    4.91    0.42
   1  11  -2    0.48    0.18
   1  11  -2    0.34    0.17
   1  11  -2    0.67    0.24
  -1 -11   2    0.60    0.26
  -1 -11   2    0.42    0.21
  -1 -11   2    0.43    0.15
  -1 -11   2    0.55    0.21
   0  11  -2   12.12    0.62
   0  11  -2   12.70    0.70
   0  11  -2   13.04    0.62
   0  11  -2   11.63    0.68
   0  11  -2   13.14    0.67
   0 -11   2   11.66    0.65
   0 -11   2   12.61    0.66
   0 -11   2   12.97    0.71
   0 -11   2   14.11    0.63
  -1  11  -2   -0.38    0.18
  -1  11  -2    0.13    0.23
  -1  11  -2    0.03    0.21
  -1  11  -2   -0.14    0.24
   1 -11   2    0.41    0.15
   1 -11   2    0.38    0.19
   1 -11   2    0.17    0.20
   1 -11   2    0.10    0.27
  -2  11  -2    2.95    0.34
  -2  11  -2    2.84    0.31
  -2  11  -2    2.56    0.24
  -2  11  -2    2.86    0.29
   2 -11   2    2.87    0.38
   2 -11   2    3.23    0.28
   2 -11   2    2.65    0.23
   2 -11   2    3.68    0.33
  -3  11  -2    0.20    0.21
  -3  11  -2    0.12    0.24
  -3  11  -2    0.30    0.20
  -3  11  -2    0.52    0.18
   3 -11   2    0.31    0.15
   3 -11   2    0.45    0.22
   3 -11   2    0.49    0.16
   3 -11   2    0.49    0.17
  -4  11  -2   11.45    0.61
  -4  11  -2   12.10    0.63
   4 -11   2   12.50    0.56
   4 -11   2   13.37    0.67
   4 -11   2   10.12    0.56
   4 -11   2   11.52    0.58
  -5  11  -2    1.15    0.19
  -5  11  -2    0.72    0.25
  -5  11  -2    0.85    0.19
  -5  11  -2    1.06    0.26
   5 -11   2    1.02    0.18
   5 -11   2    1.29    0.24
   5 -11   2    0.98    0.25
  -6  11  -2    0.11    0.16
  -6  11  -2   -0.19    0.18
  -6  11  -2    0.06    0.29
  -6  11  -2   -0.09    0.15
   6 -11   2    0.16    0.14
   6 -11   2    0.03    0.14
   6 -11   2    0.03    0.20
  -7  11  -2    1.59    0.20
  -7  11  -2    2.23    0.27
  -7  11  -2    2.12    0.24
   7 -11   2    2.56    0.25
   7 -11   2    2.55    0.32
  -8  11  -2    8.47    0.49
  -8  11  -2    9.42    0.53
   8 -11   2   10.60    0.56
   8 -11   2   10.69    0.52
   5  10  -2    0.94    0.25
  -5 -10   2    1.12    0.23
   4  10  -2    8.49    0.50
  -4 -10   2    7.02    0.44
  -4 -10   2    7.04    0.48
  -4 -10   2    7.30    0.48
  -4 -10   2    7.85    0.49
   3  10  -2    3.55    0.38
   3  10  -2    3.43    0.29
   3  10  -2    3.84    0.39
  -3 -10   2    3.57    0.34
  -3 -10   2    3.72    0.38
  -3 -10   2    3.55    0.36
  -3 -10   2    3.38    0.35
   2  10  -2    2.04    0.21
   2  10  -2    1.68    0.20
   2  10  -2    2.03    0.29
   2  10  -2    1.76    0.25
  -2 -10   2    1.90    0.26
  -2 -10   2    1.59    0.18
  -2 -10   2    1.38    0.23
  -2 -10   2    1.68    0.27
   1  10  -2   -0.04    0.21
   1  10  -2    0.09    0.20
   1  10  -2    0.01    0.15
   1  10  -2    0.07    0.14
  -1 -10   2    0.20    0.19
  -1 -10   2    0.35    0.13
  -1 -10   2    0.16    0.20
  -1 -10   2    0.00    0.21
   0  10  -2   11.95    0.64
   0  10  -2   11.19    0.64
   0  10  -2   12.44    0.58
   0  10  -2   12.30    0.61
   0 -10   2   12.22    0.55
   0 -10   2   11.26    0.61
   0 -10   2   12.40    0.65
   0 -10   2   11.18    0.61
  -1  10  -2    0.82    0.20
  -1  10  -2    0.85    0.32
  -1  10  -2    0.56    0.33
  -1  10  -2    0.70    0.17
  -1  10  -2    0.78    0.23
  -1  10  -2    0.84    0.21
   1 -10   2    0.94    0.15
   1 -10   2    0.84    0.19
   1 -10   2    1.15    0.24
   1 -10   2    0.95    0.20
  -2  10  -2   10.44    0.57
  -2  10  -2   10.53    0.61
  -2  10  -2   10.30    0.68
  -2  10  -2    9.54    0.81
  -2  10  -2   10.29    0.55
  -2  10  -2   10.16    0.51
   2 -10   2   11.13    0.59
   2 -10   2   10.86    0.54
   2 -10   2   10.77    0.50
   2 -10   2   10.32    0.54
  -3  10  -2    9.32    0.47
  -3  10  -2    8.34    0.45
  -3  10  -2    8.83    0.57
  -3  10  -2    9.17    0.50
  -3  10  -2    9.20    0.62
   3 -10   2    9.40    0.45
   3 -10   2    8.92    0.47
   3 -10   2    9.88    0.54
   3 -10   2    9.46    0.48
  -4  10  -2    3.13    0.38
  -4  10  -2    3.07    0.27
  -4  10  -2    3.38    0.32
  -4  10  -2    2.48    0.29
  -4  10  -2    3.18    0.26
   4 -10   2    3.55    0.36
   4 -10   2    2.66    0.26
   4 -10   2    3.06    0.28
   4 -10   2    3.60    0.26
  -5  10  -2    0.02    0.15
  -5  10  -2    0.05    0.13
  -5  10  -2    0.24    0.21
  -5  10  -2    0.10    0.17
  -5  10  -2    0.11    0.15
   5 -10   2   -0.03    0.12
   5 -10   2   -0.13    0.10
   5 -10   2    0.02    0.14
   5 -10   2    0.18    0.18
   5 -10   2    0.04    0.13
  -6  10  -2    0.49    0.18
  -6  10  -2    0.49    0.21
  -6  10  -2    0.27    0.14
  -6  10  -2    0.51    0.16
  -6  10  -2    0.48    0.17
   6 -10   2    0.37    0.14
   6 -10   2    0.47    0.19
   6 -10   2    0.66    0.15
   6 -10   2    0.38    0.14
  -7  10  -2    0.82    0.19
  -7  10  -2    1.04    0.18
  -7  10  -2    0.80    0.20
  -7  10  -2    0.88    0.21
  -7  10  -2    0.72    0.34
   7 -10   2    0.78    0.15
   7 -10   2    0.71    0.26
   7 -10   2    0.70    0.15
   7 -10   2    0.77    0.16
  -8  10  -2    0.07    0.14
  -8  10  -2    0.20    0.15
  -8  10  -2    0.36    0.18
   8 -10   2    0.19    0.15
   8 -10   2    0.33    0.19
  -9  10  -2    5.48    0.35
  -9  10  -2    6.24    0.41
  -9  10  -2    4.99    0.35
   9 -10   2    6.26    0.35
   9 -10   2    6.30    0.42
 -10  10  -2    1.23    0.21
 -10  10  -2    1.33    0.18
   6   9  -2    1.01    0.15
   6   9  -2    1.31    0.26
  -6  -9   2    1.02    0.17
  -6  -9   2    1.60    0.36
  -6  -9   2    1.43    0.25
   5   9  -2    5.20    0.42
  -5  -9   2    4.53    0.34
  -5  -9   2    5.09    0.40
  -5  -9   2    5.51    0.42
  -5  -9   2    5.29    0.41
   4   9  -2    3.94    0.39
   4   9  -2    3.41    0.32
  -4  -9   2    2.98    0.34
  -4  -9   2    3.18    0.26
   3   9  -2   25.18    1.07
   3   9  -2   24.85    1.10
   3   9  -2   24.77    1.02
  -3  -9   2   22.38    1.02
  -3  -9   2   24.93    1.10
  -3  -9   2   24.24    1.08
  -3  -9   2   23.58    1.08
   2   9  -2    0.79    0.21
   2   9  -2    0.75    0.15
   2   9  -2    0.83    0.20
   2   9  -2    0.52    0.15
  -2  -9   2    0.65    0.19
  -2  -9   2    0.58    0.19
  -2  -9   2    0.54    0.13
  -2  -9   2    0.57    0.14
  -2  -9   2    0.64    0.19
   1   9  -2   11.55    0.59
   1   9  -2   11.42    0.53
   1   9  -2    8.60    1.70
   1   9  -2    9.29    0.68
   1   9  -2   12.03    0.73
   1   9  -2   12.00    0.57
   1   9  -2   10.25    0.74
  -1  -9   2   11.58    0.51
  -1  -9   2   10.85    0.58
  -1  -9   2   10.53    0.58
  -1  -9   2   10.83    0.49
  -1  -9   2   12.25    0.60
   0   9  -2   23.98    1.06
   0   9  -2   24.67    1.00
   0   9  -2   23.54    2.09
   0   9  -2   23.28    1.04
   0   9  -2   24.21    1.02
   0   9  -2   24.17    1.23
   0   9  -2   25.71    2.76
   0   9  -2   22.90    1.11
   0  -9   2   23.21    0.98
   0  -9   2   22.89    1.05
   0  -9   2   23.76    1.03
   0  -9   2   23.10    1.03
  -1   9  -2   39.52    1.62
  -1   9  -2   41.15    1.73
  -1   9  -2   39.36    1.85
  -1   9  -2   44.24    2.57
  -1   9  -2   39.74    1.65
  -1   9  -2   43.53    1.67
  -1   9  -2   38.90    2.99
  -1   9  -2   39.75    1.68
   1  -9   2   38.42    1.64
   1  -9   2   39.70    1.61
   1  -9   2   36.74    1.57
   1  -9   2   40.51    1.67
   1  -9   2   37.75    1.63
  -2   9  -2    0.57    0.18
  -2   9  -2    0.59    0.87
  -2   9  -2    0.88    0.16
  -2   9  -2    0.85    0.17
  -2   9  -2    0.55    0.23
  -2   9  -2    0.63    0.13
  -2   9  -2   -0.77    1.21
  -2   9  -2    0.87    0.33
   2  -9   2    0.71    0.15
   2  -9   2    0.83    0.13
   2  -9   2    0.69    0.17
   2  -9   2    0.84    0.18
  -3   9  -2    5.95    1.32
  -3   9  -2    5.24    0.33
  -3   9  -2    4.01    0.49
  -3   9  -2    5.02    1.05
  -3   9  -2    4.33    0.29
  -3   9  -2    4.96    0.43
  -3   9  -2    4.56    0.31
   3  -9   2    4.99    0.32
   3  -9   2    4.78    0.28
   3  -9   2    5.10    0.31
   3  -9   2    4.72    0.26
   3  -9   2    5.16    0.36
  -4   9  -2   31.52    1.42
  -4   9  -2   36.26    1.36
  -4   9  -2   34.59    2.92
  -4   9  -2   32.47    1.35
  -4   9  -2   33.71    2.32
  -4   9  -2   32.61    1.37
  -4   9  -2   33.16    1.35
  -4   9  -2   32.79    1.45
   4  -9   2   33.54    1.40
   4  -9   2   32.07    1.32
   4  -9   2   32.49    1.36
   4  -9   2   32.09    1.34
   4  -9   2   31.75    1.34
   4  -9   2   32.65    1.35
  -5   9  -2    3.64    0.27
  -5   9  -2    3.35    0.27
  -5   9  -2    3.86    0.52
  -5   9  -2    3.61    0.25
  -5   9  -2    3.59    1.14
  -5   9  -2    2.90    0.48
   5  -9   2    3.09    0.21
   5  -9   2    3.37    0.24
   5  -9   2    3.50    0.24
   5  -9   2    3.57    0.26
   5  -9   2    3.90    0.32
  -6   9  -2    5.03    0.32
  -6   9  -2    4.92    0.35
  -6   9  -2    5.44    0.34
  -6   9  -2    5.12    0.30
  -6   9  -2    5.29    0.41
   6  -9   2    4.68    0.29
   6  -9   2    5.56    1.10
   6  -9   2    5.71    0.30
   6  -9   2    4.57    0.25
   6  -9   2    4.40    0.27
   6  -9   2    5.20    0.31
  -7   9  -2    0.54    0.14
  -7   9  -2    0.42    0.15
  -7   9  -2    0.33    0.20
  -7   9  -2    0.56    0.17
  -7   9  -2    0.51    0.18
   7  -9   2    0.55    0.19
   7  -9   2    0.58    0.14
   7  -9   2    0.46    0.12
   7  -9   2    0.61    0.14
  -8   9  -2    2.62    0.32
  -8   9  -2    2.88    0.26
  -8   9  -2    3.00    0.31
  -8   9  -2    3.16    0.26
   8  -9   2    2.72    0.32
   8  -9   2    3.08    0.25
   8  -9   2    2.95    0.22
  -9   9  -2    1.80    0.23
  -9   9  -2    1.44    0.18
  -9   9  -2    1.74    0.20
   9  -9   2    1.86    0.24
   9  -9   2    2.20    0.20
 -10   9  -2    0.76    0.20
 -10   9  -2    0.78    0.17
  10  -9   2    1.01    0.16
  10  -9   2    0.99    0.21
   7   8  -2    0.12    0.12
  -7  -8   2    0.53    0.18
   6   8  -2    5.12    0.41
   6   8  -2    4.68    0.29
  -6  -8   2    3.75    0.34
  -6  -8   2    4.90    0.40
  -6  -8   2    5.28    0.40
  -6  -8   2    4.78    0.38
   5   8  -2    2.08    0.26
   5   8  -2    1.96    0.27
  -5  -8   2    1.75    0.25
  -5  -8   2    1.59    0.23
  -5  -8   2    1.56    0.24
  -5  -8   2    1.44    0.21
   4   8  -2   12.84    0.58
   4   8  -2   13.29    0.64
   4   8  -2   12.85    0.67
  -4  -8   2   12.73    0.64
  -4  -8   2   12.00    0.65
  -4  -8   2   12.52    0.60
  -4  -8   2   14.43    0.67
   3   8  -2    1.50    0.21
   3   8  -2    1.46    0.15
   3   8  -2    1.99    0.31
   3   8  -2    2.44    1.62
   3   8  -2    1.47    0.25
   3   8  -2    1.66    0.16
  -3  -8   2    1.79    0.23
  -3  -8   2    1.61    0.24
  -3  -8   2    1.54    0.17
  -3  -8   2    1.43    0.15
  -3  -8   2    1.40    0.20
   2   8  -2    6.09    0.47
   2   8  -2    5.37    0.31
   2   8  -2    6.02    0.39
   2   8  -2    5.71    0.32
   2   8  -2    5.56    1.29
  -2  -8   2    5.83    0.30
  -2  -8   2    6.22    0.38
  -2  -8   2    6.36    0.39
  -2  -8   2    5.38    0.30
  -2  -8   2    5.59    0.39
   1   8  -2    0.96    0.17
   1   8  -2    1.02    0.19
   1   8  -2    1.16    1.00
   1   8  -2    1.14    0.27
   1   8  -2    1.43    0.19
   1   8  -2    1.01    0.24
   1   8  -2    1.10    0.14
  -1  -8   2    1.10    0.11
  -1  -8   2    1.20    0.13
  -1  -8   2    0.96    0.18
  -1  -8   2    1.13    0.11
  -1  -8   2    0.84    0.17
  -1  -8   2    1.15    0.18
   0   8  -2   15.52    1.35
   0   8  -2   17.48    1.73
   0   8  -2   16.64    0.71
   0   8  -2   15.78    0.88
   0   8  -2   16.15    0.69
   0   8  -2   15.11    0.79
   0   8  -2   16.04    0.73
   0   8  -2   17.34    0.75
   0  -8   2   16.49    0.68
   0  -8   2   16.02    0.72
   0  -8   2   15.80    0.75
   0  -8   2   16.19    0.74
   0  -8   2   15.22    0.66
  -1   8  -2    0.40    0.24
  -1   8  -2    0.39    0.16
  -1   8  -2    0.50    0.72
  -1   8  -2    0.47    0.16
  -1   8  -2    0.47    0.12
  -1   8  -2    0.58    0.14
  -1   8  -2    0.40    0.57
  -1   8  -2    0.47    0.10
   1  -8   2    0.33    0.06
   1  -8   2    0.72    0.11
   1  -8   2    0.45    0.14
   1  -8   2    0.54    0.15
   1  -8   2    0.45    0.08
   1  -8   2    0.70    0.14
  -2   8  -2    0.23    0.17
  -2   8  -2    0.09    0.12
  -2   8  -2    0.21    0.14
  -2   8  -2    0.21    0.25
  -2   8  -2    0.06    0.61
  -2   8  -2    0.23    0.82
  -2   8  -2   -0.02    0.09
  -2   8  -2    0.01    0.11
   2  -8   2    0.02    0.05
   2  -8   2    0.08    0.09
   2  -8   2   -0.02    0.08
   2  -8   2    0.06    0.14
   2  -8   2    0.03    0.12
   2  -8   2    0.15    0.11
  -3   8  -2    2.24    0.19
  -3   8  -2    1.81    0.87
  -3   8  -2    2.34    0.18
  -3   8  -2    2.12    0.26
  -3   8  -2    2.23    0.20
  -3   8  -2    2.05    0.17
  -3   8  -2    1.38    0.69
  -3   8  -2    2.12    0.24
  -3   8  -2    2.05    0.38
   3  -8   2    2.13    0.12
   3  -8   2    2.20    0.20
   3  -8   2    2.23    0.25
   3  -8   2    2.16    0.16
   3  -8   2    2.28    0.21
   3  -8   2    2.30    0.18
   3  -8   2    1.78    0.18
  -4   8  -2    1.20    0.15
  -4   8  -2    0.99    0.32
  -4   8  -2    1.17    0.14
  -4   8  -2    1.06    0.12
  -4   8  -2    1.07    0.16
  -4   8  -2    0.86    0.18
  -4   8  -2    1.09    0.68
   4  -8   2    1.26    0.12
   4  -8   2    1.28    0.18
   4  -8   2    1.27    0.14
   4  -8   2    1.28    0.15
   4  -8   2    1.14    0.13
   4  -8   2    1.22    0.51
   4  -8   2    1.08    0.15
  -5   8  -2   -0.15    0.13
  -5   8  -2    0.00    0.10
  -5   8  -2   -0.17    0.15
  -5   8  -2    0.10    0.12
  -5   8  -2    0.06    0.26
  -5   8  -2    0.04    0.12
  -5   8  -2    0.16    0.67
   5  -8   2    0.03    0.14
   5  -8   2   -0.06    0.10
   5  -8   2    0.09    0.09
   5  -8   2    0.10    0.51
   5  -8   2    0.01    0.10
   5  -8   2    0.76    0.71
   5  -8   2    0.14    0.10
   5  -8   2    0.08    0.11
  -6   8  -2    3.54    0.95
  -6   8  -2    3.33    0.25
  -6   8  -2    3.73    0.25
  -6   8  -2    3.15    0.28
  -6   8  -2    3.23    0.30
  -6   8  -2    2.92    0.21
  -6   8  -2    3.36    0.27
  -6   8  -2    3.50    0.48
   6  -8   2    4.03    0.83
   6  -8   2    3.54    0.24
   6  -8   2    3.38    0.21
   6  -8   2    3.74    0.29
  -7   8  -2    0.69    0.13
  -7   8  -2    0.91    0.11
  -7   8  -2    1.19    0.34
  -7   8  -2    0.33    1.08
  -7   8  -2    0.72    0.17
  -7   8  -2    1.31    0.25
  -7   8  -2    0.72    0.14
  -7   8  -2    0.99    0.17
   7  -8   2    0.92    0.11
   7  -8   2   -0.29    0.81
   7  -8   2    0.80    0.13
   7  -8   2    0.84    0.14
   7  -8   2    0.82    0.17
  -8   8  -2   14.08    0.65
  -8   8  -2   14.70    0.63
  -8   8  -2   15.20    0.66
  -8   8  -2   14.53    0.70
  -8   8  -2   14.28    0.74
   8  -8   2   15.35    0.66
   8  -8   2   15.89    0.71
   8  -8   2   14.60    0.66
  -9   8  -2    8.29    0.47
  -9   8  -2    7.74    0.53
  -9   8  -2    8.42    0.40
  -9   8  -2    6.91    0.41
  -9   8  -2    8.50    0.44
   9  -8   2    9.46    0.43
   9  -8   2    9.19    0.48
   9  -8   2    7.63    0.42
 -10   8  -2    1.04    0.18
 -10   8  -2    1.34    0.21
 -10   8  -2    1.12    0.16
  10  -8   2    1.74    0.23
  10  -8   2    1.31    0.16
 -11   8  -2    2.30    0.27
 -11   8  -2    2.12    0.20
  11  -8   2    2.05    0.28
  11  -8   2    2.50    0.22
   8   7  -2    0.52    0.21
  -8  -7   2    0.86    0.25
  -8  -7   2    0.45    0.19
   7   7  -2    8.35    0.40
   7   7  -2    8.71    0.51
  -7  -7   2    7.70    0.49
  -7  -7   2    8.18    0.48
  -7  -7   2    7.98    0.46
  -7  -7   2    7.68    0.50
   6   7  -2    1.96    0.26
   6   7  -2    1.45    0.25
   6   7  -2    1.65    0.16
  -6  -7   2    1.66    0.24
  -6  -7   2    1.80    0.24
  -6  -7   2    1.65    0.23
  -6  -7   2    1.20    0.20
   5   7  -2    0.72    0.21
   5   7  -2    0.81    0.20
  -5  -7   2    0.55    0.17
  -5  -7   2    0.52    0.18
  -5  -7   2    0.79    0.16
  -5  -7   2    0.82    0.19
   4   7  -2   -0.01    0.22
   4   7  -2    0.16    0.11
   4   7  -2    0.16    0.17
   4   7  -2    0.04    0.16
   4   7  -2   -0.65    1.15
  -4  -7   2    0.03    0.14
  -4  -7   2    0.00    0.15
  -4  -7   2    0.22    0.15
  -4  -7   2    0.19    0.21
   3   7  -2    5.65    1.13
   3   7  -2    6.58    0.46
   3   7  -2    6.28    0.32
   3   7  -2    5.92    0.31
   3   7  -2    5.60    0.38
   3   7  -2    6.35    0.37
  -3  -7   2    6.29    0.37
  -3  -7   2    6.04    0.31
  -3  -7   2    6.52    0.37
  -3  -7   2    6.10    0.38
  -3  -7   2    5.97    0.32
   2   7  -2    0.03    0.09
   2   7  -2   -0.06    0.73
   2   7  -2   -0.02    0.14
   2   7  -2    0.14    0.10
   2   7  -2    0.14    0.19
   2   7  -2    0.05    0.12
  -2  -7   2    0.11    0.08
  -2  -7   2    0.15    0.14
  -2  -7   2    0.06    0.09
  -2  -7   2    0.12    0.08
  -2  -7   2    0.01    0.13
   1   7  -2   12.24    0.56
   1   7  -2   11.97    0.58
   1   7  -2   12.35    0.58
   1   7  -2   12.54    0.68
   1   7  -2   12.68    1.06
   1   7  -2   12.32    0.54
   1   7  -2   12.54    0.63
  -1  -7   2   12.42    0.53
  -1  -7   2   13.09    0.57
  -1  -7   2   11.71    0.58
  -1  -7   2   12.35    0.52
  -1  -7   2   13.12    0.57
  -1  -7   2   12.27    0.52
   0   7  -2    6.69    0.32
   0   7  -2    5.34    0.69
   0   7  -2    6.04    0.87
   0   7  -2    5.94    0.33
   0   7  -2    6.77    0.35
   0   7  -2    6.35    0.47
   0   7  -2    6.36    0.41
   0   7  -2    6.72    0.37
   0  -7   2    5.99    0.35
   0  -7   2    6.29    0.29
   0  -7   2    6.09    0.31
   0  -7   2    6.32    0.28
   0  -7   2    6.57    0.34
   0  -7   2    6.54    0.34
   0  -7   2    6.17    0.30
  -1   7  -2   97.37    3.91
  -1   7  -2   96.45    3.76
  -1   7  -2   90.45    3.75
  -1   7  -2   97.34    3.82
  -1   7  -2   95.50    3.77
  -1   7  -2   97.80    4.40
  -1   7  -2   96.70    3.80
   1  -7   2   97.63    3.77
   1  -7   2   90.42    3.75
   1  -7   2   96.42    3.77
   1  -7   2   92.11    3.74
   1  -7   2   94.88    3.79
   1  -7   2   94.29    3.74
   1  -7   2   96.76    3.77
  -2   7  -2    1.91    0.27
  -2   7  -2    1.94    0.15
  -2   7  -2    2.23    0.31
  -2   7  -2    2.00    0.19
  -2   7  -2    1.86    0.15
  -2   7  -2    2.13    0.23
  -2   7  -2    2.51    0.17
  -2   7  -2    1.41    0.59
  -2   7  -2    1.30    0.50
   2  -7   2    1.55    0.21
   2  -7   2    2.19    0.19
   2  -7   2    1.61    0.14
   2  -7   2    2.39    0.19
   2  -7   2    1.89    0.16
   2  -7   2    1.87    0.15
   2  -7   2    2.19    0.18
   2  -7   2    1.92    0.12
   2  -7   2    2.26    0.17
  -3   7  -2    4.70    0.27
  -3   7  -2    4.96    0.25
  -3   7  -2    4.66    0.28
  -3   7  -2    4.78    0.26
  -3   7  -2    4.39    0.46
  -3   7  -2    4.41    0.68
  -3   7  -2    4.84    0.34
   3  -7   2    4.32    0.46
   3  -7   2    5.29    0.31
   3  -7   2    4.91    0.25
   3  -7   2    5.03    0.21
   3  -7   2    4.61    0.45
   3  -7   2    4.90    0.24
   3  -7   2    4.72    0.25
   3  -7   2    5.00    0.27
   3  -7   2    4.69    0.60
  -4   7  -2   37.61    1.65
  -4   7  -2   36.93    1.46
  -4   7  -2   36.79    1.47
  -4   7  -2   36.09    1.48
  -4   7  -2   38.23    1.52
  -4   7  -2   34.16    1.98
   4  -7   2   36.99    1.44
   4  -7   2   39.49    1.45
   4  -7   2   32.33    1.47
   4  -7   2   33.01    1.46
   4  -7   2   38.75    1.47
   4  -7   2   38.33    1.48
   4  -7   2   34.08    1.54
   4  -7   2   37.69    1.46
   4  -7   2   36.03    1.50
   4  -7   2   33.41    1.83
   4  -7   2   35.90    1.88
  -5   7  -2   60.76    2.41
  -5   7  -2   59.43    2.61
  -5   7  -2   61.72    2.42
  -5   7  -2   60.43    2.48
  -5   7  -2   60.32    2.44
  -5   7  -2   62.40    3.00
  -5   7  -2   60.26    2.43
   5  -7   2   61.75    2.46
   5  -7   2   66.43    2.89
   5  -7   2   61.04    2.42
   5  -7   2   63.98    2.47
   5  -7   2   56.03    2.42
   5  -7   2   62.18    2.43
   5  -7   2   58.72    2.40
  -6   7  -2   21.60    1.14
  -6   7  -2   22.96    0.91
  -6   7  -2   22.15    0.93
  -6   7  -2   21.66    0.99
  -6   7  -2   21.72    0.95
  -6   7  -2   22.23    0.93
  -6   7  -2   21.46    1.65
   6  -7   2   23.17    0.94
   6  -7   2   23.13    0.91
   6  -7   2   22.59    0.93
   6  -7   2   22.58    1.50
   6  -7   2   23.31    0.96
   6  -7   2   22.44    0.97
  -7   7  -2    0.84    0.13
  -7   7  -2    0.88    0.14
  -7   7  -2    0.52    0.29
  -7   7  -2    0.78    0.19
  -7   7  -2    0.42    0.89
  -7   7  -2    0.75    0.16
  -7   7  -2    0.85    0.11
  -7   7  -2    1.07    0.17
   7  -7   2    0.90    0.13
   7  -7   2    0.87    0.64
   7  -7   2    0.95    0.11
   7  -7   2    0.85    0.15
   7  -7   2    1.06    0.18
  -8   7  -2   16.82    0.74
  -8   7  -2   17.42    0.84
  -8   7  -2   19.15    1.99
  -8   7  -2   18.39    0.73
  -8   7  -2   16.84    0.74
  -8   7  -2   17.49    0.78
   8  -7   2   15.43    0.71
   8  -7   2   17.43    0.78
   8  -7   2   17.84    0.74
   8  -7   2   18.80    1.77
   8  -7   2   17.45    0.75
  -9   7  -2   36.05    1.64
  -9   7  -2   39.79    1.56
  -9   7  -2   37.55    1.61
  -9   7  -2   38.54    1.58
   9  -7   2   41.74    1.58
   9  -7   2   39.47    1.58
   9  -7   2   37.64    1.61
 -10   7  -2    8.68    0.75
 -10   7  -2    9.06    0.52
 -10   7  -2    9.50    0.48
 -10   7  -2    9.30    0.46
  10  -7   2   10.30    0.52
  10  -7   2   10.05    0.47
  10  -7   2    9.39    0.48
 -11   7  -2    0.24    0.15
 -11   7  -2    0.10    0.19
 -11   7  -2    0.17    0.13
  11  -7   2    0.48    0.19
  11  -7   2    0.45    0.14
  -9  -6   2    2.13    0.23
   8   6  -2    2.53    0.28
  -8  -6   2    2.24    0.26
  -8  -6   2    1.91    0.24
  -8  -6   2    2.35    0.26
   7   6  -2    0.12    0.10
   7   6  -2    0.10    0.20
   7   6  -2    0.08    0.20
  -7  -6   2   -0.05    0.18
  -7  -6   2    0.08    0.16
  -7  -6   2    0.28    0.18
  -7  -6   2    0.07    0.17
   6   6  -2   24.50    1.02
   6   6  -2   23.00    1.03
  -6  -6   2   22.21    0.99
  -6  -6   2   22.19    1.01
  -6  -6   2   21.86    1.00
  -6  -6   2   24.37    1.02
   5   6  -2   -0.11    0.18
   5   6  -2    0.11    0.18
   5   6  -2    0.02    0.16
  -5  -6   2   -0.07    0.14
  -5  -6   2   -0.09    0.06
  -5  -6   2   -0.02    0.13
  -5  -6   2    0.07    0.14
  -5  -6   2    0.23    0.18
  -5  -6   2    0.01    0.14
   4   6  -2    0.98    0.18
   4   6  -2    0.78    0.71
   4   6  -2    1.31    0.17
   4   6  -2    1.10    0.23
   4   6  -2    1.24    0.12
   4   6  -2    1.11    0.12
  -4  -6   2    0.95    0.17
  -4  -6   2    1.08    0.19
  -4  -6   2    0.56    0.64
  -4  -6   2    1.26    0.17
  -4  -6   2    1.22    0.14
  -4  -6   2    1.16    0.18
   3   6  -2    0.29    0.13
   3   6  -2    0.39    0.08
   3   6  -2    0.63    0.24
   3   6  -2    0.43    0.10
   3   6  -2    0.38    0.14
   3   6  -2    0.82    0.62
  -3  -6   2    0.33    0.10
  -3  -6   2    0.36    0.42
  -3  -6   2    0.34    0.08
  -3  -6   2    0.30    0.14
  -3  -6   2    0.47    0.13
  -3  -6   2    0.37    0.13
  -3  -6   2    0.45    0.09
  -3  -6   2    0.30    0.13
  -3  -6   2    0.45    0.14
   2   6  -2   87.93    4.15
   2   6  -2   89.50    3.57
   2   6  -2   92.35    3.54
   2   6  -2   88.08    3.53
   2   6  -2   92.95    3.52
   2   6  -2   85.98    3.50
  -2  -6   2   89.32    3.50
  -2  -6   2   89.63    3.52
  -2  -6   2   85.79    3.50
  -2  -6   2   93.25    3.53
  -2  -6   2   96.51    3.53
  -2  -6   2   84.47    3.71
  -2  -6   2   88.45    3.55
  -2  -6   2   87.63    3.50
  -2  -6   2   87.55    3.54
  -2  -6   2   81.09    3.51
   1   6  -2    0.37    0.12
   1   6  -2    0.27    0.14
   1   6  -2    0.03    0.10
   1   6  -2    0.35    0.34
   1   6  -2    0.32    0.41
  -1  -6   2    0.26    0.11
  -1  -6   2    0.13    0.08
  -1  -6   2    0.04    0.09
  -1  -6   2    0.05    0.08
  -1  -6   2    0.43    0.24
  -1  -6   2    0.16    0.07
   0   6  -2    6.74    0.44
   0   6  -2    5.69    0.28
   0   6  -2    6.69    0.38
   0   6  -2    4.52    0.65
   0   6  -2    6.27    0.33
   0   6  -2    6.70    0.30
   0   6  -2    6.28    0.32
   0   6  -2    6.61    0.35
   0   6  -2    6.85    0.70
   0  -6   2    7.05    0.32
   0  -6   2    6.14    0.29
   0  -6   2    6.22    0.33
   0  -6   2    6.68    0.32
   0  -6   2    6.93    0.38
   0  -6   2    6.59    0.28
   0  -6   2    6.12    0.44
  -1   6  -2    1.85    0.50
  -1   6  -2    1.01    0.12
  -1   6  -2    1.28    0.15
  -1   6  -2    1.16    0.09
  -1   6  -2    1.52    0.23
  -1   6  -2    1.41    0.12
  -1   6  -2    1.33    0.17
  -1   6  -2    0.81    0.36
  -1   6  -2    1.34    0.12
   1  -6   2    0.71    0.20
   1  -6   2    1.19    0.11
   1  -6   2    1.23    0.12
   1  -6   2    1.52    0.16
   1  -6   2    1.17    0.09
   1  -6   2    1.28    0.11
   1  -6   2    1.61    0.18
   1  -6   2    1.50    0.15
   1  -6   2    1.16    0.14
   1  -6   2    1.06    0.09
  -2   6  -2   11.16    0.63
  -2   6  -2   11.29    0.49
  -2   6  -2   11.53    0.49
  -2   6  -2   11.54    0.48
  -2   6  -2   11.42    0.53
  -2   6  -2   11.75    0.88
  -2   6  -2   10.85    0.50
   2  -6   2   11.40    0.52
   2  -6   2   12.39    0.47
   2  -6   2   10.81    0.49
   2  -6   2   11.49    0.49
   2  -6   2   11.31    0.49
   2  -6   2   10.96    0.48
   2  -6   2   11.83    0.50
   2  -6   2   11.52    0.48
   2  -6   2   10.84    0.46
   2  -6   2   11.81    0.82
   2  -6   2   11.20    0.46
   2  -6   2   11.59    0.66
  -3   6  -2    5.10    0.25
  -3   6  -2    5.40    0.32
  -3   6  -2    5.03    0.26
  -3   6  -2    4.57    0.26
  -3   6  -2    5.08    0.21
  -3   6  -2    5.07    0.64
   3  -6   2    5.49    0.57
   3  -6   2    5.14    0.24
   3  -6   2    4.24    0.45
   3  -6   2    4.77    0.28
   3  -6   2    5.01    0.25
   3  -6   2    4.91    0.22
   3  -6   2    4.90    0.24
   3  -6   2    4.97    0.23
   3  -6   2    5.30    0.26
   3  -6   2    4.88    0.26
  -4   6  -2   17.88    0.72
  -4   6  -2   18.39    1.19
  -4   6  -2   16.94    0.70
  -4   6  -2   16.82    0.75
  -4   6  -2   16.74    0.68
  -4   6  -2   17.27    0.70
  -4   6  -2   16.83    0.86
   4  -6   2   16.57    0.68
   4  -6   2   16.37    0.72
   4  -6   2   16.33    1.06
   4  -6   2   16.88    0.70
   4  -6   2   18.69    1.10
   4  -6   2   15.30    0.72
   4  -6   2   17.41    0.71
   4  -6   2   16.73    0.69
   4  -6   2   17.05    0.70
  -5   6  -2    4.06    0.43
  -5   6  -2    4.09    0.23
  -5   6  -2    4.49    0.23
  -5   6  -2    4.65    0.46
  -5   6  -2    4.72    0.66
  -5   6  -2    4.11    0.20
  -5   6  -2    4.17    0.25
   5  -6   2    4.38    0.26
   5  -6   2    3.85    0.22
   5  -6   2    4.25    0.21
   5  -6   2    4.09    0.19
   5  -6   2    4.37    0.24
   5  -6   2    4.02    0.23
   5  -6   2    3.71    0.53
  -6   6  -2   14.53    0.67
  -6   6  -2   13.75    0.80
  -6   6  -2   14.96    1.23
  -6   6  -2   14.06    0.62
  -6   6  -2   14.33    0.59
  -6   6  -2   14.08    0.61
  -6   6  -2   13.85    0.60
   6  -6   2   14.08    0.61
   6  -6   2   13.81    0.60
   6  -6   2   14.45    0.63
   6  -6   2   14.77    0.62
   6  -6   2   16.00    1.13
   6  -6   2   14.27    0.59
  -7   6  -2    3.34    0.31
  -7   6  -2    3.35    0.39
  -7   6  -2    2.51    0.80
  -7   6  -2    3.38    0.23
  -7   6  -2    2.88    0.25
  -7   6  -2    3.69    0.22
  -7   6  -2    3.39    0.20
   7  -6   2    3.63    0.26
   7  -6   2    3.68    0.68
   7  -6   2    3.40    0.23
   7  -6   2    3.47    0.23
   7  -6   2    3.50    0.21
   7  -6   2    3.44    0.20
  -8   6  -2    4.80    0.55
  -8   6  -2    5.50    0.35
  -8   6  -2    5.29    0.30
  -8   6  -2    5.41    0.29
  -8   6  -2    5.31    0.29
  -8   6  -2    5.37    0.39
  -8   6  -2    4.89    1.15
   8  -6   2    5.63    0.30
   8  -6   2    5.35    0.29
   8  -6   2    5.33    0.31
   8  -6   2    5.35    0.34
   8  -6   2    5.54    1.00
   8  -6   2    5.25    0.27
  -9   6  -2   26.33    1.13
  -9   6  -2   26.41    1.23
  -9   6  -2   23.85    2.98
  -9   6  -2   26.35    1.08
  -9   6  -2   23.64    1.70
  -9   6  -2   26.03    1.09
   9  -6   2   24.16    1.11
   9  -6   2   27.16    1.10
   9  -6   2   27.77    1.14
   9  -6   2   27.75    1.09
 -10   6  -2    6.97    0.38
 -10   6  -2    6.75    0.36
 -10   6  -2    6.88    0.43
  10  -6   2    7.15    0.37
  10  -6   2    6.87    0.38
  10  -6   2    6.72    0.43
 -11   6  -2    2.00    0.25
 -11   6  -2    1.98    0.20
 -11   6  -2    2.17    0.19
  11  -6   2    2.02    0.34
  11  -6   2    1.96    0.18
 -12   6  -2    0.20    0.24
  12  -6   2    0.31    0.13
   9   5  -2    5.68    0.41
  -9  -5   2    5.43    0.38
  -9  -5   2    4.80    0.39
  -9  -5   2    4.78    0.35
   8   5  -2    3.31    0.30
   8   5  -2    2.89    0.21
  -8  -5   2    2.64    0.26
  -8  -5   2    2.82    0.28
  -8  -5   2    3.14    0.29
  -8  -5   2    2.71    0.24
   7   5  -2    2.73    0.28
   7   5  -2    2.88    0.20
   7   5  -2    2.97    0.28
  -7  -5   2    2.64    0.23
  -7  -5   2    3.34    0.30
  -7  -5   2    2.82    0.27
  -7  -5   2    2.57    0.19
  -7  -5   2    3.05    0.28
   6   5  -2    4.83    0.42
   6   5  -2    4.92    0.40
   6   5  -2    4.37    0.24
   6   5  -2    3.56    1.28
   6   5  -2    4.71    0.36
  -6  -5   2    4.83    0.31
  -6  -5   2    4.28    0.32
  -6  -5   2    4.92    0.30
  -6  -5   2    4.14    0.25
  -6  -5   2    3.78    0.41
   5   5  -2    1.87    0.92
   5   5  -2    1.22    0.19
   5   5  -2    1.68    0.19
   5   5  -2    1.40    0.24
  -5  -5   2    1.53    0.68
  -5  -5   2    1.52    0.18
  -5  -5   2    1.54    0.17
  -5  -5   2    1.43    0.22
  -5  -5   2    1.48    0.16
  -5  -5   2    1.62    0.12
  -5  -5   2    1.56    0.18
   4   5  -2    0.10    0.11
   4   5  -2    0.23    0.08
   4   5  -2    0.57    0.59
   4   5  -2    0.22    0.07
   4   5  -2    0.20    0.13
   4   5  -2    0.22    0.16
  -4  -5   2    0.11    0.15
  -4  -5   2    0.49    1.18
  -4  -5   2    0.03    0.06
  -4  -5   2    0.20    0.10
  -4  -5   2    0.19    0.10
  -4  -5   2    0.12    0.14
  -4  -5   2    0.12    0.12
  -4  -5   2    0.19    0.11
  -4  -5   2    0.53    0.43
   3   5  -2   13.43    0.65
   3   5  -2   14.81    1.22
   3   5  -2   14.27    0.61
   3   5  -2   13.23    0.59
   3   5  -2   12.69    0.56
   3   5  -2   12.32    0.57
  -3  -5   2   13.44    0.57
  -3  -5   2   13.53    0.59
  -3  -5   2   13.54    0.55
  -3  -5   2   14.30    0.62
  -3  -5   2   14.28    0.56
  -3  -5   2   14.23    0.88
  -3  -5   2   13.45    0.59
  -3  -5   2   13.78    0.61
  -3  -5   2   14.17    0.57
  -3  -5   2   13.16    0.60
   2   5  -2    0.30    0.10
   2   5  -2    0.19    0.14
   2   5  -2    0.52    0.31
   2   5  -2    0.39    0.10
   2   5  -2    0.50    0.12
   2   5  -2    0.30    0.08
   2   5  -2    0.29    0.13
  -2  -5   2    0.46    0.10
  -2  -5   2    0.29    0.06
  -2  -5   2    0.16    0.07
  -2  -5   2    0.29    0.04
  -2  -5   2    0.36    0.07
  -2  -5   2    0.40    0.10
  -2  -5   2    0.27    0.24
  -2  -5   2    0.38    0.10
  -2  -5   2    0.21    0.07
  -2  -5   2    0.24    0.09
  -2  -5   2    0.45    0.08
  -2  -5   2    0.22    0.09
   1   5  -2   61.97    2.55
   1   5  -2   65.94    2.59
   1   5  -2   65.36    2.53
   1   5  -2   63.39    2.76
   1   5  -2   64.74    2.94
   1   5  -2   65.59    2.51
   1   5  -2   62.75    2.52
   1   5  -2   62.92    2.52
  -1  -5   2   60.97    2.53
  -1  -5   2   64.88    2.52
  -1  -5   2   56.21    2.50
  -1  -5   2   64.57    2.65
  -1  -5   2   66.47    2.52
  -1  -5   2   64.50    2.50
  -1  -5   2   65.95    2.52
  -1  -5   2   64.62    2.52
  -1  -5   2   62.41    2.52
  -1  -5   2   60.58    2.50
   0   5  -2   -0.17    0.25
   0   5  -2    0.04    0.06
   0   5  -2    0.05    0.13
   0   5  -2    0.06    0.24
   0   5  -2    0.00    0.11
   0   5  -2    0.06    0.07
   0   5  -2    0.12    0.09
   0   5  -2    0.05    0.05
   0  -5   2    0.13    0.06
   0  -5   2    0.09    0.06
   0  -5   2    0.03    0.05
   0  -5   2    0.05    0.06
   0  -5   2    0.12    0.14
   0  -5   2    0.11    0.07
   0  -5   2    0.00    0.05
   0  -5   2    0.04    0.06
   0  -5   2    0.13    0.07
   0  -5   2    0.05    0.04
  -1   5  -2    1.21    0.43
  -1   5  -2    1.56    0.12
  -1   5  -2    1.30    0.13
  -1   5  -2    1.33    0.11
  -1   5  -2    1.36    0.10
  -1   5  -2    1.27    0.14
  -1   5  -2    1.34    0.11
  -1   5  -2    1.60    0.34
   1  -5   2    1.38    0.12
   1  -5   2    1.29    0.20
   1  -5   2    1.21    0.10
   1  -5   2    1.33    0.08
   1  -5   2    1.30    0.08
   1  -5   2    1.14    0.27
   1  -5   2    1.39    0.12
   1  -5   2    1.39    0.14
   1  -5   2    1.38    0.11
   1  -5   2    1.28    0.10
   1  -5   2    1.33    0.12
  -2   5  -2    0.05    0.05
  -2   5  -2    0.11    0.26
  -2   5  -2    0.00    0.15
  -2   5  -2   -0.02    0.07
  -2   5  -2    0.00    0.03
  -2   5  -2   -0.01    0.06
  -2   5  -2    0.01    0.09
   2  -5   2    0.02    0.06
   2  -5   2   -0.10    0.20
   2  -5   2   -0.03    0.05
   2  -5   2    0.03    0.05
   2  -5   2    0.03    0.06
   2  -5   2    0.05    0.07
   2  -5   2    0.00    0.05
   2  -5   2    0.02    0.03
   2  -5   2   -0.04    0.06
  -3   5  -2   43.14    2.03
  -3   5  -2   44.82    1.70
  -3   5  -2   42.97    1.73
  -3   5  -2   42.55    1.81
  -3   5  -2   41.95    1.70
  -3   5  -2   43.80    1.70
  -3   5  -2   43.46    1.70
   3  -5   2   41.24    1.69
   3  -5   2   41.57    1.70
   3  -5   2   44.60    1.69
   3  -5   2   42.04    1.87
   3  -5   2   40.92    1.70
   3  -5   2   41.72    1.71
   3  -5   2   43.61    1.98
   3  -5   2   44.58    1.70
   3  -5   2   41.42    1.71
  -4   5  -2    0.33    0.06
  -4   5  -2    0.44    0.09
  -4   5  -2    0.42    0.18
  -4   5  -2    0.29    0.08
  -4   5  -2    0.35    0.12
  -4   5  -2    0.41    0.34
   4  -5   2    0.30    0.07
   4  -5   2    0.43    0.08
   4  -5   2    0.38    0.09
   4  -5   2    0.29    0.09
   4  -5   2    0.36    0.06
   4  -5   2    0.30    0.27
   4  -5   2    0.33    0.06
   4  -5   2    0.42    0.32
  -5   5  -2   37.05    1.43
  -5   5  -2   36.12    1.44
  -5   5  -2   35.20    1.83
  -5   5  -2   36.28    1.47
  -5   5  -2   35.38    1.43
  -5   5  -2   37.05    1.42
  -5   5  -2   36.76    1.57
   5  -5   2   33.66    1.43
   5  -5   2   34.20    1.44
   5  -5   2   38.10    1.46
   5  -5   2   35.86    1.44
   5  -5   2   34.67    1.42
   5  -5   2   34.74    1.79
  -6   5  -2    5.04    0.23
  -6   5  -2    4.35    0.26
  -6   5  -2    5.11    0.44
  -6   5  -2    4.77    0.25
  -6   5  -2    5.07    0.26
  -6   5  -2    4.57    0.69
  -6   5  -2    4.59    0.22
  -6   5  -2    4.99    0.31
   6  -5   2    3.58    0.55
   6  -5   2    5.17    0.28
   6  -5   2    4.32    0.25
   6  -5   2    4.52    0.22
   6  -5   2    4.55    0.24
   6  -5   2    4.92    0.26
  -7   5  -2   51.15    2.45
  -7   5  -2   46.37    1.86
  -7   5  -2   45.52    2.03
  -7   5  -2   46.16    1.87
  -7   5  -2   45.81    1.86
  -7   5  -2   46.14    1.85
  -7   5  -2   47.05    1.88
  -7   5  -2   46.37    1.91
   7  -5   2   44.45    1.85
   7  -5   2   47.29    1.90
   7  -5   2   47.77    1.88
   7  -5   2   47.61    1.87
   7  -5   2   47.33    2.38
   7  -5   2   47.39    1.88
  -8   5  -2    0.51    0.12
  -8   5  -2    1.15    0.86
  -8   5  -2    0.45    0.11
  -8   5  -2    0.63    0.10
  -8   5  -2    0.43    0.10
  -8   5  -2    0.59    0.18
  -8   5  -2    0.65    0.27
   8  -5   2    0.62    0.15
   8  -5   2    0.46    0.12
   8  -5   2    0.48    0.12
   8  -5   2    0.83    0.10
   8  -5   2    0.72    0.69
  -9   5  -2   28.35    1.19
  -9   5  -2   26.42    1.36
  -9   5  -2   27.37    1.20
  -9   5  -2   27.31    1.15
  -9   5  -2   25.31    2.71
  -9   5  -2   27.73    1.15
   9  -5   2   29.11    1.17
   9  -5   2   28.85    2.35
   9  -5   2   29.94    1.20
   9  -5   2   29.11    1.15
   9  -5   2   27.55    1.17
   9  -5   2   26.45    1.13
 -10   5  -2    2.70    0.24
 -10   5  -2    2.71    0.27
 -10   5  -2    2.64    0.21
  10  -5   2    2.58    0.24
  10  -5   2    2.94    0.32
  10  -5   2    2.68    0.23
 -11   5  -2   19.62    0.85
 -11   5  -2   19.21    0.90
 -11   5  -2   19.21    0.85
  11  -5   2   19.56    0.91
  11  -5   2   21.33    0.86
 -12   5  -2    0.45    0.15
 -12   5  -2    0.22    0.20
  12  -5   2    0.51    0.15
  10   4  -2    3.93    0.29
 -10  -4   2    3.25    0.26
 -10  -4   2    3.65    0.30
   9   4  -2    2.08    0.25
   9   4  -2    1.45    0.25
  -9  -4   2    1.54    0.18
  -9  -4   2    1.31    0.19
  -9  -4   2    1.65    0.21
  -9  -4   2    1.93    0.24
   8   4  -2   22.65    1.00
   8   4  -2   20.78    0.90
   8   4  -2   23.23    0.99
  -8  -4   2   22.54    0.96
  -8  -4   2   22.56    0.97
  -8  -4   2   21.46    0.95
  -8  -4   2   21.10    0.92
   7   4  -2   11.28    0.49
   7   4  -2   12.37    0.57
   7   4  -2    9.07    0.72
   7   4  -2   12.19    1.66
   7   4  -2   11.12    0.66
  -7  -4   2   10.77    0.55
  -7  -4   2   10.17    0.65
  -7  -4   2   11.26    0.53
  -7  -4   2   12.19    0.55
  -7  -4   2   11.01    0.51
   6   4  -2   34.25    1.41
   6   4  -2   35.71    1.47
   6   4  -2   37.20    1.46
   6   4  -2   35.14    2.41
   6   4  -2   35.09    1.52
  -6  -4   2   34.45    2.06
  -6  -4   2   34.74    1.52
  -6  -4   2   34.94    1.42
  -6  -4   2   36.14    1.48
  -6  -4   2   36.21    1.46
  -6  -4   2   34.63    1.45
  -6  -4   2   34.35    1.43
   5   4  -2   23.35    1.01
   5   4  -2   21.19    0.95
   5   4  -2   23.74    1.69
   5   4  -2   23.17    0.94
  -5  -4   2   21.27    0.93
  -5  -4   2   22.50    0.90
  -5  -4   2   23.69    1.41
  -5  -4   2   20.90    0.94
  -5  -4   2   22.58    0.93
  -5  -4   2   22.65    0.99
  -5  -4   2   20.99    1.03
  -5  -4   2   22.29    0.92
   4   4  -2   10.63    0.50
   4   4  -2   11.35    0.52
   4   4  -2    9.97    0.47
   4   4  -2    9.18    1.08
   4   4  -2   10.36    0.47
   4   4  -2   11.42    0.55
  -4  -4   2   11.22    0.56
  -4  -4   2   10.74    1.02
  -4  -4   2   11.17    0.55
  -4  -4   2   10.70    0.85
  -4  -4   2   10.10    0.50
  -4  -4   2   12.56    0.55
  -4  -4   2   11.67    0.47
  -4  -4   2   11.10    0.48
  -4  -4   2   12.53    0.51
  -4  -4   2   12.71    0.50
   3   4  -2   12.68    0.54
   3   4  -2   12.63    0.53
   3   4  -2   12.09    0.57
   3   4  -2   11.63    0.51
   3   4  -2   11.35    0.55
   3   4  -2   11.87    0.51
   3   4  -2   12.58    1.03
  -3  -4   2   12.13    0.55
  -3  -4   2   12.87    0.56
  -3  -4   2   12.28    0.50
  -3  -4   2   12.50    0.53
  -3  -4   2   11.31    0.59
  -3  -4   2   11.36    0.50
  -3  -4   2   11.87    0.53
  -3  -4   2   13.81    0.85
  -3  -4   2   12.61    0.54
  -3  -4   2   11.94    0.51
  -3  -4   2   11.54    0.89
  -3  -4   2   13.41    0.51
   2   4  -2   62.06    2.79
   2   4  -2   58.28    2.38
   2   4  -2   56.19    2.58
   2   4  -2   63.16    2.43
   2   4  -2   59.68    2.40
   2   4  -2   61.97    2.40
   2   4  -2   62.86    2.39
   2   4  -2   58.98    2.40
  -2  -4   2   61.82    2.37
  -2  -4   2   60.79    2.37
  -2  -4   2   56.17    2.59
  -2  -4   2   61.84    2.40
  -2  -4   2   55.80    2.37
  -2  -4   2   63.98    2.56
  -2  -4   2   60.17    2.38
  -2  -4   2   54.44    2.39
  -2  -4   2   62.47    2.39
  -2  -4   2   62.48    2.39
  -2  -4   2   63.06    2.40
  -2  -4   2   58.50    2.45
   1   4  -2    2.24    0.22
   1   4  -2    1.97    0.31
   1   4  -2    2.03    0.14
   1   4  -2    1.97    0.15
   1   4  -2    1.92    0.29
   1   4  -2    2.14    0.13
   1   4  -2    1.85    0.16
   1   4  -2    1.95    0.35
   1   4  -2    1.79    0.37
   1   4  -2    2.00    0.18
   1   4  -2    1.98    0.14
  -1  -4   2    2.20    0.13
  -1  -4   2    2.15    0.14
  -1  -4   2    2.32    0.27
  -1  -4   2    1.96    0.14
  -1  -4   2    1.89    0.20
  -1  -4   2    2.14    0.14
  -1  -4   2    2.25    0.14
  -1  -4   2    1.88    0.11
  -1  -4   2    2.37    0.14
  -1  -4   2    2.05    0.34
  -1  -4   2    2.10    0.12
  -1  -4   2    2.17    0.11
   0   4  -2   26.42    1.31
   0   4  -2   28.10    1.10
   0   4  -2   28.32    1.29
   0   4  -2   28.92    1.15
   0   4  -2   27.66    1.37
   0   4  -2   27.29    1.07
   0   4  -2   28.32    1.08
   0   4  -2   26.54    1.08
   0   4  -2   27.66    1.11
   0  -4   2   27.37    1.08
   0  -4   2   28.20    1.09
   0  -4   2   26.62    1.08
   0  -4   2   27.34    1.18
   0  -4   2   26.95    1.09
   0  -4   2   26.53    1.30
   0  -4   2   27.34    1.15
   0  -4   2   24.99    1.08
   0  -4   2   25.28    1.09
   0  -4   2   27.37    1.09
   0  -4   2   25.42    1.07
  -1   4  -2    0.65    0.24
  -1   4  -2    0.41    0.22
  -1   4  -2    0.55    0.09
  -1   4  -2    0.54    0.07
  -1   4  -2    0.62    0.13
  -1   4  -2    0.56    0.07
  -1   4  -2    0.44    0.05
   1  -4   2    0.66    0.27
   1  -4   2    0.53    0.14
   1  -4   2    0.48    0.07
   1  -4   2    0.60    0.05
   1  -4   2    0.50    0.06
   1  -4   2    0.57    0.06
   1  -4   2    0.72    0.22
   1  -4   2    0.65    0.05
   1  -4   2    0.54    0.05
   1  -4   2    0.55    0.06
   1  -4   2    0.55    0.04
   1  -4   2    0.45    0.07
  -2   4  -2    2.90    0.18
  -2   4  -2    2.82    0.14
  -2   4  -2    2.61    0.26
  -2   4  -2    2.98    0.44
  -2   4  -2    2.95    0.15
  -2   4  -2    2.66    0.36
  -2   4  -2    2.72    0.15
  -2   4  -2    2.66    0.12
   2  -4   2    2.69    0.16
   2  -4   2    2.46    0.37
   2  -4   2    2.72    0.13
   2  -4   2    2.49    0.13
   2  -4   2    2.57    0.12
   2  -4   2    2.76    0.15
   2  -4   2    2.66    0.14
   2  -4   2    2.54    0.34
  -3   4  -2    0.96    0.07
  -3   4  -2    1.05    0.11
  -3   4  -2    0.98    0.18
  -3   4  -2    1.07    0.11
  -3   4  -2    0.98    0.08
  -3   4  -2    1.29    0.45
  -3   4  -2    1.01    0.08
  -3   4  -2    1.07    0.12
  -3   4  -2    1.10    0.09
   3  -4   2    1.00    0.09
   3  -4   2    0.86    0.09
   3  -4   2    1.06    0.11
   3  -4   2    1.01    0.09
   3  -4   2    0.65    0.35
   3  -4   2    0.97    0.08
   3  -4   2    1.09    0.23
   3  -4   2    0.80    0.25
  -4   4  -2    0.79    0.22
  -4   4  -2    0.91    0.09
  -4   4  -2    0.81    0.07
  -4   4  -2    0.85    0.07
  -4   4  -2    0.93    0.09
  -4   4  -2    0.33    0.47
  -4   4  -2    0.82    0.08
  -4   4  -2    0.77    0.12
  -4   4  -2    0.82    0.30
   4  -4   2    0.55    0.26
   4  -4   2    0.75    0.26
   4  -4   2    0.67    0.09
   4  -4   2    0.81    0.08
   4  -4   2    0.70    0.08
   4  -4   2    0.64    0.10
   4  -4   2    0.68    0.08
   4  -4   2    0.66    0.07
  -5   4  -2    0.00    0.07
  -5   4  -2    0.17    0.18
  -5   4  -2    0.06    0.05
  -5   4  -2    0.11    0.06
  -5   4  -2   -0.47    0.27
  -5   4  -2    0.12    0.10
  -5   4  -2    0.04    0.07
  -5   4  -2    0.16    0.07
   5  -4   2   -0.33    0.27
   5  -4   2    0.06    0.07
   5  -4   2    0.03    0.05
   5  -4   2    0.05    0.08
   5  -4   2    0.02    0.06
  -6   4  -2   51.26    2.04
  -6   4  -2   52.82    2.43
  -6   4  -2   50.46    2.05
  -6   4  -2   53.65    2.17
  -6   4  -2   51.34    2.04
  -6   4  -2   52.99    2.03
  -6   4  -2   52.97    2.07
  -6   4  -2   48.94    2.03
   6  -4   2   50.01    2.05
   6  -4   2   52.54    2.46
   6  -4   2   49.04    2.03
   6  -4   2   51.18    2.06
   6  -4   2   51.62    2.05
  -7   4  -2    0.62    0.11
  -7   4  -2    0.50    0.14
  -7   4  -2    0.74    0.57
  -7   4  -2    0.64    0.08
  -7   4  -2    0.53    0.09
  -7   4  -2    0.68    0.23
  -7   4  -2    0.49    0.11
  -7   4  -2    0.63    0.11
   7  -4   2    0.55    0.08
   7  -4   2    0.56    0.12
   7  -4   2    0.52    0.10
   7  -4   2    0.57    0.11
   7  -4   2    0.78    0.49
  -8   4  -2   28.71    1.11
  -8   4  -2   26.79    1.15
  -8   4  -2   27.13    1.19
  -8   4  -2   27.89    1.12
  -8   4  -2   32.05    1.90
  -8   4  -2   28.52    1.29
  -8   4  -2   27.50    1.12
   8  -4   2   26.65    1.13
   8  -4   2   26.46    1.15
   8  -4   2   26.77    1.86
   8  -4   2   26.73    1.13
   8  -4   2   26.32    1.10
  -9   4  -2    1.06    0.14
  -9   4  -2    1.24    0.19
  -9   4  -2    1.06    0.13
  -9   4  -2    1.04    0.14
  -9   4  -2   -1.22    2.30
   9  -4   2    1.22    0.19
   9  -4   2    0.95    0.15
   9  -4   2    1.12    0.12
   9  -4   2    1.01    0.15
 -10   4  -2    1.53    0.18
 -10   4  -2    1.79    0.16
 -10   4  -2    1.30    0.16
 -10   4  -2    1.31    0.22
  10  -4   2    1.45    0.18
  10  -4   2    1.44    0.14
  10  -4   2    1.46    0.21
  10  -4   2    1.55    0.19
 -11   4  -2    0.72    0.16
 -11   4  -2    0.89    0.15
 -11   4  -2    1.10    0.21
  11  -4   2    1.31    0.22
  11  -4   2    0.87    0.21
  11  -4   2    1.23    0.18
 -12   4  -2    2.67    0.29
 -12   4  -2    3.62    0.30
  12  -4   2    3.08    0.30
  12  -4   2    3.79    0.37
  11   3  -2    0.11    0.17
 -11  -3   2   -0.15    0.17
  10   3  -2    9.26    0.52
  10   3  -2    8.29    0.43
 -10  -3   2    7.84    0.43
 -10  -3   2    8.11    0.46
   9   3  -2   18.95    0.84
   9   3  -2   18.03    0.84
  -9  -3   2   17.81    0.84
  -9  -3   2   17.92    0.79
  -9  -3   2   17.72    0.80
  -9  -3   2   17.05    0.78
   8   3  -2    3.50    0.21
   8   3  -2    4.19    0.34
   8   3  -2    3.80    0.30
   8   3  -2    3.84    0.36
   8   3  -2    2.81    2.21
  -8  -3   2    3.27    0.29
  -8  -3   2    3.95    0.29
  -8  -3   2    4.32    0.31
  -8  -3   2    4.21    0.27
   7   3  -2    4.29    1.03
   7   3  -2    4.18    0.31
   7   3  -2    4.21    0.30
   7   3  -2    3.80    0.20
   7   3  -2    3.45    0.33
  -7  -3   2    3.78    0.32
  -7  -3   2    3.32    0.39
  -7  -3   2    3.76    0.25
  -7  -3   2    3.90    0.29
  -7  -3   2    3.56    0.26
   6   3  -2    6.08    0.34
   6   3  -2    5.53    0.35
   6   3  -2    6.49    0.42
   6   3  -2    5.95    0.96
   6   3  -2    6.18    0.28
  -6  -3   2    6.41    0.44
  -6  -3   2    5.86    0.42
  -6  -3   2    6.47    0.32
  -6  -3   2    5.59    0.80
  -6  -3   2    5.93    0.32
  -6  -3   2    6.37    0.33
  -6  -3   2    6.31    0.30
  -6  -3   2    6.06    0.33
   5   3  -2   18.12    1.33
   5   3  -2   17.51    0.80
   5   3  -2   17.36    0.75
   5   3  -2   17.68    0.76
  -5  -3   2   18.22    0.81
  -5  -3   2   17.60    1.11
  -5  -3   2   16.71    0.75
  -5  -3   2   17.65    1.16
  -5  -3   2   19.17    0.75
  -5  -3   2   16.35    0.79
  -5  -3   2   15.86    0.72
  -5  -3   2   18.05    0.73
  -5  -3   2   19.32    0.81
  -5  -3   2   18.23    0.75
   4   3  -2    0.30    0.14
   4   3  -2    0.17    0.10
   4   3  -2    0.04    0.37
   4   3  -2    0.32    0.11
   4   3  -2    0.34    0.05
  -4  -3   2    0.37    0.13
  -4  -3   2    0.27    0.09
  -4  -3   2    0.24    0.25
  -4  -3   2    0.49    0.12
  -4  -3   2    0.31    0.06
  -4  -3   2    0.72    0.37
  -4  -3   2    0.36    0.08
  -4  -3   2    0.13    0.12
  -4  -3   2    0.32    0.06
  -4  -3   2    0.43    0.09
  -4  -3   2    0.28    0.08
   3   3  -2    0.32    0.06
   3   3  -2    0.21    0.32
   3   3  -2    0.09    0.29
   3   3  -2    0.30    0.08
   3   3  -2    0.34    0.10
   3   3  -2    0.29    0.09
   3   3  -2    0.32    0.05
   3   3  -2    0.26    0.12
  -3  -3   2    0.38    0.08
  -3  -3   2    0.44    0.09
  -3  -3   2    0.42    0.05
  -3  -3   2    0.40    0.10
  -3  -3   2    0.32    0.08
  -3  -3   2    0.39    0.08
  -3  -3   2    0.42    0.07
  -3  -3   2    0.30    0.11
  -3  -3   2    0.46    0.18
  -3  -3   2    0.26    0.04
  -3  -3   2    0.79    0.28
   2   3  -2    5.79    0.60
   2   3  -2    5.98    0.25
   2   3  -2    5.66    0.30
   2   3  -2    5.63    0.25
   2   3  -2    5.01    0.47
   2   3  -2    6.00    0.27
   2   3  -2    5.74    0.45
   2   3  -2    5.66    0.28
   2   3  -2    5.81    0.26
  -2  -3   2    6.44    0.41
  -2  -3   2    6.24    0.28
  -2  -3   2    5.75    0.26
  -2  -3   2    5.51    0.26
  -2  -3   2    5.35    0.31
  -2  -3   2    5.23    0.29
  -2  -3   2    6.11    0.28
  -2  -3   2    5.27    0.66
  -2  -3   2    6.09    0.45
  -2  -3   2    6.25    0.26
  -2  -3   2    5.68    0.25
   1   3  -2   10.97    0.62
   1   3  -2   11.88    0.53
   1   3  -2   11.78    0.49
   1   3  -2   12.01    0.51
   1   3  -2   11.30    0.75
   1   3  -2   11.37    0.64
   1   3  -2   11.12    0.47
   1   3  -2   11.91    0.49
   1   3  -2   12.20    0.50
   1   3  -2   12.26    0.65
   1   3  -2   12.45    0.49
  -1  -3   2   11.97    0.53
  -1  -3   2   11.17    0.48
  -1  -3   2   11.08    0.47
  -1  -3   2   12.03    0.48
  -1  -3   2   12.28    0.48
  -1  -3   2   12.75    0.48
  -1  -3   2   11.73    0.59
  -1  -3   2   12.10    0.49
  -1  -3   2   10.87    0.75
  -1  -3   2   11.99    0.49
  -1  -3   2   11.25    0.64
  -1  -3   2   11.75    0.48
   0   3  -2   21.90    0.86
   0   3  -2   21.32    0.84
   0   3  -2   21.14    1.04
   0   3  -2   21.03    1.00
   0   3  -2   22.09    0.90
   0   3  -2   21.70    0.84
   0   3  -2   21.72    0.86
   0   3  -2   20.73    0.85
   0   3  -2   21.80    1.01
   0  -3   2   21.69    0.85
   0  -3   2   20.85    0.84
   0  -3   2   21.22    0.85
   0  -3   2   21.19    0.85
   0  -3   2   20.75    0.94
   0  -3   2   22.08    0.90
   0  -3   2   21.15    0.84
   0  -3   2   19.73    0.84
   0  -3   2   20.10    0.84
   0  -3   2   20.29    0.85
   0  -3   2   20.76    0.99
   0  -3   2   22.21    0.85
   0  -3   2   21.79    0.99
  -1   3  -2  134.03    5.23
  -1   3  -2  135.92    5.39
  -1   3  -2  126.90    5.22
  -1   3  -2  132.97    5.41
  -1   3  -2  141.39    5.24
  -1   3  -2  133.65    5.22
  -1   3  -2  138.99    5.23
  -1   3  -2  139.82    5.28
   1  -3   2  132.63    5.38
   1  -3   2  129.21    5.22
   1  -3   2  128.44    5.23
   1  -3   2  131.66    5.28
   1  -3   2  138.41    5.23
   1  -3   2  122.93    5.22
   1  -3   2  132.37    5.22
   1  -3   2  134.77    5.38
  -2   3  -2    2.61    0.22
  -2   3  -2    2.61    0.12
  -2   3  -2    2.74    0.36
  -2   3  -2    2.84    0.34
  -2   3  -2    2.60    0.16
  -2   3  -2    2.76    0.13
  -2   3  -2    2.36    0.12
   2  -3   2    2.59    0.32
   2  -3   2    2.34    0.12
   2  -3   2    2.53    0.14
   2  -3   2    2.88    0.33
   2  -3   2    2.51    0.11
   2  -3   2    2.56    0.13
   2  -3   2    2.51    0.22
  -3   3  -2    0.42    0.20
  -3   3  -2    0.79    0.15
  -3   3  -2    0.26    0.24
  -3   3  -2    0.88    0.09
  -3   3  -2    0.61    0.06
  -3   3  -2    0.51    0.25
  -3   3  -2    0.64    0.05
  -3   3  -2    0.65    0.09
  -3   3  -2    0.72    0.06
  -3   3  -2    0.67    0.08
  -3   3  -2    0.70    0.07
   3  -3   2    0.70    0.07
   3  -3   2    0.39    0.23
   3  -3   2    0.73    0.24
   3  -3   2    0.70    0.08
   3  -3   2    0.52    0.18
   3  -3   2    0.83    0.13
   3  -3   2    0.70    0.06
   3  -3   2    0.73    0.08
  -4   3  -2    1.65    0.15
  -4   3  -2    1.75    0.20
  -4   3  -2    1.75    0.11
  -4   3  -2    1.71    0.16
  -4   3  -2    1.88    0.11
  -4   3  -2    2.02    0.52
  -4   3  -2    1.93    0.11
  -4   3  -2    1.87    0.32
  -4   3  -2    1.80    0.12
  -4   3  -2    1.79    0.46
   4  -3   2    1.74    0.15
   4  -3   2    1.23    0.28
   4  -3   2    1.67    0.10
   4  -3   2    1.84    0.14
   4  -3   2    2.13    0.36
   4  -3   2    1.74    0.12
   4  -3   2    1.67    0.31
   4  -3   2    1.60    0.13
  -5   3  -2    0.87    0.08
  -5   3  -2    0.75    0.07
  -5   3  -2    1.04    0.19
  -5   3  -2    1.07    0.12
  -5   3  -2    0.79    0.08
  -5   3  -2    0.66    0.07
  -5   3  -2    0.53    0.33
  -5   3  -2    0.75    0.09
   5  -3   2    1.19    0.13
   5  -3   2    0.53    0.08
   5  -3   2    0.61    0.40
   5  -3   2    0.44    0.31
   5  -3   2    0.78    0.07
   5  -3   2    0.80    0.10
  -6   3  -2   14.07    0.59
  -6   3  -2   14.68    0.60
  -6   3  -2   13.84    0.76
  -6   3  -2   15.64    1.00
  -6   3  -2   15.00    0.63
  -6   3  -2   15.09    0.60
  -6   3  -2   14.35    0.60
   6  -3   2   15.01    0.62
   6  -3   2   14.04    0.62
   6  -3   2   14.15    0.59
   6  -3   2   14.22    1.05
   6  -3   2   13.94    0.63
  -7   3  -2   61.33    2.70
  -7   3  -2   71.45    2.80
  -7   3  -2   67.35    2.68
  -7   3  -2   66.83    2.68
  -7   3  -2   70.26    3.07
  -7   3  -2   71.68    2.71
  -7   3  -2   68.42    2.68
   7  -3   2   65.39    2.69
   7  -3   2   70.92    2.71
   7  -3   2   65.85    2.67
   7  -3   2   65.95    3.20
  -8   3  -2    0.39    0.21
  -8   3  -2    0.51    0.14
  -8   3  -2    0.27    0.10
  -8   3  -2    0.84    0.78
  -8   3  -2    0.35    0.10
  -8   3  -2    0.34    0.10
  -8   3  -2    0.20    0.13
   8  -3   2    0.44    0.13
   8  -3   2    0.32    0.11
   8  -3   2    0.10    0.70
   8  -3   2    0.27    0.08
   8  -3   2    0.33    0.12
  -9   3  -2    4.90    0.29
  -9   3  -2    5.37    0.35
  -9   3  -2    5.57    0.40
  -9   3  -2    4.75    0.29
   9  -3   2    4.89    0.34
   9  -3   2    5.51    1.35
   9  -3   2    4.83    0.32
   9  -3   2    5.12    0.33
   9  -3   2    4.66    0.26
 -10   3  -2    1.51    0.17
 -10   3  -2    1.27    0.21
 -10   3  -2    1.68    0.18
 -10   3  -2    1.29    0.16
  10  -3   2    1.82    0.20
  10  -3   2    1.31    0.14
  10  -3   2    1.38    0.22
  10  -3   2    1.37    0.19
 -11   3  -2   40.29    1.71
 -11   3  -2   40.36    1.75
 -11   3  -2   42.87    1.71
  11  -3   2   41.64    1.74
  11  -3   2   42.31    1.76
  11  -3   2   44.84    1.74
  12  -3   2    0.22    0.19
  11   2  -2    0.20    0.19
 -11  -2   2    0.15    0.26
  10   2  -2    0.64    0.21
  10   2  -2    0.66    0.21
  10   2  -2    0.76    0.16
  10   2  -2    0.52    0.20
 -10  -2   2    0.52    0.18
 -10  -2   2    0.63    0.16
   9   2  -2    0.61    0.20
   9   2  -2    0.48    0.18
  -9  -2   2    0.57    0.15
  -9  -2   2    0.62    0.16
  -9  -2   2    0.52    0.15
  -9  -2   2    0.72    0.17
   8   2  -2    8.50    0.46
   8   2  -2    7.55    1.39
   8   2  -2    7.81    0.35
   8   2  -2    7.78    0.44
   8   2  -2    8.79    0.57
   8   2  -2   11.21    1.76
  -8  -2   2    8.61    0.43
  -8  -2   2    7.75    0.41
  -8  -2   2    7.51    0.54
  -8  -2   2    8.30    0.40
  -8  -2   2    8.16    0.41
   7   2  -2    6.33    0.37
   7   2  -2    6.54    0.43
   7   2  -2    6.62    0.92
   7   2  -2    7.19    1.13
   7   2  -2    6.28    0.29
   7   2  -2    7.07    0.37
  -7  -2   2    5.70    0.45
  -7  -2   2    6.67    0.35
  -7  -2   2    6.85    0.34
  -7  -2   2    5.95    0.33
  -7  -2   2    6.74    0.33
   6   2  -2    0.46    0.16
   6   2  -2    1.11    0.43
   6   2  -2    0.64    0.13
   6   2  -2    0.78    0.13
   6   2  -2    0.82    0.09
  -6  -2   2    0.25    0.39
  -6  -2   2    0.85    0.07
  -6  -2   2    0.96    0.11
  -6  -2   2    1.57    0.36
  -6  -2   2    0.55    0.18
  -6  -2   2    0.52    0.11
  -6  -2   2    0.73    0.09
  -6  -2   2    1.36    0.60
  -6  -2   2    0.75    0.19
  -6  -2   2    0.58    0.10
   5   2  -2   73.64    3.31
   5   2  -2   70.58    2.79
   5   2  -2   71.13    2.76
   5   2  -2   71.42    2.79
   5   2  -2   69.34    2.82
  -5  -2   2   72.28    3.10
  -5  -2   2   67.51    2.77
  -5  -2   2   63.46    2.81
  -5  -2   2   70.98    2.82
  -5  -2   2   73.19    2.83
  -5  -2   2   72.75    2.79
  -5  -2   2   70.49    2.78
  -5  -2   2   68.83    2.75
  -5  -2   2   67.84    2.99
  -5  -2   2   69.51    2.78
  -5  -2   2   69.95    2.77
   4   2  -2   29.55    1.23
   4   2  -2   31.33    1.24
   4   2  -2   32.28    1.27
   4   2  -2   29.11    1.63
   4   2  -2   27.66    1.21
  -4  -2   2   31.10    1.46
  -4  -2   2   28.80    1.23
  -4  -2   2   32.32    1.26
  -4  -2   2   31.49    1.22
  -4  -2   2   29.23    1.20
  -4  -2   2   32.04    1.23
  -4  -2   2   32.62    1.26
  -4  -2   2   32.01    1.21
  -4  -2   2   29.03    1.21
  -4  -2   2   33.60    1.23
  -4  -2   2   27.89    1.41
  -4  -2   2   28.85    1.26
   3   2  -2   38.70    1.51
   3   2  -2   35.15    1.49
   3   2  -2   35.78    1.52
   3   2  -2   36.37    1.50
   3   2  -2   36.97    1.81
   3   2  -2   37.44    1.53
  -3  -2   2   36.13    1.53
  -3  -2   2   34.21    1.87
  -3  -2   2   39.79    1.52
  -3  -2   2   40.62    1.68
  -3  -2   2   36.90    1.51
  -3  -2   2   40.58    1.52
  -3  -2   2   41.13    1.54
  -3  -2   2   36.75    1.49
  -3  -2   2   37.51    1.65
  -3  -2   2   39.21    1.50
  -3  -2   2   37.86    1.49
  -3  -2   2   37.42    1.50
   2   2  -2  105.54    4.63
   2   2  -2  126.26    4.64
   2   2  -2  114.91    4.77
   2   2  -2  116.34    4.65
   2   2  -2  117.76    4.87
   2   2  -2  121.47    4.63
   2   2  -2  116.28    4.62
   2   2  -2  119.08    4.64
   2   2  -2  122.11    4.66
  -2  -2   2  123.93    4.67
  -2  -2   2  109.02    4.63
  -2  -2   2  108.52    4.89
  -2  -2   2  126.08    4.64
  -2  -2   2  122.25    4.76
  -2  -2   2  117.35    4.76
  -2  -2   2  120.64    4.63
  -2  -2   2  105.60    4.64
  -2  -2   2  123.02    4.64
  -2  -2   2  127.20    4.65
   1   2  -2   17.71    0.70
   1   2  -2   17.04    0.71
   1   2  -2   17.83    0.70
   1   2  -2   17.71    0.82
   1   2  -2   18.72    0.75
   1   2  -2   18.06    0.71
   1   2  -2   17.13    0.81
   1   2  -2   18.17    0.89
   1   2  -2   17.40    0.73
   1   2  -2   19.26    0.73
   1   2  -2   17.56    0.71
  -1  -2   2   17.44    0.72
  -1  -2   2   17.89    0.74
  -1  -2   2   15.55    0.71
  -1  -2   2   18.28    0.71
  -1  -2   2   16.50    0.70
  -1  -2   2   17.50    0.70
  -1  -2   2   17.37    0.80
  -1  -2   2   17.76    0.90
  -1  -2   2   17.41    0.82
  -1  -2   2   18.18    0.72
  -1  -2   2   17.84    0.70
  -1  -2   2   18.44    0.71
  -1  -2   2   18.00    0.72
   0   2  -2  292.17   11.14
   0   2  -2  287.97   11.12
   0   2  -2  280.22   11.12
   0  -2   2  281.47   11.11
   0  -2   2  270.50   11.10
   0  -2   2  277.18   11.12
  -1   2  -2    1.97    0.09
  -1   2  -2    1.99    0.16
  -1   2  -2    1.75    0.09
  -1   2  -2    1.86    0.09
  -1   2  -2    1.99    0.10
  -1   2  -2    1.84    0.09
  -1   2  -2    1.85    0.10
  -1   2  -2    2.02    0.11
  -1   2  -2    2.00    0.22
  -1   2  -2    1.83    0.24
   1  -2   2    1.84    0.08
   1  -2   2    1.76    0.09
   1  -2   2    2.03    0.10
   1  -2   2    1.98    0.22
   1  -2   2    1.97    0.23
   1  -2   2    1.84    0.10
   1  -2   2    1.88    0.14
   1  -2   2    1.73    0.10
  -2   2  -2   21.06    0.79
  -2   2  -2   19.30    0.80
  -2   2  -2   19.83    0.93
  -2   2  -2   17.94    1.01
  -2   2  -2   17.91    0.93
  -2   2  -2   20.62    0.79
  -2   2  -2   20.29    0.80
  -2   2  -2   21.31    0.81
  -2   2  -2   19.73    0.79
  -2   2  -2   20.13    0.79
  -2   2  -2   21.58    0.85
   2  -2   2   20.34    0.80
   2  -2   2   19.75    0.98
   2  -2   2   19.28    0.92
   2  -2   2   20.23    0.84
   2  -2   2   19.34    0.79
   2  -2   2   21.88    0.80
   2  -2   2   18.38    0.80
  -3   2  -2   16.74    0.67
  -3   2  -2   15.99    0.89
  -3   2  -2   14.90    0.97
  -3   2  -2   16.48    0.64
  -3   2  -2   17.21    0.64
  -3   2  -2   16.82    0.66
  -3   2  -2   16.16    0.81
  -3   2  -2   16.33    0.64
  -3   2  -2   15.37    0.65
  -3   2  -2   17.03    0.71
   3  -2   2   15.35    0.65
   3  -2   2   16.35    0.88
   3  -2   2   15.52    0.81
   3  -2   2   14.80    0.80
   3  -2   2   15.66    0.69
   3  -2   2   16.58    0.66
   3  -2   2   15.60    0.64
   3  -2   2   15.73    0.67
  -4   2  -2    1.15    0.09
  -4   2  -2    1.01    0.09
  -4   2  -2    1.21    0.10
  -4   2  -2    1.20    0.10
  -4   2  -2    1.33    0.39
  -4   2  -2    1.07    0.10
  -4   2  -2    1.08    0.15
  -4   2  -2    1.13    0.12
  -4   2  -2    0.91    0.08
  -4   2  -2    1.09    0.25
  -4   2  -2    1.16    0.10
   4  -2   2    1.01    0.10
   4  -2   2    0.93    0.07
   4  -2   2    0.77    0.12
   4  -2   2    1.14    0.10
   4  -2   2    1.06    0.08
   4  -2   2    0.99    0.25
   4  -2   2    1.19    0.27
   4  -2   2    0.91    0.11
   4  -2   2    0.90    0.09
  -5   2  -2    0.30    0.06
  -5   2  -2    0.32    0.08
  -5   2  -2    0.23    0.07
  -5   2  -2    0.28    0.06
  -5   2  -2    0.14    0.14
  -5   2  -2    0.31    0.06
  -5   2  -2    0.21    0.07
  -5   2  -2    0.16    0.05
  -5   2  -2    0.32    0.25
  -5   2  -2    0.23    0.07
   5  -2   2    0.24    0.05
   5  -2   2    0.15    0.07
   5  -2   2    0.26    0.08
   5  -2   2    0.14    0.08
   5  -2   2    0.25    0.25
  -6   2  -2   17.86    0.82
  -6   2  -2   17.89    0.73
  -6   2  -2   18.72    0.73
  -6   2  -2   17.71    0.73
  -6   2  -2   18.14    0.74
  -6   2  -2   16.66    0.71
  -6   2  -2   17.44    1.02
  -6   2  -2   16.54    0.75
   6  -2   2   18.20    0.74
   6  -2   2   17.28    1.20
   6  -2   2   18.01    0.77
   6  -2   2   17.69    0.72
   6  -2   2   18.46    0.75
  -7   2  -2    8.54    0.41
  -7   2  -2    8.64    0.50
  -7   2  -2    9.30    0.43
  -7   2  -2    9.11    0.41
  -7   2  -2    9.43    0.86
  -7   2  -2    9.32    0.40
  -7   2  -2    9.09    0.40
  -7   2  -2    8.87    0.40
   7  -2   2    8.95    0.42
   7  -2   2    8.75    0.45
   7  -2   2    8.71    0.39
   7  -2   2    8.76    0.42
   7  -2   2    9.07    1.01
  -8   2  -2   14.95    0.63
  -8   2  -2   15.24    0.63
  -8   2  -2   14.04    0.63
  -8   2  -2   14.96    0.66
   8  -2   2   16.53    1.50
   8  -2   2   14.27    0.65
   8  -2   2   14.16    0.62
   8  -2   2   15.28    0.66
   8  -2   2   14.47    0.65
   8  -2   2   14.47    0.69
  -9   2  -2    0.27    0.12
  -9   2  -2    0.55    0.13
  -9   2  -2    0.41    0.18
  -9   2  -2    0.34    0.12
   9  -2   2   -1.72    1.90
   9  -2   2    0.20    0.15
   9  -2   2    0.16    0.12
   9  -2   2    0.14    0.10
   9  -2   2    0.24    0.14
 -10   2  -2    4.66    0.31
 -10   2  -2    4.65    0.36
 -10   2  -2    4.47    0.29
 -10   2  -2    4.86    0.31
  10  -2   2    5.04    0.34
  10  -2   2    5.23    0.34
  10  -2   2    4.61    0.28
  10  -2   2    4.93    0.39
 -11   2  -2    3.79    0.28
 -11   2  -2    2.70    0.29
 -11   2  -2    3.36    0.27
  11  -2   2    3.21    0.32
  11  -2   2    2.73    0.23
  11  -2   2    3.66    0.37
  11  -2   2    3.58    0.31
 -12   2  -2    6.91    0.39
  12  -2   2    7.46    0.47
  11   1  -2    4.61    0.30
 -11  -1   2    4.11    0.31
 -11  -1   2    4.16    0.33
  10   1  -2    1.01    0.35
  10   1  -2    1.31    0.20
  10   1  -2    0.58    0.16
 -10  -1   2    0.46    0.17
 -10  -1   2    0.62    0.16
   9   1  -2    0.16    0.14
   9   1  -2    0.06    0.12
   9   1  -2   -1.64    1.83
   9   1  -2    0.21    0.17
   9   1  -2    0.06    0.15
  -9  -1   2    0.30    0.15
  -9  -1   2    0.06    0.13
  -9  -1   2    0.31    0.14
  -9  -1   2    0.35    0.13
   8   1  -2   36.37    1.53
   8   1  -2   38.93    1.59
   8   1  -2   36.42    1.53
   8   1  -2   35.51    1.47
   8   1  -2   39.29    2.56
  -8  -1   2   36.05    1.51
  -8  -1   2   38.90    1.51
  -8  -1   2   35.79    1.61
  -8  -1   2   36.36    1.51
  -8  -1   2   38.78    1.51
   7   1  -2    4.72    0.35
   7   1  -2    5.93    0.96
   7   1  -2    5.06    0.30
   7   1  -2    5.39    0.82
   7   1  -2    4.95    0.23
   7   1  -2    5.06    0.31
  -7  -1   2    4.88    0.26
  -7  -1   2    4.52    0.38
  -7  -1   2    5.39    0.71
  -7  -1   2    4.94    0.23
  -7  -1   2    4.31    0.26
  -7  -1   2    4.62    0.61
  -7  -1   2    4.52    0.27
  -7  -1   2    4.90    0.27
   6   1  -2   -0.01    0.10
   6   1  -2    0.00    0.05
   6   1  -2    0.32    0.49
   6   1  -2    0.12    0.49
   6   1  -2    0.12    0.10
   6   1  -2   -0.01    0.14
  -6  -1   2   -0.02    0.27
  -6  -1   2    0.18    0.08
  -6  -1   2    0.08    0.08
  -6  -1   2    0.18    0.13
  -6  -1   2    0.05    0.17
  -6  -1   2    0.07    0.13
  -6  -1   2    0.08    0.06
  -6  -1   2    0.07    0.08
  -6  -1   2   -0.24    0.29
  -6  -1   2    0.04    0.08
  -6  -1   2    0.09    0.12
   5   1  -2   40.58    1.63
   5   1  -2   39.04    1.59
   5   1  -2   39.92    2.07
   5   1  -2   39.61    1.62
   5   1  -2   40.32    1.65
  -5  -1   2   40.79    1.60
  -5  -1   2   41.77    1.65
  -5  -1   2   42.06    1.91
  -5  -1   2   40.48    1.61
  -5  -1   2   40.82    1.62
  -5  -1   2   40.87    1.61
  -5  -1   2   38.39    1.60
  -5  -1   2   39.54    1.78
  -5  -1   2   39.94    1.59
  -5  -1   2   40.42    1.65
  -5  -1   2   41.37    1.66
   4   1  -2    2.32    0.12
   4   1  -2    2.41    0.16
   4   1  -2    2.43    0.44
   4   1  -2    2.50    0.12
   4   1  -2    2.65    0.17
   4   1  -2    2.60    0.18
   4   1  -2    2.93    0.20
  -4  -1   2    2.17    0.13
  -4  -1   2    2.62    0.14
  -4  -1   2    2.44    0.14
  -4  -1   2    2.87    0.19
  -4  -1   2    2.34    0.15
  -4  -1   2    2.84    0.15
  -4  -1   2    2.88    0.19
  -4  -1   2    2.61    0.13
   3   1  -2    1.11    0.10
   3   1  -2    1.11    0.07
   3   1  -2    1.24    0.30
   3   1  -2    1.03    0.11
   3   1  -2    1.06    0.10
   3   1  -2    0.89    0.18
   3   1  -2    1.17    0.07
   3   1  -2    1.14    0.10
  -3  -1   2    1.10    0.09
  -3  -1   2    1.22    0.10
  -3  -1   2    1.23    0.09
  -3  -1   2    1.26    0.12
  -3  -1   2    1.03    0.31
  -3  -1   2    1.20    0.20
  -3  -1   2    1.07    0.08
  -3  -1   2    1.10    0.07
  -3  -1   2    1.17    0.08
  -3  -1   2    1.04    0.11
   2   1  -2  312.73   12.22
   2   1  -2  292.02   12.14
  -2  -1   2  313.65   12.13
  -2  -1   2  316.57   12.04
  -2  -1   2  300.75   12.23
   1   1  -2   18.45    0.69
   1   1  -2   16.57    0.69
   1   1  -2   16.65    0.78
   1   1  -2   17.11    0.75
   1   1  -2   16.15    0.69
   1   1  -2   18.16    0.69
   1   1  -2   15.71    0.69
   1   1  -2   16.93    0.82
   1   1  -2   18.39    0.70
   1   1  -2   17.88    0.69
  -1  -1   2   18.01    0.70
  -1  -1   2   16.24    0.82
  -1  -1   2   16.81    0.70
  -1  -1   2   18.68    0.70
  -1  -1   2   17.49    0.70
  -1  -1   2   18.81    0.69
  -1  -1   2   18.85    0.72
  -1  -1   2   17.99    0.69
  -1  -1   2   15.57    0.69
  -1  -1   2   17.44    0.69
  -1  -1   2   18.49    0.70
  -1  -1   2   16.90    0.77
   0   1  -2    5.01    0.27
   0   1  -2    4.97    0.21
   0   1  -2    5.13    0.21
   0   1  -2    4.90    0.20
   0   1  -2    4.98    0.20
   0   1  -2    5.05    0.21
   0   1  -2    4.75    0.20
   0   1  -2    5.08    0.20
   0   1  -2    5.11    0.23
   0   1  -2    4.99    0.28
   0   1  -2    5.01    0.29
   0   1  -2    4.70    0.21
   0   1  -2    4.90    0.20
   0  -1   2    4.76    0.20
   0  -1   2    5.21    0.22
   0  -1   2    4.97    0.21
   0  -1   2    4.98    0.21
   0  -1   2    4.76    0.26
   0  -1   2    4.99    0.27
   0  -1   2    5.11    0.21
   0  -1   2    5.02    0.20
   0  -1   2    5.23    0.21
   0  -1   2    4.85    0.28
   0  -1   2    5.47    0.23
  -1   1  -2   84.15    3.24
  -1   1  -2   79.40    3.24
  -1   1  -2   85.60    3.24
  -1   1  -2   84.32    3.24
  -1   1  -2   81.47    3.25
  -1   1  -2   85.11    3.29
  -1   1  -2   85.66    3.24
  -1   1  -2   86.21    3.31
  -1   1  -2   83.31    3.24
  -1   1  -2   79.21    3.24
   1  -1   2   80.45    3.35
   1  -1   2   81.38    3.24
   1  -1   2   77.63    3.24
   1  -1   2   82.60    3.25
   1  -1   2   83.68    3.31
   1  -1   2   83.34    3.25
  -2   1  -2  178.67    6.80
  -2   1  -2  181.27    6.88
  -2   1  -2  186.52    6.81
  -2   1  -2  171.06    6.80
  -2   1  -2  161.43    6.99
  -2   1  -2  167.27    6.80
   2  -1   2  173.45    6.89
   2  -1   2  171.51    6.97
   2  -1   2  176.96    6.90
   2  -1   2  167.11    6.80
  -3   1  -2   31.03    1.18
  -3   1  -2   30.19    1.19
  -3   1  -2   30.34    1.28
  -3   1  -2   29.85    1.17
  -3   1  -2   30.02    1.18
  -3   1  -2   28.78    1.18
  -3   1  -2   30.23    1.18
  -3   1  -2   32.04    1.21
  -3   1  -2   28.94    1.39
   3  -1   2   28.20    1.20
   3  -1   2   30.30    1.43
   3  -1   2   29.39    1.20
   3  -1   2   27.04    1.31
   3  -1   2   29.55    1.18
   3  -1   2   28.58    1.35
   3  -1   2   28.84    1.34
   3  -1   2   29.78    1.18
   3  -1   2   28.39    1.19
   3  -1   2   30.91    1.19
  -4   1  -2   19.48    0.82
  -4   1  -2   20.44    0.96
  -4   1  -2   20.95    0.83
  -4   1  -2   20.99    0.83
  -4   1  -2   20.80    0.86
  -4   1  -2   21.42    0.83
  -4   1  -2   20.75    0.83
  -4   1  -2   20.43    0.86
  -4   1  -2   20.16    1.22
  -4   1  -2   20.96    0.83
  -4   1  -2   21.04    0.82
   4  -1   2   19.70    1.08
   4  -1   2   21.11    0.83
   4  -1   2   19.03    1.04
   4  -1   2   20.07    0.83
   4  -1   2   18.75    0.86
   4  -1   2   21.54    0.85
   4  -1   2   20.61    1.17
   4  -1   2   22.26    0.84
  -5   1  -2   15.43    0.66
  -5   1  -2   16.38    0.65
  -5   1  -2   14.50    0.70
  -5   1  -2   15.14    0.66
  -5   1  -2   15.16    0.65
  -5   1  -2   15.79    0.67
  -5   1  -2   16.84    0.66
  -5   1  -2   16.59    0.84
  -5   1  -2   17.38    0.66
   5  -1   2   15.63    0.67
   5  -1   2   15.78    0.69
   5  -1   2   15.80    0.68
   5  -1   2   19.21    1.14
   5  -1   2   16.84    0.67
   5  -1   2   17.85    1.02
  -6   1  -2    2.68    0.20
  -6   1  -2    2.65    0.18
  -6   1  -2    2.37    0.20
  -6   1  -2    2.58    0.16
  -6   1  -2    2.80    0.18
  -6   1  -2    2.50    0.18
  -6   1  -2    2.37    0.38
  -6   1  -2    2.71    0.19
   6  -1   2    2.59    0.21
   6  -1   2    2.66    0.20
   6  -1   2    2.66    0.19
   6  -1   2    2.64    0.22
   6  -1   2    2.42    0.56
   6  -1   2    2.38    0.48
  -7   1  -2    1.53    0.20
  -7   1  -2    1.39    0.13
  -7   1  -2    1.25    0.13
  -7   1  -2    1.35    0.15
  -7   1  -2    1.12    0.12
  -7   1  -2    1.38    0.14
   7  -1   2    1.21    0.15
   7  -1   2    1.27    0.49
   7  -1   2    1.08    0.14
   7  -1   2    1.54    0.61
   7  -1   2    1.57    0.18
  -8   1  -2    0.14    0.11
  -8   1  -2    0.36    0.12
  -8   1  -2    0.14    0.09
  -8   1  -2    0.13    0.13
  -8   1  -2    0.24    0.12
  -8   1  -2    0.34    0.11
   8  -1   2    0.52    0.15
   8  -1   2    0.20    0.12
   8  -1   2    0.07    0.67
   8  -1   2    0.22    0.09
   8  -1   2    0.19    0.12
   8  -1   2    1.23    0.90
   8  -1   2    0.20    0.13
  -9   1  -2    7.20    0.40
  -9   1  -2    7.76    0.42
  -9   1  -2    6.81    0.36
  -9   1  -2    7.73    0.39
  -9   1  -2    8.10    0.39
   9  -1   2    7.84    0.41
   9  -1   2    9.63    1.58
   9  -1   2    7.45    0.47
   9  -1   2    7.56    0.41
   9  -1   2    7.22    0.42
   9  -1   2    7.65    0.37
 -10   1  -2   24.81    1.04
 -10   1  -2   24.26    1.03
 -10   1  -2   24.22    1.06
  10  -1   2   24.60    1.02
  10  -1   2   24.75    1.07
  10  -1   2   23.35    1.05
  10  -1   2   25.45    1.06
 -11   1  -2   32.04    1.39
 -11   1  -2   34.42    1.40
  11  -1   2   32.63    1.38
  11  -1   2   36.04    1.43
  11  -1   2   33.92    1.45
 -12   1  -2    6.37    0.38
  12  -1   2    6.95    0.48
 -12   0   2    0.16    0.13
  11   0  -2    1.02    0.16
 -11   0   2    0.99    0.17
 -11   0   2    1.35    0.19
  10   0  -2    0.44    0.15
  10   0  -2    0.30    0.16
  10   0  -2    0.15    0.14
  10   0  -2    0.22    0.16
 -10   0   2    0.15    0.16
 -10   0   2    0.21    0.14
   9   0  -2    0.16    1.24
   9   0  -2    0.51    0.16
   9   0  -2   -1.55    1.49
   9   0  -2    0.44    0.14
   9   0  -2    0.25    0.12
   9   0  -2    0.33    0.18
   9   0  -2    0.46    0.17
  -9   0   2    0.60    0.14
  -9   0   2    0.27    0.15
  -9   0   2    0.56    0.13
  -9   0   2    0.46    0.13
  -9   0   2    0.25    0.08
   8   0  -2    5.54    1.01
   8   0  -2    5.59    1.06
   8   0  -2    5.85    0.32
   8   0  -2    5.97    0.34
   8   0  -2    5.62    0.34
   8   0  -2    5.59    0.27
   8   0  -2    6.03    0.40
   8   0  -2    5.89    0.30
  -8   0   2    5.59    0.30
  -8   0   2    5.54    0.30
  -8   0   2    5.26    0.29
  -8   0   2    5.08    0.43
  -8   0   2    5.55    0.31
  -8   0   2    5.76    0.27
   7   0  -2   18.87    0.79
   7   0  -2   17.50    0.74
   7   0  -2   18.25    1.41
   7   0  -2   16.85    1.43
   7   0  -2   18.40    0.79
   7   0  -2   17.89    0.83
  -7   0   2   17.67    0.76
  -7   0   2   19.05    0.76
  -7   0   2   17.80    0.85
  -7   0   2   18.37    0.84
  -7   0   2   18.04    0.77
  -7   0   2   17.84    1.24
  -7   0   2   18.50    0.76
  -7   0   2   19.42    1.21
  -7   0   2   18.90    0.76
  -7   0   2   18.87    0.94
   6   0  -2   52.50    2.13
   6   0  -2   50.70    2.55
   6   0  -2   51.74    2.63
   6   0  -2   54.54    2.17
   6   0  -2   54.96    2.14
   6   0  -2   50.03    2.10
  -6   0   2   54.60    2.12
  -6   0   2   52.78    2.48
  -6   0   2   51.55    2.34
  -6   0   2   53.13    2.18
  -6   0   2   51.96    2.12
  -6   0   2   54.69    2.18
  -6   0   2   53.57    2.12
  -6   0   2   53.57    2.12
  -6   0   2   56.24    2.11
  -6   0   2   54.77    2.19
  -6   0   2   54.59    2.12
   5   0  -2    1.00    0.08
   5   0  -2    0.50    0.32
   5   0  -2    1.01    0.08
   5   0  -2    1.03    0.39
   5   0  -2    0.90    0.11
   5   0  -2    1.11    0.12
   5   0  -2    1.07    0.15
  -5   0   2    1.04    0.09
  -5   0   2    1.32    0.11
  -5   0   2    1.13    0.14
  -5   0   2    1.18    0.12
  -5   0   2    1.14    0.15
  -5   0   2    1.37    0.11
  -5   0   2    1.63    0.30
  -5   0   2    1.06    0.26
  -5   0   2    1.15    0.14
  -5   0   2    1.30    0.12
   4   0  -2   11.10    0.47
   4   0  -2   12.21    0.50
   4   0  -2    9.69    0.74
   4   0  -2   12.43    0.81
   4   0  -2   11.13    0.52
   4   0  -2   11.07    0.49
   4   0  -2   12.34    0.52
   4   0  -2   11.48    0.47
  -4   0   2   11.53    0.48
  -4   0   2   12.52    0.52
  -4   0   2   11.78    0.68
  -4   0   2   12.11    0.48
  -4   0   2   12.72    0.48
  -4   0   2   10.38    0.97
  -4   0   2   12.13    0.52
  -4   0   2   11.40    0.47
  -4   0   2   12.25    0.48
  -4   0   2   11.60    0.64
   3   0  -2    4.13    0.18
   3   0  -2    4.09    0.20
   3   0  -2    4.59    0.22
   3   0  -2    3.95    0.42
   3   0  -2    4.45    0.22
   3   0  -2    4.07    0.18
   3   0  -2    3.94    0.20
  -3   0   2    4.20    0.23
  -3   0   2    4.39    0.19
  -3   0   2    4.42    0.18
  -3   0   2    4.44    0.22
  -3   0   2    4.40    0.21
  -3   0   2    4.56    0.34
  -3   0   2    3.32    0.44
  -3   0   2    4.05    0.18
  -3   0   2    4.31    0.18
   2   0  -2   78.20    3.01
   2   0  -2   72.82    2.99
   2   0  -2   75.13    3.15
   2   0  -2   71.11    2.99
   2   0  -2   75.02    2.99
   2   0  -2   78.68    3.00
   2   0  -2   76.71    3.10
   2   0  -2   77.81    3.00
  -2   0   2   74.14    2.99
  -2   0   2   76.74    2.98
  -2   0   2   77.83    2.99
  -2   0   2   77.11    3.01
  -2   0   2   77.26    3.08
  -2   0   2   74.67    2.99
  -2   0   2   79.03    2.99
  -2   0   2   77.00    3.18
   1   0  -2   45.68    1.89
   1   0  -2   44.97    1.80
   1   0  -2   44.26    1.80
   1   0  -2   44.67    1.81
   1   0  -2   46.32    1.80
   1   0  -2   47.75    1.90
   1   0  -2   46.90    1.81
   1   0  -2   46.47    1.81
   1   0  -2   48.27    1.80
   1   0  -2   46.24    1.80
  -1   0   2   43.07    1.80
  -1   0   2   43.97    1.80
  -1   0   2   47.06    1.81
  -1   0   2   48.03    1.87
  -1   0   2   46.54    1.80
  -1   0   2   43.98    1.80
  -1   0   2   44.60    1.80
  -1   0   2   45.49    1.90
  -1   0   2   47.67    1.81
   0   0  -2  157.87    6.03
   0   0   2  147.80    6.03
  -1   0  -2   12.69    0.53
  -1   0  -2   14.35    0.53
  -1   0  -2   13.35    0.53
  -1   0  -2   12.47    0.53
  -1   0  -2   14.47    0.53
  -1   0  -2   14.13    0.53
  -1   0  -2   13.77    0.53
  -1   0  -2   13.43    0.52
  -1   0  -2   12.38    0.59
   1   0   2   12.19    0.56
   1   0   2   13.82    0.54
   1   0   2   13.88    0.53
   1   0   2   13.33    0.53
   1   0   2   12.54    0.65
   1   0   2   12.08    0.59
   1   0   2   12.90    0.53
  -2   0  -2   26.66    1.02
  -2   0  -2   27.79    1.02
  -2   0  -2   26.35    1.01
  -2   0  -2   26.78    1.01
  -2   0  -2   24.87    1.02
  -2   0  -2   24.61    1.00
  -2   0  -2   27.42    1.03
  -2   0  -2   22.88    1.00
  -2   0  -2   24.29    1.21
  -2   0  -2   27.46    1.01
   2   0   2   23.61    1.01
   2   0   2   25.10    1.12
   2   0   2   25.86    1.01
   2   0   2   26.65    1.02
   2   0   2   23.29    1.14
   2   0   2   24.16    1.20
  -3   0  -2   56.93    2.21
  -3   0  -2   57.47    2.23
  -3   0  -2   51.71    2.45
  -3   0  -2   59.61    2.22
  -3   0  -2   54.90    2.24
  -3   0  -2   57.91    2.23
  -3   0  -2   61.78    2.23
  -3   0  -2   59.06    2.23
   3   0   2   56.44    2.23
   3   0   2   53.30    2.22
   3   0   2   55.79    2.44
   3   0   2   54.13    2.49
   3   0   2   55.24    2.25
   3   0   2   58.24    2.24
   3   0   2   51.95    2.37
  -4   0  -2    0.68    0.08
  -4   0  -2    0.94    0.12
  -4   0  -2    0.81    0.07
  -4   0  -2    0.76    0.08
  -4   0  -2    0.98    0.08
  -4   0  -2    0.71    0.08
  -4   0  -2    0.87    0.07
   4   0   2    0.85    0.26
   4   0   2    1.03    0.28
   4   0   2    0.81    0.10
   4   0   2    0.73    0.10
   4   0   2    0.89    0.33
   4   0   2    0.99    0.09
   4   0   2    0.84    0.09
  -5   0  -2    3.46    0.19
  -5   0  -2    3.62    0.19
  -5   0  -2    3.20    0.16
  -5   0  -2    3.67    0.19
  -5   0  -2    3.35    0.19
   5   0   2    2.56    0.52
   5   0   2    2.91    0.20
   5   0   2    2.65    0.48
   5   0   2    2.83    0.20
   5   0   2    2.76    0.22
  -6   0  -2   19.42    0.83
  -6   0  -2   18.27    0.78
  -6   0  -2   18.37    0.78
  -6   0  -2   18.31    0.76
  -6   0  -2   19.87    0.79
  -6   0  -2   20.34    0.79
   6   0   2   18.27    0.79
   6   0   2   18.84    0.80
   6   0   2   17.36    1.28
   6   0   2   20.23    0.83
   6   0   2   17.94    1.35
  -7   0  -2   33.57    1.34
  -7   0  -2   31.38    1.35
  -7   0  -2   32.61    1.33
  -7   0  -2   32.20    1.31
  -7   0  -2   33.72    1.34
  -7   0  -2   32.76    1.33
   7   0   2   31.89    1.35
   7   0   2   39.35    2.26
   7   0   2   32.85    2.03
   7   0   2   32.37    1.35
   7   0   2   32.89    1.39
  -8   0  -2    2.66    0.24
  -8   0  -2    2.77    0.24
  -8   0  -2    2.51    0.23
  -8   0  -2    2.80    0.24
  -8   0  -2    2.65    0.23
   8   0   2    2.66    0.22
   8   0   2    2.40    0.22
   8   0   2    2.52    0.26
   8   0   2    3.01    0.27
   8   0   2    2.22    0.86
   8   0   2    3.39    1.03
  -9   0  -2    1.02    0.15
  -9   0  -2    1.35    0.18
  -9   0  -2    1.34    0.16
  -9   0  -2    1.36    0.18
   9   0   2    1.26    0.24
   9   0   2    1.04    1.68
   9   0   2    1.29    0.14
   9   0   2    1.04    0.18
   9   0   2    0.91    1.30
   9   0   2    1.23    0.20
   9   0   2    1.18    0.19
 -10   0  -2    4.05    0.29
 -10   0  -2    3.66    0.30
  10   0   2    3.52    0.31
  10   0   2    3.65    0.31
  10   0   2    3.85    0.32
  10   0   2    3.30    0.25
 -11   0  -2   20.62    0.90
 -11   0  -2   20.86    0.91
  11   0   2   21.65    0.93
  11   0   2   20.00    0.88
  12  -1  -2   16.16    0.71
  12  -1  -2   17.48    0.72
 -12   1   2   15.06    0.71
  11  -1  -2    3.09    0.29
  11  -1  -2    2.95    0.25
 -11   1   2    2.56    0.23
 -11   1   2    2.57    0.22
  10  -1  -2   27.64    1.17
  10  -1  -2   29.26    1.16
  10  -1  -2   28.76    1.20
  10  -1  -2   28.95    1.20
 -10   1   2   28.12    1.18
 -10   1   2   28.58    1.17
 -10   1   2   26.78    1.15
 -10   1   2   26.42    1.16
   9  -1  -2    1.84    0.25
   9  -1  -2    2.19    0.19
   9  -1  -2    1.95    0.17
   9  -1  -2    1.74    0.33
   9  -1  -2    1.85    0.19
   9  -1  -2    2.09    1.32
  -9   1   2    2.06    0.18
  -9   1   2    1.80    0.16
  -9   1   2    1.86    0.15
   8  -1  -2   20.65    1.70
   8  -1  -2   20.39    1.68
   8  -1  -2   19.18    0.88
   8  -1  -2   19.28    0.78
   8  -1  -2   19.76    0.81
   8  -1  -2   18.93    0.83
   8  -1  -2   19.47    0.84
  -8   1   2   19.11    0.80
  -8   1   2   19.13    0.82
  -8   1   2   19.64    0.79
  -8   1   2   18.40    1.43
  -8   1   2   18.52    0.80
  -8   1   2   19.05    0.91
  -8   1   2   18.61    0.91
  -8   1   2   19.85    0.81
   7  -1  -2    0.03    0.09
   7  -1  -2   -0.01    0.10
   7  -1  -2    0.05    0.10
   7  -1  -2    0.03    0.05
   7  -1  -2    0.06    0.07
   7  -1  -2    0.09    0.12
   7  -1  -2    0.25    0.49
   7  -1  -2   -0.53    0.54
  -7   1   2   -0.06    0.08
  -7   1   2    0.08    0.10
  -7   1   2    0.04    0.07
  -7   1   2    0.33    0.42
  -7   1   2   -0.02    0.08
  -7   1   2    0.02    0.17
  -7   1   2    0.03    0.08
  -7   1   2    0.11    0.08
  -7   1   2    0.05    0.15
   6  -1  -2   25.76    1.11
   6  -1  -2   29.29    1.10
   6  -1  -2   24.83    1.48
   6  -1  -2   25.20    1.08
   6  -1  -2   27.85    1.12
   6  -1  -2   29.27    1.15
   6  -1  -2   27.28    1.10
   6  -1  -2   27.27    1.58
  -6   1   2   28.96    1.16
  -6   1   2   26.82    1.09
  -6   1   2   25.83    1.44
  -6   1   2   26.99    1.09
  -6   1   2   26.35    1.16
  -6   1   2   30.43    1.19
  -6   1   2   29.02    1.11
  -6   1   2   24.76    1.10
  -6   1   2   27.73    1.09
  -6   1   2   24.74    1.37
   5  -1  -2   15.08    0.92
   5  -1  -2   15.03    0.65
   5  -1  -2   14.08    0.98
   5  -1  -2   14.05    0.60
   5  -1  -2   14.93    0.61
   5  -1  -2   15.37    0.63
   5  -1  -2   15.09    0.62
  -5   1   2   14.24    0.60
  -5   1   2   14.14    0.60
  -5   1   2   14.96    0.66
  -5   1   2   14.73    0.86
  -5   1   2   14.94    0.66
  -5   1   2   14.64    0.61
  -5   1   2   15.00    0.60
  -5   1   2   15.11    0.62
  -5   1   2   15.85    0.86
  -5   1   2   15.19    0.69
  -5   1   2   15.71    0.61
   4  -1  -2   29.69    1.18
   4  -1  -2   28.78    1.17
   4  -1  -2   28.11    1.46
   4  -1  -2   28.51    1.38
   4  -1  -2   29.36    1.16
   4  -1  -2   28.86    1.17
   4  -1  -2   28.50    1.17
   4  -1  -2   29.24    1.18
   4  -1  -2   31.26    1.20
  -4   1   2   28.67    1.16
  -4   1   2   30.64    1.20
  -4   1   2   30.08    1.35
  -4   1   2   28.98    1.17
  -4   1   2   30.92    1.23
  -4   1   2   30.31    1.36
  -4   1   2   29.32    1.17
  -4   1   2   28.77    1.17
  -4   1   2   28.37    1.61
  -4   1   2   31.15    1.20
   3  -1  -2   35.09    1.42
   3  -1  -2   34.30    1.41
   3  -1  -2   34.02    1.42
   3  -1  -2   36.93    1.64
   3  -1  -2   35.90    1.43
   3  -1  -2   35.71    1.42
   3  -1  -2   37.19    1.44
   3  -1  -2   34.29    1.55
   3  -1  -2   35.50    1.44
   3  -1  -2   35.40    1.42
  -3   1   2   37.02    1.57
  -3   1   2   36.64    1.42
  -3   1   2   35.33    1.41
  -3   1   2   35.62    1.42
  -3   1   2   34.82    1.48
  -3   1   2   37.61    1.44
  -3   1   2   38.31    1.47
  -3   1   2   37.42    1.44
  -3   1   2   35.52    1.73
   2  -1  -2  289.47   11.82
   2  -1  -2  295.41   11.90
   2  -1  -2  310.00   11.92
  -2   1   2  299.80   11.93
  -2   1   2  306.42   12.01
  -2   1   2  310.99   11.90
   1  -1  -2   99.94    3.95
   1  -1  -2  101.84    4.00
   1  -1  -2   93.38    3.95
   1  -1  -2   98.08    3.94
   1  -1  -2  104.40    3.95
   1  -1  -2  102.07    3.96
  -1   1   2   98.74    3.94
  -1   1   2  100.14    3.97
  -1   1   2  106.83    4.04
  -1   1   2   99.20    3.94
  -1   1   2  104.47    4.00
   0  -1  -2   45.02    1.80
   0  -1  -2   46.46    1.80
   0  -1  -2   45.76    1.80
   0  -1  -2   43.49    1.80
   0  -1  -2   48.45    1.80
   0  -1  -2   42.01    1.81
   0  -1  -2   45.12    1.80
   0  -1  -2   46.37    1.80
   0  -1  -2   47.59    1.80
   0  -1  -2   48.92    1.80
   0   1   2   45.58    1.86
  -1  -1  -2    0.80    0.05
  -1  -1  -2    0.66    0.07
  -1  -1  -2    0.74    0.04
  -1  -1  -2    0.88    0.06
  -1  -1  -2    0.85    0.05
  -1  -1  -2    0.68    0.05
  -1  -1  -2    0.88    0.05
  -1  -1  -2    0.71    0.06
  -1  -1  -2    0.80    0.06
   1   1   2    0.88    0.07
   1   1   2    0.95    0.08
   1   1   2    0.70    0.17
   1   1   2    0.88    0.10
  -2  -1  -2  157.77    6.07
  -2  -1  -2  167.26    6.08
  -2  -1  -2  150.69    6.07
  -2  -1  -2  151.29    6.27
  -2  -1  -2  151.86    6.09
  -2  -1  -2  164.05    6.07
  -2  -1  -2  151.68    6.09
   2   1   2  148.86    6.07
   2   1   2  155.85    6.08
   2   1   2  142.97    6.18
   2   1   2  164.41    6.09
   2   1   2  152.67    6.26
  -3  -1  -2   40.10    1.45
  -3  -1  -2   36.95    1.45
  -3  -1  -2   36.83    1.47
  -3  -1  -2   36.50    1.46
  -3  -1  -2   36.44    1.78
  -3  -1  -2   34.26    1.44
  -3  -1  -2   39.37    1.46
  -3  -1  -2   36.06    1.46
  -3  -1  -2   35.36    1.48
   3   1   2   37.10    1.72
   3   1   2   35.66    1.61
   3   1   2   34.69    1.47
   3   1   2   36.22    1.45
   3   1   2   36.92    1.46
   3   1   2   37.25    1.48
  -4  -1  -2    1.44    0.12
  -4  -1  -2    0.82    0.48
  -4  -1  -2    1.67    0.12
  -4  -1  -2    1.56    0.10
  -4  -1  -2    1.50    0.11
  -4  -1  -2    1.49    0.13
  -4  -1  -2    1.29    0.14
  -4  -1  -2    1.23    0.08
   4   1   2    1.40    0.12
   4   1   2    1.29    0.13
   4   1   2    1.19    0.13
   4   1   2    1.37    0.14
  -5  -1  -2   23.09    0.96
  -5  -1  -2   25.14    0.98
  -5  -1  -2   25.47    1.00
  -5  -1  -2   24.03    0.98
  -5  -1  -2   27.37    1.00
  -5  -1  -2   22.95    1.00
  -5  -1  -2   24.41    0.99
   5   1   2   22.04    0.96
   5   1   2   23.66    1.44
   5   1   2   25.57    1.03
   5   1   2   23.68    0.99
   5   1   2   23.98    1.53
   5   1   2   24.65    1.00
  -6  -1  -2    1.66    0.15
  -6  -1  -2    1.88    0.18
  -6  -1  -2    1.94    0.19
  -6  -1  -2    1.58    0.18
  -6  -1  -2    1.67    0.14
  -6  -1  -2    1.49    0.12
   6   1   2    1.50    0.53
   6   1   2    1.69    0.15
   6   1   2    1.63    0.61
   6   1   2    1.62    0.16
   6   1   2    1.47    0.19
  -7  -1  -2    2.96    0.21
  -7  -1  -2    3.77    0.24
  -7  -1  -2    3.81    0.26
  -7  -1  -2    3.52    0.24
  -7  -1  -2    3.75    0.25
   7   1   2    3.30    0.97
   7   1   2    3.65    0.30
   7   1   2    3.83    0.27
   7   1   2    4.13    0.85
   7   1   2    3.47    0.26
  -8  -1  -2   10.77    0.52
  -8  -1  -2   10.87    0.53
  -8  -1  -2   10.53    0.52
  -8  -1  -2   11.44    0.52
   8   1   2   10.41    0.54
   8   1   2   11.85    1.53
   8   1   2   12.16    0.56
   8   1   2   10.83    0.60
   8   1   2   10.40    1.56
  -9  -1  -2   10.86    0.51
  -9  -1  -2    9.99    0.52
  -9  -1  -2   10.35    0.50
  -9  -1  -2    9.86    0.52
   9   1   2    9.92    0.53
   9   1   2   10.45    0.55
   9   1   2   11.11    0.55
 -10  -1  -2    0.39    0.26
 -10  -1  -2    0.22    0.17
 -10  -1  -2    0.07    0.17
 -10  -1  -2    0.12    0.17
  10   1   2    0.34    0.27
  10   1   2    0.15    0.17
  10   1   2    0.54    0.24
 -11  -1  -2   11.15    0.56
 -11  -1  -2   11.02    0.55
  11   1   2   11.67    0.58
  11   1   2   11.37    0.53
  12  -2  -2    6.69    0.50
  12  -2  -2    5.89    0.35
 -12   2   2    5.98    0.37
  11  -2  -2    1.34    0.22
  11  -2  -2    1.45    0.17
  11  -2  -2    1.35    0.17
 -11   2   2    1.46    0.18
 -11   2   2    1.04    0.17
 -11   2   2    1.04    0.18
 -11   2   2    1.29    0.21
  10  -2  -2   11.16    0.50
  10  -2  -2   10.48    0.56
 -10   2   2   10.42    0.50
 -10   2   2   10.96    0.51
 -10   2   2   10.27    0.49
   9  -2  -2    2.84    0.21
   9  -2  -2    2.79    0.25
   9  -2  -2    3.90    1.23
   9  -2  -2    2.43    0.24
   9  -2  -2    3.05    0.23
  -9   2   2    2.82    0.22
  -9   2   2    2.81    0.23
  -9   2   2    2.85    0.21
   8  -2  -2    2.36    0.20
   8  -2  -2    2.57    0.21
   8  -2  -2    2.53    0.21
   8  -2  -2    2.38    0.19
   8  -2  -2    2.25    0.15
   8  -2  -2    2.65    0.76
  -8   2   2    2.60    0.24
  -8   2   2    2.85    0.31
  -8   2   2    2.52    0.18
  -8   2   2    2.36    0.19
  -8   2   2    2.36    0.20
  -8   2   2    3.96    0.71
  -8   2   2    2.88    0.20
   7  -2  -2    7.97    0.36
   7  -2  -2    8.66    0.91
   7  -2  -2    7.58    0.32
   7  -2  -2    6.99    0.41
   7  -2  -2    8.04    0.38
   7  -2  -2    6.96    0.34
   7  -2  -2    7.05    0.35
  -7   2   2    7.80    0.34
  -7   2   2    6.55    0.43
  -7   2   2    8.92    0.86
  -7   2   2    7.86    0.35
  -7   2   2    7.26    0.38
  -7   2   2    6.78    0.48
  -7   2   2    8.27    0.35
   6  -2  -2    3.68    0.19
   6  -2  -2    3.58    0.21
   6  -2  -2    3.77    0.23
   6  -2  -2    3.62    0.17
   6  -2  -2    3.12    0.47
   6  -2  -2    3.64    0.20
   6  -2  -2    3.94    0.26
  -6   2   2    3.77    0.19
  -6   2   2    4.14    0.51
  -6   2   2    3.45    0.21
  -6   2   2    3.97    0.55
  -6   2   2    3.87    0.35
  -6   2   2    3.53    0.20
  -6   2   2    3.91    0.29
  -6   2   2    3.84    0.24
   5  -2  -2    4.73    0.22
   5  -2  -2    4.85    0.27
   5  -2  -2    4.32    0.49
   5  -2  -2    4.65    0.23
   5  -2  -2    4.45    0.21
   5  -2  -2    4.69    0.24
  -5   2   2    4.76    0.22
  -5   2   2    4.88    0.23
  -5   2   2    4.80    0.22
  -5   2   2    5.04    0.35
  -5   2   2    5.14    0.29
  -5   2   2    5.12    0.51
  -5   2   2    5.19    0.59
  -5   2   2    4.95    0.26
  -5   2   2    4.89    0.29
   4  -2  -2    0.93    0.09
   4  -2  -2    1.21    0.29
   4  -2  -2    1.02    0.11
   4  -2  -2    1.02    0.10
   4  -2  -2    0.89    0.23
   4  -2  -2    1.19    0.09
   4  -2  -2    1.31    0.09
  -4   2   2    0.98    0.09
  -4   2   2    1.28    0.09
  -4   2   2    1.06    0.22
  -4   2   2    1.11    0.08
  -4   2   2    1.23    0.47
  -4   2   2    1.36    0.16
  -4   2   2    1.46    0.14
  -4   2   2    1.21    0.25
  -4   2   2    1.44    0.13
   3  -2  -2    4.25    0.37
   3  -2  -2    4.28    0.20
[truncated: 1,480,308 more chars]
