# Supplementary material for: Syntheses, Characterization, and Redox Activity of Ferrocene-Containing Titanium Complexes
Source: ACS Omega. 2024 Jun 24;9(26):29017–24. doi: 10.1021/acsomega.4c04332 (PMC11223194; doi:10.1021/acsomega.4c04332)
Supplement: Supplementary file 2 — ao4c04332_si_002.zip [file ao4c04332_si_002.zip › Ti3b.cif]

 
data_Ti3b
 
_audit_creation_method            'SHELXL-2019/3'
_shelx_SHELXL_version_number      '2019/3'
_chemical_name_systematic         ?
_chemical_name_common             ?
_chemical_melting_point           ?
_chemical_formula_moiety          ?
_chemical_formula_structural
 'Ti(C20H19)2(Fe(C5H4CH2O)2) kesc249'
_chemical_formula_sum
 'C52 H50 Fe O2 Ti' 
_chemical_formula_weight          810.67

loop_
 _atom_type_symbol
 _atom_type_description
 _atom_type_scat_dispersion_real
 _atom_type_scat_dispersion_imag
 _atom_type_scat_source
 'C'  'C'   0.0033   0.0016
 'International Tables Vol C Tables 4.2.6.8 and 6.1.1.4'
 'H'  'H'   0.0000   0.0000
 'International Tables Vol C Tables 4.2.6.8 and 6.1.1.4'
 'O'  'O'   0.0106   0.0060
 'International Tables Vol C Tables 4.2.6.8 and 6.1.1.4'
 'Ti'  'Ti'   0.2776   0.4457
 'International Tables Vol C Tables 4.2.6.8 and 6.1.1.4'
 'Fe'  'Fe'   0.3463   0.8444
 'International Tables Vol C Tables 4.2.6.8 and 6.1.1.4'
 
_space_group_crystal_system       monoclinic
_space_group_IT_number            15
_space_group_name_H-M_alt         'C 2/c'
_space_group_name_Hall            '-C 2yc'
 
_shelx_space_group_comment
;
The symmetry employed for this shelxl refinement is uniquely defined
by the following loop, which should always be used as a source of
symmetry information in preference to the above space-group names.
They are only intended as comments.
;
 
loop_
 _space_group_symop_operation_xyz
 'x, y, z'
 '-x, y, -z+1/2'
 'x+1/2, y+1/2, z'
 '-x+1/2, y+1/2, -z+1/2'
 '-x, -y, -z'
 'x, -y, z-1/2'
 '-x+1/2, -y+1/2, -z'
 'x+1/2, -y+1/2, z-1/2'
 
_cell_length_a                    23.2308(11)
_cell_length_b                    15.0257(7)
_cell_length_c                    11.5826(5)
_cell_angle_alpha                 90
_cell_angle_beta                  96.6623(18)
_cell_angle_gamma                 90
_cell_volume                      4015.7(3)
_cell_formula_units_Z             4
_cell_measurement_temperature     100(2)
_cell_measurement_reflns_used     9366
_cell_measurement_theta_min       2.32
_cell_measurement_theta_max       40.29
 
_exptl_crystal_description        'block'
_exptl_crystal_colour             'yellow'
_exptl_crystal_density_meas       ?
_exptl_crystal_density_method     ?
_exptl_crystal_density_diffrn     1.341          
_exptl_crystal_F_000              1704
_exptl_transmission_factor_min    ?
_exptl_transmission_factor_max    ?
_exptl_crystal_size_max           0.140
_exptl_crystal_size_mid           0.130
_exptl_crystal_size_min           0.060
_exptl_absorpt_coefficient_mu     0.602
_shelx_estimated_absorpt_T_min    0.920
_shelx_estimated_absorpt_T_max    0.965
_exptl_absorpt_correction_type    multi-scan
_exptl_absorpt_correction_T_min   0.9178
_exptl_absorpt_correction_T_max   1.0000
_exptl_absorpt_process_details    'SADABS-2016/2 (Sheldrick)'
_exptl_absorpt_special_details    ?
_diffrn_ambient_temperature       100(2)
_diffrn_radiation_wavelength      0.71073
_diffrn_radiation_type            MoK\a
_diffrn_source                    'I\mS microfocus'
_diffrn_measurement_device_type   'Bruker Photon III CPAD'
_diffrn_measurement_method        '\f and \w scans'
_diffrn_detector_area_resol_mean  ?
_diffrn_reflns_number             181982
_diffrn_reflns_av_unetI/netI      0.0156
_diffrn_reflns_av_R_equivalents   0.0378
_diffrn_reflns_limit_h_min        -42
_diffrn_reflns_limit_h_max        42
_diffrn_reflns_limit_k_min        -27
_diffrn_reflns_limit_k_max        27
_diffrn_reflns_limit_l_min        -21
_diffrn_reflns_limit_l_max        21
_diffrn_reflns_theta_min          1.617
_diffrn_reflns_theta_max          40.249
_diffrn_reflns_theta_full         25.242
_diffrn_measured_fraction_theta_max   1.000
_diffrn_measured_fraction_theta_full  1.000
_diffrn_reflns_Laue_measured_fraction_max    1.000
_diffrn_reflns_Laue_measured_fraction_full   1.000
_diffrn_reflns_point_group_measured_fraction_max   1.000
_diffrn_reflns_point_group_measured_fraction_full  1.000
_reflns_number_total              12644
_reflns_number_gt                 11565
_reflns_threshold_expression      'I > 2\s(I)'
_reflns_Friedel_coverage          0.000
_reflns_Friedel_fraction_max      .
_reflns_Friedel_fraction_full     .
 
_reflns_special_details
;
 Reflections were merged by SHELXL according to the crystal
 class for the calculation of statistics and refinement.
 
 _reflns_Friedel_fraction is defined as the number of unique
 Friedel pairs measured divided by the number that would be
 possible theoretically, ignoring centric projections and
 systematic absences.
;
 
_computing_data_collection        'Bruker APEX3'
_computing_cell_refinement        'Bruker SAINT V8.40B'
_computing_data_reduction         'Bruker SAINT V8.40B'
_computing_structure_solution     'SHELXS-2013/1 (Sheldrick, 2013)'
_computing_structure_refinement 'SHELXL-2019/2 (Sheldrick, 2019)'
_computing_molecular_graphics     ?
_computing_publication_material   ?
_refine_special_details           ?
_refine_ls_structure_factor_coef  Fsqd
_refine_ls_matrix_type            full
_refine_ls_weighting_scheme       calc
_refine_ls_weighting_details
'w=1/[\s^2^(Fo^2^)+(0.0450P)^2^+2.0000P] where P=(Fo^2^+2Fc^2^)/3'
_atom_sites_solution_primary      direct
_atom_sites_solution_secondary    difmap
_atom_sites_solution_hydrogens    difmap
_refine_ls_hydrogen_treatment     constr
_refine_ls_extinction_method      none
_refine_ls_extinction_coef        .
_refine_ls_number_reflns          12644
_refine_ls_number_parameters      256
_refine_ls_number_restraints      0
_refine_ls_R_factor_all           0.0347
_refine_ls_R_factor_gt            0.0313
_refine_ls_wR_factor_ref          0.0911
_refine_ls_wR_factor_gt           0.0890
_refine_ls_goodness_of_fit_ref    1.085
_refine_ls_restrained_S_all       1.085
_refine_ls_shift/su_max           0.002
_refine_ls_shift/su_mean          0.000
 
loop_
 _atom_site_label
 _atom_site_type_symbol
 _atom_site_fract_x
 _atom_site_fract_y
 _atom_site_fract_z
 _atom_site_U_iso_or_equiv
 _atom_site_adp_type
 _atom_site_occupancy
 _atom_site_site_symmetry_order  
 _atom_site_calc_flag
 _atom_site_refinement_flags_posn
 _atom_site_refinement_flags_adp
 _atom_site_refinement_flags_occupancy
 _atom_site_disorder_assembly
 _atom_site_disorder_group
Fe1 Fe 0.500000 0.50817(2) 0.250000 0.01563(3) Uani 1 2 d S T P . .
Ti1 Ti 0.500000 0.19848(2) 0.250000 0.01103(3) Uani 1 2 d S T P . .
O1 O 0.56170(2) 0.27904(3) 0.25691(4) 0.01322(7) Uani 1 1 d . . . . .
C1 C 0.55274(3) 0.15895(4) 0.07925(5) 0.01385(9) Uani 1 1 d . . . . .
C2 C 0.50382(3) 0.21172(5) 0.03886(5) 0.01625(9) Uani 1 1 d . . . . .
H2 H 0.504905 0.269137 0.004841 0.020 Uiso 1 1 calc R U . . .
C3 C 0.45331(3) 0.16435(6) 0.05784(6) 0.02021(11) Uani 1 1 d . . . . .
H3 H 0.414567 0.183679 0.036985 0.024 Uiso 1 1 calc R U . . .
C4 C 0.47026(3) 0.08358(5) 0.11298(7) 0.02192(12) Uani 1 1 d . . . . .
H4 H 0.445086 0.039146 0.136965 0.026 Uiso 1 1 calc R U . . .
C5 C 0.53204(3) 0.08037(4) 0.12641(6) 0.01841(10) Uani 1 1 d . . . . .
H5 H 0.555242 0.033307 0.161195 0.022 Uiso 1 1 calc R U . . .
C6 C 0.61471(3) 0.18701(4) 0.07481(5) 0.01306(8) Uani 1 1 d . . . . .
H6 H 0.619359 0.245848 0.115172 0.016 Uiso 1 1 calc R U . . .
C7 C 0.62942(3) 0.20205(4) -0.04831(5) 0.01326(8) Uani 1 1 d . . . . .
C8 C 0.60235(3) 0.15683(4) -0.14471(6) 0.01718(10) Uani 1 1 d . . . . .
H8 H 0.570670 0.118394 -0.136032 0.021 Uiso 1 1 calc R U . . .
C9 C 0.62131(3) 0.16742(5) -0.25396(6) 0.01891(11) Uani 1 1 d . . . . .
H9 H 0.602785 0.135244 -0.318453 0.023 Uiso 1 1 calc R U . . .
C10 C 0.66702(3) 0.22452(5) -0.26973(5) 0.01713(10) Uani 1 1 d . . . . .
C11 C 0.69295(3) 0.27165(5) -0.17375(6) 0.01873(10) Uani 1 1 d . . . . .
H11 H 0.723551 0.312023 -0.182980 0.022 Uiso 1 1 calc R U . . .
C12 C 0.67455(3) 0.26026(5) -0.06487(6) 0.01714(10) Uani 1 1 d . . . . .
H12 H 0.693004 0.292667 -0.000507 0.021 Uiso 1 1 calc R U . . .
C13 C 0.68781(4) 0.23719(7) -0.38735(7) 0.02636(15) Uani 1 1 d . . . . .
H13A H 0.676148 0.185895 -0.436875 0.040 Uiso 1 1 calc R U . . .
H13B H 0.730143 0.242446 -0.378074 0.040 Uiso 1 1 calc R U . . .
H13C H 0.670640 0.291461 -0.423479 0.040 Uiso 1 1 calc R U . . .
C14 C 0.65752(3) 0.12366(4) 0.14241(5) 0.01369(8) Uani 1 1 d . . . . .
C15 C 0.68580(3) 0.05625(5) 0.08849(6) 0.01792(10) Uani 1 1 d . . . . .
H15 H 0.677878 0.047884 0.006895 0.022 Uiso 1 1 calc R U . . .
C16 C 0.72560(3) 0.00099(5) 0.15305(6) 0.02002(11) Uani 1 1 d . . . . .
H16 H 0.744712 -0.044057 0.114353 0.024 Uiso 1 1 calc R U . . .
C17 C 0.73798(3) 0.01031(5) 0.27302(6) 0.01715(10) Uani 1 1 d . . . . .
C18 C 0.70903(3) 0.07700(5) 0.32670(5) 0.01743(10) Uani 1 1 d . . . . .
H18 H 0.716292 0.084426 0.408551 0.021 Uiso 1 1 calc R U . . .
C19 C 0.66967(3) 0.13294(5) 0.26261(5) 0.01631(9) Uani 1 1 d . . . . .
H19 H 0.650764 0.178197 0.301344 0.020 Uiso 1 1 calc R U . . .
C20 C 0.78174(4) -0.04888(6) 0.34144(7) 0.02539(14) Uani 1 1 d . . . . .
H20F H 0.803391 -0.014368 0.403871 0.030 Uiso 0.5 1 calc R U P . .
H20A H 0.808624 -0.072602 0.289874 0.030 Uiso 0.5 1 calc R U P . .
H20B H 0.761693 -0.098199 0.375111 0.030 Uiso 0.5 1 calc R U P . .
H20E H 0.779081 -0.109078 0.308700 0.030 Uiso 0.5 1 calc R U P . .
H20D H 0.773848 -0.050844 0.422697 0.030 Uiso 0.5 1 calc R U P . .
H20C H 0.820779 -0.025247 0.337459 0.030 Uiso 0.5 1 calc R U P . .
C21 C 0.57548(3) 0.43631(4) 0.27343(6) 0.01462(9) Uani 1 1 d . . . . .
C22 C 0.58351(3) 0.52142(5) 0.32845(7) 0.02029(11) Uani 1 1 d . . . . .
H22 H 0.595205 0.531557 0.408703 0.024 Uiso 1 1 calc R U . . .
C23 C 0.57086(4) 0.58854(5) 0.24170(9) 0.02571(14) Uani 1 1 d . . . . .
H23 H 0.572619 0.651026 0.254102 0.031 Uiso 1 1 calc R U . . .
C24 C 0.55516(3) 0.54498(5) 0.13331(8) 0.02381(13) Uani 1 1 d . . . . .
H24 H 0.544476 0.573431 0.060741 0.029 Uiso 1 1 calc R U . . .
C25 C 0.55826(3) 0.45105(5) 0.15272(6) 0.01718(10) Uani 1 1 d . . . . .
H25 H 0.550250 0.406257 0.095221 0.021 Uiso 1 1 calc R U . . .
C26 C 0.58614(3) 0.34674(4) 0.32959(5) 0.01415(9) Uani 1 1 d . . . . .
H26A H 0.628379 0.336668 0.346723 0.017 Uiso 1 1 calc R U . . .
H26B H 0.569072 0.345346 0.404018 0.017 Uiso 1 1 calc R U . . .
 
loop_
 _atom_site_aniso_label
 _atom_site_aniso_U_11
 _atom_site_aniso_U_22
 _atom_site_aniso_U_33
 _atom_site_aniso_U_23
 _atom_site_aniso_U_13
 _atom_site_aniso_U_12
Fe1 0.01496(5) 0.01110(5) 0.02135(6) 0.000 0.00429(4) 0.000
Ti1 0.01126(5) 0.01041(5) 0.01152(5) 0.000 0.00173(4) 0.000
O1 0.01408(16) 0.01284(16) 0.01298(16) -0.00246(12) 0.00256(13) -0.00167(13)
C1 0.0142(2) 0.0145(2) 0.0131(2) -0.00289(16) 0.00259(16) 0.00091(16)
C2 0.0152(2) 0.0209(2) 0.0125(2) -0.00213(18) 0.00082(17) 0.00257(18)
C3 0.0144(2) 0.0286(3) 0.0173(2) -0.0086(2) 0.00029(19) -0.0010(2)
C4 0.0198(3) 0.0200(3) 0.0267(3) -0.0093(2) 0.0058(2) -0.0064(2)
C5 0.0197(2) 0.0128(2) 0.0236(3) -0.00389(19) 0.0061(2) -0.00083(18)
C6 0.0136(2) 0.0140(2) 0.01180(19) -0.00100(15) 0.00236(15) 0.00143(16)
C7 0.0146(2) 0.0135(2) 0.01177(19) -0.00034(15) 0.00205(16) 0.00093(16)
C8 0.0215(3) 0.0169(2) 0.0134(2) -0.00196(17) 0.00269(19) -0.00448(19)
C9 0.0239(3) 0.0203(3) 0.0126(2) -0.00219(19) 0.00258(19) -0.0044(2)
C10 0.0180(2) 0.0206(2) 0.0130(2) 0.00050(18) 0.00248(18) -0.00021(19)
C11 0.0173(2) 0.0237(3) 0.0153(2) 0.0005(2) 0.00231(19) -0.0044(2)
C12 0.0171(2) 0.0206(2) 0.0137(2) -0.00134(18) 0.00149(18) -0.00369(19)
C13 0.0279(3) 0.0370(4) 0.0149(2) 0.0008(3) 0.0056(2) -0.0064(3)
C14 0.0136(2) 0.0157(2) 0.01196(19) 0.00005(16) 0.00262(16) 0.00187(16)
C15 0.0205(3) 0.0191(2) 0.0141(2) -0.00167(18) 0.00191(19) 0.0060(2)
C16 0.0222(3) 0.0201(3) 0.0178(2) 0.0000(2) 0.0029(2) 0.0076(2)
C17 0.0155(2) 0.0194(2) 0.0169(2) 0.00460(19) 0.00299(18) 0.00269(18)
C18 0.0173(2) 0.0221(3) 0.0131(2) 0.00277(19) 0.00291(18) 0.00231(19)
C19 0.0172(2) 0.0198(2) 0.0123(2) 0.00028(17) 0.00315(17) 0.00355(19)
C20 0.0230(3) 0.0294(3) 0.0237(3) 0.0077(3) 0.0022(2) 0.0093(3)
C21 0.0137(2) 0.0135(2) 0.0170(2) -0.00123(17) 0.00304(17) -0.00174(16)
C22 0.0184(3) 0.0153(2) 0.0273(3) -0.0046(2) 0.0030(2) -0.00361(19)
C23 0.0220(3) 0.0142(2) 0.0417(4) 0.0019(3) 0.0068(3) -0.0041(2)
C24 0.0220(3) 0.0206(3) 0.0300(3) 0.0098(2) 0.0080(3) -0.0003(2)
C25 0.0165(2) 0.0186(2) 0.0172(2) 0.00282(19) 0.00499(19) -0.00012(18)
C26 0.0145(2) 0.0139(2) 0.0138(2) -0.00222(16) 0.00055(16) -0.00109(16)
 
_geom_special_details
;
 All esds (except the esd in the dihedral angle between two l.s. planes)
 are estimated using the full covariance matrix.  The cell esds are taken
 into account individually in the estimation of esds in distances, angles
 and torsion angles; correlations between esds in cell parameters are only
 used when they are defined by crystal symmetry.  An approximate (isotropic)
 treatment of cell esds is used for estimating esds involving l.s. planes.
;
 
loop_
 _geom_bond_atom_site_label_1
 _geom_bond_atom_site_label_2
 _geom_bond_distance
 _geom_bond_site_symmetry_2
 _geom_bond_publ_flag
Fe1 C24 2.0436(8) . ?
Fe1 C24 2.0436(8) 2_655 ?
Fe1 C25 2.0474(7) 2_655 ?
Fe1 C25 2.0474(7) . ?
Fe1 C21 2.0502(6) 2_655 ?
Fe1 C21 2.0503(6) . ?
Fe1 C23 2.0528(8) . ?
Fe1 C23 2.0529(7) 2_655 ?
Fe1 C22 2.0541(7) . ?
Fe1 C22 2.0542(7) 2_655 ?
Ti1 O1 1.8707(5) 2_655 ?
Ti1 O1 1.8707(5) . ?
Ti1 C4 2.3922(7) . ?
Ti1 C4 2.3922(7) 2_655 ?
Ti1 C3 2.4151(7) . ?
Ti1 C3 2.4152(7) 2_655 ?
Ti1 C5 2.4495(7) . ?
Ti1 C5 2.4495(7) 2_655 ?
Ti1 C2 2.4655(6) . ?
Ti1 C2 2.4656(6) 2_655 ?
Ti1 C1 2.5155(6) . ?
Ti1 C1 2.5155(6) 2_655 ?
O1 C26 1.3980(7) . ?
C1 C5 1.4089(9) . ?
C1 C2 1.4198(9) . ?
C1 C6 1.5067(9) . ?
C2 C3 1.4113(10) . ?
C2 H2 0.9500 . ?
C3 C4 1.4061(12) . ?
C3 H3 0.9500 . ?
C4 C5 1.4264(10) . ?
C4 H4 0.9500 . ?
C5 H5 0.9500 . ?
C6 C7 1.5213(8) . ?
C6 C14 1.5256(8) . ?
C6 H6 1.0000 . ?
C7 C8 1.3932(9) . ?
C7 C12 1.3955(9) . ?
C8 C9 1.3963(9) . ?
C8 H8 0.9500 . ?
C9 C10 1.3934(10) . ?
C9 H9 0.9500 . ?
C10 C11 1.3946(10) . ?
C10 C13 1.5095(10) . ?
C11 C12 1.3883(9) . ?
C11 H11 0.9500 . ?
C12 H12 0.9500 . ?
C13 H13A 0.9800 . ?
C13 H13B 0.9800 . ?
C13 H13C 0.9800 . ?
C14 C15 1.3939(9) . ?
C14 C19 1.3950(9) . ?
C15 C16 1.3938(10) . ?
C15 H15 0.9500 . ?
C16 C17 1.3930(10) . ?
C16 H16 0.9500 . ?
C17 C18 1.3928(10) . ?
C17 C20 1.5051(10) . ?
C18 C19 1.3915(9) . ?
C18 H18 0.9500 . ?
C19 H19 0.9500 . ?
C20 H20F 0.9800 . ?
C20 H20A 0.9800 . ?
C20 H20B 0.9800 . ?
C20 H20E 0.9800 . ?
C20 H20D 0.9800 . ?
C20 H20C 0.9800 . ?
C21 C25 1.4262(9) . ?
C21 C22 1.4313(9) . ?
C21 C26 1.5028(9) . ?
C22 C23 1.4298(12) . ?
C22 H22 0.9500 . ?
C23 C24 1.4252(13) . ?
C23 H23 0.9500 . ?
C24 C25 1.4296(10) . ?
C24 H24 0.9500 . ?
C25 H25 0.9500 . ?
C26 H26A 0.9900 . ?
C26 H26B 0.9900 . ?
 
loop_
 _geom_angle_atom_site_label_1
 _geom_angle_atom_site_label_2
 _geom_angle_atom_site_label_3
 _geom_angle
 _geom_angle_site_symmetry_1
 _geom_angle_site_symmetry_3
 _geom_angle_publ_flag
C24 Fe1 C24 148.60(5) . 2_655 ?
C24 Fe1 C25 169.31(3) . 2_655 ?
C24 Fe1 C25 40.91(3) 2_655 2_655 ?
C24 Fe1 C25 40.91(3) . . ?
C24 Fe1 C25 169.32(3) 2_655 . ?
C25 Fe1 C25 130.43(4) 2_655 . ?
C24 Fe1 C21 130.33(3) . 2_655 ?
C24 Fe1 C21 68.77(3) 2_655 2_655 ?
C25 Fe1 C21 40.74(3) 2_655 2_655 ?
C25 Fe1 C21 108.43(3) . 2_655 ?
C24 Fe1 C21 68.77(3) . . ?
C24 Fe1 C21 130.33(3) 2_655 . ?
C25 Fe1 C21 108.43(3) 2_655 . ?
C25 Fe1 C21 40.74(3) . . ?
C21 Fe1 C21 116.44(3) 2_655 . ?
C24 Fe1 C23 40.72(4) . . ?
C24 Fe1 C23 116.07(3) 2_655 . ?
C25 Fe1 C23 149.01(3) 2_655 . ?
C25 Fe1 C23 68.65(3) . . ?
C21 Fe1 C23 169.03(3) 2_655 . ?
C21 Fe1 C23 68.77(3) . . ?
C24 Fe1 C23 116.07(3) . 2_655 ?
C24 Fe1 C23 40.72(4) 2_655 2_655 ?
C25 Fe1 C23 68.65(3) 2_655 2_655 ?
C25 Fe1 C23 149.01(3) . 2_655 ?
C21 Fe1 C23 68.77(3) 2_655 2_655 ?
C21 Fe1 C23 169.03(3) . 2_655 ?
C23 Fe1 C23 107.94(5) . 2_655 ?
C24 Fe1 C22 68.53(3) . . ?
C24 Fe1 C22 108.28(3) 2_655 . ?
C25 Fe1 C22 116.60(3) 2_655 . ?
C25 Fe1 C22 68.49(3) . . ?
C21 Fe1 C22 149.19(3) 2_655 . ?
C21 Fe1 C22 40.82(3) . . ?
C23 Fe1 C22 40.75(3) . . ?
C23 Fe1 C22 130.06(3) 2_655 . ?
C24 Fe1 C22 108.28(3) . 2_655 ?
C24 Fe1 C22 68.53(3) 2_655 2_655 ?
C25 Fe1 C22 68.50(3) 2_655 2_655 ?
C25 Fe1 C22 116.61(3) . 2_655 ?
C21 Fe1 C22 40.82(3) 2_655 2_655 ?
C21 Fe1 C22 149.19(3) . 2_655 ?
C23 Fe1 C22 130.06(3) . 2_655 ?
C23 Fe1 C22 40.75(3) 2_655 2_655 ?
C22 Fe1 C22 168.88(4) . 2_655 ?
O1 Ti1 O1 99.36(3) 2_655 . ?
O1 Ti1 C4 106.12(2) 2_655 . ?
O1 Ti1 C4 131.02(2) . . ?
O1 Ti1 C4 131.02(2) 2_655 2_655 ?
O1 Ti1 C4 106.12(2) . 2_655 ?
C4 Ti1 C4 87.61(4) . 2_655 ?
O1 Ti1 C3 80.68(2) 2_655 . ?
O1 Ti1 C3 115.90(2) . . ?
C4 Ti1 C3 34.01(3) . . ?
C4 Ti1 C3 121.49(3) 2_655 . ?
O1 Ti1 C3 115.90(2) 2_655 2_655 ?
O1 Ti1 C3 80.68(2) . 2_655 ?
C4 Ti1 C3 121.49(3) . 2_655 ?
C4 Ti1 C3 34.01(3) 2_655 2_655 ?
C3 Ti1 C3 155.48(4) . 2_655 ?
O1 Ti1 C5 136.64(2) 2_655 . ?
O1 Ti1 C5 102.16(2) . . ?
C4 Ti1 C5 34.24(2) . . ?
C4 Ti1 C5 77.34(3) 2_655 . ?
C3 Ti1 C5 56.08(3) . . ?
C3 Ti1 C5 104.49(3) 2_655 . ?
O1 Ti1 C5 102.16(2) 2_655 2_655 ?
O1 Ti1 C5 136.64(2) . 2_655 ?
C4 Ti1 C5 77.34(3) . 2_655 ?
C4 Ti1 C5 34.24(2) 2_655 2_655 ?
C3 Ti1 C5 104.49(3) . 2_655 ?
C3 Ti1 C5 56.08(3) 2_655 2_655 ?
C5 Ti1 C5 87.14(3) . 2_655 ?
O1 Ti1 C2 91.20(2) 2_655 . ?
O1 Ti1 C2 82.80(2) . . ?
C4 Ti1 C2 56.02(3) . . ?
C4 Ti1 C2 132.49(3) 2_655 . ?
C3 Ti1 C2 33.60(2) . . ?
C3 Ti1 C2 150.14(2) 2_655 . ?
C5 Ti1 C2 55.28(2) . . ?
C5 Ti1 C2 133.35(2) 2_655 . ?
O1 Ti1 C2 82.80(2) 2_655 2_655 ?
O1 Ti1 C2 91.20(2) . 2_655 ?
C4 Ti1 C2 132.49(3) . 2_655 ?
C4 Ti1 C2 56.02(3) 2_655 2_655 ?
C3 Ti1 C2 150.14(2) . 2_655 ?
C3 Ti1 C2 33.60(2) 2_655 2_655 ?
C5 Ti1 C2 133.35(2) . 2_655 ?
C5 Ti1 C2 55.28(2) 2_655 2_655 ?
C2 Ti1 C2 170.74(3) . 2_655 ?
O1 Ti1 C1 124.04(2) 2_655 . ?
O1 Ti1 C1 75.27(2) . . ?
C4 Ti1 C1 55.77(2) . . ?
C4 Ti1 C1 102.81(2) 2_655 . ?
C3 Ti1 C1 55.45(2) . . ?
C3 Ti1 C1 117.82(2) 2_655 . ?
C5 Ti1 C1 32.94(2) . . ?
C5 Ti1 C1 119.81(2) 2_655 . ?
C2 Ti1 C1 33.10(2) . . ?
C2 Ti1 C1 151.14(2) 2_655 . ?
O1 Ti1 C1 75.27(2) 2_655 2_655 ?
O1 Ti1 C1 124.04(2) . 2_655 ?
C4 Ti1 C1 102.81(2) . 2_655 ?
C4 Ti1 C1 55.77(2) 2_655 2_655 ?
C3 Ti1 C1 117.82(2) . 2_655 ?
C3 Ti1 C1 55.46(2) 2_655 2_655 ?
C5 Ti1 C1 119.81(2) . 2_655 ?
C5 Ti1 C1 32.94(2) 2_655 2_655 ?
C2 Ti1 C1 151.14(2) . 2_655 ?
C2 Ti1 C1 33.10(2) 2_655 2_655 ?
C1 Ti1 C1 152.68(3) . 2_655 ?
C26 O1 Ti1 138.78(4) . . ?
C5 C1 C2 107.43(6) . . ?
C5 C1 C6 128.20(6) . . ?
C2 C1 C6 124.33(6) . . ?
C5 C1 Ti1 70.96(4) . . ?
C2 C1 Ti1 71.51(3) . . ?
C6 C1 Ti1 121.01(4) . . ?
C3 C2 C1 108.37(6) . . ?
C3 C2 Ti1 71.24(4) . . ?
C1 C2 Ti1 75.38(4) . . ?
C3 C2 H2 125.8 . . ?
C1 C2 H2 125.8 . . ?
Ti1 C2 H2 119.4 . . ?
C4 C3 C2 108.19(6) . . ?
C4 C3 Ti1 72.10(4) . . ?
C2 C3 Ti1 75.16(4) . . ?
C4 C3 H3 125.9 . . ?
C2 C3 H3 125.9 . . ?
Ti1 C3 H3 118.7 . . ?
C3 C4 C5 107.69(6) . . ?
C3 C4 Ti1 73.89(4) . . ?
C5 C4 Ti1 75.08(4) . . ?
C3 C4 H4 126.2 . . ?
C5 C4 H4 126.2 . . ?
Ti1 C4 H4 117.0 . . ?
C1 C5 C4 108.29(6) . . ?
C1 C5 Ti1 76.11(4) . . ?
C4 C5 Ti1 70.68(4) . . ?
C1 C5 H5 125.9 . . ?
C4 C5 H5 125.9 . . ?
Ti1 C5 H5 119.2 . . ?
C1 C6 C7 113.14(5) . . ?
C1 C6 C14 112.10(5) . . ?
C7 C6 C14 111.71(5) . . ?
C1 C6 H6 106.4 . . ?
C7 C6 H6 106.4 . . ?
C14 C6 H6 106.4 . . ?
C8 C7 C12 118.16(6) . . ?
C8 C7 C6 123.32(6) . . ?
C12 C7 C6 118.42(5) . . ?
C7 C8 C9 120.68(6) . . ?
C7 C8 H8 119.7 . . ?
C9 C8 H8 119.7 . . ?
C10 C9 C8 120.95(6) . . ?
C10 C9 H9 119.5 . . ?
C8 C9 H9 119.5 . . ?
C9 C10 C11 118.25(6) . . ?
C9 C10 C13 121.64(6) . . ?
C11 C10 C13 120.10(6) . . ?
C12 C11 C10 120.76(6) . . ?
C12 C11 H11 119.6 . . ?
C10 C11 H11 119.6 . . ?
C11 C12 C7 121.16(6) . . ?
C11 C12 H12 119.4 . . ?
C7 C12 H12 119.4 . . ?
C10 C13 H13A 109.5 . . ?
C10 C13 H13B 109.5 . . ?
H13A C13 H13B 109.5 . . ?
C10 C13 H13C 109.5 . . ?
H13A C13 H13C 109.5 . . ?
H13B C13 H13C 109.5 . . ?
C15 C14 C19 117.93(6) . . ?
C15 C14 C6 122.45(5) . . ?
C19 C14 C6 119.62(5) . . ?
C16 C15 C14 120.68(6) . . ?
C16 C15 H15 119.7 . . ?
C14 C15 H15 119.7 . . ?
C17 C16 C15 121.51(6) . . ?
C17 C16 H16 119.2 . . ?
C15 C16 H16 119.2 . . ?
C18 C17 C16 117.59(6) . . ?
C18 C17 C20 121.44(6) . . ?
C16 C17 C20 120.97(7) . . ?
C19 C18 C17 121.18(6) . . ?
C19 C18 H18 119.4 . . ?
C17 C18 H18 119.4 . . ?
C18 C19 C14 121.10(6) . . ?
C18 C19 H19 119.5 . . ?
C14 C19 H19 119.5 . . ?
C17 C20 H20F 109.5 . . ?
C17 C20 H20A 109.5 . . ?
H20F C20 H20A 109.5 . . ?
C17 C20 H20B 109.5 . . ?
H20F C20 H20B 109.5 . . ?
H20A C20 H20B 109.5 . . ?
C17 C20 H20E 109.5 . . ?
H20F C20 H20E 141.1 . . ?
H20A C20 H20E 56.3 . . ?
H20B C20 H20E 56.3 . . ?
C17 C20 H20D 109.5 . . ?
H20F C20 H20D 56.3 . . ?
H20A C20 H20D 141.1 . . ?
H20B C20 H20D 56.3 . . ?
H20E C20 H20D 109.5 . . ?
C17 C20 H20C 109.5 . . ?
H20F C20 H20C 56.3 . . ?
H20A C20 H20C 56.3 . . ?
H20B C20 H20C 141.1 . . ?
H20E C20 H20C 109.5 . . ?
H20D C20 H20C 109.5 . . ?
C25 C21 C22 107.75(6) . . ?
C25 C21 C26 125.23(6) . . ?
C22 C21 C26 126.94(6) . . ?
C25 C21 Fe1 69.52(4) . . ?
C22 C21 Fe1 69.73(4) . . ?
C26 C21 Fe1 128.63(4) . . ?
C23 C22 C21 108.16(7) . . ?
C23 C22 Fe1 69.58(4) . . ?
C21 C22 Fe1 69.45(4) . . ?
C23 C22 H22 125.9 . . ?
C21 C22 H22 125.9 . . ?
Fe1 C22 H22 126.6 . . ?
C24 C23 C22 107.81(6) . . ?
C24 C23 Fe1 69.29(4) . . ?
C22 C23 Fe1 69.67(4) . . ?
C24 C23 H23 126.1 . . ?
C22 C23 H23 126.1 . . ?
Fe1 C23 H23 126.5 . . ?
C23 C24 C25 108.16(7) . . ?
C23 C24 Fe1 69.99(5) . . ?
C25 C24 Fe1 69.69(4) . . ?
C23 C24 H24 125.9 . . ?
C25 C24 H24 125.9 . . ?
Fe1 C24 H24 126.0 . . ?
C21 C25 C24 108.11(6) . . ?
C21 C25 Fe1 69.74(4) . . ?
C24 C25 Fe1 69.40(4) . . ?
C21 C25 H25 125.9 . . ?
C24 C25 H25 125.9 . . ?
Fe1 C25 H25 126.5 . . ?
O1 C26 C21 110.86(5) . . ?
O1 C26 H26A 109.5 . . ?
C21 C26 H26A 109.5 . . ?
O1 C26 H26B 109.5 . . ?
C21 C26 H26B 109.5 . . ?
H26A C26 H26B 108.1 . . ?
 
loop_
 _geom_torsion_atom_site_label_1
 _geom_torsion_atom_site_label_2
 _geom_torsion_atom_site_label_3
 _geom_torsion_atom_site_label_4
 _geom_torsion
 _geom_torsion_site_symmetry_1
 _geom_torsion_site_symmetry_2
 _geom_torsion_site_symmetry_3
 _geom_torsion_site_symmetry_4
 _geom_torsion_publ_flag
O1 Ti1 O1 C26 61.35(6) 2_655 . . . ?
C4 Ti1 O1 C26 -177.56(6) . . . . ?
C4 Ti1 O1 C26 -76.38(6) 2_655 . . . ?
C3 Ti1 O1 C26 145.47(6) . . . . ?
C3 Ti1 O1 C26 -53.58(6) 2_655 . . . ?
C5 Ti1 O1 C26 -156.53(6) . . . . ?
C5 Ti1 O1 C26 -57.69(7) 2_655 . . . ?
C2 Ti1 O1 C26 151.38(6) . . . . ?
C2 Ti1 O1 C26 -21.55(6) 2_655 . . . ?
C1 Ti1 O1 C26 -175.74(6) . . . . ?
C1 Ti1 O1 C26 -17.13(7) 2_655 . . . ?
C5 C1 C2 C3 -1.85(7) . . . . ?
C6 C1 C2 C3 -179.54(6) . . . . ?
Ti1 C1 C2 C3 -64.10(4) . . . . ?
C5 C1 C2 Ti1 62.25(4) . . . . ?
C6 C1 C2 Ti1 -115.44(6) . . . . ?
C1 C2 C3 C4 1.76(7) . . . . ?
Ti1 C2 C3 C4 -65.06(5) . . . . ?
C1 C2 C3 Ti1 66.82(4) . . . . ?
C2 C3 C4 C5 -0.99(8) . . . . ?
Ti1 C3 C4 C5 -68.07(5) . . . . ?
C2 C3 C4 Ti1 67.08(5) . . . . ?
C2 C1 C5 C4 1.23(7) . . . . ?
C6 C1 C5 C4 178.81(6) . . . . ?
Ti1 C1 C5 C4 63.85(5) . . . . ?
C2 C1 C5 Ti1 -62.62(4) . . . . ?
C6 C1 C5 Ti1 114.96(6) . . . . ?
C3 C4 C5 C1 -0.16(8) . . . . ?
Ti1 C4 C5 C1 -67.43(5) . . . . ?
C3 C4 C5 Ti1 67.27(5) . . . . ?
C5 C1 C6 C7 120.69(7) . . . . ?
C2 C1 C6 C7 -62.11(7) . . . . ?
Ti1 C1 C6 C7 -149.97(4) . . . . ?
C5 C1 C6 C14 -6.74(9) . . . . ?
C2 C1 C6 C14 170.46(5) . . . . ?
Ti1 C1 C6 C14 82.61(5) . . . . ?
C1 C6 C7 C8 -29.44(8) . . . . ?
C14 C6 C7 C8 98.19(7) . . . . ?
C1 C6 C7 C12 154.35(6) . . . . ?
C14 C6 C7 C12 -78.02(7) . . . . ?
C12 C7 C8 C9 2.12(10) . . . . ?
C6 C7 C8 C9 -174.09(6) . . . . ?
C7 C8 C9 C10 -1.12(11) . . . . ?
C8 C9 C10 C11 -0.72(11) . . . . ?
C8 C9 C10 C13 -179.61(7) . . . . ?
C9 C10 C11 C12 1.52(11) . . . . ?
C13 C10 C11 C12 -179.57(7) . . . . ?
C10 C11 C12 C7 -0.50(11) . . . . ?
C8 C7 C12 C11 -1.33(10) . . . . ?
C6 C7 C12 C11 175.07(6) . . . . ?
C1 C6 C14 C15 98.24(7) . . . . ?
C7 C6 C14 C15 -29.95(8) . . . . ?
C1 C6 C14 C19 -82.26(7) . . . . ?
C7 C6 C14 C19 149.56(6) . . . . ?
C19 C14 C15 C16 -0.96(11) . . . . ?
C6 C14 C15 C16 178.55(7) . . . . ?
C14 C15 C16 C17 0.75(12) . . . . ?
C15 C16 C17 C18 0.11(11) . . . . ?
C15 C16 C17 C20 -179.04(7) . . . . ?
C16 C17 C18 C19 -0.73(11) . . . . ?
C20 C17 C18 C19 178.41(7) . . . . ?
C17 C18 C19 C14 0.52(11) . . . . ?
C15 C14 C19 C18 0.34(10) . . . . ?
C6 C14 C19 C18 -179.18(6) . . . . ?
C25 C21 C22 C23 0.37(8) . . . . ?
C26 C21 C22 C23 177.30(6) . . . . ?
Fe1 C21 C22 C23 -58.99(5) . . . . ?
C25 C21 C22 Fe1 59.35(5) . . . . ?
C26 C21 C22 Fe1 -123.72(6) . . . . ?
C21 C22 C23 C24 -0.09(9) . . . . ?
Fe1 C22 C23 C24 -59.00(5) . . . . ?
C21 C22 C23 Fe1 58.91(5) . . . . ?
C22 C23 C24 C25 -0.21(9) . . . . ?
Fe1 C23 C24 C25 -59.45(5) . . . . ?
C22 C23 C24 Fe1 59.24(5) . . . . ?
C22 C21 C25 C24 -0.50(8) . . . . ?
C26 C21 C25 C24 -177.50(6) . . . . ?
Fe1 C21 C25 C24 58.99(5) . . . . ?
C22 C21 C25 Fe1 -59.48(5) . . . . ?
C26 C21 C25 Fe1 123.52(6) . . . . ?
C23 C24 C25 C21 0.44(8) . . . . ?
Fe1 C24 C25 C21 -59.20(5) . . . . ?
C23 C24 C25 Fe1 59.64(5) . . . . ?
Ti1 O1 C26 C21 -109.57(6) . . . . ?
C25 C21 C26 O1 -16.83(9) . . . . ?
C22 C21 C26 O1 166.75(6) . . . . ?
Fe1 C21 C26 O1 74.09(7) . . . . ?
 
_refine_diff_density_max    0.688
_refine_diff_density_min   -0.730
_refine_diff_density_rms    0.068

_shelx_res_file
;
TITL Ti(C20H19)2(Fe(C5H4CH2O)2) kesc249 in C2/c
    kesc249.res
    created by SHELXL-2019/3 at 14:37:18 on 15-Jan-2024
CELL 0.71073 23.2308 15.0257 11.5826 90 96.6623 90
ZERR 4 0.0011 0.0007 0.0005 0 0.0018 0
LATT 7
SYMM -X,+Y,0.5-Z
SFAC C H O Ti Fe
UNIT 208 200 8 4 4

L.S. 10
PLAN  50
SIZE 0.14 0.13 0.06
TEMP -173
CONF
BOND $H
fmap 2
acta
SHEL 20 0.55
REM <olex2.extras>
REM <HklSrc "%.\\kesc249.hkl">
REM </olex2.extras>

WGHT    0.045000    2.000000
FVAR       0.07335
FE1   5    0.500000    0.508173    0.250000    10.50000    0.01496    0.01110 =
         0.02135    0.00000    0.00429    0.00000
TI1   4    0.500000    0.198479    0.250000    10.50000    0.01126    0.01041 =
         0.01152    0.00000    0.00173    0.00000
O1    3    0.561701    0.279041    0.256914    11.00000    0.01408    0.01284 =
         0.01298   -0.00246    0.00256   -0.00167
C1    1    0.552743    0.158949    0.079251    11.00000    0.01420    0.01446 =
         0.01314   -0.00289    0.00259    0.00091
C2    1    0.503823    0.211719    0.038857    11.00000    0.01519    0.02093 =
         0.01245   -0.00213    0.00082    0.00257
AFIX  43
H2    2    0.504905    0.269137    0.004841    11.00000   -1.20000
AFIX   0
C3    1    0.453313    0.164345    0.057845    11.00000    0.01441    0.02855 =
         0.01731   -0.00864    0.00029   -0.00101
AFIX  43
H3    2    0.414567    0.183679    0.036985    11.00000   -1.20000
AFIX   0
C4    1    0.470257    0.083577    0.112979    11.00000    0.01981    0.01997 =
         0.02672   -0.00934    0.00585   -0.00643
AFIX  43
H4    2    0.445086    0.039146    0.136965    11.00000   -1.20000
AFIX   0
C5    1    0.532036    0.080365    0.126412    11.00000    0.01968    0.01278 =
         0.02362   -0.00389    0.00615   -0.00083
AFIX  43
H5    2    0.555242    0.033307    0.161195    11.00000   -1.20000
AFIX   0
C6    1    0.614714    0.187014    0.074809    11.00000    0.01364    0.01395 =
         0.01180   -0.00100    0.00236    0.00143
AFIX  13
H6    2    0.619359    0.245848    0.115172    11.00000   -1.20000
AFIX   0
C7    1    0.629421    0.202052   -0.048309    11.00000    0.01463    0.01351 =
         0.01177   -0.00034    0.00205    0.00093
C8    1    0.602352    0.156830   -0.144711    11.00000    0.02145    0.01686 =
         0.01338   -0.00196    0.00269   -0.00448
AFIX  43
H8    2    0.570670    0.118394   -0.136032    11.00000   -1.20000
AFIX   0
C9    1    0.621312    0.167423   -0.253955    11.00000    0.02395    0.02031 =
         0.01258   -0.00219    0.00258   -0.00440
AFIX  43
H9    2    0.602785    0.135244   -0.318453    11.00000   -1.20000
AFIX   0
C10   1    0.667016    0.224515   -0.269729    11.00000    0.01803    0.02057 =
         0.01295    0.00050    0.00248   -0.00021
C11   1    0.692946    0.271654   -0.173749    11.00000    0.01732    0.02371 =
         0.01526    0.00048    0.00231   -0.00438
AFIX  43
H11   2    0.723551    0.312023   -0.182980    11.00000   -1.20000
AFIX   0
C12   1    0.674548    0.260263   -0.064871    11.00000    0.01706    0.02064 =
         0.01366   -0.00134    0.00149   -0.00369
AFIX  43
H12   2    0.693004    0.292667   -0.000507    11.00000   -1.20000
AFIX   0
C13   1    0.687810    0.237191   -0.387354    11.00000    0.02792    0.03699 =
         0.01490    0.00081    0.00563   -0.00637
AFIX 137
H13A  2    0.676148    0.185895   -0.436875    11.00000   -1.50000
H13B  2    0.730143    0.242446   -0.378074    11.00000   -1.50000
H13C  2    0.670640    0.291461   -0.423479    11.00000   -1.50000
AFIX   0
C14   1    0.657515    0.123658    0.142412    11.00000    0.01365    0.01572 =
         0.01196    0.00005    0.00262    0.00187
C15   1    0.685803    0.056249    0.088490    11.00000    0.02054    0.01905 =
         0.01414   -0.00167    0.00191    0.00601
AFIX  43
H15   2    0.677878    0.047884    0.006895    11.00000   -1.20000
AFIX   0
C16   1    0.725597    0.000994    0.153053    11.00000    0.02222    0.02015 =
         0.01785   -0.00001    0.00291    0.00759
AFIX  43
H16   2    0.744712   -0.044057    0.114353    11.00000   -1.20000
AFIX   0
C17   1    0.737984    0.010314    0.273021    11.00000    0.01545    0.01940 =
         0.01685    0.00460    0.00299    0.00269
C18   1    0.709034    0.076999    0.326704    11.00000    0.01734    0.02208 =
         0.01313    0.00277    0.00291    0.00231
AFIX  43
H18   2    0.716292    0.084426    0.408551    11.00000   -1.20000
AFIX   0
C19   1    0.669673    0.132935    0.262608    11.00000    0.01719    0.01981 =
         0.01228    0.00028    0.00315    0.00355
AFIX  43
H19   2    0.650764    0.178197    0.301344    11.00000   -1.20000
AFIX   0
C20   1    0.781739   -0.048876    0.341436    11.00000    0.02296    0.02942 =
         0.02367    0.00766    0.00215    0.00927
AFIX 127
H20F  2    0.803391   -0.014368    0.403871    10.50000   -1.20000
H20A  2    0.808624   -0.072602    0.289874    10.50000   -1.20000
H20B  2    0.761693   -0.098199    0.375111    10.50000   -1.20000
H20E  2    0.779081   -0.109078    0.308700    10.50000   -1.20000
H20D  2    0.773848   -0.050844    0.422697    10.50000   -1.20000
H20C  2    0.820779   -0.025247    0.337459    10.50000   -1.20000
AFIX   0
C21   1    0.575479    0.436311    0.273426    11.00000    0.01366    0.01351 =
         0.01700   -0.00123    0.00304   -0.00174
C22   1    0.583505    0.521420    0.328450    11.00000    0.01840    0.01525 =
         0.02729   -0.00459    0.00296   -0.00361
AFIX  43
H22   2    0.595205    0.531557    0.408703    11.00000   -1.20000
AFIX   0
C23   1    0.570863    0.588538    0.241702    11.00000    0.02199    0.01418 =
         0.04170    0.00193    0.00683   -0.00411
AFIX  43
H23   2    0.572619    0.651026    0.254102    11.00000   -1.20000
AFIX   0
C24   1    0.555157    0.544979    0.133312    11.00000    0.02203    0.02056 =
         0.03001    0.00983    0.00803   -0.00034
AFIX  43
H24   2    0.544476    0.573431    0.060741    11.00000   -1.20000
AFIX   0
C25   1    0.558262    0.451054    0.152720    11.00000    0.01647    0.01858 =
         0.01721    0.00282    0.00499   -0.00012
AFIX  43
H25   2    0.550250    0.406257    0.095221    11.00000   -1.20000
AFIX   0
C26   1    0.586136    0.346737    0.329587    11.00000    0.01454    0.01389 =
         0.01377   -0.00222    0.00055   -0.00109
AFIX  23
H26A  2    0.628379    0.336668    0.346723    11.00000   -1.20000
H26B  2    0.569072    0.345346    0.404018    11.00000   -1.20000
AFIX   0
HKLF 4


REM  Ti(C20H19)2(Fe(C5H4CH2O)2) kesc249 in C2/c
REM wR2 = 0.0911, GooF = S = 1.085, Restrained GooF = 1.085 for all data
REM R1 = 0.0313 for 11565 Fo > 4sig(Fo) and 0.0347 for all 12644 data
REM 256 parameters refined using 0 restraints

END

WGHT      0.0447      2.1137

REM Highest difference peak  0.688,  deepest hole -0.730,  1-sigma level  0.068
Q1    1   0.6791  0.2508 -0.2203  11.00000  0.05    0.69
Q2    1   0.6816  0.2683 -0.1201  11.00000  0.05    0.64
Q3    1   0.7042  0.0311  0.1219  11.00000  0.05    0.63
Q4    1   0.6705  0.0867  0.1153  11.00000  0.05    0.63
Q5    1   0.4610  0.1223  0.0792  11.00000  0.05    0.63
Q6    1   0.7304  0.0000  0.2152  11.00000  0.05    0.62
Q7    1   0.7267  0.0477  0.3021  11.00000  0.05    0.59
Q8    1   0.6904  0.1100  0.2968  11.00000  0.05    0.59
Q9    1   0.6413  0.1998 -0.2638  11.00000  0.05    0.59
Q10   1   0.6162  0.1782 -0.0961  11.00000  0.05    0.58
Q11   1   0.6506  0.2333 -0.0580  11.00000  0.05    0.55
Q12   1   0.5455  0.1159  0.1007  11.00000  0.05    0.53
Q13   1   0.4986  0.0776  0.1091  11.00000  0.05    0.53
Q14   1   0.6117  0.1634 -0.2020  11.00000  0.05    0.53
Q15   1   0.4773  0.1869  0.0426  11.00000  0.05    0.52
Q16   1   0.6628  0.1315  0.2035  11.00000  0.05    0.50
Q17   1   0.5662  0.4428  0.2126  11.00000  0.05    0.49
Q18   1   0.5283  0.1877  0.0602  11.00000  0.05    0.49
Q19   1   0.7579 -0.0187  0.3041  11.00000  0.05    0.47
Q20   1   0.5801  0.3905  0.3033  11.00000  0.05    0.46
Q21   1   0.4924  0.5041  0.1834  11.00000  0.05    0.46
Q22   1   0.5825  0.1711  0.0795  11.00000  0.05    0.46
Q23   1   0.5806  0.4775  0.3038  11.00000  0.05    0.45
Q24   1   0.6311  0.1559  0.1043  11.00000  0.05    0.45
Q25   1   0.5558  0.4985  0.1426  11.00000  0.05    0.45
Q26   1   0.5297  0.5077  0.2380  11.00000  0.05    0.44
Q27   1   0.5678  0.5719  0.1860  11.00000  0.05    0.44
Q28   1   0.4926  0.4849  0.1992  11.00000  0.05    0.43
Q29   1   0.6210  0.1932  0.0066  11.00000  0.05    0.41
Q30   1   0.5075  0.5381  0.2999  11.00000  0.05    0.40
Q31   1   0.6738  0.2290 -0.3322  11.00000  0.05    0.39
Q32   1   0.5792  0.5553  0.2884  11.00000  0.05    0.39
Q33   1   0.5000  0.4601  0.2500  10.50000  0.05    0.37
Q34   1   0.4846  0.1908  0.2753  11.00000  0.05    0.34
Q35   1   0.4935  0.2187  0.2208  11.00000  0.05    0.31
Q36   1   0.5000  0.5580  0.2500  10.50000  0.05    0.31
Q37   1   0.5346  0.2453  0.2655  11.00000  0.05    0.31
Q38   1   0.5369  0.2674  0.2759  11.00000  0.05    0.30
Q39   1   0.6142  0.2181  0.0959  11.00000  0.05    0.29
Q40   1   0.4953  0.1694  0.2273  11.00000  0.05    0.26
Q41   1   0.5672  0.3037  0.2838  11.00000  0.05    0.26
Q42   1   0.7875 -0.0248  0.4375  11.00000  0.05    0.25
Q43   1   0.7916 -0.0488  0.4175  11.00000  0.05    0.24
Q44   1   0.7657 -0.0580  0.3617  11.00000  0.05    0.24
Q45   1   0.6775  0.2690 -0.3983  11.00000  0.05    0.24
Q46   1   0.7230  0.1025  0.3361  11.00000  0.05    0.24
Q47   1   0.5477  0.2941  0.2286  11.00000  0.05    0.23
Q48   1   0.6620  0.1508  0.2827  11.00000  0.05    0.23
Q49   1   0.6884  0.1565  0.2616  11.00000  0.05    0.23
Q50   1   0.5727  0.3514  0.3652  11.00000  0.05    0.22
;
_shelx_res_checksum   99176

_shelx_hkl_file
;
  -2   0   0  310.55   10.39
  -4   0   0  118.12    4.04
   4   0   0  118.97    4.05
   4   0   0  120.65    4.09
  -4   0   0  127.43    5.04
  -4   0   0  122.17    4.98
  -4   0   0  119.35    4.09
  -6   0   0   32.29    1.04
  -6   0   0   32.58    1.05
  -6   0   0   30.74    1.04
  -6   0   0   30.84    1.05
  -6   0   0   32.14    1.05
  -6   0   0   33.15    1.03
  -6   0   0   31.42    1.04
  -6   0   0   32.35    1.03
  -6   0   0   29.71    1.04
  -6   0   0   32.27    1.05
   6   0   0   33.82    1.05
   6   0   0   29.89    1.04
   6   0   0   32.98    1.05
   6   0   0   30.50    1.04
   6   0   0   31.88    1.05
   6   0   0   33.62    1.03
   6   0   0   33.21    1.03
   6   0   0   33.36    1.04
   6   0   0   31.58    1.05
   6   0   0   31.02    1.03
   8   0   0   68.60    2.24
   8   0   0   69.11    2.25
   8   0   0   66.70    2.24
  -8   0   0   72.52    2.22
   8   0   0   71.23    2.22
  -8   0   0   71.65    2.22
  -8   0   0   70.62    2.23
  -8   0   0   65.13    2.23
   8   0   0   68.32    2.22
   8   0   0   73.13    2.25
  -8   0   0   72.38    2.24
  -8   0   0   68.78    2.26
   8   0   0   65.50    2.26
   8   0   0   70.04    2.24
  -8   0   0   64.79    2.25
  -8   0   0   70.53    2.23
  -8   0   0   69.06    2.24
  -8   0   0   73.27    2.25
  -8   0   0   69.92    2.24
 -10   0   0   47.64    1.63
  10   0   0   51.02    1.63
 -10   0   0   48.47    1.62
 -10   0   0   48.63    1.63
 -10   0   0   51.34    1.61
 -10   0   0   50.78    1.62
 -10   0   0   48.53    1.63
  10   0   0   50.56    1.63
  10   0   0   50.91    1.64
  10   0   0   48.03    1.63
  10   0   0   47.70    1.61
 -10   0   0   50.71    1.63
  10   0   0   50.07    1.64
  10   0   0   50.77    1.64
  10   0   0   51.77    1.61
 -10   0   0   49.84    1.61
 -10   0   0   48.56    1.62
  12   0   0   91.74    2.78
  12   0   0   81.78    2.79
  12   0   0   89.29    2.75
  12   0   0   85.01    2.76
 -12   0   0   86.91    2.76
  12   0   0   88.85    2.79
 -12   0   0   81.37    2.76
  12   0   0   87.39    2.78
 -12   0   0   86.92    2.78
  12   0   0   85.26    2.78
 -12   0   0   83.28    2.75
 -12   0   0   83.42    2.76
 -12   0   0   84.97    2.79
 -14   0   0   53.83    1.80
  14   0   0   55.71    1.79
 -14   0   0   53.77    1.78
  14   0   0   50.77    1.76
  14   0   0   52.06    1.81
  14   0   0   54.73    1.80
  14   0   0   55.83    1.76
 -14   0   0   55.52    1.81
  14   0   0   53.60    1.80
  14   0   0   52.74    1.80
 -14   0   0   54.72    1.79
 -14   0   0   55.32    1.77
 -16   0   0  128.71    4.37
  16   0   0  139.03    4.37
 -16   0   0  139.87    4.43
 -16   0   0  139.35    4.39
  16   0   0  132.20    4.43
 -16   0   0  151.55    4.54
 -16   0   0  137.04    4.42
  16   0   0  136.36    4.42
  16   0   0  134.98    4.42
  16   0   0  135.05    4.42
  16   0   0  134.16    4.41
  18   0   0  138.15    4.30
 -18   0   0  130.30    4.29
 -18   0   0  134.64    4.26
  18   0   0  131.76    4.29
  18   0   0  131.10    4.31
  18   0   0  134.09    4.23
  18   0   0  131.99    4.27
  18   0   0  134.25    4.29
 -18   0   0  134.14    4.30
 -18   0   0  122.49    4.22
  20   0   0    8.44    0.41
  20   0   0    8.06    0.40
  20   0   0    8.70    0.41
  20   0   0    8.40    0.39
 -20   0   0    8.83    0.41
  20   0   0    7.82    0.39
 -20   0   0    8.36    0.36
 -20   0   0    7.82    0.36
  22   0   0   32.14    1.23
 -22   0   0   34.66    1.18
 -22   0   0   34.34    1.19
 -22   0   0   33.19    1.24
  22   0   0   33.42    1.23
  22   0   0   33.59    1.23
  22   0   0   34.02    1.25
  22   0   0   34.55    1.21
  24   0   0   33.62    1.24
 -24   0   0   32.95    1.25
  24   0   0   31.97    1.23
 -24   0   0   33.90    1.20
  24   0   0   34.74    1.22
 -24   0   0   34.17    1.18
  24   0   0   33.84    1.27
  24   0   0   32.97    1.24
  26   0   0   23.15    0.90
  26   0   0   21.73    0.89
  26   0   0   21.55    0.92
 -26   0   0   22.11    0.83
  26   0   0   23.36    0.91
 -26   0   0   22.25    0.85
 -26   0   0   21.88    0.91
  26   0   0   21.51    0.87
  28   0   0    6.71    0.38
  28   0   0    6.87    0.42
  28   0   0    5.86    0.38
  28   0   0    6.16    0.39
 -28   0   0    6.76    0.33
 -28   0   0    6.17    0.34
 -28   0   0    6.39    0.40
  28   0   0    6.04    0.38
  30   0   0   10.60    0.55
 -30   0   0   11.56    0.51
  30   0   0   11.27    0.59
  30   0   0   10.47    0.53
  30   0   0   10.83    0.55
  30   0   0   10.89    0.49
 -30   0   0   11.26    0.58
 -30   0   0    9.79    0.47
  30   0   0   10.52    0.55
  32   0   0   17.22    0.75
 -32   0   0   17.01    0.80
  32   0   0   17.38    0.82
  32   0   0   16.89    0.78
  32   0   0   17.25    0.78
  32   0   0   16.53    0.77
 -32   0   0   16.97    0.71
  32   0   0   16.74    0.70
 -32   0   0   16.94    0.68
  34   0   0   13.28    0.68
 -34   0   0   15.86    1.00
 -34   0   0   13.70    0.59
  34   0   0   14.70    0.85
 -34   0   0   13.73    0.61
  34   0   0   13.77    0.70
 -36   0   0   16.82    0.71
  36   0   0   18.64    0.89
 -36   0   0   18.07    0.86
  36   0   0   19.27    0.81
  36   0   0   16.68    0.87
  36   0   0   18.13    0.84
  38   0   0   14.14    0.70
 -38   0   0   12.27    0.69
  38   0   0   12.56    0.72
  38   0   0   13.14    0.64
  38   0   0   12.22    0.71
 -40   0   0    3.70    0.38
  40   0   0    2.76    0.34
  40   0   0    3.18    0.30
  -1  -1   0   12.07    0.41
   1  -1   0   12.95    0.41
   1  -1   0   13.22    0.41
   1  -1   0   13.01    0.41
  -1  -1   0   12.74    0.41
  -1  -1   0   12.48    0.41
  -1  -1   0   12.54    0.42
  -1  -1   0   12.59    0.41
   1  -1   0   12.91    0.42
   1  -1   0   13.25    0.41
  -1  -1   0   12.70    0.41
  -1  -1   0   13.12    0.42
   1  -1   0   12.19    0.41
   1  -1   0   12.61    0.41
   1  -1   0   11.86    0.41
   1   1   0   12.66    0.42
  -1   1   0   12.85    0.41
  -1   1   0   12.98    0.41
   1   1   0   12.48    0.41
  -1   1   0   12.99    0.42
   1   1   0   12.76    0.41
   1   1   0   12.78    0.41
  -1   1   0   12.52    0.41
  -1   1   0   13.59    0.42
  -1   1   0   13.09    0.41
   1   1   0   13.05    0.41
   1   1   0   13.12    0.41
  -1   1   0   13.47    0.41
  -1   1   0   13.08    0.41
   3  -1   0  224.68    7.54
   3  -1   0  237.22    7.54
   3  -1   0  231.07    7.55
  -3  -1   0  238.44    8.35
  -3  -1   0  229.97    7.54
   3  -1   0  238.30    8.40
   3  -1   0  233.61    7.59
   3   1   0  232.79    7.55
  -3   1   0  247.46    7.55
   3   1   0  243.32    7.59
  -3   1   0  230.60    7.59
  -3   1   0  233.21    7.54
  -3   1   0  222.14    8.31
   3   1   0  234.60    8.35
  -3   1   0  231.96    7.55
   5  -1   0  105.62    3.25
  -5  -1   0  105.68    3.26
  -5  -1   0   98.86    3.27
  -5  -1   0  104.62    3.27
   5  -1   0  101.68    3.26
  -5  -1   0  104.76    3.27
  -5  -1   0  101.06    3.27
  -5  -1   0  105.59    3.27
   5   1   0  105.13    3.25
  -5   1   0  102.47    3.27
   5   1   0  100.88    3.27
  -5   1   0  103.06    3.27
  -5   1   0  100.53    3.27
   7  -1   0   53.45    1.79
  -7  -1   0   54.65    1.80
   7  -1   0   54.80    1.80
   7  -1   0   57.61    1.78
   7  -1   0   50.96    1.80
   7  -1   0   58.01    1.79
  -7  -1   0   51.89    1.79
  -7  -1   0   55.80    1.79
  -7  -1   0   56.53    1.78
  -7  -1   0   58.43    1.78
  -7  -1   0   55.20    1.79
   7  -1   0   55.30    1.78
  -7  -1   0   54.41    1.79
   7  -1   0   57.54    1.79
   7  -1   0   53.54    1.79
  -7  -1   0   57.19    1.80
  -7  -1   0   55.54    1.80
   7  -1   0   57.55    1.80
  -7  -1   0   53.43    1.80
  -7   1   0   54.49    1.80
  -7   1   0   52.58    1.79
   7   1   0   53.41    1.77
   7   1   0   56.16    1.79
  -7   1   0   56.34    1.79
  -7   1   0   53.42    1.79
   7   1   0   55.67    1.80
   7   1   0   56.98    1.80
   7   1   0   53.15    1.79
  -7   1   0   54.38    1.79
   7   1   0   57.41    1.78
  -7   1   0   56.92    1.78
  -7   1   0   55.06    1.79
  -7   1   0   61.14    1.78
  -7   1   0   55.71    1.80
   7   1   0   59.59    1.80
   7   1   0   53.70    1.79
   7   1   0   58.08    1.80
  -7   1   0   56.10    1.80
  -9  -1   0    1.43    0.08
  -9  -1   0    1.41    0.10
   9  -1   0    1.56    0.10
   9  -1   0    1.65    0.11
  -9  -1   0    1.52    0.08
   9  -1   0    1.32    0.09
  -9  -1   0    1.81    0.16
   9  -1   0    1.47    0.10
  -9  -1   0    1.43    0.10
   9  -1   0    1.41    0.10
   9  -1   0    1.66    0.09
   9  -1   0    1.47    0.10
  -9  -1   0    1.46    0.10
   9  -1   0    1.45    0.08
   9  -1   0    1.47    0.10
  -9  -1   0    1.50    0.11
  -9  -1   0    1.53    0.10
  -9   1   0    1.47    0.09
  -9   1   0    1.47    0.08
  -9   1   0    1.38    0.10
  -9   1   0    1.46    0.09
   9   1   0    1.42    0.10
   9   1   0    1.53    0.10
  -9   1   0    1.50    0.09
   9   1   0    1.49    0.10
   9   1   0    1.51    0.09
   9   1   0    1.30    0.09
  -9   1   0    1.57    0.11
  -9   1   0    1.52    0.10
   9   1   0    1.35    0.10
  -9   1   0    1.68    0.11
   9   1   0    1.46    0.08
  11  -1   0   63.25    2.06
  11  -1   0   61.41    2.05
  11  -1   0   65.01    2.03
 -11  -1   0   64.24    2.03
  11  -1   0   67.31    2.06
 -11  -1   0   64.15    2.05
 -11  -1   0   60.83    2.05
 -11  -1   0   62.75    2.03
  11  -1   0   61.19    2.02
  11  -1   0   65.10    2.06
  11  -1   0   62.39    2.06
 -11  -1   0   60.77    2.06
 -11  -1   0   62.13    2.05
  11   1   0   59.42    2.02
 -11   1   0   61.90    2.06
 -11   1   0   61.61    2.02
 -11   1   0   60.39    2.05
 -11   1   0   63.66    2.06
 -11   1   0   63.99    2.04
  11   1   0   64.08    2.03
  11   1   0   62.16    2.07
 -11   1   0   62.36    2.04
  11   1   0   63.43    2.05
  11   1   0   63.98    2.06
  11   1   0   65.05    2.06
  11   1   0   65.18    2.06
 -11   1   0   60.99    2.05
  11   1   0   63.89    2.06
  13  -1   0   95.26    3.20
 -13  -1   0  102.06    3.25
 -13  -1   0   95.09    3.20
 -13  -1   0  103.08    3.20
 -13  -1   0   97.95    3.22
  13  -1   0  104.64    3.24
  13  -1   0   98.46    3.24
  13  -1   0   99.37    3.23
  13  -1   0  100.75    3.20
  13  -1   0  103.90    3.25
  13  -1   0  107.43    3.23
 -13   1   0  100.44    3.25
  13   1   0  102.71    3.25
  13   1   0   99.18    3.24
 -13   1   0  100.22    3.24
 -13   1   0   97.49    3.21
 -13   1   0   95.91    3.20
  13   1   0   96.61    3.21
  13   1   0  101.24    3.20
  13   1   0  100.36    3.23
  13   1   0  103.73    3.25
 -13   1   0   99.11    3.22
  13   1   0   96.88    3.23
  15  -1   0  103.69    3.61
  15  -1   0  112.43    3.66
  15  -1   0  113.07    3.68
 -15  -1   0  112.59    3.67
  15  -1   0  111.14    3.67
  15  -1   0  118.00    3.62
 -15  -1   0  115.98    3.62
 -15  -1   0  106.83    3.62
  15  -1   0  114.40    3.65
 -15  -1   0  115.67    3.64
  15  -1   0  115.23    3.67
 -15   1   0  111.17    3.64
  15   1   0  116.55    3.67
 -15   1   0  111.37    3.61
  15   1   0  110.93    3.66
 -15   1   0  114.69    3.67
  15   1   0  116.59    3.68
  15   1   0  115.78    3.65
 -15   1   0  114.85    3.67
 -15   1   0  111.29    3.63
  17  -1   0    2.78    0.19
 -17  -1   0    2.78    0.15
  17  -1   0    2.81    0.16
  17  -1   0    2.91    0.25
 -17  -1   0    2.87    0.16
 -17  -1   0    3.11    0.20
 -17  -1   0    2.90    0.18
  17  -1   0    2.88    0.19
  17  -1   0    2.70    0.20
  17  -1   0    2.62    0.19
 -17   1   0    2.39    0.14
 -17   1   0    2.77    0.19
 -17   1   0    2.72    0.17
  17   1   0    2.47    0.19
  17   1   0    3.01    0.19
  17   1   0    2.94    0.20
 -17   1   0    2.73    0.19
  17   1   0    3.05    0.21
 -17   1   0    2.78    0.17
  17   1   0    2.74    0.22
 -19  -1   0    4.86    0.23
 -19  -1   0    5.31    0.27
  19  -1   0    4.96    0.28
  19  -1   0    5.28    0.28
  19  -1   0    5.16    0.29
  19  -1   0    5.00    0.30
 -19  -1   0    4.77    0.29
  19  -1   0    5.35    0.30
 -19  -1   0    5.46    0.28
  19  -1   0    5.24    0.24
  19   1   0    5.00    0.27
  19   1   0    5.22    0.29
 -19   1   0    4.87    0.23
 -19   1   0    5.01    0.29
 -19   1   0    5.25    0.26
  19   1   0    5.02    0.29
 -19   1   0    5.43    0.30
  19   1   0    5.27    0.29
  19   1   0    5.17    0.30
 -19   1   0    5.09    0.26
  21  -1   0    1.67    0.17
 -21  -1   0    1.34    0.14
  21  -1   0    1.56    0.19
  21  -1   0    1.46    0.18
  21  -1   0    1.17    0.16
 -21  -1   0    1.27    0.16
  21  -1   0    1.66    0.16
 -21  -1   0    1.56    0.13
  21  -1   0    1.45    0.12
  21   1   0    1.57    0.16
  21   1   0    1.59    0.18
  21   1   0    1.64    0.18
 -21   1   0    1.66    0.14
 -21   1   0    1.70    0.17
  21   1   0    1.51    0.19
 -21   1   0    1.66    0.17
  21   1   0    1.86    0.18
 -21   1   0    1.39    0.14
  23  -1   0    7.21    0.38
 -23  -1   0    6.00    0.30
  23  -1   0    6.30    0.37
  23  -1   0    6.55    0.35
 -23  -1   0    6.81    0.34
  23  -1   0    6.32    0.35
  23  -1   0    6.36    0.36
 -23  -1   0    6.60    0.37
 -23   1   0    6.27    0.32
 -23   1   0    6.69    0.33
  23   1   0    6.63    0.37
 -23   1   0    6.67    0.37
  23   1   0    6.68    0.35
  23   1   0    6.95    0.37
  23   1   0    6.97    0.38
  23   1   0    6.77    0.37
  25  -1   0    0.00    0.10
  25  -1   0    0.25    0.12
  25  -1   0    0.10    0.08
  25  -1   0    0.25    0.14
 -25  -1   0    0.20    0.07
  25  -1   0    0.29    0.10
 -25  -1   0    0.15    0.07
 -25   1   0    0.22    0.10
  25   1   0    0.09    0.07
  25   1   0    0.20    0.11
  25   1   0    0.30    0.11
  25   1   0    0.07    0.09
  25   1   0    0.17    0.10
 -25   1   0    0.19    0.08
 -25   1   0    0.16    0.08
  27  -1   0    2.76    0.26
  27  -1   0    2.53    0.23
 -27  -1   0    2.56    0.25
 -27  -1   0    2.71    0.19
 -27  -1   0    2.71    0.22
  27  -1   0    2.61    0.23
  27  -1   0    2.43    0.24
  27  -1   0    2.32    0.23
  27   1   0    2.63    0.25
 -27   1   0    2.68    0.25
  27   1   0    2.04    0.24
  27   1   0    2.55    0.19
  27   1   0    2.76    0.24
 -27   1   0    2.70    0.20
 -27   1   0    2.41    0.20
  27   1   0    2.34    0.22
  27   1   0    2.38    0.29
 -29  -1   0   -0.04    0.08
  29  -1   0    0.00    0.09
 -29  -1   0   -0.05    0.06
  29  -1   0    0.04    0.09
 -29  -1   0    0.14    0.07
  29  -1   0   -0.07    0.10
  29  -1   0   -0.02    0.08
  29  -1   0    0.03    0.09
  29   1   0    0.03    0.08
 -29   1   0    0.02    0.10
  29   1   0    0.00    0.09
  29   1   0    0.06    0.09
  29   1   0    0.02    0.11
  29   1   0    0.18    0.12
  29   1   0    0.00    0.06
 -29   1   0    0.05    0.07
 -29   1   0    0.08    0.07
  31  -1   0    0.12    0.13
  31  -1   0    0.05    0.10
 -31  -1   0    0.18    0.13
  31  -1   0    0.08    0.10
 -31  -1   0    0.04    0.06
 -31  -1   0    0.08    0.08
  31  -1   0    0.26    0.09
  31  -1   0    0.13    0.11
  31  -1   0    0.04    0.12
  31   1   0    0.09    0.11
 -31   1   0    0.11    0.07
  31   1   0    0.08    0.08
  31   1   0   -0.01    0.10
  31   1   0    0.06    0.11
 -31   1   0    0.01    0.10
 -31   1   0    0.16    0.08
  31   1   0    0.05    0.10
  31   1   0    0.17    0.11
  33  -1   0    0.32    0.13
  33  -1   0    0.17    0.14
 -33  -1   0    0.13    0.07
  33  -1   0    0.09    0.10
  33  -1   0    0.38    0.14
 -33  -1   0    0.14    0.09
  33  -1   0    0.37    0.14
 -33  -1   0    0.45    0.14
 -33   1   0    0.05    0.12
  33   1   0    0.37    0.14
  33   1   0    0.56    0.16
  33   1   0    0.36    0.14
  33   1   0    0.47    0.16
 -33   1   0    0.22    0.10
 -33   1   0    0.18    0.09
  35  -1   0    2.57    0.43
  35  -1   0    2.05    0.27
 -35  -1   0    2.02    0.17
 -35  -1   0    2.38    0.39
  35  -1   0    1.80    0.26
 -35  -1   0    1.85    0.22
 -35   1   0    1.65    0.27
  35   1   0    1.76    0.27
  35   1   0    2.09    0.32
 -35   1   0    1.45    0.19
  35   1   0    1.66    0.26
  37  -1   0    0.75    0.18
  37  -1   0    0.78    0.21
 -37  -1   0    1.00    0.22
  37  -1   0    0.76    0.18
  37   1   0    0.45    0.16
  37   1   0    1.03    0.21
 -37   1   0    0.73    0.19
 -37   1   0    0.60    0.14
  37   1   0    0.85    0.20
 -39  -1   0    0.09    0.15
  39  -1   0   -0.02    0.12
  39  -1   0    0.16    0.14
  39  -1   0    0.12    0.13
 -39   1   0    0.18    0.15
  39   1   0    0.02    0.12
  39   1   0   -0.09    0.10
  41  -1   0    0.23    0.14
 -41  -1   0    0.40    0.19
  41  -1   0    0.39    0.15
  41   1   0    0.31    0.16
  41   1   0    0.21    0.14
 -41   1   0    0.49    0.19
   0  -2   0    0.49    0.03
   0  -2   0    0.47    0.03
   0  -2   0    0.56    0.04
   0  -2   0    0.46    0.04
   0  -2   0    0.57    0.04
   0  -2   0    0.51    0.03
   0  -2   0    0.52    0.04
   0   2   0    0.51    0.04
   0   2   0    0.53    0.03
   0   2   0    0.53    0.03
   0   2   0    0.48    0.03
   0   2   0    0.52    0.04
   2  -2   0    0.17    0.02
  -2  -2   0    0.22    0.03
  -2  -2   0    0.16    0.02
   2  -2   0    0.22    0.02
   2  -2   0    0.11    0.02
   2  -2   0    0.11    0.02
  -2  -2   0    0.23    0.03
  -2  -2   0    0.17    0.03
   2  -2   0    0.17    0.03
   2  -2   0    0.19    0.02
   2  -2   0    0.11    0.02
  -2  -2   0    0.19    0.02
  -2  -2   0    0.13    0.02
   2  -2   0    0.20    0.03
  -2  -2   0    0.24    0.03
  -2  -2   0    0.17    0.03
   2  -2   0    0.12    0.02
   2  -2   0    0.15    0.03
   2  -2   0    0.13    0.03
   2   2   0    0.19    0.03
  -2   2   0    0.18    0.03
  -2   2   0    0.15    0.03
  -2   2   0    0.12    0.02
  -2   2   0    0.18    0.03
   2   2   0    0.23    0.03
   2   2   0    0.18    0.03
  -2   2   0    0.15    0.02
   2   2   0    0.23    0.03
  -2   2   0    0.21    0.03
  -2   2   0    0.16    0.02
   2   2   0    0.13    0.02
   2   2   0    0.17    0.03
   2   2   0    0.12    0.02
  -2   2   0    0.16    0.03
  -2   2   0    0.23    0.03
  -2   2   0    0.23    0.03
  -2   2   0    0.13    0.02
  -4  -2   0  304.70   10.31
   4  -2   0  323.36   10.29
   4  -2   0  323.11   10.34
   4  -2   0  301.30   11.39
  -4  -2   0  316.92   10.25
  -4  -2   0  316.84   11.40
   4  -2   0  315.53   10.28
  -4   2   0  321.26   10.29
  -4   2   0  302.66   11.37
   4   2   0  328.44   10.32
  -4   2   0  316.12   10.26
   4   2   0  332.50   11.49
  -4   2   0  326.75   10.29
   4   2   0  315.15   10.26
  -6  -2   0  199.24    6.61
  -6  -2   0  202.25    6.53
   6  -2   0  189.77    6.59
   6  -2   0  197.78    6.51
  -6  -2   0  192.90    7.95
   6  -2   0  189.40    8.02
   6  -2   0  196.14    6.53
   6  -2   0  198.50    6.54
   6   2   0  188.78    7.96
  -6   2   0  193.80    6.51
  -6   2   0  192.40    6.52
  -6   2   0  197.61    6.52
  -6   2   0  182.14    7.88
   6   2   0  189.79    6.51
   6   2   0  204.20    6.62
   8  -2   0    0.03    0.03
   8  -2   0    0.05    0.03
  -8  -2   0    0.03    0.02
   8  -2   0    0.07    0.03
   8  -2   0    0.01    0.03
   8  -2   0    0.05    0.02
  -8  -2   0   -0.02    0.02
  -8  -2   0    0.09    0.04
   8  -2   0    0.05    0.03
  -8  -2   0    0.07    0.03
   8  -2   0    0.06    0.03
   8  -2   0    0.03    0.02
  -8  -2   0    0.01    0.02
   8  -2   0    0.04    0.03
  -8  -2   0    0.07    0.03
  -8  -2   0   -0.01    0.02
   8  -2   0    0.16    0.04
   8  -2   0    0.02    0.03
  -8  -2   0    0.01    0.03
  -8  -2   0    0.01    0.03
  -8   2   0    0.02    0.02
  -8   2   0    0.02    0.03
  -8   2   0    0.11    0.04
  -8   2   0    0.05    0.02
   8   2   0    0.03    0.03
  -8   2   0    0.02    0.02
  -8   2   0    0.04    0.03
   8   2   0    0.01    0.03
   8   2   0    0.06    0.02
  -8   2   0    0.03    0.03
   8   2   0    0.06    0.04
   8   2   0    0.04    0.03
  -8   2   0    0.01    0.02
   8   2   0    0.05    0.03
  -8   2   0    0.03    0.03
   8   2   0    0.02    0.03
   8   2   0   -0.02    0.03
   8   2   0    0.07    0.03
   8   2   0    0.04    0.03
  -8   2   0    0.00    0.02
 -10  -2   0    4.67    0.18
 -10  -2   0    4.34    0.20
 -10  -2   0    4.20    0.20
  10  -2   0    4.55    0.21
 -10  -2   0    4.35    0.19
  10  -2   0    4.48    0.20
  10  -2   0    4.22    0.20
  10  -2   0    4.96    0.22
  10  -2   0    4.54    0.21
  10  -2   0    4.65    0.21
  10  -2   0    4.32    0.18
  10  -2   0    4.56    0.19
 -10  -2   0    4.52    0.21
 -10   2   0    4.94    0.19
 -10   2   0    4.31    0.20
 -10   2   0    4.46    0.20
 -10   2   0    4.06    0.20
  10   2   0    4.63    0.21
 -10   2   0    4.09    0.20
 -10   2   0    4.33    0.21
  10   2   0    4.52    0.20
  10   2   0    4.71    0.21
  10   2   0    4.46    0.20
 -10   2   0    4.37    0.19
 -10   2   0    4.40    0.21
  10   2   0    4.44    0.21
  10   2   0    4.80    0.22
 -10   2   0    4.43    0.20
  10   2   0    4.36    0.18
  10   2   0    4.02    0.20
  12  -2   0    0.57    0.08
 -12  -2   0    0.69    0.06
  12  -2   0    0.69    0.07
  12  -2   0    0.62    0.07
 -12  -2   0    0.75    0.09
 -12  -2   0    0.65    0.07
 -12  -2   0    0.66    0.10
  12  -2   0    0.57    0.09
  12  -2   0    0.70    0.10
  12  -2   0    0.62    0.09
  12   2   0    0.65    0.09
 -12   2   0    0.64    0.08
  12   2   0    0.73    0.10
 -12   2   0    0.80    0.09
  12   2   0    0.90    0.11
 -12   2   0    0.68    0.06
 -12   2   0    0.70    0.12
  12   2   0    0.75    0.10
  12   2   0    0.61    0.06
  12   2   0    0.60    0.09
  14  -2   0   31.94    1.09
 -14  -2   0   31.21    1.03
 -14  -2   0   32.16    1.09
  14  -2   0   32.26    1.07
  14  -2   0   29.00    1.03
 -14  -2   0   31.93    1.06
  14  -2   0   31.70    1.04
  14  -2   0   30.89    1.07
 -14  -2   0   29.72    1.04
  14  -2   0   31.16    1.08
  14  -2   0   31.23    1.08
  14   2   0   30.90    1.08
 -14   2   0   31.18    1.08
  14   2   0   31.11    1.08
  14   2   0   32.69    1.07
 -14   2   0   30.92    1.06
 -14   2   0   29.60    1.03
 -14   2   0   31.22    1.08
  14   2   0   31.36    1.08
  14   2   0   28.21    1.02
  14   2   0   29.56    1.08
  16  -2   0   20.53    0.77
  16  -2   0   22.27    0.84
  16  -2   0   22.88    0.83
 -16  -2   0   23.50    0.78
 -16  -2   0   22.70    0.81
 -16  -2   0   22.92    0.83
  16  -2   0   21.74    0.83
  16  -2   0   23.12    0.79
  16  -2   0   22.20    0.82
 -16  -2   0   20.90    0.78
  16  -2   0   22.69    0.82
  16   2   0   22.37    0.83
  16   2   0   22.37    0.83
 -16   2   0   21.34    0.77
 -16   2   0   22.83    0.80
  16   2   0   22.45    0.82
  16   2   0   23.32    0.81
 -16   2   0   23.26    0.84
 -16   2   0   22.86    0.80
  16   2   0   23.41    0.83
 -16   2   0   22.27    0.82
  18  -2   0    1.85    0.17
  18  -2   0    1.97    0.18
  18  -2   0    1.84    0.16
 -18  -2   0    2.11    0.16
  18  -2   0    1.70    0.15
 -18  -2   0    1.74    0.12
  18  -2   0    1.95    0.13
  18  -2   0    1.94    0.17
 -18  -2   0    2.08    0.13
 -18  -2   0    1.97    0.17
  18   2   0    1.81    0.16
 -18   2   0    1.74    0.14
  18   2   0    2.11    0.18
 -18   2   0    1.78    0.12
 -18   2   0    1.87    0.14
  18   2   0    2.25    0.18
  18   2   0    2.01    0.17
 -18   2   0    2.10    0.17
  18   2   0    1.95    0.16
 -18   2   0    1.84    0.17
  20  -2   0    0.25    0.09
 -20  -2   0    0.19    0.07
  20  -2   0    0.43    0.12
  20  -2   0    0.20    0.08
  20  -2   0    0.36    0.09
  20  -2   0    0.13    0.08
 -20  -2   0    0.13    0.07
 -20  -2   0    0.40    0.07
  20  -2   0    0.22    0.06
  20   2   0    0.43    0.11
 -20   2   0    0.29    0.08
  20   2   0    0.22    0.08
  20   2   0    0.33    0.08
 -20   2   0    0.23    0.08
  20   2   0    0.20    0.09
  20   2   0    0.17    0.09
 -20   2   0    0.19    0.08
 -20   2   0    0.12    0.07
  20   2   0    0.27    0.08
 -22  -2   0    0.47    0.13
  22  -2   0    0.32    0.11
 -22  -2   0    0.53    0.10
  22  -2   0    0.50    0.11
  22  -2   0    0.41    0.08
  22  -2   0    0.40    0.10
  22  -2   0    0.36    0.11
  22  -2   0    0.49    0.12
 -22  -2   0    0.46    0.09
 -22   2   0    0.33    0.09
 -22   2   0    0.33    0.11
 -22   2   0    0.35    0.10
  22   2   0    0.37    0.11
  22   2   0    0.35    0.10
  22   2   0    0.44    0.10
  22   2   0    0.33    0.11
  22   2   0    0.35    0.10
  22   2   0    0.37    0.10
 -22   2   0    0.23    0.08
  24  -2   0    0.10    0.06
 -24  -2   0    0.18    0.09
  24  -2   0    0.16    0.10
  24  -2   0    0.08    0.08
  24  -2   0    0.13    0.09
  24  -2   0    0.15    0.10
 -24  -2   0    0.08    0.06
 -24  -2   0    0.17    0.08
  24  -2   0    0.23    0.11
 -24   2   0    0.17    0.10
  24   2   0    0.20    0.10
  24   2   0    0.22    0.08
 -24   2   0    0.15    0.07
  24   2   0    0.12    0.10
  24   2   0    0.05    0.09
  24   2   0    0.07    0.10
 -24   2   0    0.11    0.09
  24   2   0    0.12    0.09
 -24   2   0    0.31    0.09
 -26  -2   0    1.50    0.18
  26  -2   0    1.24    0.19
  26  -2   0    1.26    0.19
 -26  -2   0    1.27    0.20
  26  -2   0    0.94    0.16
  26  -2   0    1.25    0.20
  26  -2   0    1.10    0.18
 -26  -2   0    1.25    0.15
  26   2   0    1.19    0.19
  26   2   0    1.04    0.17
  26   2   0    1.01    0.17
 -26   2   0    1.49    0.18
 -26   2   0    1.56    0.15
  26   2   0    0.98    0.14
  26   2   0    1.18    0.18
  26   2   0    1.28    0.19
 -26   2   0    1.14    0.18
  28  -2   0    1.72    0.24
  28  -2   0    1.39    0.19
 -28  -2   0    1.66    0.15
 -28  -2   0    1.64    0.19
 -28  -2   0    1.41    0.22
  28  -2   0    1.44    0.20
  28  -2   0    1.74    0.24
  28  -2   0    1.37    0.21
  28   2   0    1.46    0.20
 -28   2   0    1.52    0.18
  28   2   0    1.84    0.23
  28   2   0    1.24    0.19
 -28   2   0    1.81    0.24
  28   2   0    1.57    0.18
 -28   2   0    1.49    0.16
  28   2   0    1.27    0.19
  28   2   0    1.67    0.23
  30  -2   0    0.50    0.14
  30  -2   0    0.29    0.10
 -30  -2   0    0.48    0.16
  30  -2   0    0.26    0.13
  30  -2   0    0.31    0.12
 -30  -2   0    0.33    0.09
  30  -2   0    0.25    0.14
 -30  -2   0    0.32    0.13
  30   2   0    0.26    0.10
  30   2   0    0.38    0.13
 -30   2   0    0.46    0.11
 -30   2   0    0.16    0.08
  30   2   0    0.21    0.12
  30   2   0    0.34    0.10
  30   2   0    0.48    0.13
  30   2   0    0.35    0.14
 -30   2   0    0.43    0.15
  32  -2   0    0.00    0.09
 -32  -2   0    0.12    0.12
  32  -2   0   -0.07    0.09
 -32  -2   0    0.07    0.06
  32  -2   0   -0.04    0.08
  32  -2   0    0.02    0.13
  32  -2   0    0.12    0.11
 -32  -2   0   -0.01    0.07
  32   2   0    0.17    0.12
  32   2   0   -0.08    0.10
  32   2   0   -0.09    0.10
 -32   2   0   -0.08    0.08
  32   2   0    0.11    0.10
 -32   2   0    0.08    0.10
  32   2   0    0.04    0.09
  32   2   0    0.06    0.07
  34  -2   0    0.56    0.17
 -34  -2   0    0.35    0.10
  34  -2   0    0.01    0.12
  34  -2   0    0.62    0.17
  34  -2   0    0.35    0.17
 -34  -2   0    0.21    0.12
 -34  -2   0    0.33    0.11
  34   2   0    0.27    0.18
  34   2   0    0.30    0.14
  34   2   0    0.56    0.25
  34   2   0    0.57    0.16
 -34   2   0    0.47    0.12
 -34   2   0    0.26    0.16
  36  -2   0    0.18    0.17
  36  -2   0    0.00    0.11
 -36  -2   0    0.07    0.12
  36  -2   0   -0.17    0.10
 -36  -2   0    0.09    0.09
 -36   2   0    0.18    0.10
  36   2   0   -0.01    0.11
  36   2   0    0.35    0.16
 -36   2   0    0.12    0.13
  36   2   0    0.10    0.14
  38  -2   0    2.12    0.28
  38  -2   0    1.73    0.25
  38  -2   0    2.45    0.37
  38  -2   0    1.74    0.27
 -38  -2   0    2.12    0.31
  38   2   0    2.28    0.27
  38   2   0    2.10    0.29
 -38   2   0    2.21    0.31
  38   2   0    1.37    0.27
 -40  -2   0    0.14    0.15
  40  -2   0   -0.20    0.13
  40  -2   0    0.16    0.14
  40  -2   0    0.11    0.14
  40   2   0   -0.03    0.12
 -40   2   0    0.18    0.16
  40   2   0   -0.01    0.15
   1  -3   0 1000.00   30.84
  -1  -3   0  893.07   30.69
  -1   3   0  925.77   30.70
   1   3   0  932.41   30.74
   3  -3   0   71.49    2.38
  -3  -3   0   73.21    2.38
   3  -3   0   75.15    2.38
  -3  -3   0   69.34    2.37
   3  -3   0   74.69    2.38
  -3  -3   0   74.73    2.38
   3  -3   0   79.14    2.36
  -3  -3   0   74.00    2.38
  -3  -3   0   76.84    2.38
   3  -3   0   78.05    2.36
   3  -3   0   72.92    2.37
   3  -3   0   75.50    2.37
   3  -3   0   73.07    2.38
  -3  -3   0   77.59    2.38
   3  -3   0   75.56    2.38
   3  -3   0   74.26    2.38
  -3   3   0   77.12    2.38
   3   3   0   75.38    2.38
   3   3   0   77.84    2.38
   3   3   0   75.83    2.38
   3   3   0   72.78    2.38
  -3   3   0   74.26    2.38
   3   3   0   71.88    2.38
   3   3   0   73.00    2.38
  -3   3   0   75.37    2.37
  -3   3   0   75.23    2.36
  -3   3   0   74.65    2.37
  -3   3   0   74.93    2.38
   3   3   0   74.46    2.38
   3   3   0   72.74    2.37
  -3   3   0   72.81    2.38
  -3   3   0   75.97    2.38
  -5  -3   0    3.33    0.15
  -5  -3   0    3.53    0.15
   5  -3   0    3.74    0.16
  -5  -3   0    3.43    0.16
   5  -3   0    3.79    0.14
   5  -3   0    3.55    0.16
  -5  -3   0    3.54    0.16
  -5  -3   0    3.47    0.15
   5  -3   0    3.84    0.13
   5  -3   0    3.66    0.15
   5  -3   0    3.61    0.16
   5  -3   0    3.62    0.14
   5  -3   0    3.41    0.15
   5   3   0    3.45    0.15
  -5   3   0    3.82    0.16
  -5   3   0    3.24    0.15
  -5   3   0    3.57    0.14
  -5   3   0    3.62    0.16
   5   3   0    3.62    0.15
   5   3   0    3.29    0.15
   5   3   0    3.53    0.16
  -5   3   0    3.48    0.15
   5   3   0    3.50    0.16
  -5   3   0    3.63    0.14
   5   3   0    3.97    0.16
   5   3   0    3.68    0.16
   5   3   0    3.57    0.14
  -5   3   0    3.60    0.15
   7  -3   0  260.87    8.83
   7  -3   0  255.41   10.70
   7  -3   0  276.44    8.86
  -7  -3   0  257.20    8.93
  -7  -3   0  261.91   10.62
  -7  -3   0  263.94    8.81
   7  -3   0  267.54    8.93
  -7   3   0  261.52    8.82
   7   3   0  265.68    8.83
  -7   3   0  252.23   10.56
   7   3   0  276.64    8.93
  -7   3   0  282.92    8.87
   7   3   0  267.98   10.74
  -7   3   0  259.00    8.84
  -9  -3   0   42.70    1.52
  -9  -3   0   42.21    1.52
   9  -3   0   46.13    1.50
   9  -3   0   46.79    1.49
   9  -3   0   49.27    1.53
   9  -3   0   46.80    1.51
   9  -3   0   48.26    1.53
  -9  -3   0   46.94    1.51
  -9  -3   0   50.49    1.49
  -9  -3   0   47.01    1.52
   9  -3   0   47.40    1.52
   9  -3   0   42.18    1.51
   9  -3   0   45.04    1.51
   9  -3   0   49.28    1.52
   9  -3   0   47.28    1.53
   9  -3   0   47.07    1.53
  -9  -3   0   44.71    1.52
  -9  -3   0   47.36    1.54
  -9  -3   0   45.83    1.53
   9   3   0   47.83    1.53
   9   3   0   49.49    1.54
  -9   3   0   45.01    1.52
  -9   3   0   45.34    1.53
   9   3   0   46.13    1.52
   9   3   0   47.15    1.53
  -9   3   0   49.89    1.50
  -9   3   0   47.46    1.52
   9   3   0   45.97    1.49
  -9   3   0   44.32    1.52
   9   3   0   44.99    1.51
  -9   3   0   44.20    1.52
   9   3   0   46.92    1.51
  -9   3   0   44.48    1.51
   9   3   0   43.37    1.52
  -9   3   0   46.50    1.50
 -11  -3   0   57.45    1.82
 -11  -3   0   54.54    1.84
  11  -3   0   57.37    1.86
  11  -3   0   55.99    1.87
  11  -3   0   56.34    1.87
  11  -3   0   54.43    1.82
  11  -3   0   56.75    1.84
 -11  -3   0   56.22    1.87
  11  -3   0   57.84    1.86
 -11  -3   0   56.69    1.86
  11  -3   0   59.45    1.87
  11  -3   0   60.32    1.86
 -11  -3   0   54.52    1.86
  11   3   0   57.06    1.87
 -11   3   0   54.83    1.84
  11   3   0   56.97    1.86
 -11   3   0   57.64    1.86
 -11   3   0   59.06    1.88
  11   3   0   54.09    1.82
  11   3   0   57.77    1.86
  11   3   0   56.71    1.85
 -11   3   0   56.93    1.86
  11   3   0   51.36    1.84
  11   3   0   56.52    1.87
  11   3   0   57.46    1.85
 -11   3   0   58.57    1.83
 -13  -3   0   11.55    0.47
  13  -3   0   11.48    0.47
  13  -3   0   12.02    0.44
 -13  -3   0   11.97    0.42
  13  -3   0   11.19    0.42
  13  -3   0   11.60    0.47
  13  -3   0   11.88    0.46
  13  -3   0   11.63    0.47
 -13  -3   0   12.15    0.46
 -13  -3   0   11.38    0.44
  13   3   0   11.84    0.47
  13   3   0   11.36    0.47
  13   3   0   12.23    0.46
 -13   3   0   12.73    0.43
  13   3   0   11.94    0.47
  13   3   0   11.61    0.46
 -13   3   0   11.85    0.47
  13   3   0   11.45    0.42
 -13   3   0   12.05    0.46
 -13   3   0   11.81    0.47
  13   3   0   11.39    0.44
 -13   3   0   11.32    0.44
  15  -3   0   43.43    1.51
 -15  -3   0   48.01    1.52
  15  -3   0   45.14    1.56
 -15  -3   0   46.28    1.58
  15  -3   0   50.34    1.59
 -15  -3   0   46.93    1.56
  15  -3   0   49.05    1.57
 -15  -3   0   43.08    1.53
  15  -3   0   47.52    1.54
  15  -3   0   46.91    1.58
  15  -3   0   46.12    1.57
  15   3   0   42.35    1.51
  15   3   0   46.34    1.58
 -15   3   0   47.48    1.56
 -15   3   0   46.32    1.58
  15   3   0   43.54    1.57
  15   3   0   46.04    1.55
  15   3   0   46.32    1.54
  15   3   0   46.08    1.57
  15   3   0   46.58    1.57
 -15   3   0   49.22    1.58
 -17  -3   0   70.06    2.30
  17  -3   0   68.76    2.28
  17  -3   0   69.64    2.25
  17  -3   0   68.43    2.28
  17  -3   0   69.99    2.30
 -17  -3   0   70.10    2.27
  17  -3   0   68.05    2.29
 -17  -3   0   71.99    2.23
  17  -3   0   68.23    2.31
  17  -3   0   63.33    2.22
 -17   3   0   69.99    2.29
  17   3   0   68.40    2.26
  17   3   0   72.44    2.31
 -17   3   0   68.85    2.30
  17   3   0   67.84    2.30
 -17   3   0   70.40    2.27
  17   3   0   60.83    2.21
  17   3   0   69.91    2.29
  17   3   0   68.67    2.27
  19  -3   0  114.08    3.67
 -19  -3   0  113.91    3.61
  19  -3   0  112.79    3.69
 -19  -3   0  108.08    3.68
  19  -3   0  112.15    3.69
  19  -3   0  113.04    3.70
  19  -3   0  112.43    3.62
 -19  -3   0  110.98    3.65
  19  -3   0  119.52    3.67
  19   3   0  112.27    3.69
  19   3   0  112.53    3.68
 -19   3   0  112.56    3.70
  19   3   0  110.71    3.64
 -19   3   0  112.16    3.65
  19   3   0  111.48    3.66
 -19   3   0  109.34    3.64
 -19   3   0  111.68    3.68
  19   3   0  112.20    3.69
  19   3   0  113.36    3.68
  21  -3   0   11.95    0.51
 -21  -3   0   11.48    0.53
 -21  -3   0   11.99    0.50
  21  -3   0   11.49    0.54
  21  -3   0   11.81    0.51
 -21  -3   0   11.70    0.45
  21  -3   0   11.19    0.46
  21  -3   0   12.08    0.53
  21  -3   0   12.15    0.53
 -21   3   0   10.71    0.47
  21   3   0   12.31    0.53
 -21   3   0   11.33    0.53
 -21   3   0   11.47    0.49
  21   3   0   11.63    0.53
  21   3   0   11.87    0.50
 -21   3   0   11.24    0.52
  21   3   0   11.12    0.48
  21   3   0   11.22    0.52
  21   3   0   12.01    0.52
  23  -3   0   45.22    1.55
  23  -3   0   45.63    1.54
  23  -3   0   41.97    1.57
 -23  -3   0   43.88    1.47
  23  -3   0   44.05    1.56
  23  -3   0   42.34    1.52
 -23  -3   0   43.34    1.57
 -23  -3   0   43.93    1.52
  23  -3   0   45.00    1.57
  23   3   0   43.67    1.53
 -23   3   0   43.81    1.57
  23   3   0   41.95    1.50
  23   3   0   41.86    1.56
  23   3   0   42.78    1.55
 -23   3   0   42.84    1.56
  23   3   0   44.80    1.58
 -23   3   0   42.28    1.50
 -23   3   0   45.06    1.52
  23   3   0   44.63    1.56
 -25  -3   0   25.03    0.95
  25  -3   0   25.98    1.00
  25  -3   0   24.15    0.97
  25  -3   0   25.52    0.98
 -25  -3   0   25.53    0.90
  25  -3   0   25.84    1.02
 -25  -3   0   25.55    1.00
  25  -3   0   26.29    1.01
  25  -3   0   24.27    0.89
 -25   3   0   23.34    1.09
  25   3   0   24.14    0.98
  25   3   0   24.68    0.99
 -25   3   0   26.05    0.95
  25   3   0   25.36    0.93
 -25   3   0   26.35    1.00
  25   3   0   24.42    0.98
  25   3   0   25.72    0.96
 -25   3   0   24.98    0.93
  27  -3   0    6.91    0.32
  27  -3   0    7.10    0.40
  27  -3   0    8.00    0.43
 -27  -3   0    6.93    0.37
  27  -3   0    7.87    0.45
 -27  -3   0    7.39    0.42
  27  -3   0    7.00    0.42
  27  -3   0    7.08    0.40
 -27  -3   0    6.99    0.32
 -27   3   0    6.97    0.42
  27   3   0    6.71    0.40
  27   3   0    7.09    0.35
  27   3   0    6.43    0.42
  27   3   0    7.28    0.41
 -27   3   0    7.30    0.36
 -27   3   0    7.22    0.38
  27   3   0    6.82    0.38
  27   3   0    6.67    0.41
  29  -3   0    4.37    0.32
  29  -3   0    4.74    0.32
  29  -3   0    3.94    0.30
 -29  -3   0    4.60    0.24
  29  -3   0    4.51    0.35
 -29  -3   0    4.24    0.34
  29   3   0    4.73    0.36
  29   3   0    4.42    0.32
 -29   3   0    4.25    0.26
 -29   3   0    4.54    0.29
  29   3   0    4.90    0.35
  29   3   0    4.45    0.33
  29   3   0    4.21    0.30
  29   3   0    4.16    0.27
 -29   3   0    4.21    0.33
  31  -3   0    4.76    0.35
 -31  -3   0    4.07    0.24
  31  -3   0    4.52    0.37
  31  -3   0    4.03    0.34
 -31  -3   0    4.98    0.31
  31  -3   0    4.20    0.33
 -31  -3   0    4.88    0.37
  31  -3   0    4.33    0.33
  31   3   0    4.65    0.33
 -31   3   0    4.65    0.36
 -31   3   0    4.14    0.30
  31   3   0    4.60    0.34
  31   3   0    4.91    0.36
  31   3   0    5.41    0.34
  31   3   0    4.42    0.37
 -31   3   0    5.55    0.30
  31   3   0    4.01    0.27
 -33  -3   0    3.25    0.27
  33  -3   0    3.29    0.33
  33  -3   0    3.83    0.33
 -33  -3   0    3.27    0.32
 -33  -3   0    2.99    0.19
  33  -3   0    3.57    0.30
  33  -3   0    3.07    0.29
  33  -3   0    3.29    0.31
  33   3   0    3.09    0.31
  33   3   0    3.09    0.29
 -33   3   0    2.99    0.24
  33   3   0    3.26    0.32
 -33   3   0    3.31    0.33
  35  -3   0    5.13    0.47
  35  -3   0    5.03    0.38
 -35  -3   0    4.69    0.41
  35  -3   0    4.99    0.38
 -35  -3   0    5.15    0.34
  35  -3   0    5.24    0.44
  35   3   0    5.60    0.54
  35   3   0    4.71    0.39
 -35   3   0    5.55    0.42
 -35   3   0    5.12    0.33
 -37  -3   0   10.60    0.60
  37  -3   0    9.45    0.64
 -37  -3   0    9.46    0.49
  37  -3   0    9.50    0.53
  37  -3   0   10.28    0.63
  37  -3   0    8.49    0.63
  37   3   0    9.33    0.52
 -37   3   0    9.00    0.57
  37   3   0    8.88    0.56
 -37   3   0    8.73    0.47
  37   3   0    9.79    0.56
  39  -3   0    8.48    0.70
  39  -3   0    7.63    0.56
  39  -3   0    7.18    0.45
  39  -3   0    7.23    0.47
 -39  -3   0    7.58    0.53
  39   3   0    7.56    0.45
 -39   3   0    7.62    0.52
  39   3   0    6.67    0.48
  41  -3   0    6.48    0.44
  41  -3   0    8.19    0.77
 -41  -3   0    6.96    0.63
  41  -3   0    6.62    0.47
  41   3   0    6.01    0.47
  41   3   0    7.06    0.44
 -41   3   0    6.96    0.50
  41   3   0    5.57    0.58
   0  -4   0  240.89    8.03
   0  -4   0  242.29    8.09
   0  -4   0  254.56    9.28
   0   4   0  245.12    8.04
   0   4   0  236.06    9.20
   0   4   0  240.27    8.09
   2  -4   0   10.67    0.37
  -2  -4   0   10.88    0.38
   2  -4   0   11.02    0.38
  -2  -4   0   10.44    0.38
   2  -4   0   10.98    0.38
   2  -4   0   10.49    0.36
  -2  -4   0   10.84    0.38
  -2  -4   0   10.97    0.38
  -2  -4   0   10.37    0.38
   2  -4   0   11.04    0.38
   2  -4   0   10.56    0.38
   2  -4   0   10.90    0.36
   2  -4   0   11.01    0.38
   2  -4   0   11.34    0.38
  -2  -4   0   10.42    0.37
  -2  -4   0   10.55    0.37
  -2  -4   0   10.20    0.37
   2  -4   0   10.59    0.38
  -2   4   0   10.78    0.36
  -2   4   0   10.13    0.37
  -2   4   0   10.48    0.38
   2   4   0   11.25    0.38
  -2   4   0   10.84    0.37
   2   4   0   11.01    0.37
   2   4   0   10.79    0.38
  -2   4   0   10.80    0.37
   2   4   0   11.08    0.38
   2   4   0   11.05    0.38
  -2   4   0   10.58    0.38
   2   4   0    9.83    0.37
  -2   4   0   11.34    0.37
  -2   4   0   10.88    0.38
   2   4   0   10.30    0.38
   2   4   0   10.28    0.37
  -2   4   0   10.64    0.38
  -4  -4   0  226.53    8.81
   4  -4   0  216.43    7.32
   4  -4   0  218.09    8.85
  -4  -4   0  222.93    7.38
   4  -4   0  216.12    7.35
  -4  -4   0  202.42    7.29
  -4  -4   0  217.15    7.20
  -4   4   0  217.74    7.35
   4   4   0  217.68    7.29
  -4   4   0  217.57    7.34
   4   4   0  210.86    7.20
  -4   4   0  227.72    8.83
   4   4   0  222.46    7.31
   4   4   0  236.60    8.96
   6  -4   0   70.75    2.15
   6  -4   0   69.60    2.15
   6  -4   0   64.44    2.18
   6  -4   0   66.38    2.17
   6  -4   0   66.19    2.17
   6  -4   0   68.24    2.18
   6  -4   0   64.46    2.16
   6  -4   0   69.42    2.18
  -6  -4   0   64.04    2.17
   6  -4   0   69.73    2.18
   6  -4   0   70.87    2.18
  -6  -4   0   65.57    2.19
  -6  -4   0   68.16    2.18
   6  -4   0   67.61    2.18
  -6  -4   0   68.16    2.18
  -6  -4   0   65.24    2.18
  -6   4   0   68.36    2.15
   6   4   0   69.18    2.17
   6   4   0   68.91    2.18
  -6   4   0   63.91    2.17
   6   4   0   68.77    2.19
   6   4   0   69.37    2.18
  -6   4   0   67.31    2.18
  -6   4   0   65.28    2.18
  -6   4   0   68.45    2.18
  -6   4   0   68.21    2.16
  -6   4   0   68.44    2.17
   6   4   0   67.96    2.17
   6   4   0   69.46    2.15
  -6   4   0   69.83    2.19
   6   4   0   66.02    2.18
   6   4   0   63.25    2.18
   8  -4   0   18.70    0.61
  -8  -4   0   16.37    0.59
  -8  -4   0   16.73    0.60
  -8  -4   0   17.63    0.61
   8  -4   0   15.78    0.59
   8  -4   0   16.61    0.60
  -8  -4   0   16.42    0.60
   8  -4   0   17.30    0.61
   8  -4   0   17.52    0.61
  -8  -4   0   16.48    0.60
   8  -4   0   17.77    0.61
   8  -4   0   16.53    0.58
   8  -4   0   17.46    0.61
  -8  -4   0   17.64    0.61
   8  -4   0   17.66    0.57
   8   4   0   18.00    0.60
  -8   4   0   18.10    0.59
  -8   4   0   17.44    0.58
  -8   4   0   18.27    0.62
  -8   4   0   17.03    0.60
   8   4   0   16.35    0.61
   8   4   0   17.39    0.57
   8   4   0   17.58    0.61
   8   4   0   17.28    0.62
  -8   4   0   16.88    0.60
   8   4   0   16.19    0.60
  -8   4   0   16.06    0.60
   8   4   0   17.76    0.60
  -8   4   0   16.00    0.60
  -8   4   0   16.67    0.59
  10  -4   0   71.02    2.25
 -10  -4   0   73.29    2.22
 -10  -4   0   68.11    2.25
 -10  -4   0   70.33    2.26
  10  -4   0   64.77    2.27
  10  -4   0   68.03    2.26
  10  -4   0   71.25    2.27
  10  -4   0   70.48    2.25
  10  -4   0   69.41    2.25
  10  -4   0   64.97    2.22
  10  -4   0   70.09    2.21
 -10  -4   0   70.47    2.26
 -10  -4   0   68.37    2.26
  10  -4   0   67.79    2.27
  10  -4   0   70.73    2.27
  10  -4   0   70.93    2.27
 -10   4   0   69.21    2.26
  10   4   0   68.95    2.25
  10   4   0   65.82    2.24
 -10   4   0   69.83    2.27
  10   4   0   70.50    2.25
  10   4   0   73.94    2.28
  10   4   0   71.14    2.26
  10   4   0   67.39    2.22
 -10   4   0   67.43    2.22
 -10   4   0   69.98    2.23
  10   4   0   68.65    2.26
  12  -4   0   66.09    2.09
 -12  -4   0   59.56    2.05
 -12  -4   0   64.92    2.02
  12  -4   0   64.32    2.08
  12  -4   0   65.32    2.07
  12  -4   0   63.41    2.08
  12  -4   0   61.89    2.06
  12  -4   0   62.69    2.02
  12  -4   0   64.64    2.05
  12  -4   0   59.60    2.02
 -12  -4   0   60.68    2.07
 -12   4   0   62.12    2.07
  12   4   0   56.16    2.08
  12   4   0   63.98    2.07
  12   4   0   65.50    2.06
 -12   4   0   63.16    2.09
  12   4   0   63.48    2.07
  12   4   0   62.57    2.08
 -12   4   0   60.60    2.03
 -12   4   0   64.07    2.04
  12   4   0   59.76    2.02
 -12   4   0   67.85    2.11
  12   4   0   64.18    2.05
  14  -4   0   38.20    1.34
 -14  -4   0   40.22    1.33
 -14  -4   0   37.37    1.31
  14  -4   0   39.86    1.31
  14  -4   0   36.16    1.28
  14  -4   0   40.31    1.34
  14  -4   0   41.34    1.37
  14  -4   0   38.63    1.35
  14  -4   0   39.40    1.34
 -14  -4   0   39.38    1.28
 -14  -4   0   38.82    1.34
  14  -4   0   39.40    1.33
  14   4   0   40.66    1.34
  14   4   0   38.63    1.34
 -14   4   0   40.79    1.30
  14   4   0   35.98    1.28
  14   4   0   39.15    1.32
 -14   4   0   39.32    1.33
  14   4   0   39.43    1.33
 -14   4   0   39.96    1.35
  14   4   0   39.13    1.31
 -14   4   0   36.84    1.29
 -14   4   0   37.76    1.32
  16  -4   0   99.87    3.30
  16  -4   0  104.69    3.28
 -16  -4   0  101.93    3.30
 -16  -4   0  102.31    3.24
  16  -4   0  104.10    3.32
  16  -4   0   93.37    3.24
  16  -4   0   99.99    3.33
  16  -4   0  101.91    3.30
 -16  -4   0  102.48    3.32
  16  -4   0  101.30    3.32
  16   4   0  101.73    3.31
 -16   4   0  103.05    3.30
  16   4   0  100.58    3.32
  16   4   0  103.09    3.31
  16   4   0  106.89    3.33
 -16   4   0  102.51    3.31
  16   4   0  101.44    3.29
  16   4   0   92.64    3.24
 -16   4   0  105.24    3.26
  16   4   0  101.60    3.32
 -16   4   0   98.70    3.33
 -18  -4   0   23.58    0.87
  18  -4   0   22.24    0.85
  18  -4   0   23.22    0.87
  18  -4   0   23.36    0.85
  18  -4   0   22.86    0.82
 -18  -4   0   23.31    0.85
 -18  -4   0   23.03    0.79
  18  -4   0   23.62    0.87
  18  -4   0   22.90    0.88
  18   4   0   23.78    0.86
  18   4   0   22.83    0.87
  18   4   0   20.42    0.78
  18   4   0   23.24    0.84
 -18   4   0   23.94    0.87
 -18   4   0   23.43    0.85
 -18   4   0   22.26    0.87
  18   4   0   23.03    0.86
  18   4   0   22.60    0.82
  18   4   0   22.85    0.87
  20  -4   0    6.39    0.32
 -20  -4   0    6.09    0.31
 -20  -4   0    6.44    0.34
  20  -4   0    5.96    0.34
  20  -4   0    5.63    0.28
  20  -4   0    5.90    0.31
  20  -4   0    5.67    0.33
 -20  -4   0    6.04    0.26
  20  -4   0    6.18    0.34
  20   4   0    6.26    0.34
 -20   4   0    6.06    0.33
  20   4   0    6.16    0.30
 -20   4   0    5.75    0.29
  20   4   0    5.22    0.32
 -20   4   0    5.82    0.34
 -20   4   0    5.95    0.31
  20   4   0    5.95    0.31
  20   4   0    5.83    0.32
  20   4   0    5.81    0.33
  22  -4   0   31.36    1.22
  22  -4   0   32.35    1.18
  22  -4   0   31.85    1.18
 -22  -4   0   32.29    1.11
 -22  -4   0   32.54    1.21
  22  -4   0   31.84    1.14
  22  -4   0   31.57    1.20
 -22  -4   0   34.64    1.18
  22  -4   0   33.00    1.21
  22   4   0   32.78    1.21
  22   4   0   33.25    1.20
  22   4   0   33.71    1.20
 -22   4   0   31.91    1.21
 -22   4   0   32.21    1.20
  22   4   0   32.37    1.21
  22   4   0   33.31    1.18
  22   4   0   32.92    1.15
 -22   4   0   32.91    1.17
 -22   4   0   31.39    1.15
 -24  -4   0    0.73    0.10
  24  -4   0    0.78    0.15
  24  -4   0    0.92    0.29
  24  -4   0    0.76    0.14
  24  -4   0    0.63    0.10
  24  -4   0    0.44    0.13
 -24  -4   0    0.79    0.14
  24   4   0    0.70    0.21
 -24   4   0    0.71    0.14
 -24   4   0    0.71    0.13
 -24   4   0    0.87    0.13
  24   4   0    0.86    0.16
 -24   4   0    0.65    0.15
  24   4   0    0.64    0.14
  24   4   0    0.83    0.16
  24   4   0    0.51    0.13
  24   4   0    0.62    0.12
  26  -4   0    5.77    0.38
  26  -4   0    5.35    0.34
 -26  -4   0    5.39    0.36
  26  -4   0    5.91    0.37
 -26  -4   0    5.52    0.27
  26  -4   0    5.48    0.34
 -26  -4   0    5.56    0.33
  26  -4   0    5.90    0.36
  26  -4   0    5.65    0.28
  26   4   0    5.61    0.37
 -26   4   0    5.03    0.29
 -26   4   0    6.13    0.37
  26   4   0    6.08    0.34
  26   4   0    6.30    0.38
  26   4   0    5.44    0.30
  26   4   0    5.34    0.35
  26   4   0    6.08    0.36
 -26   4   0    6.34    0.39
 -26   4   0    5.87    0.33
  28  -4   0    3.31    0.27
  28  -4   0    3.36    0.20
  28  -4   0    2.78    0.28
 -28  -4   0    3.36    0.19
 -28  -4   0    3.92    0.31
  28  -4   0    3.72    0.30
 -28  -4   0    3.90    0.31
  28  -4   0    3.34    0.41
  28  -4   0    3.49    0.30
  28   4   0    3.18    0.26
 -28   4   0    3.55    0.30
  28   4   0    2.81    0.29
 -28   4   0    3.21    0.25
  28   4   0    3.43    0.24
  28   4   0    3.95    0.30
 -28   4   0    3.54    0.24
  28   4   0    3.64    0.28
 -28   4   0    3.23    0.28
  30  -4   0    5.97    0.40
  30  -4   0    6.55    0.44
  30  -4   0    6.07    0.40
  30  -4   0    6.64    0.39
 -30  -4   0    6.11    0.42
 -30  -4   0    6.50    0.37
 -30  -4   0    6.32    0.29
  30  -4   0    5.85    0.38
 -30   4   0    6.02    0.36
  30   4   0    5.64    0.32
 -30   4   0    5.94    0.33
  30   4   0    7.01    0.39
  30   4   0    6.31    0.42
 -30   4   0    6.45    0.41
  30   4   0    5.80    0.38
  30   4   0    6.20    0.40
  32  -4   0    4.76    0.34
 -32  -4   0    4.76    0.38
  32  -4   0    4.67    0.42
 -32  -4   0    4.33    0.23
 -32  -4   0    4.52    0.31
  32  -4   0    4.18    0.35
  32  -4   0    4.86    0.40
  32  -4   0    4.12    0.33
 -32   4   0    4.31    0.30
  32   4   0    4.11    0.34
  32   4   0    4.48    0.36
 -32   4   0    4.77    0.36
  32   4   0    4.76    0.33
 -32   4   0    4.31    0.31
  34  -4   0    4.55    0.41
  34  -4   0    4.43    0.36
 -34  -4   0    5.15    0.34
  34  -4   0    5.20    0.40
 -34  -4   0    5.47    0.42
  34  -4   0    5.41    0.37
 -34   4   0    4.70    0.33
  34   4   0    5.27    0.41
  34   4   0    5.12    0.38
 -34   4   0    5.94    0.52
  34   4   0    4.79    0.35
 -36  -4   0    4.34    0.38
  36  -4   0    4.28    0.37
  36  -4   0    4.34    0.35
  36  -4   0    4.67    0.45
 -36  -4   0    4.77    0.33
  36  -4   0    4.32    0.41
  36   4   0    3.57    0.35
  36   4   0    4.86    0.37
 -36   4   0    4.65    0.39
 -36   4   0    4.22    0.32
  36   4   0    4.65    0.35
  38  -4   0    0.50    0.16
 -38  -4   0    0.54    0.19
 -38  -4   0    0.52    0.17
  38  -4   0    0.59    0.18
  38  -4   0    0.96    0.23
 -38   4   0    0.48    0.15
  38   4   0    0.79    0.24
 -38   4   0    0.80    0.20
  38   4   0    0.95    0.19
  38   4   0    0.98    0.22
  40  -4   0    0.12    0.15
  40  -4   0    0.57    0.22
  40  -4   0    0.53    0.16
 -40  -4   0    0.24    0.15
  40   4   0    0.32    0.16
  40   4   0    0.17    0.15
 -40   4   0    0.15    0.15
  40   4   0    0.03    0.16
   1  -5   0    0.07    0.03
   1  -5   0    0.09    0.03
   1  -5   0    0.11    0.03
   1  -5   0    0.11    0.03
   1  -5   0    0.08    0.03
  -1  -5   0    0.04    0.03
  -1  -5   0    0.04    0.03
  -1  -5   0    0.10    0.03
   1  -5   0    0.17    0.04
  -1  -5   0    0.09    0.03
   1  -5   0    0.06    0.02
   1  -5   0    0.09    0.04
  -1  -5   0    0.06    0.03
  -1  -5   0    0.13    0.03
   1  -5   0    0.07    0.02
  -1  -5   0    0.08    0.03
  -1  -5   0    0.07    0.03
   1  -5   0    0.03    0.03
  -1  -5   0    0.09    0.03
  -1  -5   0    0.05    0.03
  -1  -5   0    0.08    0.04
  -1   5   0    0.11    0.04
  -1   5   0    0.10    0.03
   1   5   0    0.08    0.03
   1   5   0    0.09    0.03
  -1   5   0    0.09    0.03
  -1   5   0    0.02    0.02
  -1   5   0    0.16    0.04
   1   5   0    0.06    0.04
  -1   5   0    0.12    0.04
   1   5   0    0.06    0.03
  -1   5   0    0.11    0.03
   1   5   0    0.07    0.03
   3  -5   0    5.34    0.21
   3  -5   0    5.47    0.22
  -3  -5   0    5.22    0.22
  -3  -5   0    5.65    0.23
   3  -5   0    5.74    0.21
   3  -5   0    5.94    0.23
  -3  -5   0    5.24    0.22
  -3  -5   0    5.43    0.22
   3  -5   0    5.82    0.22
   3  -5   0    5.45    0.23
  -3  -5   0    5.43    0.22
   3  -5   0    5.12    0.23
   3  -5   0    5.53    0.21
   3  -5   0    5.55    0.22
  -3   5   0    5.68    0.23
   3   5   0    5.51    0.23
  -3   5   0    5.76    0.24
   3   5   0    5.32    0.22
  -3   5   0    5.24    0.22
   3   5   0    5.53    0.23
   3   5   0    5.71    0.22
   3   5   0    5.39    0.22
  -3   5   0    5.78    0.23
  -3   5   0    5.05    0.21
  -3   5   0    5.57    0.21
  -3   5   0    5.45    0.23
  -3   5   0    5.38    0.22
   3   5   0    5.30    0.21
   3   5   0    5.89    0.22
  -3   5   0    5.28    0.20
   3   5   0    5.50    0.22
  -3   5   0    5.10    0.21
  -5  -5   0   36.79    1.19
  -5  -5   0   36.45    1.20
  -5  -5   0   34.69    1.19
   5  -5   0   36.27    1.18
  -5  -5   0   36.44    1.18
   5  -5   0   35.29    1.19
   5  -5   0   36.93    1.19
   5  -5   0   34.25    1.19
  -5  -5   0   34.71    1.19
   5  -5   0   37.98    1.16
   5  -5   0   36.13    1.19
   5  -5   0   36.89    1.20
   5  -5   0   36.64    1.16
  -5  -5   0   34.65    1.18
   5  -5   0   36.53    1.19
  -5  -5   0   34.05    1.18
   5  -5   0   36.66    1.17
  -5   5   0   33.41    1.18
  -5   5   0   36.82    1.18
   5   5   0   36.10    1.19
   5   5   0   36.10    1.19
  -5   5   0   33.79    1.18
  -5   5   0   35.50    1.18
   5   5   0   35.32    1.19
   5   5   0   36.27    1.20
   5   5   0   36.81    1.18
  -5   5   0   36.62    1.20
   5   5   0   35.09    1.19
  -5   5   0   36.92    1.18
  -5   5   0   36.37    1.20
  -5   5   0   35.97    1.19
   5   5   0   37.27    1.19
  -5   5   0   37.46    1.16
   5   5   0   34.98    1.18
  -5   5   0   35.60    1.19
   7  -5   0    3.64    0.15
  -7  -5   0    3.58    0.18
   7  -5   0    3.84    0.18
  -7  -5   0    3.36    0.17
   7  -5   0    3.69    0.18
  -7  -5   0    3.89    0.18
   7  -5   0    3.80    0.18
  -7  -5   0    3.69    0.17
   7  -5   0    3.35    0.17
  -7  -5   0    3.39    0.17
   7  -5   0    3.86    0.18
   7  -5   0    3.65    0.15
  -7  -5   0    3.55    0.17
  -7   5   0    3.53    0.16
   7   5   0    3.22    0.17
  -7   5   0    3.59    0.18
  -7   5   0    3.68    0.15
  -7   5   0    3.59    0.17
  -7   5   0    3.58    0.16
   7   5   0    3.69    0.18
  -7   5   0    3.59    0.17
   7   5   0    3.71    0.19
  -7   5   0    3.55    0.17
   7   5   0    3.47    0.15
   7   5   0    3.86    0.18
  -7   5   0    3.65    0.18
  -7   5   0    3.49    0.19
  -9  -5   0   40.34    1.40
   9  -5   0   43.29    1.41
   9  -5   0   43.23    1.40
   9  -5   0   41.63    1.41
  -9  -5   0   39.82    1.39
   9  -5   0   42.77    1.40
   9  -5   0   39.22    1.37
   9  -5   0   44.02    1.41
  -9  -5   0   42.12    1.40
   9  -5   0   42.44    1.36
   9  -5   0   41.83    1.41
  -9  -5   0   42.71    1.40
   9   5   0   41.68    1.36
  -9   5   0   42.88    1.39
  -9   5   0   41.15    1.36
   9   5   0   42.04    1.41
  -9   5   0   43.49    1.38
  -9   5   0   40.06    1.41
   9   5   0   43.76    1.40
   9   5   0   42.35    1.40
   9   5   0   43.00    1.40
 -11  -5   0   10.99    0.45
 -11  -5   0   11.18    0.44
  11  -5   0   11.35    0.39
 -11  -5   0   11.26    0.44
  11  -5   0   10.48    0.40
  11  -5   0   10.92    0.44
  11  -5   0   11.11    0.43
  11  -5   0   11.11    0.45
  11  -5   0   11.21    0.45
  11  -5   0   11.17    0.44
  11  -5   0   11.61    0.45
  11   5   0   10.65    0.39
  11   5   0   10.68    0.42
  11   5   0   11.23    0.44
 -11   5   0   11.01    0.45
 -11   5   0   10.81    0.40
  11   5   0   11.73    0.46
  11   5   0   11.42    0.43
 -11   5   0   11.43    0.44
  11   5   0   11.82    0.44
  11   5   0   11.20    0.43
 -11   5   0   11.43    0.41
  13  -5   0    2.43    0.15
  13  -5   0    2.23    0.16
 -13  -5   0    2.31    0.15
  13  -5   0    2.07    0.16
  13  -5   0    2.26    0.16
 -13  -5   0    2.51    0.17
  13  -5   0    2.08    0.15
  13  -5   0    2.28    0.12
  13  -5   0    2.22    0.14
  13  -5   0    2.13    0.16
  13  -5   0    2.30    0.11
  13   5   0    2.30    0.15
 -13   5   0    2.13    0.15
 -13   5   0    2.44    0.16
  13   5   0    2.25    0.17
  13   5   0    2.08    0.15
  13   5   0    2.14    0.16
 -13   5   0    2.37    0.13
  13   5   0    2.11    0.15
 -13   5   0    2.18    0.12
 -13   5   0    2.05    0.16
  13   5   0    1.97    0.12
  15  -5   0    0.32    0.09
  15  -5   0    0.39    0.08
  15  -5   0    0.31    0.05
  15  -5   0    0.30    0.08
  15  -5   0    0.24    0.08
  15  -5   0    0.25    0.07
 -15  -5   0    0.39    0.08
 -15  -5   0    0.31    0.05
 -15  -5   0    0.34    0.08
  15  -5   0    0.42    0.08
  15  -5   0    0.30    0.07
  15   5   0    0.33    0.09
 -15   5   0    0.28    0.07
 -15   5   0    0.41    0.07
 -15   5   0    0.35    0.08
  15   5   0    0.29    0.07
  15   5   0    0.34    0.08
 -15   5   0    0.40    0.07
 -15   5   0    0.37    0.10
  15   5   0    0.36    0.05
  15   5   0    0.39    0.08
  15   5   0    0.46    0.09
 -17  -5   0   26.76    1.00
  17  -5   0   27.54    0.96
  17  -5   0   26.75    0.97
  17  -5   0   27.98    1.01
 -17  -5   0   26.97    0.98
  17  -5   0   27.75    0.98
  17  -5   0   28.37    1.00
 -17  -5   0   27.10    0.92
  17   5   0   27.90    1.01
  17   5   0   26.68    0.96
  17   5   0   27.53    0.97
 -17   5   0   27.04    0.99
 -17   5   0   27.37    1.01
  17   5   0   26.23    0.98
 -17   5   0   29.18    0.94
  17   5   0   24.26    0.91
  17   5   0   27.31    0.99
 -17   5   0   27.44    0.98
  19  -5   0    1.08    0.15
  19  -5   0    1.68    0.15
 -19  -5   0    1.54    0.11
 -19  -5   0    1.63    0.15
  19  -5   0    1.39    0.17
  19  -5   0    1.67    0.19
  19  -5   0    1.66    0.18
 -19  -5   0    1.50    0.17
 -19   5   0    1.27    0.16
  19   5   0    1.21    0.15
  19   5   0    1.16    0.11
 -19   5   0    1.25    0.15
 -19   5   0    1.57    0.15
  19   5   0    1.40    0.14
  19   5   0    1.91    0.19
  19   5   0    1.55    0.17
  19   5   0    1.34    0.17
  21  -5   0    0.42    0.11
 -21  -5   0    0.47    0.10
  21  -5   0    0.56    0.13
  21  -5   0    0.37    0.09
 -21  -5   0    0.37    0.11
  21  -5   0    0.37    0.10
 -21  -5   0    0.49    0.08
  21  -5   0    0.60    0.13
  21  -5   0    0.38    0.12
  21   5   0    0.42    0.11
  21   5   0    0.45    0.11
 -21   5   0    0.59    0.12
 -21   5   0    0.33    0.11
  21   5   0    0.33    0.10
  21   5   0    0.36    0.10
  21   5   0    0.46    0.10
 -21   5   0    0.41    0.11
  23  -5   0    0.61    0.16
  23  -5   0    0.57    0.11
 -23  -5   0    0.45    0.13
  23  -5   0    0.35    0.12
  23  -5   0    0.41    0.12
 -23  -5   0    0.55    0.12
  23  -5   0    0.41    0.13
  23  -5   0    0.27    0.10
 -23  -5   0    0.39    0.07
  23   5   0    0.33    0.11
  23   5   0    0.43    0.10
 -23   5   0    0.29    0.09
  23   5   0    0.43    0.13
 -23   5   0    0.35    0.11
  23   5   0    0.27    0.12
  23   5   0    0.10    0.10
 -23   5   0    0.40    0.12
 -23   5   0    0.58    0.14
  25  -5   0    1.75    0.22
 -25  -5   0    1.54    0.19
  25  -5   0    1.58    0.20
  25  -5   0    1.52    0.14
  25  -5   0    1.75    0.22
 -25  -5   0    1.58    0.12
 -25  -5   0    1.66    0.22
  25  -5   0    1.36    0.20
  25  -5   0    1.45    0.22
 -25   5   0    1.62    0.20
  25   5   0    1.51    0.16
  25   5   0    1.95    0.23
  25   5   0    1.22    0.19
 -25   5   0    1.47    0.22
  25   5   0    1.65    0.21
 -25   5   0    1.53    0.17
  25   5   0    1.78    0.21
 -25   5   0    1.74    0.22
  27  -5   0    0.50    0.16
  27  -5   0    0.52    0.14
  27  -5   0    0.32    0.08
 -27  -5   0    0.50    0.13
  27  -5   0    0.37    0.12
 -27  -5   0    0.22    0.11
  27  -5   0    0.53    0.16
  27  -5   0    0.33    0.11
 -27  -5   0    0.49    0.08
 -27   5   0    0.33    0.13
 -27   5   0    0.41    0.10
  27   5   0    0.26    0.11
  27   5   0    0.53    0.13
  27   5   0    0.42    0.14
 -27   5   0    0.31    0.12
 -27   5   0    0.27    0.11
  27   5   0    0.42    0.10
  27   5   0    0.26    0.12
  29  -5   0    0.02    0.09
  29  -5   0    0.14    0.11
 -29  -5   0    0.00    0.09
  29  -5   0    0.04    0.05
  29  -5   0    0.01    0.09
  29  -5   0    0.13    0.09
 -29  -5   0    0.07    0.10
  29  -5   0    0.08    0.10
  29   5   0   -0.01    0.12
  29   5   0   -0.01    0.06
 -29   5   0    0.06    0.07
 -29   5   0    0.11    0.11
  29   5   0   -0.04    0.08
 -29   5   0   -0.06    0.06
 -29   5   0   -0.06    0.09
  29   5   0    0.12    0.10
 -31  -5   0    0.18    0.12
  31  -5   0    0.21    0.13
  31  -5   0    0.13    0.12
  31  -5   0    0.28    0.14
  31  -5   0    0.24    0.12
 -31  -5   0    0.31    0.11
  31  -5   0    0.39    0.16
 -31   5   0    0.28    0.11
  31   5   0    0.55    0.14
  31   5   0    0.22    0.09
  31   5   0    0.45    0.15
  31   5   0    0.40    0.15
  31   5   0    0.53    0.15
 -31   5   0    0.42    0.14
 -31   5   0    0.29    0.09
 -33  -5   0    2.30    0.24
  33  -5   0    2.84    0.39
  33  -5   0    2.50    0.26
 -33  -5   0    1.52    0.33
  33  -5   0    2.42    0.31
 -33   5   0    2.63    0.28
 -33   5   0    2.52    0.24
  33   5   0    2.03    0.27
  33   5   0    2.55    0.35
  33   5   0    2.17    0.28
  35  -5   0    0.41    0.16
  35  -5   0    0.38    0.16
 -35  -5   0    0.98    0.17
  35  -5   0    0.52    0.18
 -35  -5   0    0.29    0.16
  35  -5   0    0.48    0.20
 -35   5   0    0.77    0.26
  35   5   0    0.52    0.16
  35   5   0    0.58    0.18
  35   5   0    0.81    0.33
 -35   5   0    0.78    0.15
 -37  -5   0    0.20    0.12
  37  -5   0    0.24    0.14
  37  -5   0    0.10    0.14
 -37  -5   0    0.18    0.14
  37  -5   0    0.14    0.15
  37  -5   0    0.14    0.23
  37   5   0    0.18    0.16
 -37   5   0    0.28    0.15
  37   5   0    0.05    0.14
 -37   5   0   -0.02    0.09
  37   5   0    0.25    0.14
 -39  -5   0    0.68    0.21
  39  -5   0    0.38    0.22
  39  -5   0    0.29    0.17
  39  -5   0    0.03    0.12
  39   5   0    0.30    0.14
 -39   5   0    0.45    0.18
  39   5   0    0.47    0.18
  39   5   0    0.32    0.20
 -39   5   0    0.45    0.15
 -41  -5   0    2.04    0.32
  41  -5   0    1.16    0.26
  41  -5   0    1.03    0.23
 -41   5   0    1.83    0.44
  41   5   0    1.57    0.31
  41   5   0    1.64    0.33
   0  -6   0   24.01    0.84
   0  -6   0   26.25    0.86
   0  -6   0   24.85    0.85
   0  -6   0   25.44    0.85
   0  -6   0   24.39    0.85
   0  -6   0   24.22    0.86
   0  -6   0   24.42    0.83
   0  -6   0   25.90    0.86
   0  -6   0   26.20    0.86
   0  -6   0   24.69    0.85
   0  -6   0   26.67    0.86
   0  -6   0   25.53    0.85
   0  -6   0   25.58    0.85
   0   6   0   25.54    0.85
   0   6   0   24.74    0.85
   0   6   0   24.80    0.85
   0   6   0   25.34    0.86
   0   6   0   26.62    0.84
   2  -6   0   59.57    1.93
  -2  -6   0   59.55    1.95
  -2  -6   0   55.51    1.94
  -2  -6   0   62.62    1.95
  -2  -6   0   58.76    1.94
   2  -6   0   62.96    1.95
  -2  -6   0   61.34    1.96
  -2  -6   0   60.37    1.94
   2  -6   0   61.55    1.95
  -2  -6   0   59.96    1.95
   2  -6   0   61.75    1.95
  -2  -6   0   61.89    1.97
   2  -6   0   58.68    1.95
   2  -6   0   63.03    1.96
   2  -6   0   55.47    1.94
  -2  -6   0   59.68    1.95
   2  -6   0   62.16    1.95
  -2  -6   0   57.54    1.94
   2  -6   0   63.17    1.95
   2  -6   0   62.52    1.93
  -2   6   0   59.96    1.95
  -2   6   0   58.31    1.94
   2   6   0   57.73    1.93
  -2   6   0   62.26    1.95
   2   6   0   60.97    1.95
   2   6   0   60.66    1.94
  -2   6   0   58.58    1.95
  -2   6   0   63.28    1.93
   2   6   0   56.82    1.95
  -2   6   0   57.80    1.94
   2   6   0   62.86    1.96
   2   6   0   62.65    1.94
  -2   6   0   60.23    1.96
  -2   6   0   56.84    1.94
  -2   6   0   61.58    1.95
   2   6   0   56.61    1.94
  -4  -6   0    0.24    0.05
  -4  -6   0    0.22    0.06
  -4  -6   0    0.25    0.06
   4  -6   0    0.18    0.05
   4  -6   0    0.21    0.05
   4  -6   0    0.14    0.04
  -4  -6   0    0.11    0.04
   4  -6   0    0.13    0.03
   4  -6   0    0.19    0.05
  -4  -6   0    0.17    0.04
   4  -6   0    0.19    0.04
   4  -6   0    0.13    0.04
  -4  -6   0    0.16    0.04
   4  -6   0    0.19    0.05
   4  -6   0    0.22    0.05
   4  -6   0    0.21    0.05
  -4   6   0    0.20    0.04
  -4   6   0    0.21    0.05
   4   6   0    0.17    0.04
  -4   6   0    0.17    0.03
   4   6   0    0.14    0.05
   4   6   0    0.15    0.06
  -4   6   0    0.22    0.06
  -4   6   0    0.15    0.04
  -4   6   0    0.13    0.05
  -4   6   0    0.21    0.05
   4   6   0    0.17    0.05
   4   6   0    0.24    0.06
  -4   6   0    0.15    0.04
  -4   6   0    0.12    0.03
   4   6   0    0.24    0.06
   4   6   0    0.19    0.05
  -6  -6   0   13.15    0.49
   6  -6   0   12.28    0.47
   6  -6   0   12.76    0.43
   6  -6   0   12.95    0.46
  -6  -6   0   12.79    0.46
   6  -6   0   12.16    0.45
  -6  -6   0   11.14    0.46
  -6  -6   0   12.25    0.47
   6  -6   0   12.98    0.48
   6  -6   0   13.51    0.47
  -6  -6   0   12.89    0.46
   6  -6   0   13.07    0.44
  -6  -6   0   11.79    0.46
   6  -6   0   12.84    0.47
  -6   6   0   12.97    0.46
   6   6   0   12.77    0.47
  -6   6   0   12.26    0.47
   6   6   0   12.74    0.46
  -6   6   0   12.57    0.47
  -6   6   0   12.12    0.43
  -6   6   0   12.09    0.45
   6   6   0   12.71    0.47
   6   6   0   11.96    0.46
  -6   6   0   12.42    0.46
   6   6   0   12.93    0.47
  -6   6   0   12.54    0.45
   6   6   0   12.60    0.48
   6   6   0   12.67    0.46
   8  -6   0  247.31    8.20
  -8  -6   0  260.11    8.23
   8  -6   0  259.28    8.21
   8  -6   0  271.77    8.18
  -8   6   0  262.96    8.18
   8   6   0  261.53    8.19
  -8   6   0  253.29    8.20
 -10  -6   0   24.78    0.89
  10  -6   0   25.74    0.90
  10  -6   0   26.17    0.90
 -10  -6   0   26.10    0.90
  10  -6   0   23.47    0.86
  10  -6   0   26.05    0.85
  10  -6   0   24.69    0.90
  10  -6   0   24.77    0.89
  10  -6   0   26.64    0.91
  10  -6   0   25.68    0.90
  10  -6   0   26.66    0.91
  10   6   0   24.79    0.85
  10   6   0   26.00    0.90
  10   6   0   26.86    0.91
 -10   6   0   26.16    0.87
  10   6   0   25.90    0.89
  10   6   0   26.08    0.89
 -10   6   0   23.46    0.86
 -10   6   0   25.67    0.91
  10   6   0   26.63    0.89
 -10   6   0   25.02    0.85
 -10   6   0   25.48    0.88
  12  -6   0   19.42    0.72
  12  -6   0   20.88    0.77
  12  -6   0   22.25    0.77
  12  -6   0   21.28    0.77
  12  -6   0   21.75    0.78
  12  -6   0   20.92    0.76
 -12  -6   0   21.37    0.77
  12  -6   0   20.54    0.77
 -12  -6   0   21.05    0.77
  12  -6   0   21.67    0.71
 -12   6   0   20.83    0.78
 -12   6   0   19.51    0.73
  12   6   0   21.97    0.77
  12   6   0   20.68    0.76
  12   6   0   20.80    0.75
  12   6   0   21.37    0.78
  12   6   0   21.36    0.77
 -12   6   0   21.93    0.74
 -12   6   0   20.75    0.76
 -14  -6   0   12.53    0.52
  14  -6   0   12.40    0.52
  14  -6   0   13.28    0.53
  14  -6   0   13.52    0.52
  14  -6   0   13.26    0.51
  14  -6   0   12.18    0.45
 -14  -6   0   12.76    0.51
  14  -6   0   12.47    0.50
  14  -6   0   12.76    0.53
  14  -6   0   13.32    0.53
 -14   6   0   12.62    0.51
 -14   6   0   12.48    0.51
 -14   6   0   11.87    0.46
  14   6   0   12.84    0.50
 -14   6   0   13.33    0.54
  14   6   0   13.66    0.54
 -14   6   0   13.52    0.48
  14   6   0   13.31    0.51
  14   6   0   12.00    0.45
  14   6   0   12.95    0.52
  14   6   0   12.19    0.51
  16  -6   0   10.28    0.46
  16  -6   0   10.97    0.47
  16  -6   0    9.23    0.45
 -16  -6   0   10.66    0.45
  16  -6   0   10.27    0.45
  16  -6   0   10.33    0.43
  16  -6   0    9.92    0.44
 -16  -6   0   10.66    0.46
  16  -6   0   10.98    0.47
 -16   6   0   10.54    0.44
 -16   6   0   10.38    0.40
  16   6   0   10.38    0.42
  16   6   0   10.23    0.45
  16   6   0    8.91    0.37
  16   6   0   10.25    0.44
  16   6   0   10.34    0.46
 -16   6   0    9.77    0.46
  16   6   0    9.98    0.43
 -16   6   0   10.17    0.45
  18  -6   0   43.38    1.60
  18  -6   0   44.93    1.61
 -18  -6   0   45.64    1.61
  18  -6   0   45.48    1.57
  18  -6   0   47.27    1.60
  18  -6   0   47.48    1.61
 -18  -6   0   46.79    1.59
  18  -6   0   46.66    1.62
  18  -6   0   44.77    1.58
  18   6   0   46.39    1.58
  18   6   0   44.15    1.59
  18   6   0   45.66    1.56
 -18   6   0   47.52    1.60
  18   6   0   49.34    1.62
 -18   6   0   45.13    1.62
  18   6   0   44.93    1.59
 -18   6   0   47.73    1.54
 -18   6   0   47.07    1.60
 -20  -6   0   32.46    1.22
  20  -6   0   32.62    1.17
  20  -6   0   34.13    1.20
 -20  -6   0   32.15    1.19
  20  -6   0   34.21    1.22
  20  -6   0   31.73    1.22
  20  -6   0   33.38    1.22
  20  -6   0   31.02    1.18
  20   6   0   33.81    1.21
  20   6   0   33.52    1.20
 -20   6   0   34.07    1.20
  20   6   0   34.30    1.19
  20   6   0   36.96    1.24
  20   6   0   31.99    1.16
 -20   6   0   33.18    1.20
 -20   6   0   32.49    1.23
 -22  -6   0   37.33    1.35
  22  -6   0   36.64    1.34
  22  -6   0   36.73    1.36
 -22  -6   0   36.77    1.32
  22  -6   0   35.88    1.34
  22  -6   0   35.47    1.28
  22  -6   0   36.13    1.32
  22  -6   0   36.28    1.31
 -22   6   0   37.61    1.33
  22   6   0   37.15    1.29
 -22   6   0   37.18    1.36
  22   6   0   36.58    1.33
  22   6   0   37.06    1.30
 -22   6   0   35.44    1.31
  22   6   0   36.86    1.33
  22   6   0   35.57    1.34
  24  -6   0   16.89    0.74
  24  -6   0   16.69    0.74
  24  -6   0   16.22    0.75
  24  -6   0   16.73    0.67
  24  -6   0   17.08    0.71
 -24  -6   0   17.47    0.75
  24  -6   0   16.90    0.71
 -24  -6   0   17.88    0.72
  24   6   0   16.13    0.72
 -24   6   0   17.92    0.76
 -24   6   0   17.18    0.68
 -24   6   0   16.74    0.71
  24   6   0   17.18    0.72
 -24   6   0   18.06    0.73
  24   6   0   17.96    0.81
  24   6   0   17.17    0.70
  24   6   0   16.74    0.68
  26  -6   0    7.53    0.36
  26  -6   0    8.39    0.46
  26  -6   0    7.63    0.42
  26  -6   0    7.74    0.42
 -26  -6   0    8.17    0.46
  26  -6   0    8.24    0.45
 -26  -6   0    7.44    0.45
  26  -6   0    7.97    0.47
  26   6   0    7.43    0.38
 -26   6   0    8.09    0.47
  26   6   0    7.75    0.44
  26   6   0    7.62    0.42
  26   6   0    7.64    0.41
  26   6   0    8.61    0.47
 -26   6   0    8.12    0.44
 -26   6   0    7.99    0.42
 -26   6   0    7.30    0.38
  28  -6   0    1.29    0.15
  28  -6   0    1.39    0.22
  28  -6   0    0.96    0.18
  28  -6   0    0.98    0.18
  28  -6   0    0.90    0.19
  28  -6   0    1.30    0.21
 -28  -6   0    1.22    0.21
 -28  -6   0    1.76    0.22
 -28   6   0    1.42    0.24
 -28   6   0    1.10    0.17
  28   6   0    1.18    0.19
  28   6   0    0.85    0.19
  28   6   0    1.43    0.21
  28   6   0    1.21    0.19
 -28   6   0    1.31    0.16
 -28   6   0    1.33    0.21
  28   6   0    1.34    0.16
  30  -6   0    0.14    0.12
 -30  -6   0    0.10    0.11
  30  -6   0   -0.10    0.08
 -30  -6   0    0.08    0.12
  30  -6   0   -0.06    0.09
  30  -6   0    0.14    0.07
  30  -6   0    0.07    0.09
  30  -6   0    0.17    0.12
  30   6   0    0.01    0.11
 -30   6   0    0.12    0.13
 -30   6   0    0.10    0.07
  30   6   0   -0.16    0.09
  30   6   0    0.18    0.11
  30   6   0    0.19    0.12
  30   6   0    0.07    0.08
 -30   6   0    0.03    0.09
 -30   6   0    0.21    0.12
  32  -6   0    0.25    0.12
  32  -6   0    0.00    0.11
  32  -6   0   -0.03    0.11
 -32  -6   0    0.11    0.11
  32  -6   0   -0.11    0.08
  32  -6   0    0.11    0.11
 -32  -6   0   -0.15    0.07
 -32   6   0   -0.12    0.09
 -32   6   0    0.00    0.09
  32   6   0   -0.16    0.09
  32   6   0    0.31    0.14
  32   6   0    0.09    0.11
  34  -6   0    3.67    0.37
 -34  -6   0    3.18    0.29
  34  -6   0    2.51    0.44
  34  -6   0    3.22    0.30
 -34  -6   0    3.40    0.34
  34  -6   0    3.46    0.33
 -34   6   0    4.27    0.54
  34   6   0    2.95    0.30
 -34   6   0    3.01    0.27
  34   6   0    2.84    0.34
  34   6   0    3.06    0.38
  36  -6   0    2.41    0.29
 -36  -6   0    2.26    0.33
  36  -6   0    1.86    0.31
  36  -6   0    2.88    0.38
 -36  -6   0    3.03    0.37
  36   6   0    2.62    0.27
  36   6   0    2.89    0.33
 -36   6   0    2.56    0.28
  36   6   0    2.56    0.34
 -36   6   0    3.21    0.33
  36   6   0    2.73    0.36
  38  -6   0    1.22    0.25
  38  -6   0    2.57    0.34
 -38  -6   0    1.84    0.24
 -38  -6   0    1.59    0.30
  38  -6   0    1.69    0.25
  38  -6   0    1.85    0.26
  38   6   0    2.10    0.26
 -38   6   0    1.58    0.25
 -38   6   0    1.75    0.24
  38   6   0    1.73    0.27
  38   6   0    1.59    0.28
  40  -6   0    2.05    0.36
 -40  -6   0    1.43    0.30
  40  -6   0    1.56    0.26
  40  -6   0    1.23    0.21
 -40   6   0    1.88    0.28
  40   6   0    1.46    0.27
  40   6   0    1.57    0.23
  40   6   0    2.11    0.34
  -1  -7   0   26.66    0.91
   1  -7   0   27.73    0.92
   1  -7   0   24.89    0.90
   1  -7   0   27.58    0.91
  -1  -7   0   26.78    0.90
  -1  -7   0   27.34    0.91
   1  -7   0   25.54    0.88
   1  -7   0   26.82    0.91
  -1  -7   0   27.10    0.91
  -1  -7   0   25.15    0.90
  -1  -7   0   27.11    0.90
   1  -7   0   24.79    0.90
  -1  -7   0   27.65    0.91
   1  -7   0   27.73    0.91
   1  -7   0   27.16    0.91
  -1  -7   0   26.08    0.91
  -1  -7   0   26.79    0.93
   1  -7   0   26.13    0.89
  -1  -7   0   26.29    0.91
   1   7   0   27.01    0.89
  -1   7   0   28.22    0.89
   1   7   0   26.94    0.90
  -1   7   0   26.79    0.92
   1   7   0   25.50    0.89
  -1   7   0   26.47    0.90
   1   7   0   28.30    0.92
  -3  -7   0   79.15    2.76
   3  -7   0   86.79    2.76
   3  -7   0   86.10    2.77
   3  -7   0   82.75    2.74
  -3  -7   0   86.69    2.77
   3  -7   0   88.32    2.77
   3  -7   0   79.49    2.76
   3  -7   0   87.46    2.78
   3  -7   0   87.85    2.77
   3  -7   0   88.03    2.75
  -3  -7   0   84.16    2.76
   3  -7   0   89.51    2.78
   3  -7   0   86.88    2.75
  -3  -7   0   86.52    2.77
  -3  -7   0   86.47    2.78
   3   7   0   87.60    2.76
  -3   7   0   75.37    2.80
   3   7   0   82.13    2.75
  -3   7   0   87.10    2.77
  -3   7   0   87.17    2.78
  -3   7   0   88.70    2.75
   3   7   0   88.64    2.78
   3   7   0   87.89    2.78
  -3   7   0   85.97    2.77
  -3   7   0   88.12    2.77
   3   7   0   88.20    2.75
   5  -7   0  121.33    3.84
   5  -7   0  121.23    3.86
  -5  -7   0  111.97    3.86
  -5  -7   0  117.86    3.87
   5  -7   0  121.34    3.87
  -5  -7   0  122.00    3.87
   5  -7   0  122.32    3.87
   5  -7   0  117.09    3.87
   5  -7   0  125.01    3.84
   5  -7   0  119.65    3.88
  -5   7   0  119.37    3.83
   5   7   0  121.11    3.87
   5   7   0  122.93    3.86
   5   7   0  122.61    3.87
   5   7   0  122.25    3.86
  -5   7   0  115.15    3.86
   5   7   0  126.13    3.87
  -5   7   0  121.85    3.88
  -5   7   0  121.32    3.86
   5   7   0  113.28    3.85
   5   7   0  122.17    3.88
  -5   7   0  124.18    3.88
  -5   7   0  124.81    3.85
   7  -7   0  262.18    7.98
   7  -7   0  259.65    7.98
   7  -7   0  242.79    7.99
   7   7   0  248.05    7.99
  -7   7   0  251.66    7.98
   9  -7   0  156.85    5.20
   9  -7   0  163.54    5.24
   9  -7   0  166.29    5.23
   9  -7   0  157.98    5.24
  -9  -7   0  161.96    5.24
   9  -7   0  163.56    5.18
   9  -7   0  161.38    5.24
  -9  -7   0  164.71    5.22
   9  -7   0  167.21    5.25
   9  -7   0  168.46    5.19
  -9  -7   0  164.07    5.23
   9   7   0  162.36    5.22
  -9   7   0  166.80    5.21
   9   7   0  164.26    5.23
  -9   7   0  163.32    5.25
   9   7   0  165.71    5.24
   9   7   0  155.09    5.19
  -9   7   0  162.48    5.22
   9   7   0  173.92    5.25
   9   7   0  164.87    5.25
   9   7   0  168.69    5.23
  -9   7   0  157.14    5.18
  11  -7   0  130.19    4.22
 -11  -7   0  129.25    4.20
  11  -7   0  132.31    4.22
  11  -7   0  132.45    4.22
  11  -7   0  128.51    4.23
 -11  -7   0  129.16    4.22
  11  -7   0  132.70    4.16
 -11  -7   0  132.07    4.22
  11  -7   0  134.82    4.21
  11   7   0  129.53    4.21
 -11   7   0  131.70    4.19
 -11   7   0  132.43    4.20
 -11   7   0  123.80    4.15
  11   7   0  132.32    4.21
  11   7   0  134.72    4.23
  11   7   0  129.13    4.23
  11   7   0  123.59    4.16
  11   7   0  133.67    4.20
  11   7   0  134.11    4.21
 -11   7   0  130.69    4.23
  13  -7   0    7.80    0.36
  13  -7   0    7.56    0.34
  13  -7   0    7.62    0.34
  13  -7   0    7.86    0.36
  13  -7   0    7.87    0.36
 -13  -7   0    7.88    0.35
  13  -7   0    7.51    0.28
  13  -7   0    7.55    0.35
 -13  -7   0    7.50    0.35
 -13   7   0    7.85    0.32
 -13   7   0    7.44    0.36
 -13   7   0    7.40    0.33
  13   7   0    8.06    0.37
  13   7   0    7.87    0.34
  13   7   0    7.28    0.33
  13   7   0    6.95    0.29
  13   7   0    7.14    0.34
  13   7   0    7.22    0.34
 -13   7   0    7.09    0.29
  15  -7   0   32.28    1.08
  15  -7   0   30.50    1.08
  15  -7   0   30.80    1.10
  15  -7   0   29.90    1.10
  15  -7   0   30.32    1.10
  15  -7   0   30.63    1.07
  15  -7   0   29.65    1.09
 -15  -7   0   30.54    1.09
  15  -7   0   29.37    1.00
 -15  -7   0   31.03    1.09
 -15   7   0   30.83    1.05
  15   7   0   31.23    1.11
 -15   7   0   30.64    1.11
  15   7   0   27.96    1.01
 -15   7   0   30.50    1.08
  15   7   0   30.48    1.07
  15   7   0   30.66    1.07
  15   7   0   30.98    1.08
 -15   7   0   28.75    1.02
 -15   7   0   31.61    1.09
 -17  -7   0    0.66    0.12
  17  -7   0    0.95    0.13
  17  -7   0    0.71    0.14
  17  -7   0    1.00    0.14
 -17  -7   0    0.88    0.13
  17  -7   0    0.71    0.12
  17  -7   0    0.86    0.13
  17  -7   0    0.67    0.12
  17  -7   0    0.87    0.13
  17   7   0    0.89    0.12
  17   7   0    0.83    0.12
  17   7   0    0.80    0.14
  17   7   0    0.88    0.13
  17   7   0    0.80    0.08
  17   7   0    0.97    0.15
 -17   7   0    1.01    0.12
 -17   7   0    0.86    0.14
 -17   7   0    0.87    0.15
 -17   7   0    0.70    0.11
  19  -7   0    3.25    0.24
  19  -7   0    3.40    0.21
  19  -7   0    2.97    0.23
  19  -7   0    2.74    0.23
 -19  -7   0    3.11    0.23
  19  -7   0    3.29    0.23
  19  -7   0    3.56    0.23
 -19  -7   0    3.36    0.23
  19  -7   0    3.39    0.25
  19   7   0    3.00    0.23
 -19   7   0    3.19    0.25
 -19   7   0    3.17    0.23
  19   7   0    3.26    0.21
  19   7   0    3.27    0.22
 -19   7   0    3.14    0.22
  19   7   0    2.85    0.15
 -19   7   0    3.39    0.23
  19   7   0    3.17    0.25
  19   7   0    3.45    0.24
 -21  -7   0   14.19    0.62
  21  -7   0   13.77    0.62
  21  -7   0   14.97    0.64
 -21  -7   0   13.48    0.59
  21  -7   0   13.33    0.58
  21  -7   0   13.84    0.60
  21  -7   0   14.26    0.57
  21  -7   0   13.96    0.62
 -21   7   0   13.82    0.64
 -21   7   0   13.62    0.54
 -21   7   0   14.91    0.61
  21   7   0   14.55    0.61
  21   7   0   14.02    0.57
  21   7   0   13.35    0.58
  21   7   0   13.46    0.60
  21   7   0   14.27    0.63
 -21   7   0   13.77    0.60
  23  -7   0   43.30    1.59
  23  -7   0   42.75    1.53
  23  -7   0   43.23    1.57
 -23  -7   0   43.33    1.57
 -23  -7   0   43.80    1.54
  23  -7   0   42.12    1.57
  23  -7   0   41.65    1.50
  23  -7   0   43.89    1.55
  23   7   0   47.48    1.77
 -23   7   0   40.91    1.54
  23   7   0   42.91    1.52
 -23   7   0   44.80    1.60
 -23   7   0   42.99    1.54
  23   7   0   43.13    1.55
  23   7   0   42.78    1.50
  23   7   0   42.85    1.55
  25  -7   0   26.10    1.02
  25  -7   0   27.41    1.05
 -25  -7   0   30.90    1.28
  25  -7   0   25.43    1.06
  25  -7   0   25.47    0.98
 -25  -7   0   27.48    1.07
  25  -7   0   26.97    1.07
  25  -7   0   26.41    1.08
 -25   7   0   27.16    1.09
  25   7   0   26.40    1.02
 -25   7   0   26.07    0.99
 -25   7   0   27.19    1.14
  25   7   0   25.95    0.99
  25   7   0   27.08    1.05
  25   7   0   27.73    1.06
  25   7   0   28.12    1.08
 -25   7   0   26.87    1.05
 -27  -7   0   12.71    0.58
  27  -7   0   12.12    0.57
  27  -7   0   12.56    0.63
 -27  -7   0   12.86    0.62
  27  -7   0   10.78    0.71
  27  -7   0   12.16    0.61
  27  -7   0   11.79    0.52
  27  -7   0   12.71    0.59
  27   7   0   13.15    0.58
 -27   7   0   12.21    0.58
 -27   7   0   11.68    0.53
  27   7   0   12.61    0.60
  27   7   0   12.35    0.59
 -27   7   0   12.71    0.60
  27   7   0   12.13    0.54
  27   7   0   12.62    0.62
 -27   7   0   11.80    0.63
  29  -7   0   10.34    0.47
  29  -7   0   10.92    0.54
  29  -7   0   11.33    0.59
  29  -7   0   12.13    0.62
  29  -7   0   11.43    0.59
 -29  -7   0   10.27    0.58
 -29  -7   0   12.08    0.56
  29  -7   0   10.69    0.55
  29   7   0   11.08    0.53
  29   7   0   11.70    0.57
 -29   7   0   10.62    0.49
  29   7   0   11.30    0.60
 -29   7   0   11.61    0.57
  29   7   0   10.31    0.49
 -29   7   0   10.37    0.54
 -29   7   0   10.80    0.60
  29   7   0   11.15    0.56
  31  -7   0    5.65    0.31
  31  -7   0    6.71    0.42
  31  -7   0    7.15    0.47
  31  -7   0    7.17    0.41
 -31  -7   0    6.29    0.44
  31  -7   0    6.87    0.44
 -31  -7   0    6.88    0.41
  31  -7   0    6.37    0.43
  31   7   0    6.82    0.47
  31   7   0    6.51    0.46
 -31   7   0    6.99    0.43
 -31   7   0    6.95    0.47
  31   7   0    6.05    0.42
  31   7   0    6.42    0.40
 -31   7   0    7.04    0.41
  31   7   0    6.58    0.40
  33  -7   0   16.06    0.78
  33  -7   0   15.57    0.74
  33  -7   0   14.94    0.86
  33  -7   0   15.12    0.72
 -33  -7   0   16.85    0.74
 -33  -7   0   15.52    0.86
  33   7   0   17.11    0.73
  33   7   0   16.88    0.85
  33   7   0   15.65    0.75
  33   7   0   16.81    0.93
 -33   7   0   16.30    0.74
 -33   7   0   15.95    0.77
  35  -7   0    7.72    0.47
  35  -7   0    6.64    0.47
  35  -7   0    7.50    0.45
  35  -7   0    7.54    0.52
 -35  -7   0    7.96    0.53
 -35   7   0    7.04    0.49
 -35   7   0    6.59    0.43
  35   7   0    7.47    0.44
  35   7   0    6.61    0.51
  35   7   0    7.58    0.47
  35   7   0    7.90    0.51
  37  -7   0    6.29    0.42
  37  -7   0    5.48    0.45
  37  -7   0    5.92    0.49
  37  -7   0    4.80    0.49
 -37  -7   0    5.12    0.38
 -37  -7   0    5.68    0.45
  37   7   0    6.14    0.39
  37   7   0    6.54    0.48
  37   7   0    5.74    0.48
 -37   7   0    6.29    0.45
 -37   7   0    5.17    0.39
  39  -7   0    2.29    0.27
 -39  -7   0    2.64    0.36
 -39  -7   0    2.27    0.28
  39  -7   0    1.68    0.31
  39   7   0    1.95    0.35
  39   7   0    2.22    0.32
  39   7   0    2.72    0.27
 -39   7   0    1.57    0.27
 -39   7   0    1.72    0.23
   0  -8   0   11.70    0.45
   0  -8   0   11.77    0.45
   0  -8   0   11.67    0.44
   0  -8   0   11.85    0.45
   0  -8   0   12.26    0.43
   0  -8   0   10.50    0.41
   0  -8   0   11.21    0.45
   0  -8   0   10.85    0.43
   0   8   0   11.95    0.44
   0   8   0   11.95    0.42
  -2  -8   0   44.32    1.54
   2  -8   0   47.95    1.56
   2  -8   0   46.77    1.55
  -2  -8   0   48.29    1.56
   2  -8   0   48.00    1.57
  -2  -8   0   48.37    1.56
  -2  -8   0   44.57    1.55
   2  -8   0   49.07    1.56
   2  -8   0   44.07    1.53
  -2  -8   0   48.03    1.56
   2  -8   0   46.97    1.54
   2   8   0   47.39    1.54
  -2   8   0   48.94    1.54
  -2   8   0   45.22    1.57
  -2   8   0   47.66    1.56
  -2   8   0   48.25    1.56
   2   8   0   44.31    1.53
   2   8   0   48.29    1.54
   4  -8   0    1.77    0.12
   4  -8   0    1.56    0.12
  -4  -8   0    1.40    0.12
   4  -8   0    1.81    0.12
   4  -8   0    1.75    0.13
   4  -8   0    1.59    0.10
   4  -8   0    1.80    0.10
   4  -8   0    1.74    0.11
   4  -8   0    1.65    0.13
  -4  -8   0    1.73    0.12
   4  -8   0    1.81    0.13
  -4   8   0    1.86    0.11
  -4   8   0    1.70    0.14
   4   8   0    1.78    0.12
   4   8   0    1.72    0.11
   4   8   0    1.72    0.16
   4   8   0    1.60    0.15
  -4   8   0    1.58    0.12
  -4   8   0    1.74    0.13
   6  -8   0   21.78    0.77
   6  -8   0   22.14    0.79
   6  -8   0   21.79    0.73
  -6  -8   0   20.90    0.76
   6  -8   0   20.88    0.77
   6  -8   0   20.15    0.74
  -6  -8   0   22.22    0.78
   6  -8   0   21.75    0.78
   6  -8   0   21.45    0.74
  -6   8   0   21.84    0.76
   6   8   0   22.31    0.77
   6   8   0   21.96    0.78
   6   8   0   21.87    0.76
  -6   8   0   21.51    0.78
  -6   8   0   22.06    0.78
  -6   8   0   21.08    0.73
   6   8   0   21.68    0.77
   6   8   0   21.86    0.76
   6   8   0   22.66    0.78
   8  -8   0    0.34    0.08
   8  -8   0    0.30    0.07
   8  -8   0    0.35    0.06
   8  -8   0    0.41    0.06
   8  -8   0    0.39    0.05
  -8  -8   0    0.26    0.07
   8  -8   0    0.29    0.07
  -8  -8   0    0.27    0.07
   8  -8   0    0.26    0.06
   8  -8   0    0.33    0.08
  -8  -8   0    0.43    0.08
  -8   8   0    0.33    0.07
   8   8   0    0.48    0.08
   8   8   0    0.33    0.05
  -8   8   0    0.39    0.05
  -8   8   0    0.32    0.08
   8   8   0    0.28    0.07
   8   8   0    0.27    0.07
  -8   8   0    0.29    0.06
   8   8   0    0.33    0.08
   8   8   0    0.33    0.07
  -8   8   0    0.39    0.08
   8   8   0    0.40    0.08
 -10  -8   0    0.05    0.05
  10  -8   0    0.13    0.04
  10  -8   0    0.12    0.06
  10  -8   0    0.05    0.05
  10  -8   0    0.03    0.05
  10  -8   0    0.08    0.06
  10  -8   0    0.17    0.06
 -10  -8   0    0.08    0.05
  10  -8   0    0.13    0.04
 -10  -8   0    0.03    0.05
  10   8   0    0.10    0.06
  10   8   0    0.12    0.04
  10   8   0    0.15    0.07
 -10   8   0    0.19    0.06
 -10   8   0    0.12    0.03
  10   8   0    0.02    0.05
  10   8   0    0.07    0.05
  10   8   0    0.19    0.07
 -10   8   0    0.14    0.07
 -10   8   0    0.11    0.05
  12  -8   0   57.51    1.92
  12  -8   0   59.28    1.91
 -12  -8   0   57.41    1.88
  12  -8   0   58.36    1.92
  12  -8   0   56.37    1.84
  12  -8   0   58.87    1.93
 -12  -8   0   59.54    1.92
  12  -8   0   55.15    1.91
 -12  -8   0   55.82    1.90
  12  -8   0   56.59    1.91
 -12   8   0   56.00    1.89
 -12   8   0   57.09    1.88
 -12   8   0   57.42    1.93
  12   8   0   57.69    1.90
 -12   8   0   53.70    1.84
  12   8   0   53.66    1.84
  12   8   0   56.63    1.92
  12   8   0   58.25    1.90
  12   8   0   57.61    1.90
  12   8   0   55.51    1.88
  12   8   0   54.45    1.91
  14  -8   0    1.44    0.09
  14  -8   0    1.64    0.18
 -14  -8   0    1.39    0.14
  14  -8   0    1.17    0.14
  14  -8   0    1.59    0.18
  14  -8   0    1.40    0.15
 -14  -8   0    1.41    0.13
  14  -8   0    1.41    0.14
  14  -8   0    1.59    0.18
 -14  -8   0    1.08    0.14
 -14   8   0    1.40    0.14
  14   8   0    1.49    0.16
  14   8   0    1.50    0.15
  14   8   0    1.67    0.19
 -14   8   0    1.56    0.18
  14   8   0    1.29    0.09
  14   8   0    1.39    0.15
 -14   8   0    1.42    0.13
 -14   8   0    1.47    0.09
  16  -8   0    3.94    0.25
  16  -8   0    3.87    0.25
  16  -8   0    3.50    0.24
 -16  -8   0    3.84    0.24
  16  -8   0    3.43    0.22
 -16  -8   0    3.64    0.21
  16  -8   0    3.33    0.16
  16  -8   0    3.81    0.25
  16  -8   0    3.79    0.23
 -16  -8   0    3.73    0.24
  16  -8   0    3.57    0.23
 -16   8   0    3.41    0.24
  16   8   0    3.67    0.22
 -16   8   0    3.65    0.20
 -16   8   0    3.53    0.22
 -16   8   0    3.62    0.25
  16   8   0    3.29    0.16
 -16   8   0    3.26    0.17
  16   8   0    3.64    0.23
  16   8   0    3.50    0.23
  16   8   0    3.45    0.25
  16   8   0    3.39    0.23
  18  -8   0    0.61    0.13
  18  -8   0    0.60    0.11
  18  -8   0    0.84    0.12
  18  -8   0    0.96    0.15
  18  -8   0    0.94    0.16
 -18  -8   0    0.81    0.13
  18  -8   0    0.97    0.17
  18  -8   0    0.73    0.14
 -18  -8   0    0.99    0.15
  18   8   0    0.67    0.08
 -18   8   0    0.88    0.13
  18   8   0    0.75    0.12
  18   8   0    0.74    0.14
 -18   8   0    0.97    0.14
 -18   8   0    1.07    0.13
  18   8   0    0.60    0.14
 -18   8   0    0.84    0.16
  18   8   0    0.83    0.13
  18   8   0    0.88    0.14
 -20  -8   0    0.48    0.12
  20  -8   0    0.52    0.12
  20  -8   0    0.65    0.13
  20  -8   0    0.66    0.15
  20  -8   0    0.59    0.13
  20  -8   0    0.65    0.12
  20  -8   0    0.61    0.14
  20  -8   0    0.48    0.12
 -20  -8   0    0.55    0.13
 -20   8   0    0.54    0.10
  20   8   0    0.40    0.11
  20   8   0    0.53    0.14
  20   8   0    0.49    0.11
 -20   8   0    0.51    0.14
 -20   8   0    0.62    0.12
  20   8   0    0.46    0.12
 -20   8   0    0.55    0.12
  20   8   0    0.54    0.14
  22  -8   0    2.52    0.20
  22  -8   0    2.14    0.24
  22  -8   0    2.10    0.24
  22  -8   0    2.41    0.23
  22  -8   0    2.09    0.18
 -22  -8   0    2.14    0.21
 -22   8   0    2.24    0.28
  22   8   0    2.24    0.21
  22   8   0    2.28    0.19
 -22   8   0    2.28    0.16
 -22   8   0    2.13    0.20
  22   8   0    2.24    0.21
 -22   8   0    2.21    0.22
  22   8   0    2.17    0.21
  24  -8   0    0.12    0.09
  24  -8   0    0.07    0.09
 -24  -8   0    0.07    0.10
  24  -8   0    0.07    0.10
  24  -8   0    0.28    0.12
 -24  -8   0    0.08    0.08
  24  -8   0    0.17    0.08
  24  -8   0   -0.02    0.09
 -24   8   0    0.16    0.10
  24   8   0    0.06    0.09
  24   8   0    0.05    0.09
 -24   8   0    0.16    0.12
  24   8   0    0.11    0.08
  24   8   0    0.11    0.09
  24   8   0    0.04    0.09
  26  -8   0    0.17    0.08
 -26  -8   0    0.13    0.11
 -26  -8   0    0.05    0.09
  26  -8   0    0.16    0.09
  26  -8   0    0.16    0.08
  26  -8   0    0.07    0.09
  26  -8   0   -0.09    0.07
 -26   8   0    0.17    0.13
  26   8   0   -0.05    0.09
 -26   8   0    0.13    0.08
 -26   8   0    0.29    0.11
  26   8   0   -0.05    0.08
  26   8   0   -0.01    0.10
 -26   8   0    0.08    0.11
  26   8   0    0.07    0.08
  26   8   0    0.19    0.10
  28  -8   0    1.74    0.22
  28  -8   0    1.86    0.24
  28  -8   0    1.53    0.21
 -28  -8   0    1.44    0.20
  28  -8   0    1.76    0.27
  28  -8   0    1.54    0.16
  28  -8   0    1.76    0.25
 -28  -8   0    1.58    0.24
 -28   8   0    1.32    0.17
 -28   8   0    1.76    0.27
  28   8   0    1.69    0.22
  28   8   0    1.91    0.25
  28   8   0    1.20    0.22
 -28   8   0    1.68    0.22
  28   8   0    1.34    0.18
  28   8   0    1.59    0.22
 -28   8   0    1.62    0.22
  28   8   0    1.72    0.24
 -30  -8   0    2.50    0.31
  30  -8   0    1.86    0.27
 -30  -8   0    1.54    0.21
  30  -8   0    1.49    0.17
  30  -8   0    1.36    0.20
  30  -8   0    2.19    0.29
  30  -8   0    1.80    0.23
  30  -8   0    1.92    0.25
  30   8   0    2.10    0.28
 -30   8   0    2.25    0.28
  30   8   0    1.48    0.22
  30   8   0    1.73    0.23
 -30   8   0    1.53    0.26
 -30   8   0    1.67    0.24
  30   8   0    1.75    0.30
  30   8   0    1.57    0.25
  32  -8   0    0.44    0.17
  32  -8   0    0.52    0.17
 -32  -8   0    0.47    0.18
  32  -8   0    0.70    0.18
 -32  -8   0    0.49    0.15
  32  -8   0    0.50    0.13
 -32   8   0    0.37    0.13
  32   8   0    0.41    0.20
  32   8   0    0.37    0.15
  32   8   0    0.41    0.20
 -32   8   0    0.80    0.17
 -32   8   0    0.62    0.17
 -34  -8   0   -0.02    0.12
  34  -8   0   -0.07    0.11
  34  -8   0    0.01    0.11
  34  -8   0    0.02    0.10
 -34  -8   0    0.11    0.17
  34  -8   0    0.01    0.10
  34   8   0   -0.01    0.18
 -34   8   0    0.10    0.11
  34   8   0    0.06    0.13
 -34   8   0    0.07    0.11
  34   8   0   -0.02    0.12
  34   8   0    0.02    0.13
 -36  -8   0   -0.29    0.10
  36  -8   0   -0.04    0.13
  36  -8   0   -0.04    0.11
 -36  -8   0    0.04    0.11
  36  -8   0    0.10    0.16
  36  -8   0    0.01    0.10
  36   8   0    0.09    0.16
  36   8   0    0.19    0.17
  36   8   0    0.08    0.11
 -36   8   0    0.06    0.11
 -36   8   0   -0.11    0.12
 -38  -8   0    0.93    0.19
 -38  -8   0    0.71    0.24
  38  -8   0    0.75    0.23
  38  -8   0    0.37    0.19
  38  -8   0    0.56    0.16
  38   8   0    0.85    0.21
  38   8   0    0.89    0.24
 -38   8   0    0.73    0.18
  38   8   0    0.67    0.17
 -38   8   0    0.90    0.19
  40  -8   0    0.13    0.15
 -40  -8   0    0.02    0.16
 -40  -8   0    0.18    0.15
  40  -8   0   -0.05    0.13
  40   8   0   -0.09    0.21
  40   8   0    0.29    0.16
 -40   8   0   -0.10    0.13
 -40   8   0    0.13    0.15
  -1  -9   0   21.41    0.77
   1  -9   0   22.07    0.77
  -1  -9   0   22.70    0.76
  -1  -9   0   22.27    0.77
   1  -9   0   21.73    0.76
   1  -9   0   19.63    0.73
   1  -9   0   21.48    0.77
  -1  -9   0   21.85    0.76
   1  -9   0   21.36    0.74
  -1  -9   0   21.41    0.77
   1  -9   0   21.72    0.77
  -1  -9   0   19.86    0.73
   1   9   0   21.48    0.74
  -1   9   0   21.31    0.78
   1   9   0   20.10    0.73
   1   9   0   21.13    0.75
  -1   9   0   21.95    0.74
   1   9   0   21.10    0.77
  -1   9   0   22.30    0.76
  -3  -9   0   16.43    0.61
  -3  -9   0   16.16    0.60
   3  -9   0   16.19    0.61
   3  -9   0   16.68    0.61
   3  -9   0   14.15    0.56
  -3  -9   0   15.65    0.60
   3  -9   0   15.96    0.59
  -3  -9   0   16.55    0.63
  -3  -9   0   17.25    0.60
   3  -9   0   15.89    0.60
   3  -9   0   16.66    0.60
   3  -9   0   16.31    0.57
   3  -9   0   15.74    0.63
   3  -9   0   16.56    0.58
   3   9   0   16.38    0.58
  -3   9   0   16.16    0.60
   3   9   0   15.87    0.61
  -3   9   0   16.53    0.58
   3   9   0   15.93    0.58
  -3   9   0   16.26    0.61
  -3   9   0   16.36    0.60
   5  -9   0    0.51    0.09
   5  -9   0    0.64    0.08
   5  -9   0    0.58    0.07
   5  -9   0    0.45    0.09
  -5  -9   0    0.53    0.08
   5  -9   0    0.61    0.09
   5  -9   0    0.66    0.08
   5  -9   0    0.57    0.09
   5  -9   0    0.70    0.11
  -5  -9   0    0.48    0.08
  -5  -9   0    0.40    0.07
  -5   9   0    0.64    0.08
   5   9   0    0.67    0.08
   5   9   0    0.68    0.10
  -5   9   0    0.66    0.10
  -5   9   0    0.69    0.10
   5   9   0    0.68    0.10
   5   9   0    0.50    0.08
  -5   9   0    0.42    0.08
   7  -9   0    5.61    0.27
   7  -9   0    5.76    0.23
   7  -9   0    5.15    0.29
   7  -9   0    5.16    0.26
   7  -9   0    5.16    0.23
  -7  -9   0    5.59    0.28
   7  -9   0    5.63    0.27
   7  -9   0    5.54    0.26
  -7  -9   0    5.70    0.26
   7   9   0    5.45    0.26
  -7   9   0    5.39    0.26
  -7   9   0    5.21    0.24
   7   9   0    5.49    0.27
   7   9   0    6.39    0.27
  -7   9   0    5.23    0.28
   7   9   0    5.52    0.28
   7   9   0    5.26    0.26
  -7   9   0    5.28    0.27
   7   9   0    5.77    0.26
  -9  -9   0    1.93    0.15
   9  -9   0    1.72    0.14
   9  -9   0    1.70    0.15
  -9  -9   0    1.83    0.14
   9  -9   0    1.71    0.15
   9  -9   0    1.60    0.14
   9  -9   0    1.72    0.11
   9  -9   0    1.76    0.11
   9  -9   0    1.68    0.14
   9   9   0    1.57    0.16
   9   9   0    1.72    0.15
   9   9   0    1.60    0.14
   9   9   0    1.61    0.14
   9   9   0    1.88    0.15
  -9   9   0    1.79    0.13
   9   9   0    1.53    0.14
  -9   9   0    1.78    0.15
  -9   9   0    1.93    0.14
  -9   9   0    1.57    0.15
  11  -9   0   13.20    0.48
  11  -9   0   13.45    0.55
  11  -9   0   13.91    0.54
  11  -9   0   13.55    0.55
  11  -9   0   13.37    0.56
 -11  -9   0   13.07    0.55
  11  -9   0   13.77    0.55
 -11  -9   0   13.50    0.53
  11  -9   0   14.37    0.56
 -11  -9   0   13.64    0.54
 -11   9   0   13.83    0.52
  11   9   0   13.45    0.55
 -11   9   0   12.92    0.48
  11   9   0   13.30    0.54
  11   9   0   13.41    0.54
  11   9   0   13.62    0.56
  11   9   0   13.65    0.53
 -11   9   0   13.18    0.56
  11   9   0   13.75    0.54
 -11   9   0   13.96    0.52
 -13  -9   0   26.49    0.99
  13  -9   0   28.19    1.01
  13  -9   0   28.15    0.99
  13  -9   0   26.92    0.91
  13  -9   0   27.04    1.00
  13  -9   0   27.33    0.99
  13  -9   0   26.89    0.99
 -13  -9   0   27.20    0.98
 -13  -9   0   26.90    0.96
  13  -9   0   27.33    1.00
  13   9   0   28.67    0.99
  13   9   0   26.84    0.99
  13   9   0   27.34    0.97
  13   9   0   27.56    0.98
 -13   9   0   25.71    0.90
  13   9   0   26.80    1.02
  13   9   0   27.37    0.99
 -13   9   0   27.05    0.96
 -13   9   0   26.19    0.96
  13   9   0   26.97    1.00
 -13   9   0   26.60    1.01
  15  -9   0   15.95    0.65
  15  -9   0   15.18    0.63
 -15  -9   0   15.69    0.63
  15  -9   0   15.14    0.54
  15  -9   0   15.34    0.62
 -15  -9   0   15.11    0.59
  15  -9   0   15.39    0.64
  15  -9   0   15.70    0.64
  15  -9   0   14.87    0.62
 -15  -9   0   15.70    0.63
 -15   9   0   15.68    0.59
  15   9   0   15.23    0.61
 -15   9   0   15.19    0.61
  15   9   0   15.64    0.61
  15   9   0   15.54    0.65
 -15   9   0   15.31    0.65
  15   9   0   15.14    0.64
  15   9   0   15.75    0.62
  15   9   0   15.97    0.63
 -15   9   0   14.36    0.54
  17  -9   0    6.45    0.34
  17  -9   0    6.52    0.34
 -17  -9   0    6.47    0.31
 -17  -9   0    6.10    0.34
  17  -9   0    6.66    0.33
  17  -9   0    6.27    0.35
  17  -9   0    6.34    0.35
  17  -9   0    6.48    0.36
  17  -9   0    6.11    0.35
 -17  -9   0    6.46    0.35
  17  -9   0    5.73    0.25
 -17   9   0    6.18    0.35
  17   9   0    6.47    0.37
 -17   9   0    6.70    0.31
  17   9   0    6.59    0.34
  17   9   0    6.34    0.33
 -17   9   0    6.68    0.37
 -17   9   0    6.54    0.33
 -17   9   0    5.82    0.28
  17   9   0    6.64    0.33
  17   9   0    6.30    0.33
  17   9   0    6.34    0.36
  19  -9   0    5.18    0.32
 -19  -9   0    4.71    0.30
  19  -9   0    4.36    0.30
  19  -9   0    4.34    0.31
  19  -9   0    4.89    0.30
  19  -9   0    4.78    0.28
  19  -9   0    4.62    0.31
  19  -9   0    5.16    0.29
 -19  -9   0    4.61    0.27
 -19  -9   0    5.02    0.31
  19   9   0    4.79    0.32
  19   9   0    4.73    0.28
  19   9   0    5.45    0.29
  19   9   0    4.88    0.32
 -19   9   0    5.13    0.26
 -19   9   0    4.89    0.33
 -19   9   0    5.10    0.29
 -19   9   0    5.01    0.31
  19   9   0    4.50    0.29
  19   9   0    5.13    0.30
  21  -9   0    7.67    0.42
  21  -9   0    7.79    0.39
  21  -9   0    7.77    0.44
  21  -9   0    7.30    0.40
 -21  -9   0    7.73    0.45
  21  -9   0    7.45    0.42
  21  -9   0    7.53    0.42
 -21  -9   0    7.74    0.37
  21  -9   0    7.79    0.39
 -21  -9   0    7.57    0.41
  21   9   0    7.81    0.40
  21   9   0    7.47    0.49
  21   9   0    7.56    0.38
 -21   9   0    8.26    0.43
 -21   9   0    8.09    0.40
 -21   9   0    7.59    0.44
  21   9   0    7.55    0.51
  21   9   0    7.42    0.43
 -21   9   0    7.63    0.35
  21   9   0    7.94    0.41
  23  -9   0    0.00    0.08
 -23  -9   0    0.03    0.08
  23  -9   0   -0.07    0.07
 -23  -9   0    0.09    0.07
  23  -9   0    0.02    0.06
  23  -9   0    0.01    0.09
 -23  -9   0    0.04    0.09
  23  -9   0   -0.02    0.09
  23  -9   0    0.07    0.07
 -23   9   0    0.09    0.09
 -23   9   0    0.02    0.10
  23   9   0    0.02    0.09
  23   9   0   -0.03    0.08
  23   9   0    0.00    0.08
  23   9   0    0.20    0.12
 -23   9   0   -0.05    0.05
  23   9   0    0.02    0.08
  23   9   0    0.02    0.09
 -23   9   0    0.08    0.08
  25  -9   0   -0.01    0.07
 -25  -9   0    0.11    0.10
  25  -9   0   -0.08    0.07
  25  -9   0    0.11    0.10
  25  -9   0    0.06    0.07
  25  -9   0    0.07    0.10
  25  -9   0   -0.31    0.13
 -25  -9   0    0.00    0.07
 -25  -9   0    0.06    0.08
  25   9   0   -0.01    0.08
 -25   9   0   -0.06    0.08
 -25   9   0    0.10    0.09
  25   9   0   -0.04    0.08
  25   9   0    0.07    0.09
  25   9   0   -0.05    0.10
  25   9   0   -0.12    0.07
  25   9   0    0.13    0.13
 -25   9   0    0.10    0.11
  27  -9   0    1.71    0.23
 -27  -9   0    2.15    0.28
  27  -9   0    1.63    0.25
  27  -9   0    1.96    0.26
  27  -9   0    1.43    0.24
 -27  -9   0    1.98    0.25
  27  -9   0    1.71    0.18
 -27  -9   0    1.47    0.18
  27  -9   0    1.96    0.27
 -27   9   0    1.70    0.23
 -27   9   0    1.81    0.18
  27   9   0    1.32    0.23
  27   9   0    1.54    0.19
 -27   9   0    1.89    0.24
  27   9   0    1.94    0.23
  27   9   0    1.45    0.20
  27   9   0    2.44    0.31
 -27   9   0    1.82    0.28
  29  -9   0    0.69    0.16
  29  -9   0    0.98    0.20
  29  -9   0    0.74    0.18
 -29  -9   0    0.69    0.18
 -29  -9   0    0.64    0.14
  29  -9   0    0.74    0.14
 -29  -9   0    0.45    0.13
  29  -9   0    0.49    0.14
  29  -9   0    0.41    0.15
 -29   9   0    1.25    0.24
  29   9   0    0.76    0.17
 -29   9   0    1.29    0.21
  29   9   0    0.42    0.18
 -29   9   0    0.87    0.17
  29   9   0    0.86    0.17
  29   9   0    0.85    0.20
  29   9   0    0.73    0.15
  31  -9   0   -0.04    0.08
  31  -9   0   -0.06    0.11
  31  -9   0    0.06    0.12
 -31  -9   0    0.04    0.09
 -31  -9   0   -0.03    0.13
 -31  -9   0    0.00    0.08
  31  -9   0    0.00    0.07
 -31   9   0    0.24    0.13
 -31   9   0    0.18    0.10
  31   9   0    0.03    0.16
 -31   9   0   -0.05    0.14
  31   9   0   -0.17    0.10
  31   9   0    0.04    0.10
  31   9   0   -0.06    0.12
  31   9   0    0.00    0.14
 -33  -9   0    2.60    0.38
  33  -9   0    1.44    0.26
 -33  -9   0    1.24    0.23
  33  -9   0    1.06    0.20
  33  -9   0    1.52    0.23
  33  -9   0    0.88    0.19
  33   9   0    1.28    0.23
  33   9   0    1.34    0.21
  33   9   0    1.29    0.27
 -33   9   0    1.06    0.22
  33   9   0    1.80    0.29
 -33   9   0    1.52    0.31
 -33   9   0    1.73    0.26
  35  -9   0    0.01    0.11
  35  -9   0    0.28    0.15
 -35  -9   0    0.15    0.13
  35  -9   0    0.20    0.13
  35  -9   0    0.20    0.15
 -35  -9   0    0.27    0.14
  35   9   0    0.46    0.15
  35   9   0    0.13    0.14
 -35   9   0    0.32    0.13
 -35   9   0    0.41    0.17
  35   9   0    0.34    0.17
 -37  -9   0   -0.04    0.10
  37  -9   0   -0.07    0.12
 -37  -9   0    0.28    0.17
  37  -9   0    0.00    0.11
  37  -9   0    0.19    0.14
  37   9   0   -0.15    0.15
  37   9   0    0.12    0.14
 -37   9   0    0.03    0.12
 -37   9   0    0.10    0.11
  37   9   0   -0.12    0.14
 -39  -9   0    0.33    0.14
 -39  -9   0   -0.22    0.23
  39  -9   0    0.26    0.18
 -39   9   0    0.33    0.16
  39   9   0    0.41    0.15
 -39   9   0    0.29    0.16
  39   9   0    0.19    0.20
   0 -10   0    6.82    0.32
   0 -10   0    6.74    0.32
   0 -10   0    6.71    0.30
   0 -10   0    6.65    0.35
   0 -10   0    6.64    0.31
   0 -10   0    7.05    0.30
   0  10   0    7.17    0.29
   0  10   0    7.24    0.33
   0  10   0    7.02    0.30
   2 -10   0   40.05    1.30
   2 -10   0   39.51    1.34
   2 -10   0   35.20    1.29
   2 -10   0   38.39    1.32
   2 -10   0   40.66    1.35
   2 -10   0   38.36    1.36
  -2 -10   0   39.31    1.34
  -2 -10   0   40.31    1.33
   2 -10   0   38.93    1.33
  -2 -10   0   38.46    1.33
  -2 -10   0   38.96    1.34
  -2 -10   0   39.20    1.32
  -2  10   0   39.12    1.35
  -2  10   0   39.44    1.32
   2  10   0   38.18    1.34
   2  10   0   38.75    1.31
   2  10   0   38.76    1.31
  -2  10   0   39.42    1.33
  -2  10   0   40.24    1.30
  -4 -10   0   90.33    2.94
   4 -10   0   90.83    2.96
   4 -10   0   92.29    2.92
  -4 -10   0   93.01    2.96
   4 -10   0   82.35    2.90
   4 -10   0   90.89    2.94
   4 -10   0   93.18    2.96
  -4 -10   0   90.02    2.96
   4 -10   0   90.84    2.95
  -4 -10   0   89.36    2.95
   4 -10   0   88.97    2.91
   4 -10   0   88.26    2.96
  -4 -10   0   90.25    2.95
   4 -10   0   90.41    2.94
   4  10   0   91.38    2.96
   4  10   0   90.24    2.93
  -4  10   0   90.73    2.95
   4  10   0   91.10    2.92
  -4  10   0   92.66    2.92
  -4  10   0   90.58    2.95
  -4  10   0   91.93    2.97
   6 -10   0   55.34    1.79
  -6 -10   0   54.53    1.82
   6 -10   0   54.52    1.84
   6 -10   0   55.10    1.79
   6 -10   0   53.23    1.82
  -6 -10   0   55.45    1.83
  -6 -10   0   55.26    1.83
  -6 -10   0   55.72    1.85
   6 -10   0   53.74    1.84
   6 -10   0   53.99    1.83
   6 -10   0   55.72    1.85
   6  10   0   54.72    1.82
  -6  10   0   55.85    1.84
   6  10   0   53.42    1.84
   6  10   0   55.40    1.84
  -6  10   0   54.21    1.85
  -6  10   0   54.25    1.83
   6  10   0   55.03    1.80
   8 -10   0  208.44    6.26
   8 -10   0  195.70    6.20
   8 -10   0  195.86    6.28
   8 -10   0  195.77    6.27
  -8 -10   0  195.31    6.28
   8 -10   0  195.80    6.21
  -8 -10   0  195.16    6.25
   8 -10   0  192.60    6.27
   8 -10   0  198.15    6.26
   8  10   0  190.38    6.25
   8  10   0  196.22    6.25
   8  10   0  197.19    6.24
   8  10   0  195.27    6.26
   8  10   0  195.89    6.27
  -8  10   0  195.36    6.27
   8  10   0  191.01    6.27
  -8  10   0  197.04    6.25
  -8  10   0  195.62    6.28
  -8  10   0  189.50    6.23
  10 -10   0   32.95    1.10
  10 -10   0   35.05    1.17
  10 -10   0   31.54    1.17
 -10 -10   0   32.73    1.17
  10 -10   0   31.22    1.16
  10 -10   0   33.73    1.09
 -10 -10   0   32.41    1.14
  10 -10   0   34.35    1.17
  10 -10   0   33.88    1.16
 -10  10   0   32.34    1.14
  10  10   0   32.18    1.14
  10  10   0   33.38    1.15
  10  10   0   31.84    1.15
 -10  10   0   32.93    1.17
 -10  10   0   32.16    1.17
  10  10   0   33.42    1.16
  10  10   0   32.93    1.18
  10  10   0   33.12    1.15
 -10  10   0   30.65    1.08
 -10  10   0   32.21    1.13
  12 -10   0   25.60    0.96
  12 -10   0   25.61    0.95
  12 -10   0   26.45    0.96
 -12 -10   0   25.17    0.95
  12 -10   0   25.87    0.94
  12 -10   0   25.68    0.96
  12 -10   0   27.55    0.96
  12 -10   0   25.51    0.87
 -12 -10   0   25.20    0.93
 -12 -10   0   26.36    0.92
  12  10   0   25.96    0.94
 -12  10   0   23.09    0.86
  12  10   0   25.59    0.94
  12  10   0   26.25    0.92
 -12  10   0   25.39    0.92
  12  10   0   26.16    0.94
  12  10   0   25.62    0.95
  12  10   0   25.30    0.96
 -12  10   0   25.82    0.92
 -12  10   0   24.82    0.96
  14 -10   0   51.44    1.72
 -14 -10   0   47.83    1.69
  14 -10   0   48.04    1.61
  14 -10   0   48.78    1.72
  14 -10   0   50.93    1.72
 -14 -10   0   49.48    1.67
 -14 -10   0   51.15    1.71
  14 -10   0   51.10    1.70
  14 -10   0   50.44    1.71
  14 -10   0   49.07    1.71
 -14  10   0   44.14    1.60
  14  10   0   49.18    1.72
 -14  10   0   49.92    1.67
  14  10   0   47.93    1.68
  14  10   0   48.24    1.71
 -14  10   0   49.02    1.67
 -14  10   0   49.05    1.72
  14  10   0   49.99    1.69
  14  10   0   51.78    1.70
  14  10   0   48.69    1.67
  16 -10   0   14.62    0.52
  16 -10   0   15.02    0.64
 -16 -10   0   14.68    0.62
  16 -10   0   14.90    0.62
  16 -10   0   15.45    0.64
  16 -10   0   15.25    0.62
 -16 -10   0   15.50    0.59
 -16 -10   0   14.49    0.62
  16 -10   0   14.77    0.63
  16 -10   0   14.86    0.63
 -16  10   0   13.98    0.63
  16  10   0   14.50    0.60
  16  10   0   15.24    0.65
  16  10   0   15.36    0.62
 -16  10   0   13.63    0.52
 -16  10   0   15.04    0.60
 -16  10   0   15.00    0.65
  16  10   0   15.25    0.60
  16  10   0   14.27    0.63
 -16  10   0   14.48    0.58
  16  10   0   14.22    0.61
  18 -10   0    9.32    0.45
  18 -10   0    9.23    0.46
  18 -10   0    9.12    0.46
  18 -10   0    8.94    0.46
  18 -10   0    9.16    0.44
 -18 -10   0    9.19    0.45
  18 -10   0    8.61    0.46
 -18 -10   0    9.04    0.41
  18 -10   0    8.76    0.43
 -18 -10   0    9.26    0.45
  18 -10   0    8.35    0.33
  18  10   0    9.45    0.43
 -18  10   0    9.43    0.43
  18  10   0    9.11    0.44
 -18  10   0    9.58    0.47
 -18  10   0    9.31    0.40
  18  10   0    9.25    0.47
 -18  10   0    9.01    0.48
  18  10   0    9.97    0.49
  18  10   0    9.73    0.45
  18  10   0    9.82    0.44
  20 -10   0    5.62    0.32
  20 -10   0    5.75    0.36
 -20 -10   0    5.27    0.34
 -20 -10   0    5.72    0.31
  20 -10   0    5.87    0.36
  20 -10   0    5.45    0.33
 -20 -10   0    5.64    0.35
  20 -10   0    6.22    0.37
  20 -10   0    5.63    0.36
  20 -10   0    5.69    0.33
 -20  10   0    6.12    0.38
  20  10   0    6.42    0.38
  20  10   0    5.29    0.36
 -20  10   0    5.74    0.32
  20  10   0    6.03    0.34
 -20  10   0    6.19    0.36
 -20  10   0    6.16    0.30
  20  10   0    5.50    0.33
  20  10   0    5.63    0.32
  20  10   0    5.88    0.36
 -22 -10   0    4.27    0.31
  22 -10   0    4.07    0.28
  22 -10   0    4.50    0.32
 -22 -10   0    4.48    0.31
 -22 -10   0    4.26    0.27
  22 -10   0    4.39    0.32
  22 -10   0    4.44    0.32
  22 -10   0    3.84    0.31
  22 -10   0    4.58    0.28
  22 -10   0    4.16    0.30
 -22  10   0    4.40    0.31
  22  10   0    4.26    0.29
  22  10   0    4.22    0.30
 -22  10   0    4.56    0.25
  22  10   0    4.57    0.29
 -22  10   0    4.42    0.29
  22  10   0    4.55    0.31
  22  10   0    4.49    0.33
  22  10   0    3.99    0.32
 -22  10   0    4.29    0.34
  24 -10   0   14.67    0.66
 -24 -10   0   14.73    0.67
 -24 -10   0   15.11    0.69
  24 -10   0   14.05    0.62
  24 -10   0   15.07    0.69
  24 -10   0   14.33    0.69
  24 -10   0   13.68    0.63
 -24 -10   0   14.68    0.61
  24 -10   0   14.77    0.89
 -24  10   0   14.88    0.68
  24  10   0   14.48    0.69
 -24  10   0   14.52    0.71
 -24  10   0   14.46    0.65
  24  10   0   15.39    0.64
  24  10   0   14.70    0.65
  24  10   0   15.13    0.66
 -24  10   0   14.72    0.58
  24  10   0   14.76    0.69
  24  10   0   13.68    0.62
  26 -10   0   25.98    1.04
  26 -10   0   27.53    1.10
  26 -10   0   26.03    1.08
  26 -10   0   24.88    0.99
 -26 -10   0   26.36    1.05
 -26 -10   0   25.31    0.98
 -26 -10   0   26.37    1.07
  26 -10   0   25.73    1.07
  26 -10   0   25.95    1.04
 -26  10   0   24.98    1.09
  26  10   0   26.17    1.09
 -26  10   0   27.11    1.07
  26  10   0   26.14    1.09
  26  10   0   25.61    1.11
 -26  10   0   26.32    1.04
  26  10   0   26.26    1.04
  26  10   0   26.42    1.00
  26  10   0   26.34    1.01
  28 -10   0   10.72    0.54
  28 -10   0   11.36    0.53
 -28 -10   0   11.83    0.62
  28 -10   0   11.90    0.59
  28 -10   0   11.40    0.61
 -28 -10   0   10.52    0.57
  28 -10   0   12.44    0.63
 -28 -10   0   12.48    0.60
  28 -10   0   11.66    0.63
 -28  10   0   11.24    0.59
 -28  10   0   11.01    0.63
  28  10   0   11.47    0.63
 -28  10   0   12.12    0.59
  28  10   0   11.33    0.62
  28  10   0   11.64    0.59
  28  10   0   11.36    0.53
  28  10   0   11.04    0.55
 -30 -10   0   24.67    1.00
  30 -10   0   23.77    0.96
  30 -10   0   23.30    1.12
  30 -10   0   21.59    0.90
  30 -10   0   21.96    1.01
 -30 -10   0   24.21    1.12
  30 -10   0   23.18    1.03
  30 -10   0   22.84    1.06
 -30 -10   0   21.93    0.91
 -30  10   0   23.78    0.99
  30  10   0   23.53    0.96
 -30  10   0   23.55    1.01
  30  10   0   24.87    1.00
  30  10   0   26.54    0.95
  30  10   0   26.51    1.27
  30  10   0   24.93    1.07
  32 -10   0    7.47    0.54
 -32 -10   0    9.67    0.67
  32 -10   0    9.05    0.55
 -32 -10   0    9.19    0.55
  32 -10   0    7.38    0.46
  32 -10   0    8.43    0.50
 -32  10   0    8.55    0.50
 -32  10   0    9.18    0.58
  32  10   0    8.64    0.50
  32  10   0    7.88    0.58
 -32  10   0    8.26    0.57
  32  10   0    9.02    0.57
  34 -10   0    6.30    0.48
 -34 -10   0    5.85    0.42
  34 -10   0    6.45    0.59
  34 -10   0    6.21    0.42
 -34 -10   0    6.68    0.46
  34 -10   0    5.10    0.39
 -34  10   0    5.71    0.42
  34  10   0    5.59    0.46
  34  10   0    6.43    0.48
  34  10   0    5.90    0.39
 -34  10   0    5.29    0.46
  36 -10   0    0.96    0.22
  36 -10   0    1.71    0.26
 -36 -10   0    1.64    0.28
  36 -10   0    1.19    0.23
 -36 -10   0    1.85    0.26
  36  10   0    1.86    0.31
  36  10   0    1.54    0.30
 -36  10   0    1.71    0.25
 -36  10   0    2.15    0.29
  36  10   0    1.64    0.24
 -38 -10   0    2.16    0.27
  38 -10   0    2.00    0.27
  38 -10   0    1.67    0.29
 -38 -10   0    2.16    0.33
 -38  10   0    1.80    0.25
  38  10   0    1.78    0.28
 -38  10   0    1.63    0.24
  38  10   0    2.15    0.35
  38  10   0    2.28    0.27
   1 -11   0    8.75    0.38
   1 -11   0    9.06    0.39
   1 -11   0    9.19    0.39
   1 -11   0    8.96    0.39
  -1 -11   0    8.73    0.38
  -1 -11   0    8.79    0.39
  -1 -11   0    8.53    0.39
  -1 -11   0    8.78    0.39
   1 -11   0    8.55    0.36
  -1 -11   0    8.56    0.37
  -1 -11   0    8.68    0.39
   1 -11   0    8.73    0.37
   1 -11   0    8.88    0.39
   1  11   0    8.87    0.36
  -1  11   0    8.98    0.36
  -1  11   0    8.82    0.39
  -1  11   0    8.89    0.40
  -1  11   0    8.73    0.37
   1  11   0    8.74    0.40
   1  11   0    8.86    0.37
   3 -11   0    0.21    0.07
   3 -11   0    0.16    0.05
   3 -11   0    0.17    0.07
  -3 -11   0    0.05    0.05
  -3 -11   0    0.19    0.08
  -3 -11   0    0.11    0.05
  -3 -11   0    0.08    0.06
   3 -11   0    0.11    0.05
  -3 -11   0    0.16    0.08
   3 -11   0    0.09    0.06
   3 -11   0    0.14    0.05
  -3 -11   0    0.07    0.05
   3 -11   0    0.11    0.06
   3 -11   0    0.27    0.08
  -3  11   0    0.19    0.07
  -3  11   0    0.17    0.07
  -3  11   0    0.13    0.07
   3  11   0    0.17    0.07
   3  11   0    0.10    0.07
  -3  11   0    0.38    0.07
   3  11   0    0.14    0.06
   5 -11   0    4.45    0.27
  -5 -11   0    5.39    0.27
   5 -11   0    5.29    0.24
  -5 -11   0    5.17    0.28
   5 -11   0    5.39    0.27
  -5 -11   0    5.17    0.26
   5 -11   0    4.99    0.28
   5 -11   0    5.19    0.28
   5 -11   0    5.14    0.27
  -5 -11   0    5.14    0.27
   5 -11   0    5.61    0.24
  -5 -11   0    5.15    0.28
   5 -11   0    5.17    0.27
   5  11   0    5.07    0.26
   5  11   0    5.49    0.25
  -5  11   0    5.42    0.28
  -5  11   0    5.57    0.25
  -5  11   0    5.23    0.27
   5  11   0    5.49    0.29
  -5  11   0    5.27    0.29
  -7 -11   0   51.45    1.71
   7 -11   0   51.12    1.72
   7 -11   0   51.94    1.75
   7 -11   0   52.40    1.74
  -7 -11   0   51.75    1.73
   7 -11   0   51.00    1.72
   7 -11   0   50.07    1.73
  -7 -11   0   50.29    1.74
   7 -11   0   50.00    1.68
   7 -11   0   51.57    1.67
  -7 -11   0   51.10    1.72
   7  11   0   48.73    1.71
   7  11   0   50.12    1.69
   7  11   0   50.30    1.74
  -7  11   0   50.84    1.75
   7  11   0   51.24    1.74
  -7  11   0   52.17    1.74
  -7  11   0   50.51    1.72
   9 -11   0    0.84    0.10
   9 -11   0    0.69    0.12
   9 -11   0    0.82    0.09
   9 -11   0    0.83    0.13
   9 -11   0    0.89    0.13
  -9 -11   0    0.74    0.12
   9 -11   0    0.52    0.11
   9 -11   0    0.69    0.13
  -9 -11   0    0.53    0.10
  -9  11   0    0.73    0.10
  -9  11   0    0.66    0.11
   9  11   0    0.50    0.10
   9  11   0    0.68    0.12
   9  11   0    0.62    0.11
   9  11   0    0.86    0.13
  -9  11   0    0.45    0.10
  -9  11   0    0.62    0.12
   9  11   0    0.69    0.12
  11 -11   0   53.81    1.82
 -11 -11   0   52.09    1.78
  11 -11   0   53.12    1.73
  11 -11   0   52.83    1.72
  11 -11   0   53.28    1.79
  11 -11   0   51.92    1.82
  11 -11   0   52.40    1.81
  11 -11   0   53.24    1.80
  11 -11   0   53.21    1.81
 -11 -11   0   51.60    1.81
  11  11   0   52.80    1.79
  11  11   0   52.24    1.80
 -11  11   0   53.65    1.78
 -11  11   0   51.83    1.82
 -11  11   0   50.98    1.76
  11  11   0   52.57    1.79
  11  11   0   53.13    1.82
  11  11   0   52.79    1.79
  11  11   0   50.74    1.77
  13 -11   0   11.50    0.52
 -13 -11   0   11.54    0.52
  13 -11   0   11.98    0.52
  13 -11   0   11.23    0.52
  13 -11   0   11.32    0.50
  13 -11   0   11.98    0.52
  13 -11   0   11.43    0.52
 -13 -11   0   12.05    0.49
  13 -11   0   11.52    0.43
 -13  11   0   12.54    0.49
  13  11   0   11.39    0.50
  13  11   0   11.71    0.51
  13  11   0   11.67    0.51
 -13  11   0   10.17    0.41
  13  11   0   11.66    0.51
 -13  11   0   11.14    0.53
  13  11   0   11.65    0.53
 -13  11   0   11.29    0.48
  13  11   0   11.76    0.49
 -15 -11   0    0.63    0.11
  15 -11   0    0.44    0.11
  15 -11   0    0.42    0.11
  15 -11   0    0.65    0.08
  15 -11   0    0.35    0.11
  15 -11   0    0.64    0.13
 -15 -11   0    0.40    0.10
  15 -11   0    0.61    0.13
 -15 -11   0    0.46    0.11
  15 -11   0    0.61    0.13
  15  11   0    0.56    0.12
 -15  11   0    0.56    0.11
 -15  11   0    0.56    0.11
  15  11   0    0.84    0.14
  15  11   0    0.47    0.12
  15  11   0    0.45    0.12
  15  11   0    0.61    0.13
  15  11   0    0.52    0.12
 -15  11   0    0.41    0.12
 -15  11   0    0.49    0.06
 -17 -11   0    0.15    0.07
  17 -11   0    0.17    0.09
  17 -11   0    0.33    0.10
 -17 -11   0    0.30    0.11
  17 -11   0    0.23    0.11
 -17 -11   0    0.19    0.09
  17 -11   0    0.32    0.11
  17 -11   0    0.21    0.09
  17 -11   0    0.21    0.09
  17 -11   0    0.26    0.05
  17  11   0    0.10    0.08
 -17  11   0    0.27    0.10
  17  11   0    0.22    0.11
  17  11   0    0.22    0.12
 -17  11   0    0.15    0.08
 -17  11   0    0.09    0.09
  17  11   0    0.20    0.10
 -17  11   0    0.27    0.08
  17  11   0    0.10    0.08
  17  11   0    0.12    0.08
 -17  11   0    0.30    0.05
  19 -11   0    1.39    0.20
  19 -11   0    1.60    0.16
  19 -11   0    1.23    0.24
 -19 -11   0    1.69    0.22
  19 -11   0    1.44    0.19
 -19 -11   0    1.49    0.27
 -19 -11   0    1.60    0.18
  19 -11   0    1.70    0.22
  19 -11   0    1.51    0.20
  19 -11   0    1.38    0.18
  19  11   0    1.38    0.22
  19  11   0    1.51    0.20
  19  11   0    1.45    0.18
 -19  11   0    1.18    0.12
 -19  11   0    1.46    0.18
 -19  11   0    1.49    0.17
  19  11   0    1.49    0.18
  19  11   0    1.72    0.21
  19  11   0    1.69    0.23
 -19  11   0    1.54    0.21
 -21 -11   0    1.76    0.21
 -21 -11   0    1.61    0.16
  21 -11   0    1.67    0.19
  21 -11   0    1.92    0.23
  21 -11   0    1.50    0.20
  21 -11   0    1.86    0.19
  21 -11   0    1.67    0.23
  21 -11   0    1.38    0.21
 -21 -11   0    1.39    0.19
  21 -11   0    1.19    0.19
  21  11   0    1.92    0.21
  21  11   0    1.68    0.20
 -21  11   0    1.48    0.21
  21  11   0    2.20    0.25
 -21  11   0    1.39    0.21
  21  11   0    1.87    0.21
  21  11   0    1.85    0.23
 -21  11   0    1.49    0.19
  21  11   0    1.67    0.22
 -21  11   0    1.75    0.16
  23 -11   0    3.45    0.30
 -23 -11   0    3.21    0.28
  23 -11   0    2.89    0.27
 -23 -11   0    3.59    0.30
  23 -11   0    2.96    0.27
 -23 -11   0    3.01    0.23
  23 -11   0    3.07    0.25
  23 -11   0    3.27    0.25
  23 -11   0    3.13    0.29
 -23  11   0    3.31    0.28
  23  11   0    3.57    0.31
  23  11   0    3.63    0.31
  23  11   0    3.34    0.26
  23  11   0    3.23    0.25
  23  11   0    3.08    0.26
 -23  11   0    3.30    0.22
 -23  11   0    3.20    0.30
 -23  11   0    3.78    0.27
  23  11   0    3.13    0.26
  25 -11   0    3.53    0.30
  25 -11   0    3.87    0.33
  25 -11   0    3.49    0.27
 -25 -11   0    3.15    0.30
  25 -11   0    3.42    0.29
 -25 -11   0    3.84    0.30
  25 -11   0    2.97    0.24
 -25 -11   0    2.98    0.24
  25 -11   0    3.27    0.31
  25  11   0    3.23    0.28
  25  11   0    3.43    0.28
 -25  11   0    3.60    0.28
 -25  11   0    3.35    0.33
  25  11   0    3.56    0.31
 -25  11   0    3.16    0.21
  25  11   0    3.21    0.32
 -25  11   0    2.86    0.29
  25  11   0    3.24    0.32
  25  11   0    3.76    0.28
 -27 -11   0    0.80    0.17
  27 -11   0    1.06    0.16
 -27 -11   0    0.65    0.19
  27 -11   0    1.13    0.21
  27 -11   0    0.96    0.21
 -27 -11   0    0.91    0.18
  27 -11   0    1.16    0.20
  27 -11   0    0.82    0.17
  27 -11   0    1.19    0.18
  27  11   0    1.15    0.20
 -27  11   0    1.05    0.24
  27  11   0    1.04    0.18
 -27  11   0    0.79    0.17
  27  11   0    0.75    0.17
 -27  11   0    1.00    0.19
  27  11   0    0.88    0.21
  27  11   0    1.16    0.21
  29 -11   0    2.30    0.32
 -29 -11   0    2.07    0.29
  29 -11   0    2.30    0.30
 -29 -11   0    2.28    0.21
  29 -11   0    1.83    0.19
  29 -11   0    2.18    0.31
  29 -11   0    1.87    0.24
  29 -11   0    2.13    0.30
 -29 -11   0    2.25    0.28
 -29  11   0    1.90    0.26
  29  11   0    2.28    0.33
  29  11   0    1.87    0.28
  29  11   0    2.00    0.23
 -29  11   0    1.78    0.24
  29  11   0    2.10    0.24
  29  11   0    2.61    0.30
 -29  11   0    1.63    0.37
 -31 -11   0    0.38    0.18
  31 -11   0    0.19    0.22
  31 -11   0    0.44    0.11
  31 -11   0    0.27    0.16
  31 -11   0    0.39    0.12
  31 -11   0    0.21    0.14
 -31  11   0    0.29    0.24
  31  11   0    0.60    0.24
  31  11   0    0.49    0.15
  31  11   0    0.35    0.20
  31  11   0    0.32    0.18
 -31  11   0    0.27    0.17
 -31  11   0    0.44    0.13
 -33 -11   0    1.28    0.22
  33 -11   0    1.15    0.22
  33 -11   0    1.33    0.27
 -33 -11   0    1.43    0.26
  33  11   0    1.05    0.24
  33  11   0    1.12    0.20
 -33  11   0    0.98    0.20
 -33  11   0    1.56    0.28
  33  11   0    1.83    0.32
 -33  11   0    0.88    0.20
 -35 -11   0    0.93    0.24
  35 -11   0    0.94    0.25
 -35 -11   0    1.18    0.21
  35 -11   0    1.47    0.25
  35 -11   0    1.16    0.23
  35  11   0    0.97    0.24
 -35  11   0    1.07    0.21
  35  11   0    1.00    0.23
 -35  11   0    1.32    0.23
  35  11   0    1.41    0.22
  37 -11   0   -0.22    0.10
 -37 -11   0    0.69    0.19
 -37 -11   0    0.17    0.16
  37 -11   0    0.18    0.16
  37 -11   0    0.01    0.14
  37  11   0    0.24    0.17
  37  11   0    0.02    0.12
 -37  11   0   -0.04    0.13
  37  11   0    0.09    0.14
 -37  11   0    0.06    0.15
   0 -12   0   11.03    0.45
   0 -12   0   11.27    0.49
   0 -12   0   11.49    0.47
   0 -12   0   11.72    0.49
   0 -12   0   12.18    0.49
   0 -12   0   11.14    0.48
   0  12   0   10.81    0.48
   0  12   0   10.85    0.46
   0  12   0   11.01    0.49
   0  12   0   11.77    0.48
   2 -12   0    1.63    0.14
  -2 -12   0    1.79    0.15
  -2 -12   0    1.63    0.15
  -2 -12   0    1.65    0.15
   2 -12   0    1.66    0.15
   2 -12   0    1.62    0.16
  -2 -12   0    1.81    0.16
   2 -12   0    1.63    0.14
   2 -12   0    1.80    0.16
  -2 -12   0    1.66    0.16
   2 -12   0    1.74    0.16
   2 -12   0    1.44    0.14
   2 -12   0    1.66    0.13
  -2 -12   0    1.83    0.16
   2  12   0    1.76    0.14
  -2  12   0    1.78    0.16
  -2  12   0    1.54    0.16
   2  12   0    2.02    0.15
  -2  12   0    1.47    0.13
   2  12   0    1.92    0.18
  -2  12   0    1.65    0.17
   4 -12   0    6.47    0.29
   4 -12   0    6.48    0.33
   4 -12   0    6.48    0.31
  -4 -12   0    6.13    0.31
  -4 -12   0    5.91    0.32
   4 -12   0    6.02    0.32
  -4 -12   0    6.15    0.32
   4 -12   0    5.85    0.31
  -4 -12   0    6.10    0.31
   4 -12   0    5.99    0.31
  -4 -12   0    6.35    0.30
  -4 -12   0    6.47    0.32
   4 -12   0    5.97    0.30
   4 -12   0    5.87    0.27
   4  12   0    6.19    0.33
  -4  12   0    6.31    0.31
   4  12   0    6.15    0.29
  -4  12   0    6.13    0.31
  -4  12   0    5.61    0.32
   4  12   0    6.13    0.29
  -4  12   0    6.55    0.28
   6 -12   0    7.03    0.35
  -6 -12   0    7.02    0.36
   6 -12   0    7.14    0.31
   6 -12   0    7.21    0.34
   6 -12   0    7.16    0.30
  -6 -12   0    6.52    0.34
  -6 -12   0    7.30    0.34
   6 -12   0    6.85    0.35
   6 -12   0    6.79    0.34
  -6 -12   0    7.20    0.35
   6 -12   0    7.27    0.36
  -6 -12   0    7.27    0.34
  -6  12   0    7.06    0.34
   6  12   0    7.14    0.31
   6  12   0    6.85    0.36
  -6  12   0    6.93    0.35
  -6  12   0    6.83    0.36
   6  12   0    6.83    0.33
   8 -12   0    1.74    0.12
   8 -12   0    1.69    0.16
  -8 -12   0    1.86    0.16
  -8 -12   0    2.01    0.20
   8 -12   0    1.94    0.21
   8 -12   0    1.74    0.17
   8 -12   0    1.59    0.12
   8 -12   0    1.66    0.17
   8 -12   0    1.90    0.17
  -8 -12   0    1.72    0.16
  -8 -12   0    1.65    0.17
   8  12   0    1.64    0.15
  -8  12   0    1.99    0.14
  -8  12   0    1.62    0.16
   8  12   0    1.88    0.18
   8  12   0    1.70    0.18
  -8  12   0    1.80    0.18
   8  12   0    1.84    0.14
  -8  12   0    1.81    0.18
  10 -12   0    4.53    0.27
  10 -12   0    4.20    0.20
  10 -12   0    3.75    0.26
 -10 -12   0    4.09    0.26
  10 -12   0    4.11    0.27
 -10 -12   0    4.24    0.25
  10 -12   0    4.11    0.26
  10 -12   0    3.88    0.25
  10 -12   0    4.15    0.21
 -10 -12   0    4.33    0.25
 -10  12   0    4.37    0.25
  10  12   0    3.87    0.26
  10  12   0    4.11    0.27
  10  12   0    4.23    0.25
  10  12   0    4.12    0.28
 -10  12   0    4.61    0.28
  10  12   0    4.17    0.22
 -10  12   0    4.16    0.23
  10  12   0    4.05    0.25
 -10  12   0    4.40    0.28
  10  12   0    4.30    0.25
  12 -12   0    3.82    0.25
  12 -12   0    3.47    0.19
 -12 -12   0    3.91    0.24
  12 -12   0    3.54    0.26
  12 -12   0    3.33    0.25
  12 -12   0    3.74    0.26
  12 -12   0    3.50    0.24
  12 -12   0    3.43    0.18
 -12 -12   0    3.68    0.26
  12 -12   0    3.70    0.26
  12  12   0    3.43    0.26
 -12  12   0    3.52    0.22
 -12  12   0    3.67    0.23
 -12  12   0    3.54    0.26
  12  12   0    3.97    0.26
  12  12   0    3.46    0.24
  12  12   0    3.68    0.24
  12  12   0    3.75    0.25
  12  12   0    4.09    0.26
  14 -12   0    5.49    0.32
  14 -12   0    5.19    0.33
  14 -12   0    4.98    0.33
 -14 -12   0    5.34    0.33
  14 -12   0    5.55    0.33
  14 -12   0    5.31    0.24
 -14 -12   0    6.16    0.31
  14 -12   0    5.89    0.34
  14 -12   0    5.55    0.33
  14  12   0    5.25    0.32
  14  12   0    5.48    0.32
 -14  12   0    5.58    0.34
 -14  12   0    5.57    0.30
  14  12   0    5.53    0.31
  14  12   0    5.46    0.34
  14  12   0    5.82    0.33
  14  12   0    5.33    0.32
 -14  12   0    5.34    0.29
  16 -12   0    4.07    0.28
  16 -12   0    3.39    0.26
  16 -12   0    3.98    0.28
  16 -12   0    3.30    0.26
 -16 -12   0    3.77    0.28
 -16 -12   0    3.56    0.24
  16 -12   0    3.74    0.27
  16 -12   0    3.53    0.28
  16  12   0    4.23    0.27
  16  12   0    3.43    0.26
 -16  12   0    3.97    0.29
 -16  12   0    3.22    0.16
 -16  12   0    4.10    0.24
  16  12   0    3.62    0.26
  16  12   0    3.76    0.25
  16  12   0    3.76    0.28
  16  12   0    4.23    0.30
 -16  12   0    3.81    0.24
  18 -12   0    5.47    0.34
  18 -12   0    5.66    0.35
  18 -12   0    5.40    0.34
  18 -12   0    4.83    0.31
 -18 -12   0    5.17    0.29
 -18 -12   0    5.20    0.33
  18 -12   0    4.58    0.21
  18 -12   0    5.27    0.35
  18 -12   0    5.29    0.31
  18 -12   0    4.60    0.31
 -18 -12   0    5.11    0.32
  18  12   0    4.94    0.30
  18  12   0    5.34    0.32
 -18  12   0    5.00    0.34
 -18  12   0    4.89    0.28
  18  12   0    4.97    0.35
 -18  12   0    4.67    0.29
  18  12   0    5.04    0.31
  18  12   0    4.87    0.31
  18  12   0    5.31    0.34
 -18  12   0    5.24    0.36
 -18  12   0    4.26    0.21
  20 -12   0    1.57    0.23
  20 -12   0    1.32    0.20
  20 -12   0    1.63    0.23
  20 -12   0    0.88    0.16
 -20 -12   0    1.03    0.18
  20 -12   0    1.74    0.22
  20 -12   0    1.11    0.16
  20 -12   0    1.25    0.20
 -20 -12   0    1.34    0.17
 -20 -12   0    1.52    0.22
  20  12   0    1.20    0.17
 -20  12   0    1.56    0.21
 -20  12   0    1.68    0.18
 -20  12   0    1.51    0.18
  20  12   0    1.23    0.18
  20  12   0    1.39    0.19
  20  12   0    1.09    0.18
  20  12   0    1.26    0.20
  20  12   0    1.49    0.19
 -20  12   0    0.91    0.17
 -22 -12   0    0.49    0.12
  22 -12   0    0.21    0.15
 -22 -12   0    0.36    0.13
  22 -12   0    0.41    0.11
  22 -12   0    0.61    0.16
  22 -12   0    0.37    0.10
  22 -12   0    0.39    0.14
 -22 -12   0    0.54    0.14
  22 -12   0    0.53    0.15
  22 -12   0    0.33    0.14
  22  12   0    0.31    0.12
 -22  12   0    0.69    0.17
  22  12   0    0.35    0.14
  22  12   0    0.49    0.12
 -22  12   0    0.33    0.11
  22  12   0    0.51    0.13
 -22  12   0    0.67    0.18
  22  12   0    0.39    0.14
 -22  12   0    0.53    0.11
  22  12   0    0.52    0.13
  24 -12   0    0.15    0.12
  24 -12   0   -0.03    0.12
 -24 -12   0   -0.03    0.06
 -24 -12   0   -0.02    0.10
  24 -12   0    0.04    0.07
  24 -12   0    0.05    0.11
  24 -12   0    0.06    0.08
  24 -12   0    0.04    0.10
 -24 -12   0    0.09    0.10
  24  12   0   -0.07    0.08
  24  12   0   -0.01    0.11
 -24  12   0    0.04    0.10
  24  12   0    0.14    0.13
 -24  12   0    0.07    0.06
 -24  12   0    0.01    0.07
 -24  12   0    0.08    0.10
  24  12   0    0.04    0.12
  24  12   0   -0.01    0.09
  24  12   0   -0.06    0.08
 -26 -12   0    1.98    0.25
  26 -12   0    1.80    0.26
  26 -12   0    2.48    0.30
  26 -12   0    2.11    0.21
  26 -12   0    2.12    0.26
  26 -12   0    2.25    0.25
  26 -12   0    2.08    0.27
 -26 -12   0    2.01    0.28
 -26 -12   0    1.84    0.21
  26  12   0    1.95    0.28
  26  12   0    1.82    0.22
  26  12   0    2.02    0.26
 -26  12   0    2.26    0.23
  26  12   0    1.83    0.23
 -26  12   0    2.46    0.34
 -26  12   0    1.97    0.27
  26  12   0    1.90    0.27
  28 -12   0    0.77    0.20
 -28 -12   0    0.89    0.19
  28 -12   0    1.35    0.23
  28 -12   0    1.24    0.23
  28 -12   0    0.84    0.19
 -28 -12   0    0.94    0.16
 -28 -12   0    1.16    0.21
  28 -12   0    1.04    0.16
  28  12   0    0.71    0.16
 -28  12   0    1.05    0.20
  28  12   0    0.98    0.18
  28  12   0    0.93    0.18
 -28  12   0    0.98    0.17
  28  12   0    1.04    0.25
 -28  12   0    0.65    0.25
  28  12   0    0.97    0.22
  30 -12   0    0.18    0.17
  30 -12   0    0.12    0.09
  30 -12   0    0.11    0.21
  30 -12   0   -0.10    0.09
  30 -12   0    0.26    0.15
 -30 -12   0    0.00    0.16
 -30  12   0    0.11    0.10
  30  12   0    0.04    0.11
  30  12   0    0.30    0.15
  30  12   0    0.20    0.18
 -30  12   0    0.08    0.14
  30  12   0   -0.10    0.08
 -30  12   0    0.15    0.14
 -32 -12   0    1.28    0.25
 -32 -12   0    1.20    0.23
  32 -12   0    1.39    0.23
  32 -12   0    1.53    0.33
  32 -12   0    1.92    0.29
  32  12   0    1.34    0.21
  32  12   0    1.39    0.27
 -32  12   0    1.49    0.33
  32  12   0    2.07    0.32
 -32  12   0    1.47    0.26
 -32  12   0    1.92    0.32
 -34 -12   0    0.40    0.14
  34 -12   0    0.42    0.19
  34 -12   0    0.28    0.15
  34 -12   0    0.18    0.14
 -34 -12   0    0.51    0.18
  34  12   0    0.39    0.20
 -34  12   0   -0.01    0.13
 -34  12   0    0.50    0.15
  34  12   0    0.13    0.12
  34  12   0    0.24    0.15
 -34  12   0    0.76    0.21
 -36 -12   0    0.43    0.17
  36 -12   0    0.40    0.15
  36 -12   0    0.70    0.22
  36 -12   0    0.55    0.19
  36  12   0    0.33    0.22
 -36  12   0    0.29    0.14
 -36  12   0    0.52    0.16
  36  12   0    0.63    0.20
  36  12   0    0.45    0.15
   1 -13   0   15.07    0.64
  -1 -13   0   15.93    0.64
   1 -13   0   15.83    0.64
   1 -13   0   16.02    0.64
   1 -13   0   15.74    0.63
  -1 -13   0   16.09    0.62
  -1 -13   0   16.76    0.65
   1 -13   0   16.37    0.61
   1 -13   0   15.53    0.61
   1 -13   0   16.06    0.62
   1 -13   0   15.89    0.64
  -1 -13   0   16.28    0.63
  -1 -13   0   16.41    0.64
  -1 -13   0   15.69    0.64
   1  13   0   15.84    0.61
  -1  13   0   15.89    0.66
   1  13   0   14.93    0.64
  -1  13   0   15.66    0.62
   1  13   0   15.91    0.66
  -1  13   0   15.80    0.64
  -1  13   0   16.10    0.60
   1  13   0   15.39    0.60
  -3 -13   0    8.76    0.41
   3 -13   0    8.64    0.39
   3 -13   0    9.12    0.42
   3 -13   0    8.67    0.41
  -3 -13   0    8.71    0.41
   3 -13   0    8.79    0.41
   3 -13   0    8.86    0.41
  -3 -13   0    9.18    0.40
  -3 -13   0    8.21    0.40
  -3 -13   0    8.94    0.40
   3 -13   0    8.50    0.40
   3 -13   0    8.42    0.38
   3 -13   0    8.31    0.37
  -3 -13   0    8.94    0.42
  -3  13   0    8.95    0.41
  -3  13   0    8.43    0.38
   3  13   0    8.72    0.38
  -3  13   0    8.78    0.40
   3  13   0    8.50    0.38
   3  13   0    8.83    0.43
  -3  13   0    8.39    0.42
   5 -13   0    1.37    0.14
  -5 -13   0    1.77    0.19
  -5 -13   0    1.62    0.16
   5 -13   0    1.51    0.13
  -5 -13   0    1.46    0.16
  -5 -13   0    1.43    0.16
   5 -13   0    1.56    0.19
  -5 -13   0    1.82    0.20
   5 -13   0    1.45    0.17
  -5 -13   0    1.14    0.15
   5 -13   0    1.42    0.17
   5 -13   0    1.30    0.16
  -5  13   0    0.96    0.15
  -5  13   0    1.39    0.15
  -5  13   0    1.67    0.17
   5  13   0    1.51    0.14
  -5  13   0    1.67    0.18
   5  13   0    1.19    0.14
   5  13   0    1.79    0.20
  -7 -13   0   43.42    1.50
   7 -13   0   41.31    1.48
  -7 -13   0   43.83    1.49
  -7 -13   0   42.80    1.50
  -7 -13   0   42.58    1.51
   7 -13   0   41.29    1.42
   7 -13   0   42.82    1.50
   7 -13   0   43.29    1.49
   7 -13   0   42.81    1.50
  -7 -13   0   43.53    1.49
   7 -13   0   42.17    1.44
   7 -13   0   41.87    1.51
  -7 -13   0   41.93    1.47
   7  13   0   42.76    1.47
   7  13   0   42.49    1.50
  -7  13   0   42.35    1.51
   7  13   0   41.81    1.44
  -7  13   0   42.99    1.50
  -7  13   0   43.60    1.49
   9 -13   0    9.70    0.47
   9 -13   0    9.71    0.39
  -9 -13   0   10.12    0.47
   9 -13   0    9.47    0.46
  -9 -13   0   11.14    0.47
   9 -13   0    9.48    0.40
  -9 -13   0    8.91    0.44
   9 -13   0   10.59    0.46
  -9 -13   0    9.59    0.45
   9 -13   0    9.77    0.45
   9 -13   0   10.00    0.47
  -9 -13   0    9.46    0.44
   9  13   0    9.73    0.41
  -9  13   0    9.59    0.47
  -9  13   0    9.66    0.44
   9  13   0   10.00    0.47
  -9  13   0    9.56    0.46
   9  13   0   10.12    0.44
  -9  13   0    9.55    0.41
   9  13   0    9.70    0.47
  11 -13   0   63.05    2.09
  11 -13   0   63.23    2.21
  11 -13   0   63.98    2.18
  11 -13   0   65.28    2.18
  11 -13   0   63.66    2.11
 -11 -13   0   64.92    2.20
  11 -13   0   65.32    2.20
 -11 -13   0   63.02    2.16
  11 -13   0   63.67    2.19
 -11 -13   0   64.99    2.17
  11 -13   0   62.07    2.21
  11  13   0   64.25    2.17
  11  13   0   65.15    2.19
  11  13   0   61.92    2.20
  11  13   0   63.74    2.12
 -11  13   0   61.81    2.13
 -11  13   0   66.59    2.17
  11  13   0   65.36    2.17
 -11  13   0   65.89    2.21
  13 -13   0   33.68    1.21
  13 -13   0   31.63    1.18
  13 -13   0   30.53    1.08
  13 -13   0   31.15    1.17
 -13 -13   0   31.57    1.15
  13 -13   0   32.20    1.17
  13 -13   0   31.06    1.18
  13 -13   0   32.74    1.20
 -13 -13   0   31.32    1.14
 -13 -13   0   30.53    1.18
  13  13   0   32.15    1.16
 -13  13   0   30.69    1.12
  13  13   0   32.17    1.20
  13  13   0   31.77    1.14
  13  13   0   31.32    1.17
 -13  13   0   31.76    1.15
  13  13   0   32.76    1.16
  13  13   0   31.93    1.11
 -13  13   0   31.74    1.20
  13  13   0   31.77    1.17
  15 -13   0   39.36    1.44
  15 -13   0   40.25    1.45
  15 -13   0   37.24    1.32
  15 -13   0   40.62    1.45
 -15 -13   0   38.85    1.40
  15 -13   0   43.73    1.69
  15 -13   0   39.04    1.45
  15  13   0   37.82    1.71
 -15  13   0   40.36    1.46
  15  13   0   38.32    1.42
 -15  13   0   39.49    1.39
  15  13   0   39.57    1.42
 -15  13   0   39.02    1.39
  15  13   0   40.47    1.42
  15  13   0   39.97    1.42
  17 -13   0   13.18    0.60
  17 -13   0   12.39    0.60
  17 -13   0   12.21    0.57
  17 -13   0   12.53    0.59
  17 -13   0   11.74    0.58
 -17 -13   0   12.67    0.55
  17 -13   0   12.28    0.60
 -17 -13   0   13.02    0.60
  17  13   0   12.63    0.57
  17  13   0   12.10    0.60
 -17  13   0   12.33    0.54
  17  13   0   12.83    0.55
  17  13   0   12.24    0.58
 -17  13   0   12.59    0.61
 -17  13   0   12.44    0.60
  17  13   0   12.85    0.57
  17  13   0   12.81    0.58
 -17  13   0   12.52    0.54
  19 -13   0    1.73    0.22
  19 -13   0    2.61    0.29
  19 -13   0    1.96    0.23
  19 -13   0    1.88    0.23
  19 -13   0    1.72    0.20
 -19 -13   0    1.87    0.18
 -19 -13   0    1.90    0.24
  19 -13   0    1.93    0.23
  19 -13   0    1.87    0.26
 -19  13   0    2.64    0.29
  19  13   0    1.65    0.22
  19  13   0    1.98    0.23
  19  13   0    1.88    0.23
  19  13   0    1.95    0.22
  19  13   0    1.73    0.22
  19  13   0    1.66    0.21
 -19  13   0    2.16    0.26
 -19  13   0    1.86    0.18
 -19  13   0    1.83    0.17
  21 -13   0    3.86    0.31
  21 -13   0    3.70    0.29
  21 -13   0    3.54    0.31
  21 -13   0    3.87    0.27
 -21 -13   0    3.90    0.31
 -21 -13   0    3.92    0.26
  21 -13   0    3.82    0.31
  21 -13   0    3.52    0.31
  21 -13   0    3.39    0.27
  21  13   0    3.89    0.28
 -21  13   0    3.90    0.33
  21  13   0    3.65    0.29
 -21  13   0    4.11    0.24
 -21  13   0    3.95    0.32
  21  13   0    3.53    0.31
  21  13   0    3.82    0.33
 -21  13   0    3.83    0.26
  21  13   0    3.62    0.27
  23 -13   0    5.14    0.33
 -23 -13   0    5.32    0.33
  23 -13   0    5.83    0.41
  23 -13   0    5.55    0.39
  23 -13   0    5.91    0.40
 -23 -13   0    5.57    0.38
  23 -13   0    5.87    0.39
  23 -13   0    4.54    0.38
  23 -13   0    4.55    0.35
 -23  13   0    5.50    0.30
 -23  13   0    5.57    0.41
  23  13   0    5.52    0.38
  23  13   0    5.44    0.40
 -23  13   0    5.84    0.40
  23  13   0    5.67    0.35
  23  13   0    6.25    0.41
  23  13   0    5.55    0.35
  23  13   0    5.23    0.34
  25 -13   0   14.31    0.72
  25 -13   0   14.25    0.69
  25 -13   0   14.24    0.66
  25 -13   0   15.00    0.72
 -25 -13   0   14.49    0.64
  25 -13   0   14.92    0.66
  25 -13   0   14.95    0.73
 -25 -13   0   14.71    0.71
  25  13   0   15.14    0.67
 -25  13   0   15.03    0.76
  25  13   0   15.04    0.69
 -25  13   0   15.13    0.61
 -25  13   0   14.93    0.66
  25  13   0   14.83    0.66
  25  13   0   15.62    0.75
 -25  13   0   15.22    0.73
  25  13   0   14.04    0.72
  27 -13   0   10.05    0.58
 -27 -13   0    9.03    0.46
  27 -13   0    9.06    0.54
  27 -13   0    9.45    0.49
 -27 -13   0   10.02    0.55
  27 -13   0    9.37    0.49
  27 -13   0    9.33    0.55
  27 -13   0    7.91    0.56
 -27  13   0    9.39    0.49
  27  13   0    9.73    0.49
 -27  13   0    9.95    0.56
  27  13   0    9.29    0.56
  27  13   0    9.25    0.63
  27  13   0    9.45    0.49
  27  13   0    9.30    0.51
 -27  13   0    8.92    0.66
  29 -13   0    2.78    0.35
  29 -13   0    2.51    0.24
  29 -13   0    2.80    0.24
 -29 -13   0    2.36    0.30
  29 -13   0    2.65    0.38
  29 -13   0    2.43    0.39
 -29  13   0    2.59    0.35
 -29  13   0    2.26    0.24
  29  13   0    2.31    0.37
  29  13   0    2.38    0.25
 -29  13   0    3.06    0.36
  29  13   0    3.12    0.33
  29  13   0    2.77    0.27
  29  13   0    3.26    0.48
  31 -13   0    3.23    0.28
 -31 -13   0    3.93    0.34
  31 -13   0    3.76    0.38
  31 -13   0    2.74    0.42
  31 -13   0    4.27    0.34
  31  13   0    4.14    0.39
 -31  13   0    3.79    0.38
  31  13   0    3.99    0.38
  31  13   0    4.11    0.32
 -31  13   0    4.13    0.37
 -31  13   0    3.93    0.31
  33 -13   0    2.38    0.29
 -33 -13   0    1.91    0.28
  33 -13   0    2.17    0.34
  33 -13   0    2.80    0.33
  33  13   0    2.45    0.28
 -33  13   0    2.71    0.34
  33  13   0    2.47    0.34
 -33  13   0    2.63    0.30
  33  13   0    2.43    0.34
 -33  13   0    2.19    0.34
 -35 -13   0    1.97    0.29
  35 -13   0    2.16    0.30
  35 -13   0    2.27    0.32
  35 -13   0    2.10    0.31
  35  13   0    1.95    0.30
  35  13   0    2.20    0.33
  35  13   0    2.07    0.26
 -35  13   0    2.00    0.30
 -35  13   0    1.69    0.25
   0 -14   0   48.41    1.64
   0 -14   0   47.91    1.66
   0 -14   0   47.42    1.68
   0 -14   0   48.76    1.67
   0 -14   0   48.61    1.68
   0 -14   0   49.21    1.65
   0 -14   0   49.01    1.68
   0  14   0   46.53    1.64
   0  14   0   47.62    1.69
   0  14   0   48.97    1.63
   0  14   0   47.74    1.68
   2 -14   0    9.42    0.41
   2 -14   0    9.65    0.45
  -2 -14   0    9.72    0.43
  -2 -14   0    9.25    0.41
  -2 -14   0    8.74    0.43
  -2 -14   0    8.95    0.43
  -2 -14   0    9.06    0.43
   2 -14   0    9.23    0.44
   2 -14   0    8.37    0.43
  -2 -14   0    8.89    0.44
   2 -14   0    9.42    0.42
   2 -14   0    8.31    0.43
   2 -14   0    9.49    0.40
   2 -14   0    9.04    0.42
   2  14   0    9.11    0.45
  -2  14   0    8.99    0.45
   2  14   0    9.03    0.40
  -2  14   0    9.03    0.39
   2  14   0    8.75    0.39
  -2  14   0    9.37    0.42
  -2  14   0    9.07    0.44
   2  14   0    9.17    0.44
   4 -14   0   22.28    0.90
   4 -14   0   23.68    0.91
   4 -14   0   24.02    0.89
  -4 -14   0   24.74    0.89
  -4 -14   0   23.37    0.90
   4 -14   0   24.66    0.90
   4 -14   0   23.95    0.92
  -4 -14   0   24.20    0.91
   4 -14   0   24.08    0.91
  -4 -14   0   23.53    0.90
   4 -14   0   23.47    0.85
   4 -14   0   23.82    0.87
  -4 -14   0   23.35    0.91
  -4 -14   0   23.05    0.89
   4  14   0   24.28    0.87
   4  14   0   23.47    0.92
  -4  14   0   23.14    0.89
   4  14   0   23.42    0.86
  -4  14   0   23.02    0.92
  -4  14   0   23.08    0.90
  -4  14   0   24.43    0.85
   6 -14   0    6.21    0.30
  -6 -14   0    6.19    0.33
  -6 -14   0    6.60    0.35
  -6 -14   0    5.99    0.33
   6 -14   0    6.30    0.35
   6 -14   0    5.91    0.34
   6 -14   0    6.25    0.29
   6 -14   0    6.67    0.35
   6 -14   0    6.39    0.33
   6 -14   0    6.67    0.34
  -6 -14   0    6.22    0.34
  -6 -14   0    6.20    0.34
  -6 -14   0    5.91    0.33
   6  14   0    6.15    0.30
  -6  14   0    5.86    0.34
   6  14   0    6.16    0.32
  -6  14   0    5.90    0.35
  -6  14   0    5.39    0.32
   6  14   0    6.48    0.36
   8 -14   0    3.90    0.28
   8 -14   0    4.82    0.30
   8 -14   0    4.74    0.28
  -8 -14   0    4.43    0.30
   8 -14   0    4.56    0.23
   8 -14   0    4.57    0.28
  -8 -14   0    4.92    0.28
  -8 -14   0    4.79    0.29
  -8 -14   0    4.63    0.29
   8 -14   0    4.49    0.30
   8 -14   0    4.40    0.24
  -8 -14   0    4.68    0.28
  -8 -14   0    4.40    0.29
  -8  14   0    4.27    0.30
  -8  14   0    4.61    0.28
   8  14   0    4.64    0.27
   8  14   0    4.69    0.31
  -8  14   0    4.70    0.25
   8  14   0    4.21    0.24
  -8  14   0    4.74    0.30
 -10 -14   0    7.13    0.39
 -10 -14   0    7.27    0.38
  10 -14   0    7.02    0.30
 -10 -14   0    7.49    0.37
 -10 -14   0    6.92    0.37
  10 -14   0    6.53    0.31
  10 -14   0    7.02    0.37
 -10 -14   0    7.59    0.37
  10 -14   0    7.09    0.37
  10 -14   0    7.20    0.40
  10 -14   0    7.21    0.39
  10 -14   0    7.56    0.40
 -10  14   0    6.57    0.39
 -10  14   0    6.79    0.33
  10  14   0    6.53    0.36
  10  14   0    6.74    0.33
 -10  14   0    7.05    0.39
  10  14   0    7.37    0.40
 -10  14   0    7.41    0.37
  10  14   0    6.53    0.38
  12 -14   0   13.20    0.53
 -12 -14   0   13.77    0.63
 -12 -14   0   14.64    0.60
  12 -14   0   13.43    0.62
  12 -14   0   14.51    0.65
 -12 -14   0   13.95    0.66
  12 -14   0   13.92    0.63
  12 -14   0   13.86    0.61
  12 -14   0   14.06    0.63
  12 -14   0   13.82    0.51
 -12 -14   0   14.42    0.61
  12 -14   0   13.20    0.64
 -12  14   0   14.25    0.56
  12  14   0   13.29    0.62
 -12  14   0   14.26    0.59
 -12  14   0   14.15    0.63
  12  14   0   12.96    0.61
  12  14   0   13.99    0.60
  12  14   0   13.78    0.55
 -14 -14   0   12.52    0.56
  14 -14   0   13.23    0.60
  14 -14   0   12.62    0.60
  14 -14   0   12.15    0.61
  14 -14   0   12.96    0.59
  14 -14   0   13.61    0.59
 -14 -14   0   12.69    0.56
 -14 -14   0   14.03    0.61
  14 -14   0   13.20    0.61
  14 -14   0   12.05    0.48
  14  14   0   12.69    0.58
  14  14   0   13.60    0.59
 -14  14   0   11.53    0.63
 -14  14   0   12.49    0.53
 -14  14   0   13.84    0.57
  14  14   0   12.31    0.52
  14  14   0   12.22    0.57
  14  14   0   13.62    0.62
  16 -14   0    1.36    0.20
  16 -14   0    1.40    0.20
  16 -14   0    1.62    0.23
  16 -14   0    1.45    0.21
  16 -14   0    1.49    0.21
 -16 -14   0    1.08    0.17
 -16 -14   0    2.06    0.23
 -16 -14   0    1.53    0.19
  16 -14   0    1.35    0.11
  16  14   0    1.81    0.22
 -16  14   0    1.69    0.19
  16  14   0    1.51    0.16
  16  14   0    1.82    0.24
  16  14   0    1.39    0.21
  16  14   0    1.28    0.17
 -16  14   0    1.42    0.15
  16  14   0    1.54    0.20
  16  14   0    1.27    0.19
 -16  14   0    1.45    0.21
  18 -14   0    1.53    0.17
  18 -14   0    1.10    0.18
  18 -14   0    1.39    0.22
  18 -14   0    1.52    0.21
  18 -14   0    1.13    0.19
 -18 -14   0    0.96    0.17
  18 -14   0    1.12    0.18
 -18 -14   0    1.48    0.18
  18 -14   0    0.94    0.20
 -18  14   0    1.96    0.21
  18  14   0    1.06    0.19
  18  14   0    1.29    0.18
  18  14   0    1.26    0.20
 -18  14   0    1.40    0.17
 -18  14   0    1.47    0.22
 -18  14   0    1.38    0.22
  18  14   0    1.32    0.19
  18  14   0    1.31    0.19
  20 -14   0    0.52    0.16
 -20 -14   0    0.66    0.15
  20 -14   0    0.75    0.16
  20 -14   0    0.73    0.16
 -20 -14   0    0.65    0.12
  20 -14   0    0.43    0.13
  20 -14   0    0.53    0.14
  20 -14   0    0.68    0.19
  20 -14   0    0.65    0.14
 -20  14   0    0.82    0.14
  20  14   0    0.67    0.15
  20  14   0    0.64    0.14
 -20  14   0    0.58    0.12
  20  14   0    0.70    0.17
  20  14   0    0.74    0.14
  20  14   0    0.70    0.15
 -20  14   0    0.61    0.17
  20  14   0    0.55    0.16
 -20  14   0    0.74    0.17
  22 -14   0    2.96    0.28
  22 -14   0    3.22    0.30
 -22 -14   0    3.25    0.25
  22 -14   0    3.31    0.28
  22 -14   0    3.15    0.31
  22 -14   0    3.35    0.26
 -22 -14   0    3.33    0.30
  22 -14   0    3.17    0.30
  22 -14   0    3.46    0.30
  22  14   0    3.32    0.28
  22  14   0    3.09    0.30
 -22  14   0    2.84    0.31
 -22  14   0    3.11    0.24
  22  14   0    3.47    0.27
  22  14   0    2.99    0.27
 -22  14   0    3.30    0.23
  22  14   0    3.46    0.33
 -22  14   0    3.60    0.33
  24 -14   0    3.23    0.28
  24 -14   0    3.49    0.31
  24 -14   0    2.93    0.30
  24 -14   0    2.90    0.25
  24 -14   0    3.00    0.29
  24 -14   0    3.34    0.32
 -24 -14   0    2.72    0.23
 -24 -14   0    3.35    0.30
  24 -14   0    2.99    0.29
  24  14   0    2.49    0.26
 -24  14   0    3.26    0.23
 -24  14   0    2.83    0.25
  24  14   0    2.75    0.28
 -24  14   0    3.17    0.31
 -24  14   0    3.39    0.34
  24  14   0    3.27    0.34
  24  14   0    2.80    0.29
  24  14   0    2.83    0.26
  26 -14   0    2.44    0.32
  26 -14   0    2.43    0.32
  26 -14   0    2.46    0.23
  26 -14   0    2.61    0.31
  26 -14   0    2.39    0.25
 -26 -14   0    2.67    0.32
 -26 -14   0    2.22    0.22
  26  14   0    2.50    0.27
  26  14   0    2.93    0.36
 -26  14   0    2.82    0.34
 -26  14   0    2.73    0.25
  26  14   0    2.66    0.31
 -26  14   0    2.64    0.20
  26  14   0    2.46    0.28
 -26  14   0    3.79    0.59
  28 -14   0    1.66    0.29
 -28 -14   0    2.64    0.28
  28 -14   0    1.92    0.29
  28 -14   0    1.73    0.23
  28 -14   0    1.79    0.27
  28  14   0    1.79    0.27
 -28  14   0    1.88    0.24
  28  14   0    1.62    0.22
 -28  14   0    1.50    0.27
  28  14   0    1.72    0.29
  28  14   0    1.47    0.24
 -28  14   0    1.82    0.28
  28  14   0    2.59    0.40
  30 -14   0    8.58    0.47
 -30 -14   0    9.53    0.56
  30 -14   0    8.87    0.52
  30 -14   0    9.18    0.58
  30  14   0    8.87    0.62
  30  14   0    9.15    0.58
 -30  14   0    9.52    0.61
  30  14   0    8.69    0.49
 -30  14   0    9.93    0.57
 -30  14   0    9.63    0.51
  30  14   0    9.49    0.58
  32 -14   0    2.28    0.30
  32 -14   0    1.87    0.27
 -32 -14   0    1.33    0.23
  32 -14   0    2.13    0.30
  32  14   0    1.53    0.23
 -32  14   0    1.55    0.29
 -32  14   0    1.29    0.24
  32  14   0    2.05    0.32
 -32  14   0    1.52    0.31
  32  14   0    1.85    0.29
  34 -14   0    0.73    0.23
  34 -14   0    0.60    0.21
 -34 -14   0    0.71    0.19
  34 -14   0    0.81    0.21
  34  14   0    0.78    0.19
 -34  14   0    0.41    0.19
 -34  14   0    0.48    0.18
  34  14   0    0.67    0.19
 -34  14   0    0.22    0.14
  34  14   0    1.13    0.23
 -36 -14   0    1.62    0.24
 -36 -14   0    1.90    0.32
  36 -14   0    1.02    0.20
 -36 -14   0    2.04    0.41
  36 -14   0    1.16    0.24
 -36  14   0    1.67    0.33
  36  14   0    1.19    0.27
  36  14   0    1.38    0.26
  -1 -15   0    2.27    0.19
   1 -15   0    2.05    0.17
  -1 -15   0    2.08    0.20
   1 -15   0    1.75    0.17
  -1 -15   0    2.07    0.20
  -1 -15   0    2.21    0.20
   1 -15   0    1.77    0.18
   1 -15   0    2.43    0.21
  -1 -15   0    1.99    0.18
   1 -15   0    1.82    0.17
  -1 -15   0    2.05    0.20
  -1 -15   0    2.18    0.18
   1 -15   0    2.11    0.20
   1 -15   0    1.99    0.19
   1 -15   0    1.99    0.19
  -1  15   0    2.06    0.19
   1  15   0    2.03    0.20
  -1  15   0    1.99    0.20
   1  15   0    1.88    0.17
   1  15   0    1.88    0.23
  -1  15   0    1.74    0.21
  -1  15   0    2.06    0.16
   1  15   0    2.01    0.16
   3 -15   0    4.59    0.29
  -3 -15   0    4.40    0.26
   3 -15   0    4.63    0.29
   3 -15   0    4.30    0.26
  -3 -15   0    4.18    0.28
  -3 -15   0    4.32    0.28
  -3 -15   0    4.15    0.27
   3 -15   0    4.49    0.29
   3 -15   0    4.49    0.26
  -3 -15   0    5.35    0.30
   3 -15   0    4.48    0.30
  -3 -15   0    4.82    0.30
   3 -15   0    4.58    0.28
   3 -15   0    4.22    0.24
  -3  15   0    4.08    0.27
   3  15   0    4.52    0.26
   3  15   0    4.36    0.30
  -3  15   0    4.46    0.24
  -3  15   0    5.05    0.32
   3  15   0    4.11    0.30
  -3  15   0    3.86    0.28
   3  15   0    4.06    0.25
   5 -15   0    6.60    0.31
   5 -15   0    6.33    0.37
  -5 -15   0    6.81    0.37
  -5 -15   0    6.92    0.36
   5 -15   0    6.66    0.35
   5 -15   0    6.27    0.35
   5 -15   0    6.42    0.37
  -5 -15   0    6.45    0.37
  -5 -15   0    6.88    0.37
  -5 -15   0    7.00    0.37
   5 -15   0    6.81    0.38
  -5 -15   0    7.01    0.36
   5 -15   0    6.45    0.32
   5  15   0    6.73    0.38
  -5  15   0    6.70    0.39
   5  15   0    6.57    0.33
   5  15   0    7.19    0.34
  -5  15   0    7.25    0.37
  -5  15   0    7.02    0.32
  -5  15   0    6.31    0.36
  -7 -15   0    0.04    0.07
   7 -15   0    0.01    0.05
  -7 -15   0   -0.01    0.06
   7 -15   0    0.08    0.08
   7 -15   0    0.07    0.05
   7 -15   0   -0.05    0.08
  -7 -15   0    0.03    0.08
   7 -15   0    0.11    0.10
  -7 -15   0   -0.07    0.06
   7 -15   0    0.08    0.08
  -7 -15   0    0.00    0.07
   7 -15   0    0.09    0.08
  -7 -15   0    0.03    0.08
   7  15   0   -0.03    0.05
  -7  15   0   -0.13    0.07
  -7  15   0   -0.01    0.07
  -7  15   0   -0.03    0.09
   7  15   0    0.13    0.10
   7  15   0   -0.02    0.07
  -7  15   0   -0.03    0.04
  -9 -15   0    0.84    0.15
  -9 -15   0    0.60    0.15
   9 -15   0    0.74    0.14
   9 -15   0    0.86    0.16
  -9 -15   0    0.79    0.18
   9 -15   0    1.02    0.23
   9 -15   0    0.82    0.12
  -9 -15   0    0.77    0.13
  -9 -15   0    0.63    0.14
  -9 -15   0    0.68    0.13
   9 -15   0    0.74    0.19
   9 -15   0    0.79    0.15
   9  15   0    0.77    0.16
   9  15   0    0.69    0.11
  -9  15   0    0.46    0.14
  -9  15   0    0.71    0.11
  -9  15   0    0.84    0.15
   9  15   0    0.85    0.14
  -9  15   0    0.71    0.14
 -11 -15   0    0.40    0.11
  11 -15   0    0.15    0.10
 -11 -15   0    0.28    0.11
  11 -15   0    0.32    0.11
 -11 -15   0    0.20    0.11
  11 -15   0    0.34    0.07
 -11 -15   0    0.23    0.10
  11 -15   0    0.41    0.11
  11 -15   0    0.13    0.11
 -11 -15   0    0.35    0.11
  11 -15   0    0.29    0.07
  11 -15   0    0.29    0.12
  11 -15   0    0.39    0.13
 -11 -15   0    0.36    0.09
  11  15   0    0.26    0.09
  11  15   0    0.35    0.12
 -11  15   0    0.45    0.14
 -11  15   0    0.21    0.08
 -11  15   0    0.24    0.11
  11  15   0    0.38    0.12
 -13 -15   0    2.90    0.23
  13 -15   0    2.32    0.16
  13 -15   0    2.68    0.26
  13 -15   0    2.55    0.25
 -13 -15   0    2.79    0.25
 -13 -15   0    2.32    0.23
 -13 -15   0    2.68    0.25
  13 -15   0    2.72    0.26
  13 -15   0    3.00    0.25
  13 -15   0    2.63    0.23
 -13 -15   0    2.66    0.23
  13 -15   0    2.43    0.28
  13  15   0    2.46    0.25
 -13  15   0    2.60    0.26
  13  15   0    3.02    0.20
  13  15   0    2.81    0.24
  13  15   0    2.68    0.26
 -13  15   0    2.51    0.22
 -13  15   0    2.58    0.20
  15 -15   0    0.36    0.14
  15 -15   0    0.36    0.07
 -15 -15   0    0.48    0.12
  15 -15   0    0.44    0.11
 -15 -15   0    0.94    0.17
  15 -15   0    0.47    0.13
 -15 -15   0    0.49    0.12
  15 -15   0    0.35    0.14
  15 -15   0    0.54    0.13
  15 -15   0    0.67    0.17
  15  15   0    0.40    0.14
 -15  15   0    0.60    0.11
 -15  15   0    0.54    0.15
  15  15   0    0.32    0.12
  15  15   0    0.54    0.23
  15  15   0    0.44    0.10
 -15  15   0    0.52    0.12
  17 -15   0    0.96    0.19
  17 -15   0    0.86    0.18
 -17 -15   0    0.74    0.14
  17 -15   0    0.53    0.14
  17 -15   0    0.76    0.16
  17 -15   0    0.73    0.09
  17 -15   0    0.83    0.17
 -17 -15   0    0.58    0.13
 -17 -15   0    0.40    0.13
  17 -15   0    0.72    0.17
 -17  15   0    0.64    0.14
  17  15   0    0.88    0.18
  17  15   0    0.82    0.17
  17  15   0    0.75    0.12
  17  15   0    0.74    0.16
  17  15   0    0.67    0.16
 -17  15   0    0.51    0.16
  17  15   0    0.94    0.15
 -17  15   0    0.88    0.19
 -17  15   0    0.76    0.13
  19 -15   0    0.19    0.11
  19 -15   0    0.27    0.12
  19 -15   0    0.40    0.13
  19 -15   0    0.46    0.13
  19 -15   0    0.41    0.15
 -19 -15   0    0.34    0.14
 -19 -15   0    0.32    0.13
  19 -15   0    0.28    0.13
  19 -15   0    0.31    0.12
 -19 -15   0    0.35    0.13
 -19  15   0    0.40    0.15
  19  15   0    0.36    0.12
 -19  15   0    0.33    0.14
  19  15   0    0.33    0.11
 -19  15   0    0.38    0.12
 -19  15   0    0.39    0.10
  19  15   0    0.38    0.14
  19  15   0    0.44    0.14
  19  15   0    0.33    0.10
  19  15   0    0.20    0.11
  19  15   0    0.46    0.17
  21 -15   0    0.06    0.09
  21 -15   0    0.11    0.11
 -21 -15   0    0.06    0.11
  21 -15   0    0.06    0.10
 -21 -15   0    0.18    0.11
 -21 -15   0   -0.05    0.07
  21 -15   0    0.07    0.13
  21 -15   0    0.10    0.10
 -21  15   0    0.03    0.12
 -21  15   0    0.25    0.09
  21  15   0    0.11    0.11
  21  15   0    0.04    0.13
  21  15   0   -0.07    0.10
 -21  15   0    0.03    0.09
  21  15   0    0.05    0.10
 -21  15   0   -0.09    0.06
  21  15   0   -0.05    0.10
  23 -15   0    0.29    0.11
  23 -15   0    0.13    0.12
  23 -15   0    0.12    0.13
  23 -15   0    0.06    0.12
 -23 -15   0    0.22    0.11
 -23 -15   0    0.10    0.11
  23 -15   0    0.25    0.14
  23 -15   0    0.22    0.11
 -23  15   0    0.24    0.09
 -23  15   0    0.32    0.10
  23  15   0    0.10    0.13
  23  15   0    0.31    0.14
  23  15   0    0.17    0.12
 -23  15   0    0.00    0.13
 -23  15   0    0.01    0.12
  23  15   0    0.06    0.11
  23  15   0   -0.01    0.10
 -25 -15   0   -0.05    0.07
  25 -15   0   -0.13    0.11
  25 -15   0    0.06    0.13
  25 -15   0   -0.04    0.09
  25 -15   0    0.09    0.09
 -25 -15   0    0.14    0.14
  25 -15   0    0.12    0.12
  25 -15   0   -0.08    0.10
  25 -15   0    0.04    0.11
 -25  15   0    0.10    0.09
  25  15   0   -0.02    0.11
 -25  15   0    0.17    0.17
  25  15   0    0.14    0.12
  25  15   0    0.23    0.12
 -25  15   0    0.05    0.08
  25  15   0    0.05    0.15
  25  15   0    0.08    0.14
 -25  15   0    0.13    0.25
 -27 -15   0    0.34    0.24
  27 -15   0    0.02    0.12
  27 -15   0    0.06    0.10
  27 -15   0    0.02    0.14
  27 -15   0    0.23    0.13
  27  15   0   -0.12    0.12
 -27  15   0    0.20    0.11
  27  15   0    0.19    0.14
  27  15   0    0.20    0.18
 -27  15   0    0.19    0.15
  27  15   0    0.09    0.11
 -29 -15   0    0.87    0.20
  29 -15   0    0.63    0.19
  29 -15   0    0.44    0.14
  29 -15   0    0.85    0.19
 -29  15   0    0.59    0.20
 -29  15   0    0.69    0.19
  29  15   0    0.65    0.16
  29  15   0    0.43    0.19
 -29  15   0    0.65    0.16
  29  15   0    0.78    0.22
  29  15   0    0.67    0.16
  31 -15   0    1.58    0.29
  31 -15   0    1.68    0.25
 -31 -15   0    2.15    0.30
 -31 -15   0    1.68    0.25
  31 -15   0    1.26    0.25
  31  15   0    1.43    0.28
 -31  15   0    1.80    0.30
  31  15   0    1.74    0.28
 -31  15   0    1.04    0.24
  31  15   0    1.68    0.23
  33 -15   0    1.22    0.26
  33 -15   0    0.79    0.24
  33 -15   0    0.57    0.18
 -33 -15   0    0.76    0.21
 -33 -15   0    0.71    0.19
  33  15   0    0.96    0.26
 -33  15   0    0.91    0.22
  33  15   0    0.74    0.18
 -33  15   0    0.59    0.24
  33  15   0    1.03    0.23
  35 -15   0    0.78    0.19
 -35 -15   0    1.07    0.21
 -35 -15   0    0.65    0.22
  35 -15   0    0.65    0.27
  35 -15   0    0.58    0.23
  35  15   0    0.74    0.21
 -35  15   0    1.11    0.25
  35  15   0    0.70    0.21
   0 -16   0    0.93    0.16
   0 -16   0    1.36    0.17
   0 -16   0    0.92    0.16
   0 -16   0    0.99    0.16
   0 -16   0    1.37    0.19
   0 -16   0    1.10    0.15
   0 -16   0    1.06    0.15
   0 -16   0    1.02    0.16
   0  16   0    1.29    0.15
   0  16   0    1.33    0.21
   0  16   0    1.44    0.18
   0  16   0    1.39    0.21
  -2 -16   0    3.83    0.27
  -2 -16   0    3.24    0.23
  -2 -16   0    3.05    0.27
  -2 -16   0    3.53    0.26
   2 -16   0    3.62    0.26
  -2 -16   0    3.23    0.25
   2 -16   0    3.26    0.26
   2 -16   0    3.35    0.22
   2 -16   0    3.43    0.23
   2 -16   0    2.98    0.23
  -2 -16   0    3.06    0.22
   2 -16   0    2.79    0.26
   2 -16   0    3.46    0.26
  -2 -16   0    3.51    0.26
   2 -16   0    4.00    0.27
   2  16   0    3.25    0.23
   2  16   0    3.07    0.27
  -2  16   0    3.18    0.26
  -2  16   0    3.21    0.21
  -2  16   0    3.16    0.32
  -2  16   0    3.05    0.24
   2  16   0    3.44    0.22
   2  16   0    3.14    0.28
   4 -16   0    5.93    0.35
   4 -16   0    5.86    0.38
   4 -16   0    5.74    0.32
  -4 -16   0    5.83    0.33
   4 -16   0    5.81    0.30
  -4 -16   0    5.42    0.34
   4 -16   0    6.23    0.33
  -4 -16   0    6.51    0.37
   4 -16   0    6.32    0.36
  -4 -16   0    5.62    0.34
  -4 -16   0    6.31    0.36
   4  16   0    6.05    0.37
  -4  16   0    6.11    0.30
   4  16   0    5.96    0.32
   4  16   0    5.94    0.44
  -4  16   0    6.05    0.35
   4  16   0    5.79    0.31
  -4  16   0    6.52    0.53
  -4  16   0    6.13    0.35
  -6 -16   0   18.36    0.83
  -6 -16   0   19.29    0.78
   6 -16   0   18.84    0.77
  -6 -16   0   19.83    0.79
   6 -16   0   19.75    0.79
  -6 -16   0   18.50    0.78
   6 -16   0   18.67    0.81
   6 -16   0   19.28    0.74
   6 -16   0   19.87    0.80
   6 -16   0   18.79    0.71
   6 -16   0   19.08    0.77
  -6 -16   0   19.63    0.77
  -6 -16   0   18.60    0.77
  -6  16   0   19.35    0.78
   6  16   0   19.43    0.75
  -6  16   0   18.96    0.78
   6  16   0   18.89    0.73
  -6  16   0   18.81    0.81
   6  16   0   17.77    0.87
   8 -16   0   17.59    0.72
  -8 -16   0   17.45    0.75
  -8 -16   0   16.65    0.72
  -8 -16   0   17.69    0.72
   8 -16   0   16.74    0.75
   8 -16   0   17.86    0.65
   8 -16   0   17.99    0.73
   8 -16   0   18.34    0.75
  -8 -16   0   17.91    0.73
  -8 -16   0   16.83    0.73
   8 -16   0   17.14    0.67
  -8 -16   0   16.59    0.73
   8 -16   0   17.01    0.74
   8  16   0   17.14    0.70
  -8  16   0   17.17    0.72
   8  16   0   19.59    0.98
  -8  16   0   17.26    0.73
   8  16   0   17.07    0.67
  -8  16   0   16.70    0.66
  -8  16   0   16.77    0.75
 -10 -16   0    6.61    0.37
  10 -16   0    6.45    0.39
 -10 -16   0    6.53    0.39
  10 -16   0    6.24    0.31
 -10 -16   0    5.97    0.37
 -10 -16   0    6.66    0.39
  10 -16   0    6.34    0.36
  10 -16   0    6.15    0.36
  10 -16   0    6.85    0.38
 -10 -16   0    6.43    0.43
  10 -16   0    6.71    0.41
  10 -16   0    5.89    0.38
 -10 -16   0    6.31    0.36
 -10  16   0    6.83    0.37
 -10  16   0    7.01    0.40
 -10  16   0    6.46    0.40
  10  16   0    6.65    0.40
  10  16   0    6.16    0.32
  10  16   0    6.62    0.36
 -10  16   0    6.17    0.32
 -12 -16   0    6.59    0.37
 -12 -16   0    6.72    0.37
  12 -16   0    6.53    0.40
 -12 -16   0    6.38    0.38
  12 -16   0    6.74    0.42
  12 -16   0    6.75    0.42
 -12 -16   0    6.74    0.40
  12 -16   0    6.09    0.28
  12 -16   0    6.47    0.31
  12 -16   0    6.04    0.39
  12 -16   0    6.88    0.39
 -12 -16   0    6.58    0.39
  12 -16   0    6.84    0.38
 -12 -16   0    6.64    0.40
 -12  16   0    6.14    0.39
  12  16   0    6.66    0.40
  12  16   0    7.09    0.38
  12  16   0    5.83    0.31
 -12  16   0    7.16    0.34
 -12  16   0    6.93    0.38
  14 -16   0    2.42    0.27
 -14 -16   0    2.09    0.28
 -14 -16   0    2.44    0.25
  14 -16   0    2.31    0.25
  14 -16   0    2.10    0.15
 -14 -16   0    2.62    0.24
 -14 -16   0    2.13    0.22
  14 -16   0    2.51    0.23
 -14 -16   0    2.27    0.25
  14 -16   0    2.60    0.24
 -14 -16   0    3.18    0.45
  14 -16   0    2.35    0.24
  14  16   0    2.62    0.19
 -14  16   0    2.53    0.22
 -14  16   0    2.47    0.26
  14  16   0    2.32    0.29
  14  16   0    2.51    0.26
  14  16   0    2.37    0.27
 -14  16   0    2.32    0.19
 -16 -16   0    1.77    0.22
  16 -16   0    1.85    0.23
  16 -16   0    1.89    0.25
 -16 -16   0    2.05    0.20
 -16 -16   0    2.22    0.27
  16 -16   0    2.06    0.26
  16 -16   0    2.05    0.24
  16 -16   0    1.75    0.13
  16 -16   0    2.16    0.26
 -16 -16   0    2.01    0.25
  16 -16   0    1.79    0.25
  16  16   0    1.94    0.23
 -16  16   0    2.06    0.27
  16  16   0    2.24    0.29
 -16  16   0    2.05    0.18
 -16  16   0    1.92    0.25
  16  16   0    2.20    0.26
 -16  16   0    2.08    0.20
  16  16   0    1.82    0.16
  18 -16   0    4.85    0.34
  18 -16   0    4.91    0.36
  18 -16   0    5.19    0.37
  18 -16   0    4.12    0.33
 -18 -16   0    4.69    0.30
  18 -16   0    4.22    0.35
 -18 -16   0    4.25    0.34
 -18 -16   0    4.51    0.33
  18 -16   0    4.92    0.37
 -18  16   0    4.59    0.37
  18  16   0    5.14    0.36
  18  16   0    4.58    0.37
 -18  16   0    5.06    0.31
  18  16   0    5.15    0.35
 -18  16   0    4.42    0.36
  18  16   0    4.41    0.31
 -18  16   0    4.72    0.28
  20 -16   0    0.01    0.10
  20 -16   0    0.16    0.12
 -20 -16   0   -0.15    0.06
  20 -16   0    0.09    0.11
  20 -16   0   -0.03    0.08
 -20 -16   0   -0.09    0.09
 -20 -16   0    0.04    0.10
  20 -16   0    0.05    0.10
  20 -16   0    0.01    0.10
  20 -16   0    0.11    0.10
  20  16   0    0.06    0.11
 -20  16   0   -0.08    0.09
  20  16   0    0.09    0.11
 -20  16   0   -0.07    0.06
 -20  16   0    0.00    0.11
 -20  16   0    0.10    0.09
  20  16   0    0.04    0.13
  22 -16   0    1.31    0.23
  22 -16   0    0.81    0.18
 -22 -16   0    1.42    0.19
  22 -16   0    1.15    0.22
  22 -16   0    1.05    0.19
  22 -16   0    0.89    0.19
 -22 -16   0    1.07    0.20
 -22 -16   0    1.05    0.18
  22 -16   0    1.20    0.18
  22 -16   0    1.48    0.24
 -22  16   0    1.06    0.23
  22  16   0    1.32    0.22
  22  16   0    1.22    0.21
 -22  16   0    1.06    0.22
 -22  16   0    1.33    0.18
  22  16   0    0.91    0.18
 -22  16   0    1.44    0.19
  22  16   0    1.35    0.24
  24 -16   0    1.00    0.21
 -24 -16   0    1.12    0.17
 -24 -16   0    1.16    0.22
 -24 -16   0    1.11    0.20
  24 -16   0    1.28    0.24
  24 -16   0    1.04    0.17
  24 -16   0    0.74    0.16
  24 -16   0    1.01    0.27
  24 -16   0    1.01    0.19
  24 -16   0    1.18    0.22
 -24  16   0    1.40    0.27
  24  16   0    1.14    0.20
  24  16   0    1.04    0.21
 -24  16   0    1.27    0.24
 -24  16   0    1.35    0.26
 -24  16   0    1.22    0.23
  24  16   0    0.80    0.20
  24  16   0    0.78    0.18
  26 -16   0    7.28    0.46
  26 -16   0    8.14    0.49
  26 -16   0    9.09    0.73
 -26 -16   0    7.61    0.46
  26 -16   0    7.18    0.50
 -26 -16   0    7.95    0.51
 -26 -16   0    7.41    0.44
 -26  16   0    8.11    0.52
 -26  16   0    7.34    0.45
  26  16   0    8.10    0.46
  26  16   0    7.58    0.53
 -26  16   0    7.34    0.53
  26  16   0    8.24    0.76
  28 -16   0    2.69    0.33
  28 -16   0    2.77    0.26
 -28 -16   0    2.64    0.31
 -28 -16   0    2.05    0.30
  28 -16   0    1.96    0.30
  28 -16   0    2.66    0.34
 -28  16   0    2.96    0.38
  28  16   0    2.30    0.32
  28  16   0    2.76    0.27
  28  16   0    2.11    0.34
 -28  16   0    1.77    0.28
 -30 -16   0    0.50    0.18
 -30 -16   0    0.58    0.18
  30 -16   0    0.63    0.20
 -30 -16   0    0.59    0.21
  30 -16   0    0.08    0.12
  30 -16   0    0.32    0.16
  30 -16   0    0.28    0.15
  30  16   0    0.41    0.16
 -30  16   0    0.86    0.23
 -30  16   0    0.21    0.14
  30  16   0    0.50    0.19
  32 -16   0    0.33    0.16
 -32 -16   0    0.35    0.16
  32 -16   0    0.25    0.15
 -32 -16   0    0.44    0.18
  32 -16   0    0.24    0.17
 -32 -16   0    0.11    0.17
 -32  16   0    0.39    0.18
 -32  16   0    0.16    0.15
  32  16   0    0.43    0.18
  32  16   0    0.26    0.16
 -34 -16   0    0.32    0.18
  34 -16   0    0.32    0.22
  34 -16   0    0.29    0.14
  34 -16   0    0.45    0.18
 -34 -16   0    0.58    0.31
 -34 -16   0    0.13    0.13
 -34  16   0    0.55    0.21
  34  16   0    0.51    0.19
 -34  16   0    0.25    0.25
  34  16   0    0.27    0.18
  -1 -17   0   13.08    0.59
   1 -17   0   12.04    0.53
  -1 -17   0   12.23    0.55
  -1 -17   0   12.39    0.59
   1 -17   0   13.51    0.60
   1 -17   0   11.93    0.58
   1 -17   0   12.85    0.56
   1 -17   0   12.97    0.59
  -1 -17   0   12.60    0.57
   1 -17   0   12.02    0.54
   1 -17   0   12.97    0.57
  -1 -17   0   12.01    0.59
  -1 -17   0   12.99    0.55
  -1 -17   0   12.65    0.59
  -1 -17   0   12.79    0.57
  -1  17   0   12.83    0.52
   1  17   0   12.05    0.60
  -1  17   0   12.94    0.59
  -1  17   0   12.51    0.61
   1  17   0   12.53    0.53
   1  17   0   12.67    0.55
   1  17   0   12.46    0.59
  -1  17   0   12.85    0.56
  -3 -17   0   21.46    0.87
  -3 -17   0   22.08    0.93
  -3 -17   0   22.75    0.88
   3 -17   0   23.56    0.94
  -3 -17   0   22.82    0.91
   3 -17   0   22.08    0.84
   3 -17   0   22.57    0.88
   3 -17   0   23.11    0.93
   3 -17   0   21.72    0.89
   3 -17   0   23.39    0.92
   3 -17   0   23.01    0.88
   3 -17   0   23.00    0.92
  -3 -17   0   22.07    0.89
  -3 -17   0   24.38    0.93
  -3 -17   0   22.98    0.93
   3  17   0   23.19    0.87
   3  17   0   23.45    0.86
  -3  17   0   21.86    0.84
  -3  17   0   22.27    0.89
   3  17   0   22.63    0.93
  -3  17   0   22.48    0.94
   3  17   0   22.97    0.94
  -3  17   0   23.48    0.98
  -5 -17   0   15.16    0.64
   5 -17   0   14.69    0.66
   5 -17   0   13.65    0.66
   5 -17   0   15.02    0.65
  -5 -17   0   15.63    0.68
  -5 -17   0   16.27    0.67
   5 -17   0   15.13    0.68
   5 -17   0   14.25    0.61
  -5 -17   0   15.21    0.70
  -5 -17   0   14.89    0.64
  -5 -17   0   14.28    0.66
   5 -17   0   14.75    0.63
   5 -17   0   14.39    0.59
   5  17   0   15.29    0.61
   5  17   0   15.00    0.61
   5  17   0   15.06    0.68
  -5  17   0   14.16    0.68
  -5  17   0   14.86    0.65
   5  17   0   14.22    0.67
   7 -17   0   15.35    0.67
  -7 -17   0   15.88    0.69
   7 -17   0   15.53    0.70
   7 -17   0   15.88    0.71
  -7 -17   0   15.36    0.67
   7 -17   0   15.05    0.69
   7 -17   0   15.73    0.67
  -7 -17   0   15.76    0.70
  -7 -17   0   16.17    0.68
   7 -17   0   15.78    0.67
   7 -17   0   14.90    0.60
  -7 -17   0   15.34    0.69
  -7 -17   0   15.74    0.72
  -7  17   0   15.02    0.61
   7  17   0   15.87    0.71
  -7  17   0   16.06    0.69
  -7  17   0   14.96    0.71
   7  17   0   15.21    0.64
   7  17   0   15.27    0.62
   9 -17   0    8.22    0.47
   9 -17   0    7.99    0.42
   9 -17   0    8.04    0.38
  -9 -17   0    8.19    0.43
   9 -17   0    7.55    0.44
   9 -17   0    7.97    0.43
  -9 -17   0    8.83    0.45
  -9 -17   0    8.22    0.45
   9 -17   0    7.56    0.35
  -9 -17   0    7.88    0.45
  -9 -17   0    7.87    0.44
   9 -17   0    8.28    0.45
  -9 -17   0    7.79    0.42
   9  17   0    8.68    0.42
   9  17   0    8.13    0.46
  -9  17   0    8.01    0.38
  -9  17   0    8.15    0.51
  -9  17   0    8.32    0.47
   9  17   0    7.86    0.38
  11 -17   0    2.53    0.24
  11 -17   0    2.73    0.32
 -11 -17   0    2.79    0.28
 -11 -17   0    3.05    0.26
 -11 -17   0    2.73    0.24
  11 -17   0    2.49    0.31
  11 -17   0    2.63    0.19
  11 -17   0    2.93    0.28
 -11 -17   0    2.73    0.23
 -11 -17   0    2.87    0.27
 -11 -17   0    2.90    0.26
  11 -17   0    2.74    0.28
  11 -17   0    3.08    0.27
  11  17   0    2.36    0.19
  11  17   0    2.83    0.28
 -11  17   0    2.72    0.25
  11  17   0    2.94    0.23
 -11  17   0    2.64    0.20
 -13 -17   0    0.89    0.17
  13 -17   0    1.01    0.18
 -13 -17   0    1.24    0.20
 -13 -17   0    1.29    0.20
  13 -17   0    1.07    0.18
  13 -17   0    0.98    0.20
  13 -17   0    1.32    0.23
 -13 -17   0    1.06    0.16
 -13 -17   0    0.91    0.17
  13 -17   0    1.28    0.21
  13 -17   0    1.13    0.13
 -13 -17   0    1.21    0.20
  13 -17   0    0.71    0.16
  13  17   0    0.84    0.17
 -13  17   0    1.16    0.15
 -13  17   0    1.05    0.22
  13  17   0    0.90    0.17
 -13  17   0    1.06    0.20
  13  17   0    1.21    0.15
 -15 -17   0    9.13    0.47
 -15 -17   0    9.08    0.48
 -15 -17   0    8.59    0.48
 -15 -17   0    8.52    0.46
  15 -17   0    7.81    0.48
  15 -17   0   10.28    0.52
  15 -17   0    8.11    0.37
 -15 -17   0    8.53    0.50
  15 -17   0    8.73    0.48
  15 -17   0    9.03    0.52
  15 -17   0    9.57    0.53
 -15 -17   0    8.62    0.50
  15 -17   0    8.22    0.47
  15  17   0    8.83    0.49
  15  17   0    8.58    0.40
 -15  17   0    8.74    0.46
  15  17   0    9.16    0.48
 -15  17   0    9.92    0.52
 -15  17   0    8.81    0.41
  17 -17   0    3.62    0.35
 -17 -17   0    4.29    0.31
  17 -17   0    5.14    0.35
  17 -17   0    3.77    0.20
 -17 -17   0    3.82    0.31
 -17 -17   0    4.79    0.36
  17 -17   0    4.68    0.35
  17 -17   0    4.57    0.36
 -17 -17   0    4.19    0.30
  17 -17   0    3.97    0.32
 -17 -17   0    4.55    0.36
 -17 -17   0    4.40    0.34
  17 -17   0    4.21    0.34
  17  17   0    4.15    0.32
  17  17   0    4.71    0.36
 -17  17   0    3.99    0.29
 -17  17   0    4.15    0.26
 -17  17   0    4.05    0.35
  17  17   0    3.86    0.32
 -17  17   0    3.73    0.34
  19 -17   0    5.93    0.41
 -19 -17   0    5.66    0.39
  19 -17   0    6.08    0.42
  19 -17   0    5.54    0.39
 -19 -17   0    5.64    0.41
  19 -17   0    6.13    0.40
  19 -17   0    5.72    0.42
 -19 -17   0    6.53    0.39
  19 -17   0    6.28    0.41
 -19 -17   0    5.53    0.36
 -19 -17   0    6.18    0.44
  19  17   0    6.59    0.40
  19  17   0    6.51    0.45
 -19  17   0    5.42    0.42
 -19  17   0    6.09    0.36
  19  17   0    5.52    0.39
 -19  17   0    5.32    0.42
  21 -17   0    2.35    0.26
 -21 -17   0    2.96    0.35
  21 -17   0    2.58    0.32
  21 -17   0    2.72    0.28
 -21 -17   0    2.75    0.24
 -21 -17   0    1.81    0.28
  21 -17   0    1.77    0.26
  21 -17   0    2.16    0.28
 -21 -17   0    2.34    0.29
  21 -17   0    2.15    0.22
 -21 -17   0    2.27    0.30
  21 -17   0    2.21    0.32
 -21  17   0    2.15    0.30
 -21  17   0    2.41    0.31
  21  17   0    2.82    0.28
  21  17   0    2.16    0.32
 -21  17   0    2.07    0.21
  21  17   0    2.72    0.31
  23 -17   0    7.72    0.57
  23 -17   0    6.17    0.46
 -23 -17   0    6.25    0.38
 -23 -17   0    5.71    0.46
  23 -17   0    6.62    0.46
 -23 -17   0    6.49    0.51
  23 -17   0    6.08    0.39
  23 -17   0    6.99    0.50
 -23 -17   0    7.21    0.47
  23 -17   0    6.95    0.44
  23 -17   0    7.06    0.46
  23  17   0    6.74    0.59
 -23  17   0    6.20    0.48
  23  17   0    6.43    0.43
 -23  17   0    6.33    0.37
  23  17   0    6.58    0.45
 -23  17   0    7.10    0.49
  25 -17   0    0.84    0.31
  25 -17   0    0.87    0.19
  25 -17   0    1.08    0.25
  25 -17   0    0.60    0.18
  25 -17   0    0.59    0.18
 -25 -17   0    1.07    0.18
 -25 -17   0    1.05    0.23
 -25 -17   0    0.99    0.22
 -25 -17   0    1.04    0.21
 -25  17   0    0.83    0.15
 -25  17   0    0.71    0.21
  25  17   0    0.46    0.27
  25  17   0    0.80    0.23
  25  17   0    0.43    0.15
 -25  17   0    0.71    0.19
  27 -17   0    0.69    0.18
 -27 -17   0    1.03    0.21
 -27 -17   0    1.34    0.24
  27 -17   0    1.18    0.23
  27 -17   0    1.01    0.24
 -27 -17   0    1.52    0.28
  27 -17   0    1.40    0.24
 -27  17   0    1.29    0.25
 -27  17   0    1.31    0.26
  27  17   0    0.95    0.19
  27  17   0    1.57    0.26
  27  17   0    0.62    0.21
 -29 -17   0   10.47    0.58
  29 -17   0   11.19    0.61
  29 -17   0    9.20    0.55
 -29 -17   0   11.13    0.63
  29 -17   0   11.16    0.65
 -29 -17   0   10.10    0.65
  29 -17   0   10.48    0.62
  29  17   0    9.72    0.56
 -29  17   0   11.07    0.68
  29  17   0   10.31    0.62
  29  17   0   11.89    0.68
 -29  17   0   10.79    0.64
  31 -17   0    3.54    0.42
 -31 -17   0    3.28    0.42
  31 -17   0    4.04    0.37
 -31 -17   0    4.84    0.37
 -31 -17   0    3.58    0.42
  31 -17   0    3.28    0.39
 -31  17   0    3.40    0.40
 -31  17   0    4.04    0.41
  31  17   0    4.14    0.40
  31  17   0    4.32    0.42
   0 -18   0    3.27    0.26
   0 -18   0    3.13    0.27
   0 -18   0    3.22    0.24
   0 -18   0    3.51    0.28
   0 -18   0    3.05    0.27
   0 -18   0    3.38    0.28
   0 -18   0    3.23    0.23
   0 -18   0    3.16    0.25
   0  18   0    3.23    0.25
   0  18   0    2.74    0.27
   0  18   0    3.17    0.22
   0  18   0    3.10    0.29
  -2 -18   0    0.78    0.16
  -2 -18   0    0.62    0.14
  -2 -18   0    0.94    0.17
   2 -18   0    1.22    0.22
   2 -18   0    1.02    0.17
   2 -18   0    0.71    0.14
   2 -18   0    0.74    0.16
  -2 -18   0    0.91    0.16
  -2 -18   0    0.64    0.14
  -2 -18   0    0.93    0.19
   2 -18   0    0.98    0.17
  -2 -18   0    0.97    0.15
   2 -18   0    0.58    0.13
   2 -18   0    0.61    0.13
   2 -18   0    0.82    0.13
  -2 -18   0    0.73    0.14
  -2  18   0    0.69    0.16
   2  18   0    0.65    0.12
  -2  18   0    0.82    0.16
   2  18   0    1.15    0.21
   2  18   0    0.82    0.15
   2  18   0    0.60    0.15
  -2  18   0    1.03    0.14
  -2  18   0    0.98    0.19
  -4 -18   0    0.04    0.08
  -4 -18   0   -0.06    0.07
  -4 -18   0    0.20    0.10
   4 -18   0   -0.01    0.09
   4 -18   0    0.06    0.08
   4 -18   0    0.12    0.09
   4 -18   0    0.19    0.11
  -4 -18   0    0.14    0.09
   4 -18   0    0.06    0.06
   4 -18   0    0.19    0.11
  -4 -18   0    0.10    0.08
  -4 -18   0    0.15    0.10
  -4 -18   0    0.16    0.10
   4  18   0    0.09    0.12
   4  18   0    0.11    0.11
   4  18   0    0.09    0.08
  -4  18   0    0.03    0.11
  -4  18   0   -0.09    0.07
   4  18   0    0.07    0.08
  -4  18   0    0.24    0.10
  -4  18   0    0.07    0.07
  -6 -18   0    2.01    0.25
  -6 -18   0    2.76    0.35
   6 -18   0    1.78    0.16
   6 -18   0    2.04    0.23
   6 -18   0    2.47    0.20
   6 -18   0    2.06    0.27
   6 -18   0    1.99    0.22
  -6 -18   0    1.42    0.21
  -6 -18   0    2.14    0.21
  -6 -18   0    1.44    0.21
   6 -18   0    2.42    0.27
  -6 -18   0    2.35    0.27
   6 -18   0    1.52    0.24
  -6  18   0    1.73    0.27
  -6  18   0    1.98    0.17
  -6  18   0    2.35    0.25
   6  18   0    2.38    0.29
  -6  18   0    1.79    0.24
   6  18   0    2.04    0.19
   6  18   0    1.44    0.22
   6  18   0    1.79    0.17
   8 -18   0    4.27    0.32
   8 -18   0    3.99    0.33
   8 -18   0    3.92    0.30
  -8 -18   0    3.96    0.32
   8 -18   0    3.76    0.25
  -8 -18   0    4.16    0.31
  -8 -18   0    3.82    0.29
  -8 -18   0    4.15    0.31
   8 -18   0    4.59    0.46
   8 -18   0    3.95    0.31
   8 -18   0    3.97    0.22
  -8 -18   0    3.82    0.29
  -8 -18   0    3.97    0.30
   8  18   0    3.77    0.26
   8  18   0    4.11    0.25
   8  18   0    3.69    0.32
   8  18   0    3.74    0.32
  -8  18   0    4.02    0.31
  -8  18   0    3.53    0.23
  -8  18   0    3.90    0.30
  -8  18   0    4.07    0.33
 -10 -18   0    2.24    0.25
 -10 -18   0    2.36    0.26
 -10 -18   0    1.94    0.24
  10 -18   0    1.76    0.27
  10 -18   0    2.00    0.25
  10 -18   0    1.78    0.23
  10 -18   0    1.99    0.24
 -10 -18   0    1.86    0.23
  10 -18   0    1.73    0.14
  10 -18   0    1.98    0.23
  10 -18   0    1.85    0.26
 -10 -18   0    2.15    0.23
 -10 -18   0    1.58    0.23
  10  18   0    1.83    0.26
  10  18   0    1.86    0.17
 -10  18   0    1.83    0.24
  10  18   0    1.76    0.20
 -10  18   0    1.91    0.16
 -10  18   0    2.11    0.25
 -12 -18   0    0.24    0.12
 -12 -18   0    0.04    0.09
  12 -18   0    0.03    0.09
 -12 -18   0    0.16    0.10
 -12 -18   0    0.27    0.12
 -12 -18   0    0.00    0.10
  12 -18   0    0.07    0.11
  12 -18   0   -0.04    0.09
  12 -18   0    0.12    0.05
  12 -18   0   -0.03    0.09
  12 -18   0    0.12    0.10
  12 -18   0    0.07    0.11
 -12 -18   0    0.05    0.10
  12 -18   0    0.17    0.07
  12  18   0    0.06    0.11
 -12  18   0    0.04    0.11
  12  18   0   -0.07    0.06
 -12  18   0    0.15    0.11
 -12  18   0   -0.02    0.06
  12  18   0    0.04    0.08
 -14 -18   0    0.34    0.14
 -14 -18   0    0.29    0.13
  14 -18   0    0.12    0.12
 -14 -18   0    0.35    0.11
  14 -18   0    0.38    0.13
  14 -18   0    0.13    0.11
 -14 -18   0    0.47    0.15
 -14 -18   0    0.19    0.12
  14 -18   0    0.32    0.13
 -14 -18   0    0.47    0.15
  14 -18   0    0.13    0.06
  14 -18   0    0.43    0.16
  14 -18   0    0.19    0.11
  14  18   0    0.29    0.11
 -14  18   0    0.29    0.10
  14  18   0    0.19    0.13
 -14  18   0    0.26    0.12
 -16 -18   0    2.51    0.27
 -16 -18   0    2.37    0.28
 -16 -18   0    1.99    0.28
  16 -18   0    2.59    0.26
  16 -18   0    2.79    0.29
  16 -18   0    3.12    0.32
 -16 -18   0    1.98    0.26
  16 -18   0    2.35    0.29
 -16 -18   0    2.48    0.23
  16 -18   0    2.25    0.16
 -16 -18   0    2.80    0.29
  16 -18   0    2.81    0.31
  16 -18   0    2.37    0.29
  16  18   0    2.55    0.26
  16  18   0    2.91    0.29
 -16  18   0    2.70    0.24
 -16  18   0    2.47    0.31
 -16  18   0    2.41    0.31
  18 -18   0    5.01    0.38
 -18 -18   0    5.40    0.35
 -18 -18   0    5.08    0.37
  18 -18   0    4.94    0.39
 -18 -18   0    4.96    0.35
  18 -18   0    4.86    0.36
 -18 -18   0    4.86    0.39
  18 -18   0    5.40    0.39
  18 -18   0    5.12    0.37
 -18 -18   0    5.16    0.37
 -18 -18   0    5.27    0.39
  18 -18   0    4.93    0.39
 -18  18   0    4.94    0.40
 -18  18   0    5.18    0.33
 -18  18   0    5.00    0.40
  18  18   0    5.11    0.36
  18  18   0    5.26    0.38
  20 -18   0    1.81    0.23
  20 -18   0    1.34    0.24
 -20 -18   0    1.70    0.24
  20 -18   0    1.83    0.27
 -20 -18   0    1.57    0.22
  20 -18   0    2.04    0.28
  20 -18   0    1.59    0.29
 -20 -18   0    2.10    0.26
  20 -18   0    1.34    0.23
  20 -18   0    2.32    0.28
 -20 -18   0    1.69    0.26
 -20 -18   0    1.93    0.27
 -20  18   0    2.23    0.32
 -20  18   0    1.79    0.29
  20  18   0    2.19    0.28
  20  18   0    1.66    0.25
 -20  18   0    1.95    0.23
  22 -18   0    0.84    0.19
 -22 -18   0    0.59    0.18
 -22 -18   0    0.61    0.18
 -22 -18   0    0.81    0.19
 -22 -18   0    0.66    0.20
  22 -18   0    0.92    0.26
  22 -18   0    0.51    0.18
  22 -18   0    0.91    0.20
  22 -18   0    0.96    0.21
 -22 -18   0    0.62    0.15
 -22 -18   0    0.71    0.16
  22  18   0    0.66    0.26
 -22  18   0    0.87    0.17
  22  18   0    0.75    0.19
 -22  18   0    0.65    0.19
  22  18   0    0.88    0.19
 -22  18   0    0.71    0.30
 -24 -18   0    4.29    0.38
 -24 -18   0    6.31    0.73
 -24 -18   0    4.81    0.42
  24 -18   0    4.27    0.54
  24 -18   0    4.41    0.38
  24 -18   0    4.70    0.36
 -24 -18   0    4.27    0.31
  24 -18   0    4.01    0.40
  24 -18   0    4.25    0.36
 -24 -18   0    5.11    0.36
 -24  18   0    4.76    0.42
  24  18   0    4.01    0.41
 -24  18   0    3.98    0.40
  24  18   0    5.00    0.41
 -24  18   0    3.85    0.28
 -26 -18   0    0.04    0.23
 -26 -18   0    0.19    0.14
  26 -18   0    0.17    0.14
 -26 -18   0    0.13    0.14
 -26 -18   0    0.05    0.13
  26 -18   0    0.25    0.26
  26 -18   0    0.12    0.13
  26 -18   0    0.23    0.14
  26  18   0    0.11    0.24
  26  18   0    0.21    0.15
  26  18   0    0.43    0.19
 -26  18   0    0.15    0.14
 -26  18   0    0.10    0.13
  28 -18   0    2.63    0.35
  28 -18   0    2.20    0.33
  28 -18   0    2.71    0.34
 -28 -18   0    3.95    0.47
 -28 -18   0    3.34    0.32
 -28 -18   0    3.04    0.38
  28 -18   0    2.72    0.29
 -28 -18   0    3.13    0.35
  28  18   0    3.80    0.39
 -28  18   0    3.63    0.42
 -28  18   0    3.50    0.42
  28  18   0    3.82    0.36
  28  18   0    3.27    0.31
 -30 -18   0    0.56    0.22
 -30 -18   0    0.45    0.17
  30 -18   0    0.50    0.18
  30 -18   0    0.58    0.19
  30 -18   0    0.45    0.19
 -30 -18   0    0.75    0.21
 -30 -18   0    0.42    0.19
 -30  18   0    0.68    0.22
 -30  18   0    0.86    0.22
  30  18   0    0.73    0.22
  30  18   0    0.69    0.22
  -1 -19   0    1.86    0.21
  -1 -19   0    2.01    0.24
   1 -19   0    1.83    0.23
   1 -19   0    2.25    0.26
  -1 -19   0    1.87    0.24
   1 -19   0    1.94    0.24
   1 -19   0    1.74    0.22
  -1 -19   0    2.07    0.24
   1 -19   0    1.73    0.24
   1 -19   0    1.91    0.22
  -1 -19   0    1.57    0.19
  -1 -19   0    2.08    0.27
   1 -19   0    1.70    0.21
   1 -19   0    2.23    0.20
  -1 -19   0    2.14    0.24
  -1 -19   0    2.07    0.26
   1  19   0    1.82    0.21
  -1  19   0    1.75    0.16
  -1  19   0    2.05    0.26
   1  19   0    1.54    0.15
   1  19   0    2.03    0.26
  -1  19   0    1.93    0.22
  -1  19   0    1.66    0.23
   1  19   0    1.94    0.26
  -3 -19   0    1.51    0.21
   3 -19   0    1.36    0.19
  -3 -19   0    1.28    0.21
  -3 -19   0    1.56    0.22
   3 -19   0    1.48    0.20
  -3 -19   0    1.48    0.19
  -3 -19   0    1.66    0.22
   3 -19   0    1.36    0.19
   3 -19   0    1.67    0.16
   3 -19   0    2.25    0.27
  -3 -19   0    1.63    0.22
  -3 -19   0    1.73    0.22
   3 -19   0    1.68    0.23
   3 -19   0    1.23    0.20
  -3 -19   0    1.53    0.19
   3  19   0    1.51    0.19
  -3  19   0    1.44    0.24
   3  19   0    1.77    0.17
  -3  19   0    1.92    0.20
   3  19   0    2.02    0.27
  -3  19   0    1.54    0.24
  -3  19   0    1.39    0.23
   3  19   0    1.57    0.24
  -5 -19   0    1.63    0.22
   5 -19   0    1.18    0.17
  -5 -19   0    0.84    0.17
   5 -19   0    1.59    0.28
  -5 -19   0    1.26    0.19
   5 -19   0    1.31    0.21
   5 -19   0    1.12    0.19
   5 -19   0    1.16    0.15
  -5 -19   0    1.32    0.20
  -5 -19   0    1.29    0.21
  -5 -19   0    1.11    0.18
  -5 -19   0    0.98    0.19
  -5 -19   0    1.18    0.17
   5 -19   0    1.08    0.19
   5 -19   0    1.20    0.21
  -5  19   0    1.20    0.21
   5  19   0    1.41    0.22
   5  19   0    1.39    0.18
  -5  19   0    1.42    0.20
   5  19   0    1.29    0.22
   5  19   0    1.05    0.16
  -5  19   0    1.42    0.23
   7 -19   0    0.62    0.16
   7 -19   0    0.32    0.12
   7 -19   0    0.33    0.13
  -7 -19   0    0.51    0.14
  -7 -19   0    0.54    0.14
   7 -19   0    0.34    0.12
   7 -19   0    0.42    0.10
  -7 -19   0    0.43    0.14
   7 -19   0    0.73    0.17
  -7 -19   0    0.46    0.14
  -7 -19   0    0.45    0.14
   7 -19   0    0.29    0.10
  -7 -19   0    0.45    0.13
   7  19   0    0.23    0.15
  -7  19   0    0.61    0.17
   7  19   0    0.49    0.16
   7  19   0    0.48    0.11
  -7  19   0    0.29    0.09
   7  19   0    0.29    0.10
  -7  19   0    0.64    0.16
  -7  19   0    0.76    0.17
   9 -19   0   -0.07    0.18
  -9 -19   0   -0.03    0.09
   9 -19   0    0.05    0.12
  -9 -19   0    0.08    0.10
  -9 -19   0    0.06    0.19
   9 -19   0    0.06    0.07
   9 -19   0    0.09    0.06
  -9 -19   0    0.05    0.10
   9 -19   0   -0.11    0.08
  -9 -19   0    0.04    0.10
  -9 -19   0    0.14    0.12
   9 -19   0    0.11    0.10
   9 -19   0    0.17    0.12
  -9  19   0   -0.05    0.10
  -9  19   0    0.10    0.10
   9  19   0   -0.28    0.10
  -9  19   0   -0.10    0.10
   9  19   0    0.11    0.08
   9  19   0    0.11    0.13
 -11 -19   0   -0.03    0.07
 -11 -19   0    0.06    0.12
  11 -19   0    0.08    0.10
  11 -19   0    0.11    0.11
 -11 -19   0   -0.04    0.09
  11 -19   0    0.12    0.09
  11 -19   0    0.29    0.13
 -11 -19   0    0.09    0.10
  11 -19   0   -0.01    0.06
 -11 -19   0    0.02    0.09
  11 -19   0    0.17    0.11
 -11 -19   0   -0.08    0.08
  11 -19   0   -0.02    0.11
  11 -19   0    0.09    0.05
 -11  19   0   -0.14    0.09
  11  19   0    0.02    0.09
 -11  19   0   -0.10    0.09
  11  19   0    0.03    0.12
  11  19   0    0.06    0.14
  13 -19   0    0.11    0.11
 -13 -19   0    0.01    0.12
 -13 -19   0    0.08    0.09
 -13 -19   0    0.03    0.10
 -13 -19   0    0.18    0.11
 -13 -19   0    0.05    0.10
  13 -19   0    0.08    0.11
  13 -19   0    0.12    0.13
  13 -19   0    0.03    0.10
  13 -19   0    0.04    0.12
  13 -19   0    0.05    0.06
 -13 -19   0    0.04    0.10
  13 -19   0    0.01    0.09
  13  19   0    0.07    0.10
 -13  19   0   -0.03    0.09
 -13  19   0    0.12    0.13
  13  19   0   -0.04    0.11
  15 -19   0   -0.06    0.10
  15 -19   0    0.07    0.11
  15 -19   0   -0.05    0.06
  15 -19   0   -0.11    0.08
 -15 -19   0    0.06    0.12
  15 -19   0   -0.03    0.10
 -15 -19   0   -0.09    0.10
  15 -19   0   -0.01    0.10
 -15 -19   0    0.06    0.10
 -15 -19   0    0.06    0.09
 -15 -19   0    0.02    0.09
  15 -19   0    0.12    0.10
 -15 -19   0    0.09    0.10
  15  19   0    0.07    0.12
 -15  19   0   -0.04    0.12
 -15  19   0    0.00    0.09
  15  19   0    0.09    0.10
 -15  19   0    0.09    0.12
 -17 -19   0    0.73    0.17
  17 -19   0    0.43    0.16
 -17 -19   0    0.78    0.17
  17 -19   0    0.68    0.17
 -17 -19   0    0.50    0.16
  17 -19   0    0.68    0.20
 -17 -19   0    0.51    0.16
  17 -19   0    0.61    0.16
 -17  19   0    0.76    0.15
 -17  19   0    0.51    0.18
 -17  19   0    0.24    0.27
  17  19   0    0.51    0.18
  17  19   0    0.76    0.18
 -19 -19   0    1.73    0.37
 -19 -19   0    1.82    0.27
  19 -19   0    1.32    0.31
  19 -19   0    1.73    0.25
  19 -19   0    1.61    0.27
 -19 -19   0    1.65    0.24
  19 -19   0    1.67    0.26
 -19 -19   0    1.24    0.24
 -19 -19   0    2.22    0.22
  19 -19   0    1.63    0.25
 -19  19   0    1.60    0.37
  19  19   0    1.93    0.27
  19  19   0    1.70    0.25
 -19  19   0    2.07    0.32
 -19  19   0    2.27    0.23
  21 -19   0    2.17    0.29
  21 -19   0    2.54    0.37
  21 -19   0    2.59    0.32
 -21 -19   0    2.42    0.31
 -21 -19   0    2.71    0.31
  21 -19   0    2.34    0.33
 -21 -19   0    2.84    0.33
  21 -19   0    2.54    0.32
 -21 -19   0    2.44    0.23
 -21 -19   0    2.33    0.31
 -21  19   0    2.91    0.38
  21  19   0    2.88    0.53
 -21  19   0    2.25    0.33
  21  19   0    2.71    0.36
 -21  19   0    2.70    0.28
  23 -19   0    0.33    0.16
 -23 -19   0    0.38    0.16
  23 -19   0    0.35    0.16
  23 -19   0    0.33    0.13
 -23 -19   0    0.45    0.13
 -23 -19   0    0.27    0.19
 -23 -19   0    0.26    0.15
  23 -19   0    0.22    0.15
  23 -19   0    0.45    0.18
 -23 -19   0    0.33    0.16
 -23  19   0    0.53    0.19
 -23  19   0    0.43    0.12
  23  19   0    0.53    0.17
 -23  19   0    0.16    0.14
  23  19   0    0.29    0.17
  25 -19   0    0.19    0.15
 -25 -19   0    0.44    0.18
  25 -19   0    0.37    0.15
  25 -19   0    0.45    0.18
 -25 -19   0    0.20    0.14
 -25 -19   0    0.25    0.18
 -25 -19   0    0.05    0.12
  25 -19   0    0.29    0.14
  25 -19   0    0.36    0.18
 -25  19   0    0.33    0.17
 -25  19   0    0.25    0.17
  25  19   0    0.32    0.14
  25  19   0    0.29    0.15
 -27 -19   0    0.21    0.15
 -27 -19   0    0.15    0.17
 -27 -19   0    0.10    0.12
  27 -19   0    0.24    0.16
  27 -19   0   -0.20    0.12
  27 -19   0    0.14    0.12
  27 -19   0   -0.07    0.13
 -27 -19   0   -0.08    0.14
  27  19   0    0.03    0.12
 -27  19   0   -0.06    0.13
 -27  19   0    0.17    0.17
  27  19   0    0.09    0.13
  29 -19   0   -0.04    0.14
 -29 -19   0    0.25    0.16
  29 -19   0    0.40    0.20
  29 -19   0    0.50    0.17
 -29 -19   0    0.17    0.17
 -29 -19   0    0.27    0.21
 -29 -19   0    0.47    0.18
  29  19   0    0.44    0.20
  29  19   0    0.28    0.20
 -29  19   0    0.17    0.18
  29  19   0    0.31    0.18
 -29  19   0    0.39    0.18
   0 -20   0    5.02    0.36
   0 -20   0    5.30    0.37
   0 -20   0    4.30    0.39
   0 -20   0    4.65    0.36
   0 -20   0    4.69    0.31
   0 -20   0    4.95    0.33
   0 -20   0    4.69    0.30
   0 -20   0    5.38    0.35
   0  20   0    4.73    0.37
   0  20   0    5.08    0.39
   0  20   0    4.95    0.29
   2 -20   0    5.21    0.30
  -2 -20   0    4.79    0.34
  -2 -20   0    4.93    0.37
  -2 -20   0    4.72    0.36
  -2 -20   0    4.99    0.35
   2 -20   0    5.30    0.33
   2 -20   0    4.80    0.32
   2 -20   0    5.13    0.35
  -2 -20   0    5.20    0.37
   2 -20   0    4.72    0.36
   2 -20   0    4.94    0.37
   2 -20   0    5.08    0.38
  -2 -20   0    5.45    0.37
  -2 -20   0    4.69    0.33
  -2 -20   0    4.71    0.31
   2  20   0    5.17    0.30
   2  20   0    4.90    0.31
  -2  20   0    5.10    0.39
   2  20   0    5.20    0.39
  -2  20   0    4.93    0.36
  -2  20   0    5.15    0.33
   2  20   0    4.91    0.38
  -2  20   0    5.22    0.29
  -4 -20   0    6.27    0.41
  -4 -20   0    7.46    0.42
   4 -20   0    7.07    0.36
  -4 -20   0    6.87    0.43
  -4 -20   0    6.56    0.38
   4 -20   0    7.14    0.44
  -4 -20   0    6.49    0.41
   4 -20   0    7.45    0.40
  -4 -20   0    6.82    0.43
   4 -20   0    7.41    0.40
   4 -20   0    6.68    0.43
  -4 -20   0    7.36    0.46
   4 -20   0    6.89    0.45
   4 -20   0    7.58    0.43
  -4 -20   0    6.85    0.40
  -4  20   0    6.97    0.41
  -4  20   0    7.19    0.47
  -4  20   0    6.91    0.43
   4  20   0    6.31    0.36
   4  20   0    7.42    0.47
   4  20   0    7.28    0.46
   4  20   0    6.78    0.37
  -6 -20   0    0.44    0.15
   6 -20   0    0.68    0.17
  -6 -20   0    0.56    0.16
   6 -20   0    0.74    0.12
   6 -20   0    0.49    0.16
   6 -20   0    0.59    0.15
  -6 -20   0    0.40    0.13
   6 -20   0    0.57    0.17
  -6 -20   0    0.63    0.17
   6 -20   0    0.67    0.16
  -6 -20   0    0.62    0.16
  -6 -20   0    0.85    0.19
   6 -20   0    0.57    0.13
  -6 -20   0    0.35    0.11
  -6 -20   0    0.73    0.16
  -6  20   0    0.50    0.15
   6  20   0    0.46    0.12
  -6  20   0    0.56    0.18
   6  20   0    0.36    0.10
   6  20   0    0.55    0.19
   6  20   0    0.57    0.18
  -6  20   0    0.63    0.15
   8 -20   0   10.85    0.56
   8 -20   0    9.18    0.43
  -8 -20   0   10.05    0.53
  -8 -20   0   11.43    0.59
   8 -20   0   10.07    0.56
  -8 -20   0   10.17    0.55
  -8 -20   0    9.52    0.53
   8 -20   0   10.04    0.58
  -8 -20   0   10.39    0.56
   8 -20   0   10.05    0.52
  -8 -20   0   10.13    0.53
   8 -20   0   10.52    0.54
   8 -20   0    9.89    0.48
  -8 -20   0   10.42    0.56
  -8  20   0   10.03    0.54
  -8  20   0   10.78    0.55
   8  20   0   10.51    0.58
   8  20   0   10.95    0.59
   8  20   0   10.43    0.50
  -8  20   0   10.33    0.58
   8  20   0    9.55    0.58
 -10 -20   0    6.60    0.42
 -10 -20   0    6.45    0.40
  10 -20   0    6.11    0.38
 -10 -20   0    6.27    0.40
  10 -20   0    5.76    0.41
  10 -20   0    5.78    0.41
 -10 -20   0    5.96    0.39
  10 -20   0    5.79    0.43
  10 -20   0    5.22    0.27
 -10 -20   0    5.68    0.40
  10 -20   0    5.82    0.33
 -10 -20   0    6.10    0.42
  10 -20   0    6.00    0.45
  10 -20   0    5.83    0.40
  10  20   0    5.96    0.43
 -10  20   0    5.34    0.38
 -10  20   0    6.19    0.41
  10  20   0    6.09    0.36
  10  20   0    6.41    0.44
 -12 -20   0    2.14    0.26
 -12 -20   0    2.05    0.25
 -12 -20   0    2.59    0.31
  12 -20   0    2.12    0.18
  12 -20   0    1.60    0.26
 -12 -20   0    2.77    0.31
  12 -20   0    2.21    0.28
  12 -20   0    1.83    0.24
  12 -20   0    2.07    0.28
 -12 -20   0    1.94    0.26
 -12 -20   0    2.19    0.29
  12 -20   0    1.97    0.27
  12 -20   0    2.07    0.30
 -12  20   0    2.16    0.27
  12  20   0    2.26    0.23
  12  20   0    2.32    0.30
  12  20   0    1.92    0.28
 -12  20   0    2.31    0.28
  14 -20   0    6.73    0.44
  14 -20   0    6.65    0.84
 -14 -20   0    6.19    0.40
  14 -20   0    6.51    0.44
 -14 -20   0    6.36    0.65
  14 -20   0    5.97    0.45
 -14 -20   0    6.30    0.42
 -14 -20   0    6.01    0.42
 -14 -20   0    5.70    0.42
  14 -20   0    7.18    0.43
  14  20   0    6.01    0.39
 -14  20   0    6.17    0.44
 -14  20   0    6.63    0.65
 -14  20   0    6.54    0.41
  14  20   0    6.61    0.45
 -16 -20   0   10.69    0.65
  16 -20   0    9.20    0.57
  16 -20   0    9.20    0.55
 -16 -20   0    9.39    0.56
 -16 -20   0    9.94    0.69
  16 -20   0    9.49    0.57
  16 -20   0    9.15    0.57
  16 -20   0    8.86    0.60
 -16 -20   0   10.11    0.53
  16 -20   0    9.37    0.54
 -16 -20   0    8.92    0.53
 -16 -20   0   10.05    0.56
  16  20   0   10.09    0.53
 -16  20   0   10.29    0.58
  16  20   0    9.50    0.56
 -16  20   0    9.15    0.50
 -16  20   0    9.87    0.63
  16  20   0   10.70    0.59
 -18 -20   0    7.43    0.47
  18 -20   0    7.78    0.53
  18 -20   0    7.38    0.48
  18 -20   0    8.30    0.50
 -18 -20   0    8.07    0.47
 -18 -20   0    7.47    0.68
 -18 -20   0    8.21    0.50
  18 -20   0    6.83    0.70
 -18 -20   0    7.83    0.45
  18 -20   0    7.12    0.50
  18 -20   0    8.49    0.51
 -18 -20   0    7.69    0.51
 -18  20   0    7.29    0.50
  18  20   0    8.09    0.47
 -18  20   0    7.68    0.44
  18  20   0    7.09    0.60
 -18  20   0    8.07    0.54
  18  20   0    7.36    0.50
  20 -20   0    3.54    0.46
 -20 -20   0    3.58    0.32
  20 -20   0    4.16    0.39
 -20 -20   0    3.54    0.37
  20 -20   0    3.30    0.36
 -20 -20   0    4.44    0.38
  20 -20   0    3.88    0.33
 -20 -20   0    3.80    0.30
 -20  20   0    4.19    0.38
  20  20   0    3.08    0.37
 -20  20   0    3.36    0.39
  20  20   0    3.12    0.31
 -20  20   0    4.06    0.31
  20  20   0    3.25    0.43
 -22 -20   0   15.64    0.81
 -22 -20   0   14.71    0.73
  22 -20   0   15.32    0.79
  22 -20   0   16.38    0.85
  22 -20   0   14.48    0.76
 -22 -20   0   15.75    0.78
 -22 -20   0   16.39    0.81
  22 -20   0   15.31    0.75
  22  20   0   16.36    0.80
  22  20   0   16.28    0.76
 -22  20   0   15.50    0.70
  22  20   0   15.08    0.75
 -22  20   0   15.64    0.83
 -22  20   0   16.06    0.82
 -24 -20   0    0.74    0.19
  24 -20   0    0.43    0.21
  24 -20   0    0.35    0.16
 -24 -20   0    0.26    0.16
 -24 -20   0    0.64    0.20
  24 -20   0    0.60    0.16
  24 -20   0    0.85    0.20
  24 -20   0    0.51    0.17
 -24 -20   0    0.15    0.17
 -24  20   0    0.52    0.20
 -24  20   0    0.62    0.18
  24  20   0    0.44    0.17
  24  20   0    0.56    0.19
  24  20   0    0.67    0.20
  26 -20   0    0.44    0.16
 -26 -20   0    0.55    0.17
 -26 -20   0    1.07    0.22
  26 -20   0    0.80    0.24
 -26 -20   0    0.59    0.20
  26 -20   0    0.68    0.18
 -26 -20   0    0.95    0.22
  26 -20   0    0.52    0.19
  26  20   0    0.51    0.16
  26  20   0    0.70    0.22
 -26  20   0    0.31    0.19
 -26  20   0    0.56    0.21
  26  20   0    0.58    0.19
 -28 -20   0    1.45    0.41
 -28 -20   0    1.66    0.26
  28 -20   0    1.95    0.31
  28 -20   0    1.46    0.26
 -28 -20   0    1.42    0.43
  28 -20   0    1.46    0.26
  28  20   0    1.62    0.34
 -28  20   0    1.44    0.41
  28  20   0    1.50    0.23
 -28  20   0    1.96    0.49
  28  20   0    1.90    0.29
  -1 -21   0    1.96    0.26
   1 -21   0    1.99    0.26
   1 -21   0    2.36    0.29
  -1 -21   0    2.19    0.27
   1 -21   0    2.67    0.30
  -1 -21   0    2.23    0.26
  -1 -21   0    2.58    0.30
  -1 -21   0    2.16    0.22
   1 -21   0    2.25    0.22
   1 -21   0    2.37    0.28
  -1 -21   0    2.52    0.30
  -1 -21   0    2.48    0.29
  -1 -21   0    2.49    0.22
   1 -21   0    2.31    0.23
   1 -21   0    2.26    0.27
   1  21   0    2.48    0.20
  -1  21   0    1.99    0.18
  -1  21   0    1.89    0.27
  -1  21   0    2.13    0.25
   1  21   0    3.10    0.31
  -1  21   0    2.45    0.31
   1  21   0    2.51    0.22
   1  21   0    2.37    0.29
  -3 -21   0    0.57    0.16
   3 -21   0    0.34    0.14
  -3 -21   0    0.44    0.16
  -3 -21   0    0.39    0.12
  -3 -21   0    0.42    0.14
   3 -21   0    0.37    0.12
   3 -21   0    0.45    0.13
   3 -21   0    0.20    0.13
   3 -21   0    0.26    0.15
  -3 -21   0    0.44    0.15
   3 -21   0    0.16    0.13
  -3 -21   0    0.62    0.16
  -3 -21   0    0.46    0.14
   3 -21   0    0.50    0.12
  -3 -21   0    0.46    0.13
  -3  21   0    0.55    0.15
  -3  21   0    0.36    0.13
  -3  21   0    0.40    0.17
   3  21   0    0.59    0.13
   3  21   0    0.31    0.17
   3  21   0    0.39    0.12
   3  21   0    0.09    0.14
  -5 -21   0    1.27    0.22
  -5 -21   0    1.25    0.21
   5 -21   0    1.22    0.22
  -5 -21   0    1.13    0.20
   5 -21   0    1.29    0.18
   5 -21   0    0.75    0.18
  -5 -21   0    1.33    0.24
   5 -21   0    1.24    0.21
  -5 -21   0    1.27    0.19
  -5 -21   0    1.40    0.20
   5 -21   0    1.42    0.24
   5 -21   0    1.42    0.20
  -5 -21   0    1.03    0.20
  -5 -21   0    1.24    0.21
   5 -21   0    1.37    0.17
   5  21   0    1.25    0.20
  -5  21   0    0.95    0.21
  -5  21   0    1.42    0.21
  -5  21   0    1.04    0.20
   5  21   0    1.23    0.23
   5  21   0    0.95    0.21
   5  21   0    1.36    0.21
  -7 -21   0    0.39    0.14
  -7 -21   0    0.23    0.13
   7 -21   0    0.09    0.12
  -7 -21   0    0.18    0.10
  -7 -21   0    0.18    0.11
   7 -21   0    0.18    0.10
  -7 -21   0    0.24    0.12
  -7 -21   0    0.22    0.14
  -7 -21   0    0.22    0.11
  -7 -21   0    0.46    0.15
   7 -21   0    0.22    0.09
   7 -21   0    0.18    0.13
   7 -21   0    0.21    0.08
   7 -21   0    0.49    0.14
   7 -21   0    0.49    0.16
  -7  21   0    0.23    0.14
  -7  21   0    0.24    0.14
  -7  21   0    0.20    0.13
   7  21   0   -0.02    0.14
   7  21   0    0.25    0.14
   7  21   0    0.13    0.10
   9 -21   0    0.95    0.21
  -9 -21   0    1.36    0.21
   9 -21   0    1.12    0.22
  -9 -21   0    1.50    0.26
   9 -21   0    1.17    0.13
   9 -21   0    1.00    0.15
   9 -21   0    0.78    0.19
  -9 -21   0    1.21    0.20
  -9 -21   0    1.09    0.20
   9 -21   0    1.07    0.19
  -9 -21   0    1.40    0.22
  -9 -21   0    1.48    0.26
   9 -21   0    1.33    0.25
  -9 -21   0    0.90    0.19
   9 -21   0    1.00    0.23
   9  21   0    1.56    0.25
   9  21   0    1.29    0.27
  -9  21   0    1.36    0.22
   9  21   0    1.03    0.17
  -9  21   0    1.00    0.19
  11 -21   0    0.67    0.17
 -11 -21   0    0.70    0.17
  11 -21   0    0.47    0.17
 -11 -21   0    0.58    0.16
 -11 -21   0    0.65    0.18
  11 -21   0    0.45    0.11
  11 -21   0    0.55    0.15
 -11 -21   0    0.78    0.18
  11 -21   0    0.66    0.19
  11 -21   0    0.51    0.17
 -11 -21   0    0.55    0.17
 -11 -21   0    0.83    0.19
 -11 -21   0    0.40    0.17
  11 -21   0    0.38    0.14
 -11  21   0    0.71    0.19
 -11  21   0    0.83    0.18
  11  21   0    0.69    0.21
  11  21   0    0.45    0.17
  11  21   0    0.69    0.15
  13 -21   0   -0.06    0.18
 -13 -21   0   -0.19    0.11
  13 -21   0    0.10    0.14
 -13 -21   0    0.06    0.12
  13 -21   0   -0.05    0.12
 -13 -21   0    0.03    0.11
 -13 -21   0    0.14    0.14
  13 -21   0    0.05    0.17
  13 -21   0    0.04    0.12
  13 -21   0    0.17    0.07
 -13 -21   0    0.09    0.11
  13 -21   0   -0.08    0.09
 -13 -21   0    0.01    0.15
  13  21   0    0.04    0.17
 -13  21   0    0.11    0.10
 -13  21   0    0.18    0.16
  13  21   0    0.17    0.12
 -13  21   0    0.02    0.12
  15 -21   0    0.69    0.20
 -15 -21   0    0.41    0.13
  15 -21   0    0.29    0.17
  15 -21   0    0.46    0.16
 -15 -21   0    0.38    0.14
 -15 -21   0    0.57    0.16
  15 -21   0    0.43    0.17
 -15 -21   0    0.58    0.16
  15 -21   0    0.14    0.13
 -15 -21   0    0.29    0.16
 -15 -21   0    0.24    0.16
  15 -21   0    0.26    0.14
 -15  21   0    0.22    0.13
  15  21   0    0.50    0.18
 -15  21   0    0.41    0.17
 -15  21   0    0.34    0.15
  15  21   0    0.31    0.13
  15  21   0    0.31    0.16
  17 -21   0    0.41    0.16
 -17 -21   0    0.03    0.12
 -17 -21   0    0.24    0.19
  17 -21   0    0.15    0.12
 -17 -21   0    0.01    0.12
  17 -21   0    0.18    0.16
 -17 -21   0    0.24    0.14
  17 -21   0    0.08    0.18
 -17 -21   0    0.04    0.11
  17 -21   0    0.04    0.20
 -17  21   0    0.26    0.12
 -17  21   0    0.04    0.15
 -17  21   0    0.04    0.14
  17  21   0    0.10    0.15
  17  21   0    0.15    0.19
  17  21   0   -0.05    0.10
 -19 -21   0    4.13    0.41
  19 -21   0    3.45    0.33
  19 -21   0    3.87    0.36
 -19 -21   0    3.87    0.36
  19 -21   0    3.29    0.39
 -19 -21   0    3.34    0.36
 -19 -21   0    3.98    0.32
 -19 -21   0    4.12    0.34
  19 -21   0    3.40    0.43
  19 -21   0    3.02    0.31
 -19  21   0    4.00    0.39
  19  21   0    3.49    0.34
  19  21   0    6.14    0.73
 -19  21   0    3.76    0.31
  19  21   0    4.04    0.39
 -19  21   0    3.85    0.37
  21 -21   0    0.52    0.18
  21 -21   0    0.51    0.19
 -21 -21   0    0.38    0.17
  21 -21   0    0.60    0.15
 -21 -21   0    0.16    0.14
  21 -21   0    0.20    0.13
 -21 -21   0    0.33    0.16
 -21 -21   0    0.48    0.16
 -21 -21   0    0.04    0.12
  21 -21   0    0.32    0.14
 -21  21   0    0.20    0.13
  21  21   0    0.28    0.18
 -21  21   0    0.17    0.17
  21  21   0    0.15    0.13
  21  21   0    0.51    0.15
 -21  21   0    0.40    0.19
  23 -21   0    0.07    0.14
  23 -21   0    0.13    0.16
 -23 -21   0    0.09    0.14
  23 -21   0    0.33    0.15
 -23 -21   0    0.09    0.14
  23 -21   0    0.18    0.15
 -23 -21   0    0.13    0.14
 -23 -21   0    0.30    0.16
  23 -21   0    0.19    0.13
  23  21   0    0.26    0.20
  23  21   0    0.50    0.16
 -23  21   0    0.03    0.15
  23  21   0    0.45    0.16
 -23  21   0    0.02    0.16
  25 -21   0   -0.21    0.12
 -25 -21   0    0.11    0.13
  25 -21   0    0.05    0.13
 -25 -21   0   -0.12    0.12
 -25 -21   0    0.04    0.14
 -25 -21   0    0.10    0.17
  25 -21   0   -0.07    0.13
  25 -21   0    0.01    0.13
  25 -21   0    0.14    0.16
  25  21   0   -0.06    0.16
  25  21   0    0.13    0.13
 -25  21   0   -0.08    0.13
  25  21   0    0.10    0.13
 -25  21   0    0.06    0.15
   0 -22   0    0.01    0.11
   0 -22   0    0.06    0.09
   0 -22   0    0.10    0.10
   0 -22   0    0.00    0.08
   0 -22   0    0.01    0.10
   0 -22   0   -0.07    0.11
   0  22   0    0.35    0.17
   0  22   0    0.17    0.09
   0  22   0    0.15    0.11
   2 -22   0    1.54    0.25
   2 -22   0    1.67    0.25
  -2 -22   0    1.33    0.22
   2 -22   0    2.21    0.29
  -2 -22   0    1.76    0.25
   2 -22   0    1.60    0.22
  -2 -22   0    1.71    0.26
   2 -22   0    2.02    0.41
  -2 -22   0    2.59    0.43
  -2 -22   0    1.49    0.24
  -2 -22   0    1.93    0.23
  -2 -22   0    2.03    0.23
   2 -22   0    1.77    0.21
  -2 -22   0    1.73    0.26
   2 -22   0    1.61    0.23
   2  22   0    1.79    0.22
   2  22   0    2.05    0.34
  -2  22   0    1.69    0.38
  -2  22   0    1.94    0.27
   2  22   0    1.70    0.19
  -2  22   0    1.94    0.24
   4 -22   0    0.49    0.17
  -4 -22   0    0.71    0.18
  -4 -22   0    0.55    0.15
  -4 -22   0    0.80    0.22
  -4 -22   0    0.49    0.17
  -4 -22   0    0.71    0.15
   4 -22   0    0.84    0.19
   4 -22   0    0.90    0.19
  -4 -22   0    0.65    0.17
  -4 -22   0    0.77    0.19
   4 -22   0    0.55    0.14
  -4 -22   0    0.53    0.17
   4 -22   0    0.78    0.13
   4 -22   0    0.77    0.15
   4  22   0    0.82    0.14
  -4  22   0    0.64    0.19
  -4  22   0    0.52    0.16
  -4  22   0    0.73    0.20
   4  22   0    0.91    0.30
   4  22   0    0.73    0.32
  -6 -22   0    0.36    0.15
   6 -22   0    0.37    0.14
   6 -22   0    0.23    0.11
   6 -22   0    0.17    0.13
  -6 -22   0    0.14    0.13
  -6 -22   0    0.15    0.11
  -6 -22   0    0.21    0.16
  -6 -22   0    0.42    0.15
   6 -22   0    0.32    0.11
  -6 -22   0    0.29    0.14
   6 -22   0    0.29    0.09
  -6 -22   0    0.06    0.09
   6 -22   0    0.18    0.13
  -6 -22   0    0.34    0.15
   6 -22   0    0.19    0.13
   6  22   0    0.37    0.16
  -6  22   0    0.24    0.17
  -6  22   0    0.06    0.10
   6  22   0    0.25    0.17
  -6  22   0    0.16    0.11
   6  22   0    0.13    0.10
  -8 -22   0    2.97    0.28
   8 -22   0    2.55    0.32
   8 -22   0    2.16    0.33
   8 -22   0    2.09    0.33
   8 -22   0    2.79    0.33
   8 -22   0    2.22    0.27
   8 -22   0    2.45    0.35
   8 -22   0    2.15    0.22
  -8 -22   0    1.85    0.26
  -8 -22   0    2.41    0.31
  -8 -22   0    2.10    0.30
  -8 -22   0    2.47    0.33
  -8 -22   0    2.22    0.23
  -8 -22   0    2.29    0.31
  -8 -22   0    2.13    0.27
   8  22   0    3.60    0.46
   8  22   0    2.46    0.23
  -8  22   0    2.52    0.31
   8  22   0    2.01    0.29
  -8  22   0    1.88    0.27
 -10 -22   0    1.40    0.22
  10 -22   0    2.19    0.32
  10 -22   0    1.66    0.26
  10 -22   0    1.42    0.18
  10 -22   0    1.13    0.28
  10 -22   0    1.59    0.27
 -10 -22   0    1.53    0.25
 -10 -22   0    1.69    0.26
  10 -22   0    1.68    0.24
 -10 -22   0    1.82    0.25
 -10 -22   0    1.49    0.26
 -10 -22   0    1.18    0.24
 -10 -22   0    1.46    0.20
 -10 -22   0    1.50    0.26
  10 -22   0    1.36    0.22
  10  22   0    1.85    0.23
  10  22   0    1.81    0.31
 -10  22   0    2.03    0.28
 -10  22   0    1.77    0.26
  10  22   0    1.83    0.29
 -12 -22   0    0.62    0.18
  12 -22   0    0.47    0.16
  12 -22   0    0.41    0.17
  12 -22   0    0.35    0.19
  12 -22   0    0.29    0.10
 -12 -22   0    0.47    0.15
 -12 -22   0    0.27    0.14
 -12 -22   0    0.32    0.16
  12 -22   0    0.27    0.14
  12 -22   0    0.41    0.20
 -12 -22   0    0.38    0.18
 -12 -22   0    0.42    0.17
  12 -22   0    0.36    0.14
  12  22   0    0.51    0.14
  12  22   0    0.75    0.27
 -12  22   0    0.71    0.20
 -12  22   0    0.75    0.18
  12  22   0    0.50    0.20
 -14 -22   0    0.25    0.17
 -14 -22   0    0.34    0.14
 -14 -22   0    0.41    0.14
  14 -22   0    0.40    0.16
 -14 -22   0    0.50    0.18
  14 -22   0    0.47    0.18
  14 -22   0    0.33    0.16
 -14 -22   0    0.31    0.17
 -14  22   0    0.79    0.30
  14  22   0    0.50    0.19
  14  22   0    0.40    0.13
 -14  22   0    0.40    0.17
  14  22   0    0.58    0.20
 -14  22   0    0.56    0.18
 -16 -22   0    0.08    0.13
 -16 -22   0    0.00    0.19
  16 -22   0   -0.18    0.10
 -16 -22   0   -0.02    0.12
  16 -22   0   -0.16    0.13
  16 -22   0   -0.22    0.11
 -16 -22   0    0.11    0.12
 -16 -22   0    0.35    0.18
  16 -22   0   -0.02    0.13
  16  22   0   -0.02    0.13
 -16  22   0   -0.02    0.10
 -16  22   0    0.01    0.14
  16  22   0   -0.06    0.13
 -16  22   0    0.13    0.15
  16  22   0    0.10    0.14
  18 -22   0    2.63    0.31
  18 -22   0    2.74    0.34
  18 -22   0    1.72    0.30
 -18 -22   0    2.21    0.29
 -18 -22   0    1.52    0.26
  18 -22   0    2.06    0.28
 -18 -22   0    1.74    0.28
 -18 -22   0    1.90    0.28
 -18 -22   0    1.90    0.25
  18 -22   0    2.23    0.34
  18  22   0    2.64    0.36
 -18  22   0    1.66    0.28
 -18  22   0    1.61    0.30
  18  22   0    2.85    0.34
  18  22   0    2.22    0.28
 -18  22   0    2.07    0.27
  20 -22   0    1.08    0.22
 -20 -22   0    0.66    0.18
  20 -22   0    1.14    0.21
 -20 -22   0    0.85    0.22
 -20 -22   0    0.86    0.21
  20 -22   0    1.10    0.27
 -20 -22   0    0.84    0.22
  20 -22   0    1.12    0.21
 -20 -22   0    0.95    0.19
  20 -22   0    1.06    0.27
  20  22   0    0.75    0.23
  20  22   0    0.69    0.19
 -20  22   0    1.00    0.26
 -20  22   0    1.09    0.24
 -20  22   0    0.55    0.22
  20  22   0    0.74    0.19
  22 -22   0    2.24    0.34
  22 -22   0    1.69    0.26
 -22 -22   0    2.11    0.30
  22 -22   0    2.21    0.33
 -22 -22   0    2.75    0.32
 -22 -22   0    2.27    0.33
  22 -22   0    2.05    0.31
  22 -22   0    2.35    0.30
 -22 -22   0    2.88    0.38
 -22  22   0    2.11    0.34
  22  22   0    1.98    0.28
  22  22   0    2.73    0.38
 -22  22   0    2.22    0.33
  22  22   0    1.79    0.26
  24 -22   0    2.25    0.33
 -24 -22   0    2.80    0.34
 -24 -22   0    3.11    0.64
  24 -22   0    2.38    0.33
 -24 -22   0    2.51    0.45
  24 -22   0    2.89    0.39
  24 -22   0    2.40    0.53
 -24  22   0    3.14    0.62
  24  22   0    2.69    0.32
  24  22   0    2.56    0.31
 -24  22   0    2.62    0.38
  24  22   0    2.01    0.40
   1 -23   0    1.79    0.25
   1 -23   0    1.63    0.27
   1 -23   0    1.92    0.24
  -1 -23   0    1.62    0.22
   1 -23   0    1.90    0.27
  -1 -23   0    1.99    0.27
  -1 -23   0    1.98    0.23
  -1 -23   0    2.03    0.28
  -1 -23   0    1.68    0.28
   1 -23   0    1.84    0.28
  -1 -23   0    1.66    0.27
   1 -23   0    1.78    0.21
   1 -23   0    1.80    0.40
  -1 -23   0    2.57    0.29
  -1  23   0    1.42    0.30
  -1  23   0    1.87    0.23
   1  23   0    1.82    0.22
  -1  23   0    1.75    0.28
   1  23   0    2.45    0.34
  -3 -23   0    4.64    0.38
  -3 -23   0    4.85    0.40
   3 -23   0    5.12    0.35
  -3 -23   0    4.79    0.39
   3 -23   0    4.78    0.29
   3 -23   0    5.28    0.40
   3 -23   0    5.05    0.37
   3 -23   0    4.10    0.55
   3 -23   0    4.90    0.40
  -3 -23   0    4.55    0.36
  -3 -23   0    5.17    0.37
  -3 -23   0    4.55    0.32
  -3 -23   0    4.86    0.33
  -3 -23   0    6.08    0.80
   3 -23   0    5.00    0.34
   3  23   0    5.72    0.44
   3  23   0    4.76    0.30
   3  23   0    4.24    0.40
  -3  23   0    5.08    0.40
  -3  23   0    5.63    0.45
  -3  23   0    5.11    0.35
  -5 -23   0    0.68    0.14
  -5 -23   0    0.57    0.16
   5 -23   0    0.66    0.14
   5 -23   0    0.82    0.20
   5 -23   0    0.84    0.19
  -5 -23   0    0.95    0.20
  -5 -23   0    0.70    0.18
   5 -23   0    0.95    0.17
   5 -23   0    0.68    0.19
   5 -23   0    0.84    0.22
  -5 -23   0    0.73    0.20
  -5 -23   0    0.69    0.19
  -5 -23   0    0.80    0.15
   5 -23   0    0.63    0.13
  -5 -23   0    0.84    0.20
  -5  23   0    1.42    0.28
   5  23   0    0.88    0.23
   5  23   0    0.85    0.15
   5  23   0    0.54    0.20
  -5  23   0    0.87    0.17
  -5  23   0    0.86    0.21
  -7 -23   0    0.97    0.23
   7 -23   0    0.41    0.18
  -7 -23   0    0.89    0.22
   7 -23   0    0.68    0.16
   7 -23   0    0.84    0.23
   7 -23   0    1.06    0.25
  -7 -23   0    0.85    0.19
  -7 -23   0    0.79    0.18
  -7 -23   0    0.80    0.20
   7 -23   0    0.90    0.17
  -7 -23   0    0.95    0.18
  -7 -23   0    0.88    0.21
   7 -23   0    0.98    0.20
  -7 -23   0    0.77    0.20
   7 -23   0    0.90    0.19
  -7  23   0    1.30    0.21
   7  23   0    1.07    0.24
   7  23   0    0.89    0.23
  -7  23   0    1.10    0.23
   7  23   0    0.84    0.15
  -9 -23   0    1.14    0.23
  -9 -23   0    1.12    0.22
   9 -23   0    1.55    0.26
   9 -23   0    0.95    0.26
   9 -23   0    1.68    0.24
  -9 -23   0    1.49    0.29
  -9 -23   0    1.59    0.23
   9 -23   0    1.49    0.20
   9 -23   0    1.50    0.22
   9 -23   0    1.59    0.30
   9  23   0    1.24    0.27
   9  23   0    1.61    0.21
  -9  23   0    1.76    0.34
  -9  23   0    1.14    0.26
   9  23   0    1.45    0.25
 -11 -23   0   -0.05    0.10
 -11 -23   0    0.12    0.22
 -11 -23   0    0.02    0.13
  11 -23   0    0.13    0.12
  11 -23   0   -0.05    0.12
  11 -23   0    0.17    0.14
  11 -23   0    0.25    0.14
 -11 -23   0    0.04    0.13
  11 -23   0    0.12    0.09
  11 -23   0    0.11    0.12
 -11 -23   0    0.06    0.11
 -11 -23   0   -0.09    0.10
 -11  23   0    0.01    0.13
  11  23   0    0.14    0.15
  11  23   0    0.18    0.10
  11  23   0   -0.07    0.15
 -11  23   0   -0.11    0.11
 -13 -23   0    0.03    0.12
 -13 -23   0    0.16    0.14
  13 -23   0    0.08    0.14
 -13 -23   0    0.01    0.14
  13 -23   0    0.24    0.13
  13 -23   0    0.20    0.14
 -13 -23   0    0.09    0.12
  13 -23   0    0.09    0.11
 -13 -23   0   -0.06    0.10
  13  23   0    0.14    0.11
  13  23   0    0.12    0.16
  13  23   0    0.10    0.16
 -13  23   0    0.01    0.15
 -13  23   0   -0.02    0.12
 -13  23   0    0.02    0.12
  15 -23   0   11.66    0.71
 -15 -23   0   12.25    0.64
 -15 -23   0   12.55    0.68
 -15 -23   0   12.71    0.70
 -15 -23   0   12.64    0.64
 -15 -23   0   11.52    0.65
  15 -23   0   13.21    0.74
 -15 -23   0   12.44    0.71
  15 -23   0   13.31    0.67
  15 -23   0   12.15    0.64
  15 -23   0   13.23    0.70
  15  23   0   10.93    0.65
 -15  23   0   11.34    0.63
  15  23   0   12.82    0.68
  15  23   0   12.84    0.72
 -15  23   0   12.45    0.71
 -15  23   0   12.77    0.69
 -17 -23   0    8.91    0.53
  17 -23   0    7.57    0.48
 -17 -23   0    8.20    0.50
 -17 -23   0    6.49    0.46
  17 -23   0    7.33    0.52
 -17 -23   0    8.30    0.56
 -17 -23   0    8.18    0.57
  17 -23   0    8.36    0.56
  17 -23   0    7.59    0.50
 -17 -23   0    8.39    0.54
  17 -23   0    7.83    0.58
  17  23   0    8.68    0.57
  17  23   0    7.48    0.46
 -17  23   0    7.52    0.47
  17  23   0    7.71    0.52
 -17  23   0    8.04    0.55
 -17  23   0    7.90    0.52
  19 -23   0    5.95    0.45
 -19 -23   0    6.81    0.51
 -19 -23   0    6.69    0.47
 -19 -23   0    7.07    0.51
  19 -23   0    6.56    0.53
 -19 -23   0    5.88    0.46
 -19 -23   0    6.24    0.43
  19 -23   0    6.94    0.46
  19 -23   0    5.41    0.46
 -19 -23   0    7.22    0.46
  19 -23   0    6.42    0.50
 -19  23   0    6.94    0.52
  19  23   0    6.44    0.43
  19  23   0    6.55    0.47
 -19  23   0    6.31    0.42
  19  23   0    6.36    0.50
 -19  23   0    6.24    0.48
  21 -23   0    4.45    0.48
  21 -23   0    4.18    0.38
 -21 -23   0    4.52    0.39
  21 -23   0    4.60    0.41
 -21 -23   0    3.80    0.49
 -21 -23   0    4.28    0.42
 -21 -23   0    4.14    0.41
 -21 -23   0    3.80    0.36
  21 -23   0    4.86    0.41
  21 -23   0    4.83    0.47
 -21 -23   0    4.17    0.41
  21  23   0    4.06    0.35
 -21  23   0    4.82    0.43
  21  23   0    4.27    0.37
  21  23   0    5.13    0.46
 -21  23   0    4.53    0.53
   0 -24   0    3.41    0.27
   0 -24   0    2.97    0.33
   0 -24   0    3.25    0.37
   0 -24   0    2.67    0.34
   0 -24   0    3.35    0.31
   0  24   0    2.62    0.35
   0  24   0    3.56    0.36
   2 -24   0    1.76    0.26
   2 -24   0    1.78    0.27
  -2 -24   0    2.04    0.24
  -2 -24   0    1.49    0.25
  -2 -24   0    2.03    0.28
   2 -24   0    1.71    0.18
   2 -24   0    1.53    0.26
   2 -24   0    1.82    0.29
  -2 -24   0    2.11    0.27
   2 -24   0    1.63    0.23
  -2 -24   0    1.70    0.26
  -2  24   0    1.50    0.26
   2  24   0    1.26    0.26
  -2  24   0    1.46    0.28
  -2  24   0    2.04    0.30
   2  24   0    1.29    0.27
   4 -24   0    2.83    0.34
  -4 -24   0    3.01    0.30
   4 -24   0    3.03    0.26
   4 -24   0    3.31    0.34
  -4 -24   0    2.83    0.27
  -4 -24   0    2.79    0.34
  -4 -24   0    3.25    0.37
  -4 -24   0    3.08    0.35
   4 -24   0    2.90    0.26
  -4 -24   0    3.41    0.34
   4 -24   0    2.46    0.31
  -4  24   0    3.32    0.29
  -4  24   0    3.04    0.37
   4  24   0    3.25    0.38
   4  24   0    3.47    0.42
   4  24   0    2.47    0.34
  -4  24   0    2.80    0.33
  -6 -24   0    2.01    0.36
   6 -24   0    1.82    0.32
   6 -24   0    2.87    0.46
   6 -24   0    2.00    0.27
  -6 -24   0    1.64    0.26
  -6 -24   0    1.91    0.29
  -6 -24   0    1.72    0.28
  -6 -24   0    1.99    0.27
   6 -24   0    2.01    0.38
   6 -24   0    1.57    0.23
   6 -24   0    1.83    0.28
  -6  24   0    1.58    0.26
   6  24   0    2.36    0.32
   6  24   0    2.01    0.30
   6  24   0    2.40    0.21
   8 -24   0    1.10    0.26
  -8 -24   0    1.17    0.30
  -8 -24   0    1.65    0.36
   8 -24   0    0.87    0.34
  -8 -24   0    1.64    0.26
   8 -24   0    1.44    0.28
  -8 -24   0    1.47    0.23
   8 -24   0    1.47    0.20
  -8 -24   0    1.46    0.27
   8 -24   0    1.18    0.20
  -8 -24   0    1.57    0.26
   8 -24   0    1.64    0.28
  -8  24   0    1.70    0.25
  -8  24   0    1.06    0.25
   8  24   0    1.10    0.18
  -8  24   0    1.55    0.27
   8  24   0    1.43    0.28
   8  24   0    1.30    0.26
  10 -24   0    1.10    0.24
  10 -24   0    1.02    0.22
 -10 -24   0    1.04    0.21
  10 -24   0    0.82    0.20
 -10 -24   0    1.03    0.20
 -10 -24   0    1.21    0.25
 -10 -24   0    0.79    0.20
 -10 -24   0    1.22    0.22
 -10 -24   0    0.83    0.21
  10 -24   0    0.79    0.22
  10 -24   0    0.73    0.19
  10 -24   0    1.00    0.15
  10  24   0    0.85    0.16
 -10  24   0    1.21    0.22
  10  24   0    0.78    0.22
 -10  24   0    0.71    0.19
  10  24   0    1.02    0.24
 -10  24   0    1.06    0.23
 -12 -24   0    0.50    0.17
  12 -24   0    0.92    0.21
 -12 -24   0    0.63    0.16
  12 -24   0    0.80    0.17
  12 -24   0    0.62    0.18
  12 -24   0    0.49    0.18
 -12 -24   0    0.56    0.16
 -12 -24   0    1.05    0.23
  12 -24   0    0.99    0.23
 -12 -24   0    0.63    0.18
 -12 -24   0    0.95    0.23
  12  24   0    0.99    0.25
  12  24   0    1.02    0.23
 -12  24   0    0.77    0.20
  12  24   0    0.76    0.18
 -12  24   0    0.85    0.22
 -12  24   0    0.87    0.19
 -14 -24   0    0.60    0.21
  14 -24   0    0.65    0.22
  14 -24   0    0.33    0.20
 -14 -24   0    0.50    0.18
  14 -24   0    0.23    0.16
 -14 -24   0    0.02    0.14
 -14 -24   0    0.37    0.18
  14 -24   0    0.40    0.18
 -14 -24   0    0.57    0.15
  14 -24   0    0.19    0.15
 -14 -24   0    0.47    0.17
  14  24   0    0.63    0.21
 -14  24   0    0.53    0.16
  14  24   0    0.81    0.17
 -14  24   0    0.60    0.16
  14  24   0    0.52    0.22
 -14  24   0    0.73    0.21
 -16 -24   0    0.02    0.15
 -16 -24   0    0.06    0.14
  16 -24   0   -0.17    0.14
 -16 -24   0   -0.01    0.15
  16 -24   0    0.00    0.15
 -16 -24   0   -0.14    0.13
  16 -24   0    0.11    0.14
 -16 -24   0    0.12    0.15
  16 -24   0   -0.14    0.11
 -16 -24   0    0.04    0.12
  16 -24   0   -0.08    0.12
 -16  24   0    0.08    0.14
  16  24   0    0.19    0.15
  16  24   0   -0.03    0.12
 -16  24   0    0.11    0.12
 -16  24   0    0.00    0.14
  16  24   0   -0.10    0.13
 -18 -24   0    2.46    0.36
  18 -24   0    1.75    0.33
  18 -24   0    1.93    0.28
 -18 -24   0    2.64    0.32
  18 -24   0    2.13    0.29
  18 -24   0    2.07    0.33
 -18 -24   0    1.70    0.30
 -18 -24   0    2.41    0.33
 -18 -24   0    2.04    0.31
 -18 -24   0    2.16    0.29
  18 -24   0    1.91    0.33
  18  24   0    2.05    0.34
 -18  24   0    2.42    0.37
  18  24   0    1.89    0.24
 -18  24   0    1.65    0.24
 -18  24   0    2.00    0.32
  18  24   0    2.09    0.30
 -20 -24   0    0.17    0.17
 -20 -24   0    0.00    0.14
 -20 -24   0    0.26    0.24
  20 -24   0    0.41    0.19
  20 -24   0    0.57    0.20
 -20 -24   0    0.03    0.17
  20 -24   0    0.31    0.17
  20 -24   0   -0.05    0.17
  20 -24   0    0.45    0.20
 -20 -24   0    0.19    0.21
 -20 -24   0    0.20    0.16
  20  24   0    0.25    0.14
  20  24   0    0.19    0.17
 -20  24   0    0.60    0.19
 -20  24   0    0.78    0.36
  20  24   0    0.45    0.19
   1 -25   0    6.66    0.47
  -1 -25   0    6.14    0.47
  -1 -25   0    7.17    0.48
  -1 -25   0    5.74    0.38
   1 -25   0    6.75    0.44
   1 -25   0    7.23    0.43
  -1 -25   0    6.72    0.44
   1 -25   0    6.96    0.47
  -1 -25   0    6.57    0.44
  -1  25   0    6.12    0.49
   1  25   0    5.87    0.48
  -1  25   0    6.84    0.48
   1  25   0    6.09    0.48
  -3 -25   0    1.78    0.28
   3 -25   0    1.89    0.32
  -3 -25   0    1.70    0.25
   3 -25   0    1.39    0.22
  -3 -25   0    1.59    0.27
  -3 -25   0    2.04    0.28
   3 -25   0    1.77    0.30
   3 -25   0    1.61    0.24
   3 -25   0    1.94    0.29
  -3  25   0    1.24    0.26
  -3  25   0    1.75    0.27
   3  25   0    1.82    0.29
   3  25   0    2.44    0.34
   5 -25   0    0.07    0.14
   5 -25   0    0.11    0.11
  -5 -25   0    0.11    0.15
   5 -25   0    0.06    0.12
  -5 -25   0    0.10    0.14
   5 -25   0    0.11    0.15
  -5 -25   0   -0.12    0.11
  -5 -25   0    0.02    0.12
   5 -25   0    0.15    0.12
   5  25   0    0.02    0.14
   5  25   0   -0.04    0.14
  -5  25   0    0.17    0.12
  -5  25   0    0.16    0.13
  -5  25   0   -0.13    0.20
   7 -25   0    0.14    0.15
  -7 -25   0   -0.03    0.11
   7 -25   0    0.15    0.10
  -7 -25   0   -0.02    0.14
  -7 -25   0    0.14    0.13
   7 -25   0    0.06    0.14
   7 -25   0   -0.04    0.11
  -7 -25   0    0.37    0.14
   7 -25   0   -0.37    0.11
  -7 -25   0    0.11    0.14
  -7 -25   0   -0.01    0.11
   7  25   0   -0.10    0.13
   7  25   0   -0.11    0.14
  -7  25   0    0.23    0.13
  -7  25   0   -0.07    0.13
  -7  25   0    0.01    0.12
  -9 -25   0    0.69    0.21
   9 -25   0    0.38    0.16
  -9 -25   0    0.75    0.20
  -9 -25   0    0.25    0.16
  -9 -25   0    0.60    0.18
   9 -25   0    0.55    0.14
   9 -25   0    0.41    0.18
   9 -25   0    0.49    0.16
  -9 -25   0    0.68    0.20
   9 -25   0    0.61    0.20
  -9 -25   0    0.60    0.18
   9  25   0    0.59    0.19
  -9  25   0    0.41    0.17
  -9  25   0    0.49    0.20
   9  25   0    0.78    0.24
  -9  25   0    0.57    0.17
 -11 -25   0    0.30    0.18
 -11 -25   0    0.57    0.18
  11 -25   0    0.60    0.19
  11 -25   0    0.56    0.17
  11 -25   0    0.70    0.21
 -11 -25   0    0.55    0.17
 -11 -25   0    0.84    0.19
  11 -25   0    0.76    0.18
 -11 -25   0    0.85    0.21
  11 -25   0    0.87    0.26
 -11 -25   0    0.63    0.17
  11  25   0    0.87    0.21
 -11  25   0    0.65    0.20
 -11  25   0    1.15    0.23
  11  25   0    0.94    0.24
 -11  25   0    0.76    0.18
 -13 -25   0    0.18    0.15
  13 -25   0    0.62    0.18
  13 -25   0    0.45    0.19
 -13 -25   0    0.67    0.18
 -13 -25   0    0.65    0.21
  13 -25   0    0.95    0.22
  13 -25   0    0.46    0.21
  13 -25   0    0.89    0.20
 -13 -25   0    1.22    0.23
 -13 -25   0    0.56    0.19
 -13 -25   0    0.21    0.14
 -13  25   0    0.48    0.21
  13  25   0    0.58    0.19
 -13  25   0    0.25    0.15
  13  25   0    1.48    0.30
 -13  25   0    0.67    0.20
  15 -25   0    0.67    0.19
 -15 -25   0    0.95    0.19
  15 -25   0    0.67    0.24
 -15 -25   0    0.88    0.28
 -15 -25   0    1.16    0.25
 -15 -25   0    0.83    0.22
  15 -25   0    0.84    0.26
 -15 -25   0    0.80    0.25
  15 -25   0    0.89    0.34
 -15 -25   0    0.53    0.16
  15 -25   0    0.89    0.24
  15  25   0    0.43    0.24
 -15  25   0    0.54    0.20
  15  25   0    1.23    0.25
 -15  25   0    0.96    0.29
 -15  25   0    0.88    0.20
 -17 -25   0   -0.20    0.18
 -17 -25   0    0.21    0.15
 -17 -25   0    0.03    0.18
  17 -25   0   -0.39    0.22
  17 -25   0   -0.07    0.19
 -17 -25   0   -0.13    0.13
  17 -25   0   -0.11    0.14
 -17 -25   0   -0.13    0.13
  17  25   0    0.47    0.32
  17  25   0    0.07    0.15
 -17  25   0   -0.13    0.12
   0 -26   0    2.19    0.33
   0 -26   0    2.48    0.33
   0 -26   0    2.92    0.33
   0 -26   0    1.99    0.27
   0  26   0    2.84    0.37
   0  26   0    3.31    0.40
   2 -26   0    0.79    0.18
  -2 -26   0    0.74    0.19
  -2 -26   0    0.63    0.17
   2 -26   0    0.53    0.17
   2 -26   0    0.40    0.21
   2 -26   0    0.65    0.21
   2 -26   0    0.52    0.15
  -2 -26   0    0.68    0.20
  -2 -26   0    0.49    0.18
   2  26   0    0.53    0.21
  -2  26   0    0.64    0.22
  -2  26   0    0.59    0.18
   2  26   0    0.74    0.21
  -2  26   0    1.02    0.25
   4 -26   0    0.81    0.19
  -4 -26   0    0.74    0.17
   4 -26   0    0.58    0.16
  -4 -26   0    1.09    0.21
   4 -26   0    0.69    0.20
  -4 -26   0    0.91    0.23
  -4 -26   0    0.53    0.18
   4 -26   0    1.03    0.22
   4 -26   0    0.66    0.23
  -4 -26   0    0.99    0.22
  -4  26   0    0.67    0.19
   4  26   0    1.11    0.27
   4  26   0    0.78    0.21
  -4  26   0    1.01    0.21
  -6 -26   0    0.13    0.16
  -6 -26   0    0.40    0.15
   6 -26   0    0.39    0.17
   6 -26   0    0.22    0.17
   6 -26   0    0.37    0.16
  -6 -26   0    0.05    0.13
   6 -26   0    0.37    0.18
  -6 -26   0    0.15    0.13
   6 -26   0    0.51    0.13
  -6 -26   0    0.31    0.13
  -6  26   0    0.14    0.17
  -6  26   0    0.23    0.16
   6  26   0    0.28    0.18
   6  26   0    0.78    0.21
  -8 -26   0    0.79    0.20
   8 -26   0    0.57    0.18
  -8 -26   0    0.99    0.22
   8 -26   0    1.09    0.23
  -8 -26   0    0.35    0.18
  -8 -26   0    0.36    0.16
   8 -26   0    0.46    0.18
  -8 -26   0    0.87    0.20
   8 -26   0    0.84    0.22
  -8 -26   0    1.06    0.23
   8  26   0    1.15    0.26
   8  26   0    0.50    0.20
  -8  26   0    0.85    0.22
  -8  26   0    0.70    0.17
  -8  26   0    0.34    0.18
  10 -26   0    0.80    0.23
 -10 -26   0    0.51    0.19
  10 -26   0    0.69    0.25
  10 -26   0    0.47    0.19
 -10 -26   0    0.53    0.20
 -10 -26   0    0.50    0.19
 -10 -26   0    0.50    0.18
  10 -26   0    0.83    0.25
 -10 -26   0    0.52    0.21
 -10  26   0    0.56    0.19
 -10  26   0    0.81    0.21
  10  26   0    0.46    0.19
 -10  26   0    0.87    0.19
  10  26   0    0.69    0.27
 -12 -26   0   -0.22    0.13
  12 -26   0    0.10    0.20
 -12 -26   0    0.25    0.16
 -12 -26   0    0.24    0.17
  12 -26   0    0.17    0.14
 -12 -26   0    0.12    0.15
  12 -26   0    0.12    0.21
 -12 -26   0    0.20    0.18
 -12 -26   0    0.08    0.21
 -12  26   0   -0.45    0.22
 -12  26   0    0.21    0.16
 -12  26   0    0.37    0.15
  12  26   0    0.14    0.18
   1 -27   0    0.65    0.21
  -1 -27   0    1.00    0.24
   1 -27   0    1.34    0.24
   1 -27   0    1.04    0.31
  -1 -27   0    0.87    0.26
   1 -27   0    1.21    0.41
  -1 -27   0    1.27    0.22
  -1 -27   0    0.21    0.29
  -1  27   0    0.87    0.20
   1  27   0    1.50    0.46
  -1  27   0    1.28    0.30
   1  27   0    1.35    0.41
   1  27   0    0.76    0.21
  -3 -27   0    0.73    0.21
   3 -27   0    0.16    0.18
  -3 -27   0    0.76    0.35
  -3 -27   0    1.00    0.26
  -3 -27   0    0.47    0.18
   3 -27   0    0.16    0.23
   3 -27   0    0.40    0.15
   3  27   0    0.24    0.30
  -3  27   0    0.72    0.20
  -3  27   0    0.52    0.21
   3  27   0    0.60    0.28
   3  27   0    0.76    0.21
  -5 -27   0    0.77    0.26
   5 -27   0    0.48    0.21
   5 -27   0    0.70    0.17
   5 -27   0    0.29    0.19
  -5 -27   0    0.52    0.20
   5 -27   0    0.26    0.21
  -5 -27   0    0.59    0.25
  -5 -27   0    0.86    0.23
   5 -27   0    0.68    0.25
  -5  27   0    0.17    0.21
   5  27   0    0.44    0.19
   5  27   0    0.37    0.18
   5  27   0    0.69    0.21
  -5  27   0    0.82    0.27
  42   0  -1   -0.31    0.13
 -42   0   1   -0.09    0.14
  42   0  -1    0.13    0.21
  40   0  -1   -0.08    0.13
  40   0  -1    0.07    0.17
 -40   0   1    0.02    0.14
  40   0  -1    0.01    0.11
 -38   0   1    0.07    0.14
  38   0  -1    0.12    0.11
  38   0  -1   -0.01    0.12
 -36   0   1    0.10    0.12
  36   0  -1    0.17    0.12
 -36   0   1    0.04    0.10
  36   0  -1    0.00    0.13
  36   0  -1   -0.04    0.11
  36   0  -1    0.21    0.13
 -34   0   1    0.03    0.12
 -34   0   1    0.04    0.06
  34   0  -1    0.04    0.11
 -34   0   1    0.15    0.09
  34   0  -1   -0.10    0.10
  34   0  -1    0.07    0.12
  32   0  -1   -0.17    0.08
  32   0  -1   -0.03    0.10
  32   0  -1    0.16    0.14
 -32   0   1   -0.05    0.10
 -32   0   1   -0.05    0.06
  32   0  -1   -0.07    0.09
 -32   0   1    0.08    0.09
 -30   0   1    0.06    0.11
  30   0  -1   -0.03    0.09
  30   0  -1    0.02    0.09
  30   0  -1    0.11    0.08
  30   0  -1    0.03    0.10
 -30   0   1    0.16    0.16
 -30   0   1    0.10    0.07
  30   0  -1   -0.03    0.10
  30   0  -1   -0.03    0.06
  28   0  -1    0.01    0.06
  28   0  -1   -0.09    0.07
 -28   0   1    0.04    0.09
 -28   0   1    0.10    0.06
  28   0  -1    0.08    0.09
 -28   0   1    0.13    0.09
  28   0  -1   -0.10    0.08
  28   0  -1    0.01    0.09
  26   0  -1    0.08    0.09
  26   0  -1   -0.07    0.07
  26   0  -1    0.00    0.07
 -26   0   1   -0.03    0.06
 -26   0   1    0.02    0.10
 -26   0   1    0.04    0.07
  26   0  -1    0.01    0.09
  26   0  -1   -0.04    0.07
  24   0  -1   -0.01    0.06
  24   0  -1    0.05    0.08
  24   0  -1   -0.04    0.08
  24   0  -1   -0.03    0.07
 -24   0   1    0.04    0.05
 -24   0   1   -0.02    0.06
 -24   0   1    0.03    0.06
  24   0  -1    0.00    0.06
 -22   0   1   -0.05    0.06
  22   0  -1    0.07    0.07
 -22   0   1    0.02    0.05
  22   0  -1   -0.01    0.04
  22   0  -1    0.09    0.08
  22   0  -1   -0.04    0.05
  22   0  -1   -0.07    0.06
 -22   0   1    0.00    0.05
 -22   0   1   -0.01    0.06
  22   0  -1    0.04    0.07
 -20   0   1    0.04    0.05
 -20   0   1    0.04    0.06
  20   0  -1   -0.08    0.05
  20   0  -1    0.00    0.06
  20   0  -1   -0.01    0.06
 -20   0   1    0.04    0.06
  20   0  -1    0.04    0.06
  20   0  -1    0.13    0.06
  20   0  -1   -0.02    0.05
  18   0  -1    0.05    0.04
  18   0  -1    0.03    0.03
  18   0  -1   -0.02    0.05
  18   0  -1    0.07    0.06
  18   0  -1    0.06    0.05
 -18   0   1    0.03    0.06
  18   0  -1    0.00    0.06
 -18   0   1    0.01    0.06
  18   0  -1    0.11    0.06
 -18   0   1    0.06    0.05
 -18   0   1    0.03    0.04
 -16   0   1    0.02    0.04
  16   0  -1   -0.01    0.04
  16   0  -1    0.01    0.03
  16   0  -1    0.00    0.04
 -16   0   1   -0.03    0.04
  16   0  -1    0.02    0.05
  16   0  -1   -0.01    0.05
 -16   0   1   -0.01    0.03
  16   0  -1    0.03    0.04
  16   0  -1   -0.04    0.04
 -16   0   1   -0.01    0.05
  14   0  -1    0.03    0.05
  14   0  -1    0.03    0.04
 -14   0   1    0.02    0.04
  14   0  -1    0.02    0.04
 -14   0   1    0.02    0.05
 -14   0   1    0.05    0.05
 -14   0   1    0.02    0.03
  14   0  -1    0.04    0.05
  14   0  -1    0.00    0.05
  14   0  -1   -0.03    0.04
  14   0  -1    0.02    0.02
  12   0  -1    0.01    0.03
  12   0  -1   -0.01    0.04
  12   0  -1    0.08    0.06
 -12   0   1    0.03    0.03
  12   0  -1    0.05    0.04
  12   0  -1    0.03    0.03
 -12   0   1    0.00    0.05
 -12   0   1    0.00    0.04
 -12   0   1    0.01    0.03
 -12   0   1   -0.01    0.02
  12   0  -1   -0.01    0.02
 -12   0   1    0.01    0.03
  12   0  -1   -0.01    0.04
 -12   0   1   -0.03    0.03
 -12   0   1    0.00    0.03
 -10   0   1   -0.03    0.03
  10   0  -1    0.01    0.03
 -10   0   1    0.01    0.03
  10   0  -1   -0.02    0.03
  10   0  -1   -0.01    0.04
  10   0  -1   -0.04    0.03
 -10   0   1    0.02    0.02
  10   0  -1    0.05    0.03
 -10   0   1   -0.02    0.02
 -10   0   1   -0.01    0.03
 -10   0   1    0.00    0.02
  10   0  -1    0.02    0.02
  10   0  -1    0.01    0.03
  10   0  -1   -0.01    0.03
 -10   0   1    0.00    0.02
  -8   0   1    0.02    0.02
   8   0  -1   -0.02    0.02
  -8   0   1    0.00    0.02
  -8   0   1   -0.01    0.02
   8   0  -1   -0.01    0.02
   8   0  -1   -0.01    0.03
   8   0  -1    0.02    0.03
   8   0  -1    0.00    0.02
   8   0  -1    0.02    0.03
  -8   0   1    0.00    0.03
   8   0  -1   -0.02    0.03
  -8   0   1    0.01    0.02
  -8   0   1   -0.03    0.02
  -8   0   1   -0.01    0.02
  -8   0   1   -0.02    0.03
   8   0  -1    0.00    0.02
  -8   0   1   -0.02    0.02
  -6   0   1    0.02    0.02
   6   0  -1   -0.04    0.02
  -6   0   1    0.02    0.03
  -6   0   1    0.01    0.03
   6   0  -1    0.05    0.02
   6   0  -1    0.00    0.02
   6   0  -1    0.00    0.02
   6   0  -1    0.02    0.03
  -6   0   1    0.02    0.02
  -6   0   1    0.07    0.03
   6   0  -1    0.05    0.03
  -6   0   1   -0.01    0.02
   6   0  -1    0.01    0.02
   6   0  -1    0.03    0.03
  -6   0   1    0.03    0.02
  -6   0   1    0.02    0.02
   6   0  -1    0.01    0.02
  -4   0   1    0.04    0.02
  -4   0   1    0.01    0.02
  -4   0   1    0.03    0.02
   4   0  -1    0.04    0.02
  -4   0   1    0.01    0.02
   4   0  -1    0.06    0.02
   4   0  -1    0.03    0.02
   4   0  -1    0.04    0.02
   4   0  -1    0.04    0.02
  -4   0   1    0.03    0.02
   4   0  -1   -0.01    0.02
   4   0  -1    0.00    0.02
   4   0  -1    0.02    0.02
  -4   0   1    0.02    0.02
   4   0  -1    0.04    0.02
  -4   0   1    0.03    0.02
  -4   0   1    0.03    0.02
  -2   0   1    0.01    0.01
   2   0  -1    0.03    0.01
   2   0  -1    0.02    0.01
   2   0  -1    0.05    0.02
   2   0  -1    0.00    0.02
  -2   0   1    0.00    0.01
  -2   0   1   -0.01    0.01
  -2   0   1    0.02    0.01
  -2   0   1    0.00    0.01
   2   0  -1    0.01    0.01
  -2   0   1    0.03    0.01
   2   0  -1    0.01    0.01
  -2   0   1    0.01    0.01
   2   0  -1   -0.01    0.01
  -2   0   1    0.01    0.01
  -2   0   1    0.04    0.01
   2   0  -1    0.00    0.01
  -2   0   1    0.02    0.01
   0   0  -1    0.01    0.01
   0   0   1    0.01    0.01
   0   0   1    0.01    0.01
   0   0  -1    0.00    0.01
   0   0   1    0.00    0.01
   0   0  -1    0.00    0.01
   0   0  -1    0.00    0.01
   0   0  -1    0.00    0.01
   0   0   1    0.00    0.01
   0   0  -1    0.00    0.01
   0   0   1    0.00    0.01
  -2   0  -1    0.01    0.01
  -2   0  -1    0.00    0.01
   2   0   1    0.02    0.01
  -2   0  -1    0.01    0.01
   2   0   1    0.01    0.01
   2   0   1    0.01    0.01
  -2   0  -1    0.01    0.01
   2   0   1    0.02    0.01
   2   0   1    0.00    0.01
  -2   0  -1    0.04    0.01
   2   0   1    0.01    0.01
  -2   0  -1    0.03    0.01
   2   0   1    0.01    0.01
   2   0   1    0.01    0.01
   2   0   1    0.00    0.01
  -2   0  -1    0.01    0.01
  -2   0  -1    0.00    0.02
  -2   0  -1   -0.01    0.01
  -2   0  -1    0.01    0.01
   4   0   1    0.00    0.02
  -4   0  -1    0.03    0.02
   4   0   1   -0.01    0.02
   4   0   1    0.05    0.03
  -4   0  -1    0.02    0.02
  -4   0  -1    0.03    0.01
  -4   0  -1    0.01    0.02
  -4   0  -1    0.02    0.01
   4   0   1    0.02    0.02
   4   0   1    0.01    0.01
   4   0   1    0.00    0.02
  -4   0  -1    0.03    0.02
   4   0   1    0.04    0.02
  -4   0  -1    0.01    0.02
   4   0   1    0.03    0.02
  -4   0  -1   -0.01    0.02
  -4   0  -1    0.01    0.02
   4   0   1    0.00    0.01
   4   0   1    0.05    0.03
  -4   0  -1    0.02    0.02
   4   0   1    0.03    0.02
  -6   0  -1   -0.01    0.02
   6   0   1    0.00    0.02
   6   0   1    0.05    0.03
   6   0   1    0.00    0.02
  -6   0  -1    0.00    0.01
  -6   0  -1   -0.01    0.02
   6   0   1    0.07    0.03
   6   0   1    0.01    0.01
  -6   0  -1    0.02    0.02
   6   0   1    0.01    0.02
  -6   0  -1    0.01    0.02
  -6   0  -1   -0.02    0.02
  -6   0  -1    0.01    0.02
  -6   0  -1    0.00    0.02
   6   0   1    0.04    0.02
  -6   0  -1    0.01    0.02
   6   0   1   -0.01    0.03
   6   0   1   -0.03    0.02
   6   0   1    0.00    0.02
  -6   0  -1    0.01    0.02
   8   0   1   -0.02    0.02
   8   0   1    0.00    0.02
   8   0   1    0.01    0.03
   8   0   1    0.00    0.01
  -8   0  -1   -0.01    0.03
  -8   0  -1    0.01    0.02
  -8   0  -1    0.01    0.02
  -8   0  -1    0.04    0.03
   8   0   1    0.02    0.03
  -8   0  -1   -0.01    0.02
  -8   0  -1    0.01    0.02
   8   0   1   -0.03    0.02
   8   0   1   -0.03    0.02
  -8   0  -1   -0.01    0.02
  -8   0  -1   -0.01    0.01
  -8   0  -1    0.02    0.02
   8   0   1    0.01    0.03
  -8   0  -1    0.02    0.02
   8   0   1   -0.01    0.03
  -8   0  -1    0.00    0.02
   8   0   1    0.01    0.03
 -10   0  -1    0.02    0.02
 -10   0  -1   -0.01    0.02
 -10   0  -1   -0.01    0.03
 -10   0  -1   -0.02    0.02
  10   0   1    0.01    0.03
 -10   0  -1    0.00    0.03
 -10   0  -1    0.00    0.02
 -10   0  -1   -0.04    0.03
  10   0   1   -0.01    0.02
  10   0   1    0.00    0.02
  10   0   1   -0.01    0.03
 -10   0  -1    0.01    0.03
  10   0   1   -0.01    0.04
  10   0   1    0.01    0.03
  10   0   1   -0.04    0.02
  10   0   1    0.02    0.03
 -12   0  -1    0.04    0.03
 -12   0  -1    0.03    0.03
  12   0   1    0.03    0.05
  12   0   1    0.02    0.04
 -12   0  -1    0.02    0.02
 -12   0  -1    0.02    0.04
  12   0   1    0.00    0.03
  12   0   1    0.00    0.03
  12   0   1    0.01    0.02
  12   0   1    0.02    0.03
  12   0   1    0.01    0.04
 -12   0  -1   -0.01    0.02
  12   0   1   -0.01    0.03
  14   0   1    0.00    0.04
  14   0   1    0.01    0.04
 -14   0  -1    0.01    0.04
 -14   0  -1   -0.01    0.03
 -14   0  -1   -0.03    0.03
  14   0   1    0.03    0.05
  14   0   1    0.07    0.06
 -14   0  -1    0.03    0.02
  14   0   1    0.00    0.04
  14   0   1    0.04    0.03
 -16   0  -1   -0.02    0.05
 -16   0  -1    0.04    0.04
 -16   0  -1    0.04    0.02
  16   0   1    0.02    0.05
  16   0   1    0.00    0.05
  16   0   1    0.00    0.05
  16   0   1   -0.03    0.04
  16   0   1    0.02    0.05
  18   0   1    0.02    0.06
 -18   0  -1    0.00    0.02
  18   0   1    0.00    0.06
  18   0   1    0.00    0.06
  18   0   1    0.02    0.05
  18   0   1    0.00    0.06
 -18   0  -1    0.04    0.06
 -18   0  -1    0.00    0.06
 -18   0  -1    0.07    0.04
  20   0   1    0.01    0.06
 -20   0  -1   -0.01    0.04
 -20   0  -1    0.03    0.06
  20   0   1   -0.02    0.05
  20   0   1   -0.02    0.05
 -20   0  -1   -0.01    0.06
  20   0   1   -0.03    0.07
  20   0   1    0.10    0.08
  22   0   1   -0.04    0.06
  22   0   1    0.01    0.07
  22   0   1    0.19    0.09
  22   0   1    0.05    0.08
 -22   0  -1   -0.05    0.05
 -22   0  -1   -0.02    0.05
  22   0   1    0.08    0.08
 -22   0  -1    0.06    0.07
 -22   0  -1   -0.02    0.03
  24   0   1    0.15    0.09
 -24   0  -1    0.08    0.08
 -24   0  -1    0.02    0.07
  24   0   1    0.00    0.09
  24   0   1    0.09    0.09
 -24   0  -1    0.02    0.06
  24   0   1    0.03    0.08
  24   0   1    0.05    0.09
 -26   0  -1    0.02    0.06
 -26   0  -1   -0.06    0.05
  26   0   1    0.05    0.09
  26   0   1   -0.08    0.07
  26   0   1    0.04    0.09
  26   0   1   -0.05    0.08
 -26   0  -1   -0.01    0.08
  26   0   1    0.04    0.09
  28   0   1   -0.01    0.08
  28   0   1    0.01    0.08
 -28   0  -1    0.05    0.06
 -28   0  -1   -0.01    0.09
 -28   0  -1    0.10    0.07
  28   0   1    0.03    0.10
  28   0   1   -0.12    0.08
  30   0   1   -0.01    0.09
 -30   0  -1    0.02    0.07
  30   0   1    0.12    0.11
  30   0   1    0.05    0.09
  30   0   1    0.04    0.07
  30   0   1    0.15    0.11
 -30   0  -1   -0.12    0.07
  30   0   1    0.07    0.11
 -30   0  -1    0.04    0.07
  32   0   1    0.02    0.11
 -32   0  -1   -0.06    0.06
  32   0   1   -0.06    0.10
  32   0   1    0.09    0.08
  32   0   1    0.04    0.12
 -32   0  -1   -0.02    0.06
  32   0   1    0.01    0.09
 -32   0  -1    0.04    0.10
  32   0   1    0.00    0.11
  34   0   1    0.35    0.16
 -34   0  -1    0.10    0.09
  34   0   1   -0.07    0.11
  34   0   1    0.00    0.12
  34   0   1    0.20    0.13
  34   0   1   -0.02    0.08
 -34   0  -1    0.41    0.18
  34   0   1   -0.06    0.10
  36   0   1    0.26    0.14
 -36   0  -1    0.04    0.13
 -36   0  -1   -0.10    0.08
  36   0   1   -0.08    0.14
  36   0   1    0.02    0.11
  36   0   1    0.18    0.15
 -38   0  -1    0.02    0.13
  38   0   1    0.10    0.14
  38   0   1    0.00    0.12
  38   0   1    0.03    0.12
  38   0   1    0.10    0.15
  40   0   1    0.19    0.14
 -40   0  -1    0.05    0.14
  40   0   1   -0.01    0.14
  40   0   1   -0.04    0.15
  41  -1  -1    0.94    0.24
  41  -1  -1    0.53    0.18
  41  -1  -1    1.09    0.19
 -41  -1   1    1.36    0.26
 -41   1   1    1.41    0.27
  41   1  -1    0.77    0.22
  41   1  -1    0.68    0.17
  41   1  -1    0.66    0.17
 -39  -1   1    0.23    0.16
  39  -1  -1    0.30    0.13
  39  -1  -1    0.18    0.13
  39   1  -1    0.25    0.13
  39   1  -1    0.28    0.16
 -39   1   1    0.19    0.16
  37  -1  -1    1.04    0.20
  37  -1  -1    1.29    0.28
  37  -1  -1    1.02    0.19
 -37  -1   1    1.46    0.20
 -37  -1   1    1.20    0.22
 -37   1   1    0.93    0.20
  37   1  -1    0.64    0.22
  37   1  -1    1.47    0.21
 -35  -1   1    2.81    0.44
  35  -1  -1    3.13    0.32
  35  -1  -1    3.47    0.30
  35  -1  -1    3.13    0.31
 -35  -1   1    3.40    0.28
  35  -1  -1    2.99    0.49
 -35   1   1    3.45    0.35
 -35   1   1    3.25    0.27
 -35   1   1    3.82    0.28
  35   1  -1    3.74    0.32
  35   1  -1    3.17    0.32
  35   1  -1    3.74    0.30
  33  -1  -1    5.22    0.35
 -33  -1   1    5.16    0.40
  33  -1  -1    4.88    0.37
 -33  -1   1    5.13    0.27
  33  -1  -1    5.48    0.43
  33  -1  -1    5.24    0.37
 -33  -1   1    4.87    0.33
 -33   1   1    5.08    0.30
  33   1  -1    5.80    0.36
 -33   1   1    5.15    0.33
  33   1  -1    4.80    0.37
  33   1  -1    5.12    0.40
  33   1  -1    5.11    0.37
 -33   1   1    5.51    0.41
  31  -1  -1    0.46    0.16
 -31  -1   1    0.40    0.12
  31  -1  -1    0.41    0.10
 -31  -1   1    0.25    0.08
  31  -1  -1    0.16    0.12
  31  -1  -1    0.61    0.22
  31  -1  -1    0.51    0.14
 -31  -1   1    0.34    0.15
  31  -1  -1    0.37    0.13
 -31   1   1    0.38    0.11
  31   1  -1    0.71    0.20
 -31   1   1    0.36    0.14
  31   1  -1    0.28    0.12
  31   1  -1    0.58    0.17
  31   1  -1    0.40    0.14
 -31   1   1    0.37    0.10
  29  -1  -1    2.97    0.32
 -29  -1   1    2.55    0.23
  29  -1  -1    2.54    0.23
  29  -1  -1    3.00    0.29
  29  -1  -1    2.22    0.24
  29  -1  -1    2.61    0.28
 -29  -1   1    2.39    0.18
 -29  -1   1    2.46    0.26
 -29   1   1    2.56    0.19
 -29   1   1    2.64    0.27
  29   1  -1    2.39    0.18
  29   1  -1    2.50    0.24
  29   1  -1    2.59    0.26
  29   1  -1    2.44    0.29
 -29   1   1    2.81    0.22
  29   1  -1    2.79    0.26
  29   1  -1    2.76    0.24
  27  -1  -1    1.64    0.24
  27  -1  -1    2.12    0.20
 -27  -1   1    1.80    0.19
 -27  -1   1    1.83    0.15
  27  -1  -1    1.97    0.24
  27  -1  -1    1.67    0.21
  27  -1  -1    1.73    0.22
 -27  -1   1    1.64    0.22
  27   1  -1    1.87    0.22
 -27   1   1    1.50    0.16
  27   1  -1    1.77    0.16
 -27   1   1    2.23    0.26
 -27   1   1    2.11    0.19
  27   1  -1    2.07    0.23
  27   1  -1    2.00    0.22
  27   1  -1    2.07    0.20
  27   1  -1    1.77    0.23
  25  -1  -1    1.61    0.14
 -25  -1   1    1.82    0.15
  25  -1  -1    1.74    0.21
  25  -1  -1    2.08    0.23
  25  -1  -1    1.56    0.23
 -25  -1   1    1.68    0.17
  25  -1  -1    2.12    0.21
 -25   1   1    1.70    0.17
  25   1  -1    2.01    0.22
  25   1  -1    1.84    0.22
 -25   1   1    1.78    0.16
  25   1  -1    1.93    0.23
 -25   1   1    1.92    0.23
  25   1  -1    1.84    0.16
  25   1  -1    2.13    0.24
  23  -1  -1    3.07    0.24
 -23  -1   1    3.28    0.22
  23  -1  -1    2.85    0.22
  23  -1  -1    3.15    0.22
  23  -1  -1    2.75    0.23
  23  -1  -1    2.93    0.25
 -23  -1   1    3.27    0.25
 -23  -1   1    2.92    0.18
  23  -1  -1    3.08    0.19
 -23   1   1    3.32    0.22
 -23   1   1    2.61    0.19
  23   1  -1    3.14    0.19
  23   1  -1    3.19    0.22
  23   1  -1    3.14    0.25
  23   1  -1    3.19    0.24
 -23   1   1    3.15    0.25
  23   1  -1    2.95    0.24
 -23   1   1    3.16    0.24
  23   1  -1    2.80    0.23
 -21  -1   1    0.35    0.09
  21  -1  -1    0.39    0.11
 -21  -1   1    0.27    0.09
  21  -1  -1    0.46    0.09
  21  -1  -1    0.32    0.10
  21  -1  -1    0.48    0.10
 -21  -1   1    0.49    0.08
  21  -1  -1    0.51    0.11
  21  -1  -1    0.39    0.09
 -21   1   1    0.34    0.09
 -21   1   1    0.28    0.10
 -21   1   1    0.44    0.10
  21   1  -1    0.26    0.08
  21   1  -1    0.30    0.09
 -21   1   1    0.30    0.07
  21   1  -1    0.50    0.12
  21   1  -1    0.42    0.12
  21   1  -1    0.27    0.10
  19  -1  -1    4.59    0.22
 -19  -1   1    5.37    0.23
  19  -1  -1    5.02    0.29
 -19  -1   1    4.81    0.28
  19  -1  -1    5.24    0.28
  19  -1  -1    4.62    0.28
  19  -1  -1    4.94    0.25
 -19  -1   1    4.98    0.27
  19  -1  -1    5.10    0.27
  19  -1  -1    4.99    0.27
 -19   1   1    5.03    0.29
 -19   1   1    5.47    0.27
 -19   1   1    5.28    0.25
  19   1  -1    4.91    0.28
  19   1  -1    4.66    0.29
  19   1  -1    5.19    0.28
 -19   1   1    5.31    0.29
  19   1  -1    5.34    0.28
  19   1  -1    5.17    0.26
  17  -1  -1    2.43    0.13
  17  -1  -1    2.43    0.19
  17  -1  -1    2.77    0.16
 -17  -1   1    2.36    0.17
 -17  -1   1    2.40    0.14
  17  -1  -1    2.27    0.17
 -17  -1   1    2.55    0.17
 -17  -1   1    2.29    0.18
  17  -1  -1    2.70    0.18
  17  -1  -1    2.49    0.17
  17  -1  -1    2.40    0.17
 -17   1   1    2.43    0.18
  17   1  -1    2.25    0.13
  17   1  -1    2.51    0.15
  17   1  -1    2.53    0.18
 -17   1   1    2.47    0.17
 -17   1   1    2.58    0.19
  17   1  -1    2.35    0.16
  17   1  -1    2.36    0.19
  17   1  -1    2.31    0.17
 -17   1   1    2.56    0.15
  17   1  -1    2.70    0.21
  15  -1  -1   31.90    1.11
  15  -1  -1   32.60    1.10
  15  -1  -1   32.95    1.13
 -15  -1   1   30.13    1.08
 -15  -1   1   33.44    1.07
  15  -1  -1   30.74    1.05
 -15  -1   1   31.95    1.12
  15  -1  -1   32.82    1.09
  15  -1  -1   31.33    1.11
 -15  -1   1   31.52    1.10
 -15  -1   1   31.99    1.10
  15  -1  -1   32.11    1.12
  15   1  -1   31.24    1.11
 -15   1   1   31.66    1.12
  15   1  -1   32.24    1.11
 -15   1   1   30.19    1.08
  15   1  -1   33.02    1.09
 -15   1   1   31.32    1.15
 -15   1   1   32.05    1.08
  15   1  -1   34.02    1.10
  15   1  -1   32.43    1.13
 -15   1   1   32.32    1.12
  15   1  -1   32.69    1.11
  15   1  -1   30.95    1.07
 -13  -1   1   45.01    1.55
  13  -1  -1   49.95    1.56
 -13  -1   1   45.88    1.56
  13  -1  -1   48.81    1.56
  13  -1  -1   48.16    1.56
  13  -1  -1   51.78    1.59
  13  -1  -1   46.71    1.57
 -13  -1   1   46.50    1.57
 -13  -1   1   44.84    1.57
 -13  -1   1   46.56    1.58
 -13  -1   1   46.98    1.53
  13  -1  -1   47.17    1.57
  13  -1  -1   45.96    1.52
  13   1  -1   45.32    1.58
  13   1  -1   47.96    1.57
 -13   1   1   46.79    1.57
 -13   1   1   43.33    1.57
  13   1  -1   48.20    1.56
  13   1  -1   47.51    1.57
  13   1  -1   48.34    1.56
  13   1  -1   49.26    1.57
 -13   1   1   48.84    1.59
 -13   1   1   46.35    1.54
 -13   1   1   44.68    1.55
 -11  -1   1   12.01    0.46
 -11  -1   1   11.64    0.45
 -11  -1   1   11.99    0.46
  11  -1  -1   12.91    0.45
 -11  -1   1   12.17    0.45
  11  -1  -1   12.91    0.47
  11  -1  -1   12.11    0.46
 -11  -1   1   12.56    0.43
  11  -1  -1   12.36    0.45
 -11  -1   1   12.23    0.47
  11  -1  -1   12.91    0.48
  11  -1  -1   12.15    0.42
 -11  -1   1   11.77    0.46
  11  -1  -1   12.95    0.46
 -11  -1   1   12.48    0.46
  11   1  -1   13.15    0.46
  11   1  -1   12.46    0.46
  11   1  -1   12.73    0.45
  11   1  -1   11.73    0.47
  11   1  -1   12.00    0.46
  11   1  -1   12.61    0.45
 -11   1   1   11.44    0.46
 -11   1   1   12.18    0.45
 -11   1   1   11.97    0.46
 -11   1   1   12.32    0.46
 -11   1   1   12.36    0.47
 -11   1   1   12.07    0.44
  11   1  -1   11.64    0.45
 -11   1   1   12.58    0.45
   9  -1  -1    2.75    0.15
  -9  -1   1    2.88    0.15
  -9  -1   1    3.16    0.15
  -9  -1   1    3.04    0.12
   9  -1  -1    3.02    0.15
  -9  -1   1    2.84    0.14
   9  -1  -1    2.93    0.15
  -9  -1   1    2.73    0.14
   9  -1  -1    2.90    0.12
  -9  -1   1    2.96    0.16
   9  -1  -1    3.15    0.15
   9  -1  -1    3.09    0.15
  -9  -1   1    3.06    0.15
   9  -1  -1    3.01    0.14
   9  -1  -1    3.03    0.14
  -9  -1   1    3.02    0.15
   9  -1  -1    3.04    0.15
  -9  -1   1    2.85    0.15
   9   1  -1    3.17    0.15
  -9   1   1    2.81    0.15
  -9   1   1    2.88    0.14
  -9   1   1    2.91    0.16
   9   1  -1    2.84    0.14
  -9   1   1    2.65    0.15
  -9   1   1    3.03    0.15
   9   1  -1    3.06    0.15
   9   1  -1    3.07    0.15
   9   1  -1    3.02    0.15
   9   1  -1    2.91    0.15
  -9   1   1    2.99    0.15
   9   1  -1    2.90    0.16
  -9   1   1    2.97    0.14
   9   1  -1    2.97    0.15
  -9   1   1    2.98    0.14
  -7  -1   1    5.04    0.21
   7  -1  -1    4.89    0.20
  -7  -1   1    5.10    0.20
  -7  -1   1    5.00    0.20
   7  -1  -1    4.92    0.20
   7  -1  -1    4.95    0.19
   7  -1  -1    5.12    0.20
  -7  -1   1    5.07    0.17
  -7  -1   1    4.89    0.20
   7  -1  -1    4.87    0.20
   7  -1  -1    5.07    0.19
   7  -1  -1    4.97    0.20
  -7  -1   1    5.05    0.21
  -7  -1   1    4.84    0.19
   7  -1  -1    4.87    0.21
   7  -1  -1    4.78    0.17
  -7   1   1    4.84    0.19
   7   1  -1    4.99    0.21
  -7   1   1    4.68    0.20
  -7   1   1    4.76    0.20
   7   1  -1    5.28    0.20
   7   1  -1    5.36    0.20
  -7   1   1    4.70    0.20
   7   1  -1    4.95    0.20
  -7   1   1    4.75    0.20
   7   1  -1    5.23    0.20
   7   1  -1    4.60    0.19
   7   1  -1    5.13    0.20
  -7   1   1    4.90    0.21
  -7   1   1    5.01    0.22
  -5  -1   1  114.76    3.62
  -5  -1   1  116.17    3.62
   5  -1  -1  115.76    3.61
   5   1  -1  110.56    3.62
  -5   1   1  115.84    3.61
  -5   1   1  108.53    3.62
  -5   1   1  117.43    3.62
  -5   1   1  111.91    3.61
  -5   1   1  115.44    3.62
  -3  -1   1  144.51    5.37
   3  -1  -1  139.23    5.41
   3  -1  -1  145.49    4.68
  -3  -1   1  139.76    4.73
  -3  -1   1  140.79    4.66
   3  -1  -1  142.53    4.77
   3  -1  -1  140.48    4.60
   3   1  -1  138.71    4.66
  -3   1   1  143.37    4.68
  -3   1   1  141.65    4.76
  -3   1   1  142.84    5.40
   3   1  -1  144.81    4.57
   3   1  -1  144.22    4.74
  -3   1   1  145.62    4.61
   1  -1  -1   26.23    0.82
   1  -1  -1   25.38    0.82
  -1  -1   1   25.87    0.82
   1  -1  -1   24.96    0.83
  -1  -1   1   26.17    0.82
   1  -1  -1   26.17    0.83
   1  -1  -1   26.22    0.83
  -1  -1   1   24.81    0.82
   1  -1  -1   24.08    0.83
   1  -1  -1   26.38    0.82
   1  -1  -1   26.81    0.83
  -1  -1   1   25.41    0.83
  -1  -1   1   26.16    0.83
  -1  -1   1   26.99    0.83
   1  -1  -1   26.09    0.84
  -1  -1   1   25.64    0.83
  -1   1   1   25.47    0.82
   1   1  -1   25.90    0.82
  -1   1   1   25.83    0.83
   1   1  -1   25.74    0.82
  -1   1   1   25.99    0.83
   1   1  -1   25.53    0.83
   1   1  -1   25.85    0.83
   1   1  -1   24.84    0.83
   1   1  -1   26.18    0.82
  -1   1   1   26.37    0.83
  -1   1   1   26.25    0.83
  -1   1   1   25.32    0.82
  -1   1   1   26.74    0.82
  -1   1   1   26.42    0.82
   1   1  -1   26.14    0.83
  -1   1   1   26.18    0.83
  -1  -1  -1  350.33   12.01
   1  -1   1  350.24   11.95
   1   1   1  369.67   12.05
  -1   1  -1  386.90   12.04
  -3  -1  -1  392.77   12.07
  -3  -1  -1  370.85   12.05
   3  -1   1  360.80   12.01
  -3  -1  -1  387.12   12.91
   3  -1   1  357.72   11.92
  -3  -1  -1  385.55   11.95
   3  -1   1  382.94   12.11
   3  -1   1  399.85   12.98
  -3   1  -1  360.75   12.00
  -3   1  -1  353.73   11.92
   3   1   1  373.34   12.92
   3   1   1  392.77   12.07
   5  -1   1    3.87    0.16
  -5  -1  -1    3.27    0.15
  -5  -1  -1    3.83    0.15
   5  -1   1    3.78    0.15
   5  -1   1    3.81    0.15
  -5  -1  -1    3.66    0.14
   5  -1   1    3.86    0.15
   5  -1   1    3.54    0.16
  -5  -1  -1    4.22    0.16
  -5  -1  -1    3.58    0.16
   5  -1   1    3.77    0.16
   5  -1   1    3.97    0.16
   5  -1   1    3.80    0.13
  -5  -1  -1    3.51    0.15
   5  -1   1    3.46    0.15
  -5  -1  -1    3.40    0.15
  -5   1  -1    3.54    0.15
   5   1   1    3.79    0.15
  -5   1  -1    3.58    0.14
  -5   1  -1    3.78    0.15
   5   1   1    3.81    0.16
  -5   1  -1    3.74    0.15
  -5   1  -1    3.77    0.16
  -5   1  -1    3.57    0.16
  -5   1  -1    4.24    0.15
   5   1   1    3.58    0.14
   5   1   1    3.88    0.16
   5   1   1    3.87    0.15
   5   1   1    3.85    0.16
  -5   1  -1    3.60    0.15
   5   1   1    3.50    0.15
   7  -1   1    1.59    0.10
   7  -1   1    1.69    0.10
   7  -1   1    1.68    0.09
   7  -1   1    1.64    0.07
   7  -1   1    1.74    0.10
  -7  -1  -1    1.68    0.09
   7  -1   1    1.77    0.09
   7  -1   1    1.71    0.09
   7  -1   1    1.65    0.09
  -7  -1  -1    1.65    0.10
  -7  -1  -1    1.65    0.07
   7  -1   1    1.66    0.09
  -7  -1  -1    1.67    0.09
  -7  -1  -1    1.55    0.10
  -7  -1  -1    1.56    0.09
  -7  -1  -1    1.65    0.09
  -7  -1  -1    1.66    0.14
   7   1   1    1.89    0.10
   7   1   1    1.60    0.09
  -7   1  -1    1.46    0.09
   7   1   1    1.58    0.09
  -7   1  -1    1.69    0.10
  -7   1  -1    1.71    0.10
   7   1   1    1.64    0.10
  -7   1  -1    1.64    0.10
  -7   1  -1    1.53    0.09
  -7   1  -1    1.68    0.08
  -7   1  -1    1.73    0.09
  -7   1  -1    1.64    0.09
  -7   1  -1    1.66    0.10
   7   1   1    1.64    0.09
   7   1   1    1.78    0.10
   7   1   1    1.59    0.10
  -9  -1  -1    4.56    0.21
  -9  -1  -1    4.89    0.20
   9  -1   1    4.49    0.20
   9  -1   1    4.80    0.22
   9  -1   1    5.01    0.18
  -9  -1  -1    4.78    0.21
   9  -1   1    4.76    0.21
   9  -1   1    4.71    0.22
  -9  -1  -1    4.83    0.20
  -9  -1  -1    5.02    0.22
   9  -1   1    4.84    0.21
   9  -1   1    4.31    0.20
  -9  -1  -1    4.32    0.20
  -9  -1  -1    4.67    0.20
   9  -1   1    4.30    0.21
  -9  -1  -1    4.40    0.21
   9  -1   1    5.15    0.22
  -9  -1  -1    4.67    0.18
   9  -1   1    4.77    0.20
  -9   1  -1    4.56    0.20
  -9   1  -1    4.86    0.19
  -9   1  -1    4.98    0.20
  -9   1  -1    4.96    0.21
  -9   1  -1    4.90    0.21
   9   1   1    4.48    0.19
   9   1   1    5.05    0.21
  -9   1  -1    4.83    0.21
  -9   1  -1    4.53    0.22
   9   1   1    5.26    0.22
  -9   1  -1    4.47    0.19
  -9   1  -1    4.85    0.20
   9   1   1    4.63    0.21
   9   1   1    4.47    0.19
  -9   1  -1    4.89    0.18
   9   1   1    4.43    0.21
   9   1   1    4.80    0.21
  -9   1  -1    4.43    0.21
   9   1   1    4.60    0.20
   9   1   1    5.01    0.22
  11  -1   1    2.46    0.15
 -11  -1  -1    2.14    0.10
  11  -1   1    2.08    0.13
  11  -1   1    2.04    0.12
 -11  -1  -1    2.24    0.12
 -11  -1  -1    2.21    0.12
  11  -1   1    2.02    0.14
  11  -1   1    2.13    0.14
  11  -1   1    2.10    0.10
 -11   1  -1    2.04    0.11
 -11   1  -1    2.28    0.15
 -11   1  -1    2.00    0.12
  11   1   1    2.23    0.14
 -11   1  -1    2.27    0.13
  11   1   1    2.05    0.12
  11   1   1    1.86    0.11
  11   1   1    1.86    0.13
 -11   1  -1    2.15    0.14
  11   1   1    2.23    0.14
 -11   1  -1    2.25    0.12
  11   1   1    2.13    0.14
 -11   1  -1    2.26    0.10
  13  -1   1   50.48    1.66
  13  -1   1   51.30    1.60
  13  -1   1   48.33    1.63
 -13  -1  -1   48.32    1.60
 -13  -1  -1   47.44    1.62
  13  -1   1   47.85    1.70
 -13  -1  -1   49.95    1.63
  13  -1   1   46.86    1.66
  13  -1   1   48.64    1.64
 -13  -1  -1   51.83    1.63
 -13  -1  -1   49.62    1.66
  13   1   1   49.97    1.66
  13   1   1   49.92    1.65
  13   1   1   49.65    1.69
 -13   1  -1   50.92    1.66
 -13   1  -1   49.81    1.60
  13   1   1   44.77    1.62
 -13   1  -1   49.59    1.65
  13   1   1   51.78    1.66
 -13   1  -1   51.87    1.66
 -13   1  -1   49.69    1.62
  13   1   1   51.01    1.67
 -13   1  -1   49.84    1.64
  15  -1   1    2.29    0.16
  15  -1   1    1.94    0.16
 -15  -1  -1    2.05    0.14
 -15  -1  -1    2.19    0.14
  15  -1   1    2.07    0.11
  15  -1   1    2.04    0.16
  15  -1   1    2.25    0.16
 -15  -1  -1    2.22    0.16
 -15   1  -1    2.19    0.13
 -15   1  -1    2.02    0.11
  15   1   1    1.99    0.16
  15   1   1    2.24    0.19
  15   1   1    1.98    0.16
 -15   1  -1    2.10    0.15
  15   1   1    2.05    0.15
 -15   1  -1    2.14    0.16
  15   1   1    2.14    0.16
 -17  -1  -1    5.06    0.28
 -17  -1  -1    5.02    0.21
  17  -1   1    5.48    0.29
  17  -1   1    5.34    0.27
 -17  -1  -1    5.21    0.25
  17  -1   1    5.09    0.28
  17  -1   1    5.29    0.28
  17  -1   1    5.32    0.22
 -17   1  -1    5.65    0.24
  17   1   1    4.66    0.26
  17   1   1    4.90    0.28
  17   1   1    5.46    0.29
  17   1   1    5.40    0.29
  17   1   1    5.05    0.28
 -17   1  -1    5.10    0.25
 -17   1  -1    4.88    0.21
 -17   1  -1    5.04    0.27
 -17   1  -1    4.99    0.28
  19  -1   1   47.08    1.61
  19  -1   1   46.98    1.60
  19  -1   1   47.60    1.61
  19  -1   1   46.67    1.60
  19  -1   1   44.81    1.50
 -19  -1  -1   45.05    1.55
  19  -1   1   47.08    1.58
 -19  -1  -1   44.57    1.59
 -19  -1  -1   46.47    1.55
  19   1   1   45.56    1.60
  19   1   1   47.33    1.60
 -19   1  -1   44.92    1.59
 -19   1  -1   45.70    1.56
  19   1   1   45.51    1.60
 -19   1  -1   45.98    1.54
  19   1   1   44.74    1.58
  19   1   1   45.75    1.60
  21  -1   1    4.85    0.31
 -21  -1  -1    5.28    0.27
 -21  -1  -1    5.84    0.32
  21  -1   1    5.31    0.31
  21  -1   1    5.88    0.32
  21  -1   1    5.77    0.31
  21  -1   1    5.55    0.32
 -21  -1  -1    5.27    0.27
 -21  -1  -1    5.12    0.22
  21   1   1    5.17    0.31
 -21   1  -1    5.52    0.27
 -21   1  -1    5.49    0.29
  21   1   1    5.41    0.32
  21   1   1    5.45    0.32
 -21   1  -1    5.19    0.31
  21   1   1    5.22    0.30
  21   1   1    5.17    0.31
  23  -1   1    5.96    0.36
 -23  -1  -1    6.48    0.32
 -23  -1  -1    6.18    0.31
 -23  -1  -1    6.57    0.37
  23  -1   1    5.98    0.34
 -23  -1  -1    5.81    0.26
  23  -1   1    6.24    0.36
  23  -1   1    6.21    0.37
  23  -1   1    6.50    0.36
 -23   1  -1    6.97    0.37
 -23   1  -1    6.11    0.32
  23   1   1    6.43    0.36
  23   1   1    6.54    0.37
  23   1   1    6.57    0.37
  23   1   1    6.51    0.37
 -23   1  -1    6.32    0.31
  23   1   1    6.51    0.35
 -25  -1  -1    2.92    0.31
 -25  -1  -1    2.97    0.16
 -25  -1  -1    3.48    0.23
 -25  -1  -1    3.57    0.23
  25  -1   1    4.11    0.30
  25  -1   1    4.19    0.27
  25  -1   1    3.69    0.28
  25  -1   1    3.47    0.27
  25  -1   1    3.71    0.27
 -25   1  -1    3.21    0.27
  25   1   1    3.73    0.26
 -25   1  -1    3.70    0.23
  25   1   1    3.87    0.28
 -25   1  -1    3.56    0.24
  25   1   1    4.09    0.28
  25   1   1    3.26    0.27
  27  -1   1    2.21    0.21
  27  -1   1    2.10    0.25
 -27  -1  -1    1.78    0.17
  27  -1   1    1.97    0.24
 -27  -1  -1    1.95    0.23
  27  -1   1    1.85    0.23
  27  -1   1    1.78    0.25
 -27  -1  -1    1.63    0.16
  27   1   1    1.79    0.25
  27   1   1    1.68    0.22
  27   1   1    2.60    0.28
  27   1   1    1.76    0.23
  27   1   1    1.99    0.23
 -27   1  -1    1.97    0.18
 -27   1  -1    1.66    0.22
  27   1   1    1.76    0.18
 -27   1  -1    1.76    0.16
  29  -1   1    1.34    0.21
 -29  -1  -1    1.23    0.19
 -29  -1  -1    1.72    0.19
 -29  -1  -1    1.78    0.17
  29  -1   1    1.55    0.21
  29  -1   1    1.69    0.24
  29  -1   1    1.33    0.22
  29  -1   1    1.35    0.21
  29   1   1    2.03    0.25
  29   1   1    1.41    0.21
 -29   1  -1    1.82    0.20
 -29   1  -1    1.47    0.22
  29   1   1    1.39    0.21
 -29   1  -1    1.35    0.16
  29   1   1    1.63    0.20
  29   1   1    1.31    0.20
  29   1   1    1.59    0.26
  31  -1   1    0.79    0.18
  31  -1   1    0.85    0.16
 -31  -1  -1    0.77    0.18
 -31  -1  -1    0.70    0.13
  31  -1   1    0.39    0.15
 -31  -1  -1    0.69    0.13
  31  -1   1    0.42    0.16
  31  -1   1    0.66    0.17
  31   1   1    0.63    0.17
  31   1   1    0.80    0.21
  31   1   1    1.13    0.19
  31   1   1    0.90    0.20
 -31   1  -1    0.80    0.13
 -31   1  -1    0.57    0.15
 -31   1  -1    0.76    0.15
  33  -1   1    8.62    0.52
  33  -1   1    8.31    0.45
 -33  -1  -1    8.84    0.43
  33  -1   1    8.83    0.51
 -33  -1  -1    8.05    0.41
  33  -1   1    8.74    0.49
  33  -1   1    8.32    0.52
  33  -1   1    8.08    0.49
 -33  -1  -1    9.13    0.53
  33   1   1    8.10    0.44
  33   1   1    7.79    0.51
  33   1   1    8.31    0.51
 -33   1  -1    8.48    0.52
  33   1   1    9.55    0.52
 -33   1  -1    8.83    0.44
  33   1   1    8.96    0.55
  33   1   1    9.02    0.49
  35  -1   1    5.59    0.44
  35  -1   1    4.33    0.39
  35  -1   1    4.80    0.43
  35  -1   1    5.49    0.39
 -35  -1  -1    5.16    0.30
 -35  -1  -1    5.23    0.53
 -35   1  -1    5.30    0.51
  35   1   1    5.32    0.53
  35   1   1    5.64    0.39
  35   1   1    5.28    0.40
  35   1   1    5.22    0.50
 -35   1  -1    5.21    0.32
  37  -1   1    3.00    0.32
 -37  -1  -1    2.78    0.36
  37  -1   1    3.49    0.31
  37  -1   1    3.01    0.38
  37  -1   1    3.04    0.37
  37   1   1    3.48    0.31
  37   1   1    2.37    0.35
 -37   1  -1    3.28    0.39
  37   1   1    3.47    0.41
 -37   1  -1    2.77    0.24
  37   1   1    3.09    0.36
 -39  -1  -1    1.70    0.30
  39  -1   1    1.72    0.26
  39  -1   1    1.50    0.29
  39  -1   1    1.35    0.24
  39  -1   1    1.65    0.24
  39   1   1    1.68    0.29
 -39   1  -1    1.56    0.25
  39   1   1    1.46    0.23
 -41  -1  -1    0.18    0.19
  41  -1   1    0.72    0.21
  41  -1   1    0.99    0.22
  41  -1   1    0.36    0.19
  41   1   1    0.37    0.19
 -41   1  -1    0.42    0.19
  41   1   1    0.67    0.19
  41   1   1    0.42    0.23
 -42  -2   1    1.11    0.26
  42  -2  -1    0.62    0.18
  42  -2  -1    0.33    0.29
 -42   2   1    0.91    0.23
  42   2  -1    0.55    0.19
  42   2  -1    1.05    0.25
 -40  -2   1    0.09    0.13
  40  -2  -1    0.03    0.14
  40  -2  -1    0.31    0.13
  40   2  -1   -0.07    0.15
 -40   2   1   -0.02    0.13
  40   2  -1    0.06    0.13
  40   2  -1   -0.04    0.13
 -38  -2   1    0.98    0.21
  38  -2  -1    0.62    0.20
  38  -2  -1    0.79    0.23
  38  -2  -1    0.90    0.19
 -38  -2   1    0.79    0.17
  38   2  -1    0.45    0.18
  38   2  -1    0.89    0.18
  38   2  -1    0.89    0.23
 -38   2   1    0.72    0.21
  36  -2  -1    0.99    0.19
  36  -2  -1    0.92    0.23
 -36  -2   1    1.05    0.22
 -36  -2   1    1.18    0.19
  36  -2  -1    1.29    0.20
  36  -2  -1    0.78    0.17
  36   2  -1    1.12    0.19
 -36   2   1    0.88    0.15
 -36   2   1    0.80    0.20
  36   2  -1    0.97    0.23
 -34  -2   1    0.97    0.24
  34  -2  -1    1.25    0.22
  34  -2  -1    0.92    0.19
  34  -2  -1    1.33    0.24
  34  -2  -1    0.67    0.22
 -34  -2   1    1.11    0.18
  34   2  -1    0.91    0.19
 -34   2   1    1.12    0.17
 -34   2   1    0.76    0.22
 -34   2   1    1.08    0.17
  34   2  -1    0.93    0.18
  34   2  -1    0.84    0.18
  32  -2  -1    0.51    0.20
  32  -2  -1    0.75    0.18
  32  -2  -1    0.82    0.17
 -32  -2   1    0.79    0.20
  32  -2  -1    0.57    0.15
 -32  -2   1    0.36    0.13
 -32  -2   1    0.66    0.11
  32   2  -1    0.66    0.17
  32   2  -1    0.61    0.16
 -32   2   1    0.63    0.13
 -32   2   1    0.75    0.19
  32   2  -1    0.51    0.14
  32   2  -1    0.62    0.18
 -32   2   1    0.84    0.15
  30  -2  -1    5.34    0.35
 -30  -2   1    5.22    0.28
  30  -2  -1    6.18    0.37
 -30  -2   1    5.90    0.36
 -30  -2   1    5.57    0.39
  30  -2  -1    6.00    0.38
  30  -2  -1    6.56    0.42
  30  -2  -1    6.28    0.39
  30   2  -1    6.28    0.39
 -30   2   1    5.86    0.40
 -30   2   1    6.05    0.34
  30   2  -1    5.48    0.30
  30   2  -1    5.46    0.36
 -30   2   1    5.29    0.31
  30   2  -1    6.11    0.41
  30   2  -1    5.44    0.37
  30   2  -1    5.78    0.35
  28  -2  -1    1.66    0.21
 -28  -2   1    1.34    0.18
 -28  -2   1    1.19    0.12
  28  -2  -1    1.15    0.19
  28  -2  -1    1.39    0.20
  28  -2  -1    1.59    0.22
 -28  -2   1    1.31    0.21
  28  -2  -1    1.33    0.19
  28   2  -1    1.17    0.19
  28   2  -1    1.11    0.18
  28   2  -1    1.49    0.16
  28   2  -1    1.12    0.20
 -28   2   1    1.65    0.19
 -28   2   1    1.35    0.20
  28   2  -1    1.30    0.19
 -28   2   1    1.64    0.20
  28   2  -1    1.33    0.21
 -26  -2   1    2.32    0.24
  26  -2  -1    2.41    0.23
 -26  -2   1    2.54    0.16
 -26  -2   1    2.32    0.21
  26  -2  -1    1.97    0.16
  26  -2  -1    2.06    0.21
  26  -2  -1    2.22    0.26
  26  -2  -1    2.11    0.20
  26  -2  -1    2.57    0.22
  26   2  -1    2.50    0.24
  26   2  -1    2.19    0.24
 -26   2   1    2.18    0.18
 -26   2   1    2.48    0.24
 -26   2   1    2.01    0.26
 -26   2   1    2.25    0.19
  26   2  -1    2.51    0.28
  26   2  -1    1.94    0.17
  26   2  -1    2.41    0.23
  26   2  -1    1.93    0.20
 -24  -2   1    6.20    0.28
  24  -2  -1    6.37    0.36
  24  -2  -1    5.74    0.33
  24  -2  -1    5.53    0.36
 -24  -2   1    5.84    0.36
  24  -2  -1    6.01    0.33
  24  -2  -1    6.35    0.36
 -24  -2   1    5.88    0.33
  24  -2  -1    5.99    0.30
 -24   2   1    5.89    0.36
 -24   2   1    5.49    0.30
  24   2  -1    6.04    0.35
  24   2  -1    6.33    0.36
 -24   2   1    5.92    0.36
  24   2  -1    6.40    0.33
  24   2  -1    6.25    0.38
  24   2  -1    6.19    0.35
  24   2  -1    6.13    0.29
 -24   2   1    5.81    0.32
  22  -2  -1    0.00    0.08
  22  -2  -1    0.10    0.06
  22  -2  -1    0.13    0.09
  22  -2  -1    0.02    0.07
  22  -2  -1    0.05    0.08
 -22  -2   1    0.03    0.05
 -22  -2   1    0.05    0.07
  22  -2  -1    0.08    0.06
 -22  -2   1    0.08    0.05
  22   2  -1    0.01    0.07
 -22   2   1   -0.01    0.05
  22   2  -1    0.06    0.08
 -22   2   1   -0.03    0.07
 -22   2   1    0.06    0.06
  22   2  -1    0.18    0.09
  22   2  -1    0.05    0.07
 -22   2   1    0.07    0.07
  22   2  -1    0.03    0.07
  22   2  -1    0.04    0.06
 -20  -2   1    4.54    0.26
 -20  -2   1    4.67    0.21
  20  -2  -1    4.40    0.27
  20  -2  -1    4.56    0.29
  20  -2  -1    4.67    0.33
  20  -2  -1    4.21    0.26
  20  -2  -1    4.62    0.27
  20  -2  -1    4.32    0.25
 -20  -2   1    4.59    0.28
  20  -2  -1    3.94    0.20
 -20   2   1    4.79    0.24
 -20   2   1    4.83    0.28
  20   2  -1    4.69    0.27
 -20   2   1    4.92    0.28
 -20   2   1    4.44    0.25
  20   2  -1    4.54    0.28
  20   2  -1    4.50    0.25
  20   2  -1    4.93    0.28
  20   2  -1    4.33    0.25
 -18  -2   1    1.79    0.16
  18  -2  -1    1.68    0.17
  18  -2  -1    1.68    0.16
  18  -2  -1    1.47    0.13
 -18  -2   1    1.72    0.11
  18  -2  -1    1.70    0.10
  18  -2  -1    1.68    0.15
  18  -2  -1    1.64    0.14
 -18  -2   1    1.69    0.15
  18  -2  -1    1.54    0.15
  18   2  -1    1.63    0.14
 -18   2   1    1.68    0.14
  18   2  -1    1.81    0.13
 -18   2   1    1.77    0.16
  18   2  -1    1.66    0.15
  18   2  -1    1.56    0.15
 -18   2   1    1.71    0.16
  18   2  -1    1.65    0.16
  18   2  -1    1.62    0.18
 -18   2   1    1.69    0.13
  16  -2  -1    1.33    0.14
  16  -2  -1    1.28    0.12
  16  -2  -1    1.49    0.12
  16  -2  -1    1.57    0.13
 -16  -2   1    1.28    0.12
 -16  -2   1    1.31    0.14
 -16  -2   1    1.52    0.10
  16  -2  -1    1.34    0.09
  16  -2  -1    1.24    0.13
  16   2  -1    1.49    0.14
  16   2  -1    1.60    0.15
 -16   2   1    1.51    0.14
 -16   2   1    1.51    0.12
  16   2  -1    1.60    0.11
  16   2  -1    1.29    0.13
  16   2  -1    1.65    0.13
 -16   2   1    1.45    0.14
  16   2  -1    1.59    0.14
  14  -2  -1    1.95    0.15
 -14  -2   1    1.90    0.15
 -14  -2   1    2.00    0.11
 -14  -2   1    1.89    0.13
  14  -2  -1    1.83    0.10
 -14  -2   1    1.94    0.14
  14  -2  -1    1.99    0.14
  14  -2  -1    1.83    0.13
  14  -2  -1    1.83    0.15
  14  -2  -1    2.01    0.13
  14  -2  -1    1.86    0.15
  14   2  -1    2.23    0.14
  14   2  -1    2.03    0.15
 -14   2   1    1.79    0.14
  14   2  -1    2.26    0.16
  14   2  -1    2.06    0.12
  14   2  -1    2.07    0.15
  14   2  -1    1.83    0.14
 -14   2   1    1.94    0.12
 -14   2   1    2.08    0.15
 -14   2   1    1.98    0.13
 -12  -2   1    2.63    0.16
  12  -2  -1    2.63    0.16
  12  -2  -1    2.55    0.12
  12  -2  -1    2.90    0.15
 -12  -2   1    2.65    0.15
  12  -2  -1    2.61    0.13
  12  -2  -1    2.87    0.15
 -12  -2   1    2.76    0.12
 -12  -2   1    2.73    0.16
  12  -2  -1    2.64    0.16
  12   2  -1    2.62    0.16
 -12   2   1    2.52    0.15
  12   2  -1    2.68    0.16
  12   2  -1    2.78    0.14
 -12   2   1    2.73    0.15
  12   2  -1    2.69    0.16
 -12   2   1    2.66    0.14
 -12   2   1    2.65    0.17
 -12   2   1    2.79    0.15
  12   2  -1    2.31    0.14
 -10  -2   1   -0.01    0.03
  10  -2  -1    0.01    0.03
  10  -2  -1    0.07    0.03
 -10  -2   1    0.06    0.04
 -10  -2   1   -0.01    0.03
 -10  -2   1   -0.02    0.03
  10  -2  -1    0.01    0.02
 -10  -2   1    0.04    0.02
  10  -2  -1    0.02    0.04
  10  -2  -1    0.03    0.03
  10  -2  -1    0.10    0.05
 -10  -2   1    0.01    0.03
  10  -2  -1    0.01    0.03
  10  -2  -1    0.03    0.02
 -10  -2   1    0.00    0.04
 -10  -2   1    0.01    0.03
  10  -2  -1   -0.02    0.03
  10   2  -1   -0.01    0.03
 -10   2   1    0.06    0.03
 -10   2   1    0.03    0.03
 -10   2   1    0.00    0.03
  10   2  -1    0.02    0.02
  10   2  -1    0.02    0.04
 -10   2   1    0.00    0.02
 -10   2   1    0.03    0.03
 -10   2   1    0.00    0.04
  10   2  -1    0.04    0.03
 -10   2   1    0.03    0.05
  10   2  -1    0.02    0.04
  10   2  -1    0.07    0.05
  10   2  -1    0.00    0.03
   8  -2  -1    6.50    0.26
  -8  -2   1    6.11    0.26
   8  -2  -1    6.45    0.24
  -8  -2   1    6.54    0.26
   8  -2  -1    6.26    0.26
  -8  -2   1    6.30    0.24
   8  -2  -1    6.07    0.24
   8  -2  -1    6.61    0.26
   8  -2  -1    6.57    0.24
  -8  -2   1    5.96    0.25
  -8  -2   1    6.40    0.26
  -8  -2   1    6.18    0.26
   8  -2  -1    6.37    0.22
  -8  -2   1    6.68    0.22
   8  -2  -1    6.75    0.26
   8  -2  -1    6.41    0.25
   8   2  -1    6.54    0.25
   8   2  -1    6.46    0.26
  -8   2   1    6.58    0.26
  -8   2   1    7.01    0.23
  -8   2   1    6.25    0.25
  -8   2   1    6.37    0.26
  -8   2   1    6.67    0.27
  -8   2   1    6.27    0.26
   8   2  -1    6.38    0.22
   8   2  -1    6.39    0.24
  -8   2   1    6.62    0.25
   8   2  -1    6.13    0.26
   8   2  -1    6.23    0.24
  -8   2   1    6.07    0.26
   8   2  -1    6.52    0.26
   8   2  -1    6.53    0.26
   8   2  -1    6.52    0.26
   6  -2  -1  402.24   14.74
  -6  -2   1  399.44   13.23
   6  -2  -1  395.24   13.02
  -6  -2   1  403.34   13.10
  -6  -2   1  425.42   14.69
   6  -2  -1  392.05   13.21
   6  -2  -1  391.59   13.16
  -6   2   1  414.74   13.05
   6   2  -1  414.83   13.23
   6   2  -1  396.63   14.62
  -6   2   1  413.02   14.69
   6   2  -1  405.26   13.12
  -6   2   1  405.95   13.18
  -6   2   1  407.21   13.17
  -6   2   1  415.90   13.23
  -4  -2   1   56.57    1.86
  -4  -2   1   57.99    1.85
  -4  -2   1   55.97    1.86
   4  -2  -1   59.31    1.86
   4  -2  -1   59.53    1.85
   4  -2  -1   57.77    1.86
   4  -2  -1   61.43    1.86
   4  -2  -1   57.29    1.86
   4  -2  -1   58.73    1.87
  -4  -2   1   54.94    1.85
  -4  -2   1   56.71    1.86
   4  -2  -1   55.90    1.85
   4  -2  -1   58.63    1.85
   4  -2  -1   60.44    1.87
  -4  -2   1   58.68    1.86
  -4  -2   1   57.55    1.86
   4  -2  -1   59.23    1.86
  -4  -2   1   59.95    1.86
  -4   2   1   60.11    1.87
   4   2  -1   56.41    1.86
   4   2  -1   57.04    1.85
   4   2  -1   60.54    1.86
  -4   2   1   59.28    1.86
  -4   2   1   58.60    1.86
   4   2  -1   58.48    1.84
  -4   2   1   57.39    1.86
   4   2  -1   57.04    1.86
  -4   2   1   58.71    1.86
   4   2  -1   53.11    1.83
  -4   2   1   54.50    1.86
   4   2  -1   58.88    1.86
  -4   2   1   59.51    1.86
   4   2  -1   56.58    1.86
   4   2  -1   60.49    1.85
   4   2  -1   58.93    1.85
  -4   2   1   60.08    1.85
  -4   2   1   59.80    1.87
  -4   2   1   57.98    1.84
   2  -2  -1   14.18    0.47
  -2  -2   1   13.89    0.46
  -2  -2   1   13.52    0.47
   2  -2  -1   14.47    0.47
   2  -2  -1   14.25    0.46
   2  -2  -1   14.53    0.47
   2  -2  -1   13.80    0.47
  -2  -2   1   13.31    0.47
   2  -2  -1   14.24    0.47
   2  -2  -1   14.52    0.47
  -2  -2   1   14.30    0.47
   2  -2  -1   14.72    0.48
   2  -2  -1   14.49    0.47
  -2  -2   1   14.24    0.46
  -2  -2   1   14.31    0.46
  -2  -2   1   14.64    0.47
   2  -2  -1   14.43    0.47
  -2  -2   1   14.29    0.46
  -2   2   1   14.23    0.47
   2   2  -1   14.17    0.46
  -2   2   1   14.39    0.46
   2   2  -1   13.95    0.46
  -2   2   1   14.16    0.47
   2   2  -1   13.61    0.47
   2   2  -1   14.29    0.47
  -2   2   1   13.93    0.47
  -2   2   1   13.78    0.47
   2   2  -1   14.53    0.47
  -2   2   1   14.36    0.47
  -2   2   1   14.10    0.47
  -2   2   1   14.14    0.47
   2   2  -1   13.17    0.47
   2   2  -1   13.97    0.47
   0  -2  -1  115.89    3.78
   0  -2  -1  112.77    3.60
   0  -2   1  117.70    3.77
   0  -2  -1  107.46    4.34
   0  -2   1  113.58    4.28
   0  -2  -1  111.99    3.76
   0  -2   1  109.03    3.74
   0   2   1  114.84    4.39
   0   2  -1  112.47    3.75
   0   2   1  112.34    3.76
   0   2   1  105.71    3.76
  -2  -2  -1  122.89    5.03
  -2  -2  -1  135.00    4.29
   2  -2   1  130.57    4.27
   2  -2   1  128.27    4.18
  -2  -2  -1  128.01    4.29
  -2  -2  -1  128.60    4.24
   2  -2   1  127.23    4.34
   2  -2   1  126.05    5.02
   2   2   1  123.81    4.29
   2   2   1  129.83    4.23
  -2   2  -1  133.55    4.27
  -2   2  -1  126.60    4.34
   2   2   1  124.51    5.06
   2   2   1  132.54    4.29
  -2   2  -1  130.54    4.19
   4  -2   1  197.20    7.89
   4  -2   1  205.78    6.70
  -4  -2  -1  206.27    6.72
   4  -2   1  202.47    6.72
   4  -2   1  200.61    6.83
  -4  -2  -1  200.98    6.78
  -4  -2  -1  208.50    6.78
  -4  -2  -1  198.32    7.87
  -4   2  -1  210.64    7.91
   4   2   1  213.04    6.79
   4   2   1  205.54    6.79
  -4   2  -1  204.99    6.85
   4   2   1  208.64    7.97
  -4   2  -1  202.60    6.69
  -4   2  -1  213.28    6.73
   6  -2   1   47.95    1.58
   6  -2   1   50.64    1.57
   6  -2   1   47.74    1.58
  -6  -2  -1   50.02    1.58
   6  -2   1   49.99    1.58
  -6  -2  -1   47.88    1.58
   6  -2   1   49.97    1.59
  -6  -2  -1   48.56    1.59
  -6  -2  -1   51.48    1.58
  -6  -2  -1   47.57    1.60
   6  -2   1   49.51    1.59
   6  -2   1   50.39    1.58
   6  -2   1   47.94    1.59
  -6  -2  -1   49.49    1.59
  -6   2  -1   46.66    1.57
   6   2   1   48.61    1.58
  -6   2  -1   48.85    1.60
   6   2   1   49.87    1.59
   6   2   1   49.62    1.59
  -6   2  -1   51.28    1.59
   6   2   1   49.42    1.58
  -6   2  -1   47.51    1.58
  -6   2  -1   47.72    1.58
  -6   2  -1   47.06    1.58
   6   2   1   50.16    1.59
   6   2   1   48.55    1.58
   6   2   1   48.47    1.60
  -6   2  -1   50.07    1.58
  -8  -2  -1    0.45    0.06
  -8  -2  -1    0.42    0.06
   8  -2   1    0.28    0.05
   8  -2   1    0.25    0.05
  -8  -2  -1    0.37    0.04
   8  -2   1    0.41    0.06
  -8  -2  -1    0.31    0.05
   8  -2   1    0.36    0.04
   8  -2   1    0.25    0.05
   8  -2   1    0.32    0.05
  -8  -2  -1    0.21    0.04
  -8  -2  -1    0.40    0.05
  -8  -2  -1    0.39    0.06
   8  -2   1    0.38    0.05
   8  -2   1    0.38    0.05
   8  -2   1    0.32    0.05
  -8  -2  -1    0.51    0.06
   8  -2   1    0.27    0.05
  -8  -2  -1    0.37    0.05
   8   2   1    0.32    0.06
   8   2   1    0.35    0.05
   8   2   1    0.42    0.06
  -8   2  -1    0.35    0.05
  -8   2  -1    0.45    0.06
  -8   2  -1    0.36    0.05
   8   2   1    0.33    0.04
   8   2   1    0.40    0.06
  -8   2  -1    0.49    0.05
  -8   2  -1    0.30    0.05
  -8   2  -1    0.26    0.05
   8   2   1    0.34    0.05
   8   2   1    0.45    0.07
  -8   2  -1    0.26    0.04
   8   2   1    0.21    0.05
   8   2   1    0.27    0.04
  -8   2  -1    0.32    0.05
 -10  -2  -1    4.21    0.17
  10  -2   1    4.70    0.18
  10  -2   1    3.99    0.20
  10  -2   1    4.29    0.21
  10  -2   1    4.32    0.21
 -10  -2  -1    4.30    0.21
  10  -2   1    4.28    0.19
  10  -2   1    4.47    0.20
 -10  -2  -1    4.52    0.19
  10  -2   1    4.34    0.21
 -10  -2  -1    4.61    0.20
  10   2   1    4.12    0.19
  10   2   1    4.34    0.21
  10   2   1    4.35    0.22
  10   2   1    4.50    0.21
  10   2   1    4.06    0.20
  10   2   1    4.12    0.20
 -10   2  -1    4.34    0.20
 -10   2  -1    4.40    0.20
 -10   2  -1    4.12    0.19
 -10   2  -1    4.50    0.20
  10   2   1    4.48    0.22
  12  -2   1    9.51    0.40
 -12  -2  -1   10.27    0.37
  12  -2   1    9.69    0.39
  12  -2   1    9.31    0.36
  12  -2   1    9.89    0.35
 -12  -2  -1   10.12    0.37
  12  -2   1    9.56    0.39
 -12  -2  -1    9.43    0.35
  12  -2   1    9.32    0.39
  12   2   1    9.85    0.40
 -12   2  -1   10.65    0.41
  12   2   1    8.51    0.37
 -12   2  -1    9.11    0.38
  12   2   1    9.52    0.39
 -12   2  -1    9.29    0.38
 -12   2  -1    9.70    0.38
 -12   2  -1   10.27    0.37
  12   2   1    9.59    0.39
  12   2   1   10.06    0.39
 -12   2  -1    9.22    0.35
  12   2   1    8.93    0.35
  12   2   1    9.39    0.41
  14  -2   1    0.24    0.04
  14  -2   1    0.16    0.06
 -14  -2  -1    0.21    0.05
 -14  -2  -1    0.13    0.06
 -14  -2  -1    0.18    0.05
  14  -2   1    0.13    0.05
  14  -2   1    0.31    0.07
 -14  -2  -1    0.24    0.04
  14  -2   1    0.13    0.07
  14  -2   1    0.21    0.06
  14   2   1    0.22    0.07
  14   2   1    0.17    0.06
  14   2   1    0.15    0.06
 -14   2  -1    0.18    0.06
  14   2   1    0.17    0.06
  14   2   1    0.19    0.06
 -14   2  -1    0.22    0.06
 -14   2  -1    0.11    0.06
 -14   2  -1    0.17    0.05
  16  -2   1   -0.03    0.04
  16  -2   1   -0.01    0.02
  16  -2   1   -0.05    0.04
 -16  -2  -1   -0.01    0.04
  16  -2   1   -0.03    0.04
 -16  -2  -1   -0.01    0.02
  16  -2   1    0.10    0.06
 -16  -2  -1   -0.02    0.04
  16  -2   1    0.01    0.05
 -16  -2  -1   -0.05    0.05
 -16   2  -1    0.01    0.04
  16   2   1   -0.02    0.05
  16   2   1    0.01    0.06
 -16   2  -1   -0.01    0.06
  16   2   1    0.00    0.05
 -16   2  -1    0.01    0.05
  16   2   1    0.03    0.06
  16   2   1    0.05    0.05
 -16   2  -1    0.00    0.04
 -18  -2  -1    9.88    0.44
  18  -2   1   10.38    0.47
 -18  -2  -1   10.17    0.45
  18  -2   1   10.30    0.45
  18  -2   1   10.17    0.46
 -18  -2  -1   10.31    0.42
  18  -2   1   10.17    0.38
 -18  -2  -1    9.86    0.38
  18  -2   1   10.28    0.46
  18  -2   1    9.86    0.44
  18   2   1   10.43    0.44
  18   2   1   10.57    0.46
 -18   2  -1    9.48    0.45
  18   2   1    9.94    0.45
 -18   2  -1   10.30    0.41
 -18   2  -1   10.13    0.45
  18   2   1   10.68    0.46
 -18   2  -1   10.11    0.43
  18   2   1   10.11    0.46
 -20  -2  -1    8.42    0.36
 -20  -2  -1    7.57    0.32
  20  -2   1    8.45    0.42
 -20  -2  -1    8.67    0.37
  20  -2   1    8.40    0.41
  20  -2   1    8.14    0.33
  20  -2   1    8.41    0.42
 -20  -2  -1    8.42    0.41
  20  -2   1    8.35    0.41
  20  -2   1    8.82    0.40
 -20   2  -1    8.65    0.36
  20   2   1    8.25    0.41
  20   2   1    8.52    0.42
 -20   2  -1    8.26    0.40
 -20   2  -1    9.08    0.39
  20   2   1    8.15    0.39
 -20   2  -1    8.01    0.41
  20   2   1    8.21    0.41
  20   2   1    8.85    0.42
  22  -2   1    2.25    0.20
  22  -2   1    2.14    0.13
 -22  -2  -1    2.09    0.20
 -22  -2  -1    1.89    0.12
  22  -2   1    2.28    0.20
 -22  -2  -1    2.30    0.17
  22  -2   1    2.38    0.21
 -22  -2  -1    2.29    0.18
  22  -2   1    2.41    0.21
  22  -2   1    2.21    0.21
 -22   2  -1    2.53    0.21
  22   2   1    2.51    0.20
  22   2   1    2.50    0.22
 -22   2  -1    2.24    0.16
  22   2   1    2.48    0.22
 -22   2  -1    2.14    0.18
  22   2   1    2.16    0.18
  22   2   1    2.16    0.21
  22   2   1    2.24    0.21
 -24  -2  -1    2.73    0.24
 -24  -2  -1    2.28    0.14
  24  -2   1    2.71    0.24
  24  -2   1    2.65    0.23
 -24  -2  -1    2.81    0.19
  24  -2   1    2.53    0.24
  24  -2   1    2.43    0.23
  24  -2   1    3.23    0.25
 -24  -2  -1    2.72    0.20
 -24   2  -1    2.92    0.21
  24   2   1    2.89    0.24
  24   2   1    3.06    0.25
  24   2   1    2.63    0.24
 -24   2  -1    2.68    0.18
  24   2   1    2.95    0.23
  24   2   1    3.02    0.25
 -24   2  -1    2.65    0.23
  24   2   1    2.76    0.21
  26  -2   1    4.39    0.31
 -26  -2  -1    4.88    0.28
  26  -2   1    4.87    0.34
  26  -2   1    4.72    0.33
 -26  -2  -1    3.81    0.31
  26  -2   1    4.90    0.31
 -26  -2  -1    3.95    0.22
  26  -2   1    4.48    0.32
 -26  -2  -1    4.26    0.25
  26   2   1    4.65    0.32
  26   2   1    4.52    0.29
 -26   2  -1    4.55    0.32
  26   2   1    4.83    0.33
  26   2   1    4.28    0.29
  26   2   1    4.47    0.32
  26   2   1    4.42    0.32
 -26   2  -1    4.59    0.28
 -26   2  -1    4.64    0.26
 -28  -2  -1    4.91    0.28
  28  -2   1    5.03    0.34
  28  -2   1    4.52    0.33
 -28  -2  -1    5.05    0.30
  28  -2   1    4.43    0.35
  28  -2   1    5.19    0.39
 -28  -2  -1    5.60    0.36
  28  -2   1    5.23    0.34
  28   2   1    4.73    0.32
 -28   2  -1    5.23    0.35
 -28   2  -1    5.02    0.27
  28   2   1    4.91    0.30
 -28   2  -1    4.62    0.30
  28   2   1    4.64    0.35
  28   2   1    4.95    0.35
  28   2   1    4.84    0.36
  30  -2   1    0.66    0.18
  30  -2   1    1.13    0.24
 -30  -2  -1    0.93    0.20
 -30  -2  -1    0.86    0.14
  30  -2   1    0.74    0.17
  30  -2   1    0.90    0.18
 -30  -2  -1    0.78    0.13
  30  -2   1    0.47    0.14
  30   2   1    0.92    0.15
 -30   2  -1    0.52    0.16
  30   2   1    0.63    0.17
  30   2   1    0.91    0.20
  30   2   1    0.69    0.17
 -30   2  -1    0.74    0.15
  30   2   1    0.79    0.18
  30   2   1    0.85    0.17
 -30   2  -1    0.81    0.13
  32  -2   1    0.53    0.12
 -32  -2  -1    0.62    0.17
  32  -2   1    0.66    0.17
  32  -2   1    0.61    0.19
 -32  -2  -1    0.49    0.11
  32  -2   1    0.30    0.14
 -32  -2  -1    0.48    0.12
  32  -2   1    0.87    0.20
  32   2   1    0.47    0.15
  32   2   1    0.45    0.16
  32   2   1    0.55    0.18
  32   2   1    0.63    0.17
  32   2   1    0.35    0.11
  32   2   1    0.68    0.16
 -32   2  -1    0.48    0.11
 -32   2  -1    0.50    0.15
  34  -2   1    2.43    0.29
 -34  -2  -1    1.91    0.20
  34  -2   1    2.12    0.28
  34  -2   1    2.23    0.28
 -34  -2  -1    1.97    0.28
  34  -2   1    2.09    0.24
 -34  -2  -1    1.89    0.18
  34  -2   1    2.03    0.29
  34  -2   1    2.02    0.32
 -34   2  -1    1.91    0.23
  34   2   1    2.35    0.30
  34   2   1    1.53    0.25
  34   2   1    2.58    0.32
 -34   2  -1    2.61    0.54
  34   2   1    2.02    0.29
  34   2   1    2.23    0.28
  36  -2   1    0.47    0.17
  36  -2   1    0.47    0.16
  36  -2   1    0.22    0.14
 -36  -2  -1    0.68    0.19
  36  -2   1    0.25    0.16
 -36   2  -1    0.53    0.16
 -36   2  -1    0.61    0.14
  36   2   1    0.68    0.18
  36   2   1    0.25    0.13
  36   2   1    0.40    0.16
  38  -2   1    3.35    0.39
  38  -2   1    3.24    0.35
  38  -2   1    3.58    0.33
  38  -2   1    2.65    0.33
 -38  -2  -1    2.61    0.34
  38   2   1    2.60    0.33
 -38   2  -1    2.80    0.34
  38   2   1    2.20    0.29
  38   2   1    3.32    0.30
 -38   2  -1    2.41    0.26
  40  -2   1    2.60    0.32
 -40  -2  -1    1.66    0.29
  40  -2   1    2.18    0.33
  40  -2   1    1.97    0.30
  40  -2   1    2.59    0.31
  40   2   1    2.96    0.29
 -40   2  -1    2.40    0.34
  40   2   1    1.79    0.29
  40   2   1    2.67    0.34
  41  -3  -1   -0.02    0.13
  41  -3  -1    0.28    0.14
 -41  -3   1    0.02    0.14
  41  -3  -1    0.16    0.17
  41   3  -1   -0.04    0.11
  41   3  -1   -0.05    0.13
  41   3  -1    0.17    0.18
 -41   3   1   -0.11    0.11
 -39  -3   1    1.86    0.29
  39  -3  -1    0.92    0.20
  39  -3  -1    1.64    0.23
 -39  -3   1    0.86    0.19
  39  -3  -1    1.25    0.27
  39   3  -1    1.22    0.29
  39   3  -1    1.29    0.20
  39   3  -1    0.97    0.20
 -39   3   1    1.10    0.23
 -37  -3   1    0.36    0.16
  37  -3  -1    0.33    0.14
  37  -3  -1    0.10    0.19
 -37  -3   1    0.28    0.13
  37  -3  -1    0.24    0.15
 -37   3   1    0.57    0.18
  37   3  -1    0.29    0.13
  37   3  -1    0.51    0.21
 -37   3   1    0.28    0.11
  37   3  -1    0.47    0.15
 -35  -3   1    0.47    0.18
  35  -3  -1    0.63    0.20
  35  -3  -1    0.44    0.14
  35  -3  -1    0.40    0.14
 -35  -3   1    0.43    0.14
  35  -3  -1    0.32    0.15
 -35   3   1    0.38    0.16
  35   3  -1    0.37    0.15
 -35   3   1    0.13    0.09
  35   3  -1    0.25    0.13
  35   3  -1    0.47    0.15
  33  -3  -1    3.81    0.30
  33  -3  -1    3.61    0.35
 -33  -3   1    4.45    0.36
  33  -3  -1    4.24    0.33
  33  -3  -1    4.14    0.33
 -33  -3   1    4.09    0.31
  33   3  -1    3.94    0.31
 -33   3   1    4.08    0.28
 -33   3   1    3.66    0.27
 -33   3   1    4.12    0.36
  33   3  -1    3.68    0.32
  33   3  -1    4.10    0.34
  31  -3  -1    0.09    0.12
 -31  -3   1    0.17    0.12
 -31  -3   1    0.11    0.10
  31  -3  -1    0.34    0.14
 -31  -3   1    0.10    0.06
  31  -3  -1    0.22    0.11
  31  -3  -1    0.18    0.11
  31  -3  -1    0.12    0.10
  31   3  -1    0.12    0.11
 -31   3   1    0.27    0.08
 -31   3   1    0.10    0.10
  31   3  -1    0.10    0.12
 -31   3   1    0.18    0.11
  29  -3  -1    1.21    0.14
 -29  -3   1    1.12    0.11
  29  -3  -1    1.49    0.24
  29  -3  -1    1.44    0.20
  29  -3  -1    1.37    0.21
  29  -3  -1    1.33    0.21
 -29  -3   1    1.31    0.19
 -29  -3   1    0.98    0.19
  29  -3  -1    1.25    0.20
 -29   3   1    1.46    0.23
 -29   3   1    1.45    0.17
  29   3  -1    1.32    0.16
  29   3  -1    1.32    0.18
  29   3  -1    1.13    0.19
 -29   3   1    1.20    0.17
  29   3  -1    1.08    0.18
  29   3  -1    1.10    0.19
  27  -3  -1    2.42    0.23
  27  -3  -1    2.50    0.28
  27  -3  -1    2.72    0.25
 -27  -3   1    2.52    0.22
 -27  -3   1    2.58    0.16
  27  -3  -1    3.00    0.27
 -27  -3   1    2.59    0.26
  27  -3  -1    2.73    0.19
  27  -3  -1    3.21    0.24
 -27   3   1    2.57    0.21
 -27   3   1    2.96    0.26
 -27   3   1    2.74    0.26
  27   3  -1    2.67    0.25
  27   3  -1    2.63    0.24
  27   3  -1    3.11    0.28
  27   3  -1    2.55    0.23
 -27   3   1    2.18    0.20
  27   3  -1    2.68    0.25
  27   3  -1    2.49    0.19
  25  -3  -1    1.52    0.15
  25  -3  -1    1.35    0.21
 -25  -3   1    1.81    0.22
  25  -3  -1    1.56    0.20
  25  -3  -1    2.02    0.23
  25  -3  -1    1.80    0.20
 -25  -3   1    1.72    0.15
 -25  -3   1    1.68    0.18
  25  -3  -1    1.46    0.19
  25   3  -1    1.59    0.21
  25   3  -1    1.80    0.21
  25   3  -1    2.20    0.30
 -25   3   1    1.75    0.16
  25   3  -1    1.61    0.24
  25   3  -1    1.61    0.15
  25   3  -1    2.13    0.20
 -25   3   1    1.34    0.19
 -25   3   1    2.15    0.24
 -25   3   1    1.52    0.16
 -23  -3   1    1.47    0.12
 -23  -3   1    2.14    0.20
  23  -3  -1    1.71    0.15
 -23  -3   1    1.68    0.17
  23  -3  -1    1.81    0.21
  23  -3  -1    1.35    0.17
  23  -3  -1    1.93    0.23
  23  -3  -1    2.25    0.25
  23  -3  -1    1.53    0.18
  23   3  -1    1.82    0.21
 -23   3   1    1.47    0.19
 -23   3   1    1.46    0.17
  23   3  -1    1.90    0.22
  23   3  -1    1.87    0.20
  23   3  -1    1.73    0.19
 -23   3   1    1.41    0.19
  23   3  -1    1.76    0.20
  23   3  -1    1.75    0.15
 -23   3   1    1.51    0.17
 -21  -3   1    8.80    0.35
  21  -3  -1    9.42    0.45
  21  -3  -1    9.10    0.42
  21  -3  -1    8.64    0.39
  21  -3  -1    9.31    0.44
 -21  -3   1    8.90    0.44
  21  -3  -1    8.76    0.41
 -21  -3   1    8.92    0.42
  21  -3  -1    8.33    0.43
  21  -3  -1    8.40    0.34
  21   3  -1    9.95    0.46
 -21   3   1    9.02    0.41
 -21   3   1    8.93    0.40
  21   3  -1    9.27    0.43
 -21   3   1    9.17    0.44
  21   3  -1    9.31    0.38
  21   3  -1    9.26    0.41
  21   3  -1    9.52    0.45
 -21   3   1    9.03    0.44
  21   3  -1    9.38    0.43
  19  -3  -1    6.83    0.32
 -19  -3   1    6.57    0.33
  19  -3  -1    6.69    0.33
  19  -3  -1    5.81    0.25
  19  -3  -1    6.62    0.34
 -19  -3   1    6.32    0.34
  19  -3  -1    6.27    0.34
  19  -3  -1    6.60    0.34
  19  -3  -1    7.15    0.35
 -19  -3   1    6.60    0.27
  19   3  -1    6.45    0.35
  19   3  -1    6.30    0.31
 -19   3   1    6.71    0.31
  19   3  -1    6.46    0.32
  19   3  -1    6.67    0.33
 -19   3   1    6.26    0.34
  19   3  -1    6.60    0.33
 -19   3   1    6.42    0.34
  19   3  -1    7.10    0.35
  17  -3  -1   11.25    0.43
 -17  -3   1   12.48    0.44
  17  -3  -1   11.89    0.50
  17  -3  -1   12.15    0.48
  17  -3  -1   12.70    0.49
  17  -3  -1   12.79    0.52
  17  -3  -1   12.22    0.51
 -17  -3   1   11.80    0.49
  17  -3  -1   11.93    0.49
  17   3  -1   12.23    0.48
 -17   3   1   12.03    0.51
  17   3  -1   12.12    0.46
  17   3  -1   12.20    0.50
 -17   3   1   11.86    0.48
 -17   3   1   11.89    0.51
  17   3  -1   12.72    0.51
  17   3  -1   12.32    0.50
  17   3  -1   11.48    0.51
  15  -3  -1   41.85    1.48
  15  -3  -1   43.87    1.48
 -15  -3   1   44.08    1.47
  15  -3  -1   43.69    1.46
 -15  -3   1   43.10    1.48
  15  -3  -1   43.13    1.45
 -15  -3   1   45.29    1.41
  15  -3  -1   41.53    1.40
  15  -3  -1   43.66    1.46
  15  -3  -1   43.86    1.48
  15   3  -1   43.98    1.49
 -15   3   1   42.79    1.48
  15   3  -1   43.42    1.45
  15   3  -1   43.60    1.47
  15   3  -1   41.93    1.47
 -15   3   1   42.08    1.48
  15   3  -1   43.44    1.43
  15   3  -1   44.51    1.48
 -13  -3   1   30.11    1.04
  13  -3  -1   31.23    1.06
  13  -3  -1   32.08    1.04
  13  -3  -1   29.71    1.06
  13  -3  -1   29.14    0.99
 -13  -3   1   29.89    1.05
  13  -3  -1   30.46    1.02
  13  -3  -1   30.45    1.04
  13  -3  -1   30.75    1.06
  13  -3  -1   27.94    1.01
 -13  -3   1   31.47    0.99
 -13  -3   1   30.51    1.06
  13  -3  -1   30.79    1.04
  13   3  -1   30.88    1.05
 -13   3   1   31.00    1.04
  13   3  -1   31.32    1.06
  13   3  -1   30.49    1.05
  13   3  -1   31.01    1.04
 -13   3   1   30.31    1.06
  13   3  -1   30.53    1.02
  13   3  -1   30.47    1.06
 -13   3   1   30.28    1.06
 -13   3   1   29.43    1.03
  11  -3  -1    1.13    0.09
 -11  -3   1    1.00    0.09
  11  -3  -1    0.99    0.08
 -11  -3   1    1.11    0.12
 -11  -3   1    0.98    0.10
  11  -3  -1    0.99    0.10
  11  -3  -1    0.89    0.06
 -11  -3   1    0.93    0.09
 -11  -3   1    0.99    0.06
  11  -3  -1    1.07    0.09
  11  -3  -1    1.09    0.10
  11  -3  -1    1.00    0.10
  11  -3  -1    1.06    0.09
  11  -3  -1    1.00    0.07
 -11  -3   1    1.04    0.09
 -11   3   1    0.88    0.08
  11   3  -1    0.88    0.09
  11   3  -1    0.81    0.09
 -11   3   1    1.13    0.11
 -11   3   1    0.84    0.09
  11   3  -1    0.99    0.10
 -11   3   1    1.04    0.07
 -11   3   1    0.97    0.10
  11   3  -1    0.97    0.06
 -11   3   1    0.94    0.08
  11   3  -1    0.97    0.08
  11   3  -1    0.86    0.10
  11   3  -1    1.01    0.10
  11   3  -1    0.92    0.08
   9  -3  -1    6.54    0.27
  -9  -3   1    6.65    0.27
   9  -3  -1    6.08    0.27
   9  -3  -1    6.94    0.26
  -9  -3   1    6.61    0.23
   9  -3  -1    6.32    0.23
   9  -3  -1    6.47    0.27
   9  -3  -1    6.43    0.27
   9  -3  -1    6.66    0.28
  -9  -3   1    6.55    0.27
  -9  -3   1    6.24    0.27
   9  -3  -1    6.55    0.27
   9  -3  -1    6.66    0.27
  -9  -3   1    6.65    0.27
   9  -3  -1    6.96    0.25
  -9  -3   1    6.52    0.27
   9  -3  -1    6.50    0.28
  -9   3   1    6.50    0.28
   9   3  -1    6.66    0.26
   9   3  -1    6.41    0.23
  -9   3   1    6.39    0.26
   9   3  -1    6.15    0.25
   9   3  -1    6.65    0.25
  -9   3   1    6.23    0.27
  -9   3   1    6.70    0.29
   9   3  -1    6.69    0.27
   9   3  -1    6.89    0.28
   9   3  -1    6.92    0.27
  -9   3   1    6.81    0.24
  -9   3   1    6.93    0.34
   9   3  -1    6.40    0.29
   7  -3  -1   38.14    1.20
   7  -3  -1   34.29    1.18
   7  -3  -1   35.45    1.18
   7  -3  -1   37.50    1.17
  -7  -3   1   35.24    1.16
   7  -3  -1   37.31    1.18
   7  -3  -1   36.89    1.18
   7  -3  -1   34.10    1.17
   7  -3  -1   37.13    1.19
  -7  -3   1   35.29    1.18
   7  -3  -1   35.75    1.15
  -7  -3   1   36.23    1.21
  -7  -3   1   37.49    1.19
  -7  -3   1   36.73    1.19
  -7  -3   1   34.14    1.17
   7  -3  -1   36.41    1.19
   7  -3  -1   37.46    1.19
  -7  -3   1   35.62    1.18
   7  -3  -1   37.45    1.17
  -7  -3   1   35.21    1.19
   7   3  -1   36.71    1.18
   7   3  -1   35.52    1.16
  -7   3   1   34.81    1.18
  -7   3   1   35.90    1.19
  -7   3   1   36.31    1.15
  -7   3   1   34.28    1.17
   7   3  -1   36.25    1.17
   7   3  -1   37.43    1.19
  -7   3   1   35.60    1.18
   7   3  -1   36.60    1.14
  -7   3   1   33.29    1.17
  -7   3   1   35.92    1.19
   7   3  -1   37.31    1.17
  -7   3   1   34.67    1.18
   7   3  -1   33.60    1.18
  -7   3   1   35.78    1.18
   7   3  -1   34.61    1.18
   7   3  -1   35.57    1.18
  -7   3   1   35.75    1.18
  -5  -3   1  139.32    4.43
  -5  -3   1  139.79    4.41
  -5  -3   1  139.62    4.43
  -5  -3   1  139.21    4.43
   5  -3  -1  141.08    4.42
   5  -3  -1  138.14    4.43
  -5  -3   1  138.11    4.42
  -5   3   1  136.68    4.43
   5   3  -1  141.10    4.43
  -5   3   1  142.67    4.43
  -5   3   1  137.51    4.42
  -5   3   1  142.21    4.43
  -5   3   1  143.87    4.42
   5   3  -1  134.13    4.43
  -5   3   1  141.04    4.42
  -3  -3   1  254.45    8.36
  -3  -3   1  272.81    9.52
   3  -3  -1  257.91    8.40
  -3  -3   1  266.82    8.49
  -3  -3   1  259.24    8.27
   3  -3  -1  260.12    8.51
   3  -3  -1  264.36    9.65
   3   3  -1  253.06    8.36
   3   3  -1  256.62    8.46
  -3   3   1  256.52    8.50
   3   3  -1  230.90    9.36
   3   3  -1  260.62    8.28
  -3   3   1  250.94    8.40
  -3   3   1  256.67    9.57
   1  -3  -1    4.18    0.17
   1  -3  -1    4.05    0.16
   1  -3  -1    4.45    0.16
  -1  -3   1    4.29    0.16
   1  -3  -1    4.18    0.15
   1  -3  -1    4.33    0.16
  -1  -3   1    4.17    0.16
  -1  -3   1    4.41    0.17
   1  -3  -1    4.09    0.16
   1  -3  -1    4.13    0.17
  -1  -3   1    4.12    0.16
  -1  -3   1    4.28    0.15
  -1  -3   1    4.04    0.15
   1  -3  -1    4.24    0.14
  -1  -3   1    3.89    0.17
   1  -3  -1    4.21    0.16
   1  -3  -1    4.59    0.17
   1  -3  -1    4.04    0.15
   1  -3  -1    4.41    0.17
  -1   3   1    4.32    0.16
   1   3  -1    4.37    0.17
  -1   3   1    4.07    0.15
   1   3  -1    3.95    0.16
   1   3  -1    4.14    0.15
  -1   3   1    4.10    0.16
   1   3  -1    4.32    0.17
  -1   3   1    4.18    0.16
  -1   3   1    3.95    0.16
  -1   3   1    4.01    0.16
  -1   3   1    3.99    0.17
   1   3  -1    4.26    0.17
   1   3  -1    4.24    0.15
  -1   3   1    4.24    0.14
  -1   3   1    3.93    0.16
   1  -3   1    6.45    0.22
   1  -3   1    6.50    0.23
   1  -3   1    6.08    0.22
  -1  -3  -1    6.78    0.24
  -1  -3  -1    6.43    0.23
   1  -3   1    6.40    0.22
  -1  -3  -1    6.03    0.23
  -1  -3  -1    6.48    0.23
  -1  -3  -1    6.56    0.23
  -1  -3  -1    6.27    0.23
   1  -3   1    6.10    0.23
  -1  -3  -1    6.01    0.23
  -1  -3  -1    5.75    0.23
   1  -3   1    6.35    0.23
   1  -3   1    6.59    0.24
  -1  -3  -1    6.34    0.23
  -1  -3  -1    6.55    0.23
  -1  -3  -1    5.97    0.22
   1  -3   1    6.35    0.23
   1   3   1    6.09    0.23
  -1   3  -1    6.82    0.23
   1   3   1    6.28    0.23
  -1   3  -1    6.32    0.23
   1   3   1    6.19    0.22
   1   3   1    6.38    0.23
  -1   3  -1    6.54    0.24
   1   3   1    6.26    0.22
  -1   3  -1    6.10    0.22
  -1   3  -1    6.46    0.23
   1   3   1    6.01    0.23
  -1   3  -1    5.97    0.22
  -1   3  -1    6.35    0.23
   1   3   1    6.32    0.23
   1   3   1    6.45    0.24
  -1   3  -1    5.94    0.22
  -3  -3  -1  399.71   12.95
  -3  -3  -1  416.78   12.94
   3  -3   1  408.18   13.05
  -3  -3  -1  407.10   14.23
   3  -3   1  414.47   12.97
  -3  -3  -1  409.49   13.00
   3  -3   1  379.11   14.12
  -3   3  -1  400.45   12.85
   3   3   1  391.64   12.99
  -3   3  -1  393.61   14.13
   3   3   1  408.01   14.26
  -3   3  -1  415.24   12.99
  -3   3  -1  389.59   13.04
   3   3   1  388.09   12.97
   3   3   1  408.54   12.93
  -5  -3  -1  142.66    4.61
  -5  -3  -1  148.41    4.62
   5  -3   1  145.17    4.61
  -5  -3  -1  144.76    4.62
   5  -3   1  143.62    4.58
   5  -3   1  143.96    4.61
   5  -3   1  151.21    4.62
  -5  -3  -1  139.43    4.63
   5  -3   1  141.46    4.62
  -5  -3  -1  151.25    4.61
   5  -3   1  144.99    4.63
   5   3   1  144.83    4.61
  -5   3  -1  152.49    4.59
  -5   3  -1  145.92    4.62
  -5   3  -1  153.61    4.61
  -5   3  -1  137.77    4.62
  -7  -3  -1    4.61    0.20
   7  -3   1    4.35    0.19
   7  -3   1    4.25    0.19
   7  -3   1    4.15    0.18
  -7  -3  -1    4.63    0.20
  -7  -3  -1    4.22    0.19
   7  -3   1    4.50    0.20
  -7  -3  -1    4.60    0.18
  -7  -3  -1    4.11    0.18
   7  -3   1    4.26    0.18
   7  -3   1    4.34    0.19
  -7  -3  -1    4.20    0.18
  -7  -3  -1    4.52    0.19
  -7   3  -1    4.28    0.18
   7   3   1    4.56    0.20
  -7   3  -1    4.09    0.18
   7   3   1    4.41    0.19
  -7   3  -1    4.12    0.18
   7   3   1    4.05    0.18
  -7   3  -1    4.03    0.19
  -7   3  -1    4.37    0.18
  -7   3  -1    4.00    0.18
  -7   3  -1    4.23    0.20
   7   3   1    4.56    0.19
  -7   3  -1    4.51    0.19
   7   3   1    4.23    0.19
   7   3   1    4.40    0.20
   7   3   1    4.48    0.19
   7   3   1    4.42    0.18
  -7   3  -1    3.97    0.19
  -7   3  -1    4.40    0.16
   7   3   1    4.23    0.19
  -9  -3  -1   45.53    1.51
   9  -3   1   41.90    1.50
  -9  -3  -1   43.98    1.51
   9  -3   1   47.71    1.52
   9  -3   1   44.98    1.49
   9  -3   1   45.14    1.51
  -9  -3  -1   42.94    1.50
   9  -3   1   47.48    1.49
  -9  -3  -1   47.06    1.50
  -9  -3  -1   47.16    1.52
   9  -3   1   46.83    1.52
   9  -3   1   49.47    1.51
   9  -3   1   43.16    1.52
   9  -3   1   46.31    1.52
  -9  -3  -1   47.68    1.49
   9   3   1   46.18    1.51
   9   3   1   48.07    1.52
  -9   3  -1   47.05    1.53
   9   3   1   46.43    1.51
   9   3   1   46.49    1.52
  -9   3  -1   47.62    1.52
  -9   3  -1   44.94    1.50
   9   3   1   46.92    1.51
  -9   3  -1   48.06    1.50
  -9   3  -1   43.96    1.50
   9   3   1   46.62    1.52
   9   3   1   43.47    1.49
  -9   3  -1   43.32    1.49
   9   3   1   43.73    1.50
  11  -3   1   14.55    0.51
  11  -3   1   13.47    0.48
 -11  -3  -1   13.19    0.48
 -11  -3  -1   12.32    0.55
  11  -3   1   14.01    0.52
  11  -3   1   12.87    0.49
  11  -3   1   13.63    0.63
  11  -3   1   13.95    0.51
  11  -3   1   14.36    0.52
 -11  -3  -1   14.05    0.49
 -11  -3  -1   14.05    0.50
  11  -3   1   13.44    0.52
  11   3   1   13.58    0.51
  11   3   1   13.68    0.51
  11   3   1   13.10    0.48
 -11   3  -1   14.70    0.50
  11   3   1   14.17    0.52
  11   3   1   14.47    0.52
 -11   3  -1   13.62    0.51
  11   3   1   13.64    0.52
 -11   3  -1   13.60    0.51
  13  -3   1   18.29    0.63
  13  -3   1   18.33    0.67
  13  -3   1   18.01    0.68
 -13  -3  -1   17.55    0.63
  13  -3   1   16.83    0.64
  13  -3   1   17.75    0.68
 -13  -3  -1   18.61    0.64
  13  -3   1   17.61    0.66
 -13  -3  -1   18.51    0.68
 -13  -3  -1   18.51    0.65
  13  -3   1   18.42    0.68
  13  -3   1   18.99    0.69
  13   3   1   18.63    0.66
 -13   3  -1   18.42    0.69
  13   3   1   18.74    0.68
  13   3   1   18.73    0.68
  13   3   1   18.36    0.68
 -13   3  -1   18.99    0.65
 -13   3  -1   18.68    0.67
  13   3   1   18.40    0.66
  13   3   1   18.40    0.68
  13   3   1   16.41    0.63
  15  -3   1   40.10    1.29
 -15  -3  -1   39.64    1.32
 -15  -3  -1   39.44    1.30
 -15  -3  -1   39.19    1.35
  15  -3   1   37.17    1.34
  15  -3   1   40.34    1.35
  15  -3   1   37.84    1.34
 -15  -3  -1   36.55    1.28
  15  -3   1   39.47    1.33
  15  -3   1   36.16    1.35
  15   3   1   38.58    1.34
  15   3   1   39.78    1.35
 -15   3  -1   39.06    1.36
 -15   3  -1   38.38    1.33
  15   3   1   39.93    1.34
  15   3   1   37.43    1.35
 -15   3  -1   38.26    1.33
  15   3   1   40.55    1.33
  15   3   1   39.18    1.33
 -15   3  -1   40.89    1.31
  17  -3   1   27.06    0.92
  17  -3   1   26.65    0.97
 -17  -3  -1   27.15    0.98
 -17  -3  -1   25.36    0.91
 -17  -3  -1   27.41    0.93
  17  -3   1   26.76    0.97
 -17  -3  -1   27.56    0.95
  17  -3   1   27.64    0.99
  17  -3   1   26.42    0.99
  17  -3   1   26.61    0.98
  17   3   1   26.91    0.98
  17   3   1   27.56    0.98
  17   3   1   26.84    0.99
 -17   3  -1   26.81    0.99
 -17   3  -1   25.98    0.97
 -17   3  -1   26.47    0.93
  17   3   1   27.32    0.98
 -17   3  -1   27.61    0.96
  17   3   1   26.78    0.96
  17   3   1   26.23    0.96
  19  -3   1   18.27    0.77
  19  -3   1   20.25    0.75
  19  -3   1   19.77    0.69
  19  -3   1   19.86    0.77
 -19  -3  -1   20.13    0.73
 -19  -3  -1   19.96    0.77
  19  -3   1   18.91    0.75
  19  -3   1   20.31    0.77
 -19  -3  -1   19.40    0.70
 -19  -3  -1   17.91    0.68
  19   3   1   18.96    0.76
 -19   3  -1   19.24    0.74
  19   3   1   20.37    0.77
  19   3   1   19.60    0.74
  19   3   1   18.74    0.76
 -19   3  -1   19.39    0.77
  19   3   1   19.97    0.75
  19   3   1   18.68    0.76
 -19   3  -1   19.87    0.76
  21  -3   1    7.81    0.38
 -21  -3  -1    8.18    0.36
  21  -3   1    7.98    0.40
  21  -3   1    7.63    0.40
 -21  -3  -1    8.18    0.40
  21  -3   1    7.54    0.40
 -21  -3  -1    7.91    0.34
  21  -3   1    7.49    0.31
 -21  -3  -1    6.60    0.30
  21  -3   1    7.48    0.39
  21   3   1    7.04    0.38
 -21   3  -1    7.38    0.37
 -21   3  -1    7.66    0.39
  21   3   1    7.99    0.40
 -21   3  -1    7.39    0.40
  21   3   1    7.20    0.39
  21   3   1    7.84    0.37
 -21   3  -1    7.82    0.34
  21   3   1    7.33    0.37
  21   3   1    7.76    0.40
 -23  -3  -1    0.45    0.09
  23  -3   1    0.37    0.11
  23  -3   1    0.65    0.13
 -23  -3  -1    0.57    0.12
  23  -3   1    0.46    0.12
  23  -3   1    0.53    0.08
  23  -3   1    0.40    0.11
 -23  -3  -1    0.47    0.09
 -23  -3  -1    0.42    0.09
  23  -3   1    0.37    0.12
  23   3   1    0.32    0.11
  23   3   1    0.37    0.12
  23   3   1    0.50    0.11
 -23   3  -1    0.58    0.12
  23   3   1    0.36    0.11
 -23   3  -1    0.59    0.10
  23   3   1    0.50    0.13
  23   3   1    0.57    0.13
 -23   3  -1    0.36    0.12
 -23   3  -1    0.36    0.11
 -25  -3  -1    3.57    0.24
  25  -3   1    3.53    0.27
  25  -3   1    4.15    0.32
  25  -3   1    3.67    0.28
 -25  -3  -1    4.05    0.23
 -25  -3  -1    3.97    0.29
  25  -3   1    3.81    0.27
  25  -3   1    4.03    0.30
  25   3   1    4.02    0.41
 -25   3  -1    3.90    0.26
  25   3   1    4.23    0.29
 -25   3  -1    3.78    0.28
  25   3   1    3.74    0.29
 -25   3  -1    3.84    0.23
  25   3   1    3.66    0.27
  25   3   1    3.96    0.26
  27  -3   1    1.27    0.19
 -27  -3  -1    1.14    0.20
  27  -3   1    1.34    0.21
  27  -3   1    1.01    0.18
  27  -3   1    1.04    0.18
 -27  -3  -1    0.99    0.13
 -27  -3  -1    1.02    0.15
  27  -3   1    1.36    0.22
 -27   3  -1    1.13    0.17
  27   3   1    1.32    0.22
  27   3   1    1.15    0.18
  27   3   1    1.23    0.20
 -27   3  -1    1.04    0.19
  27   3   1    1.34    0.21
  27   3   1    1.28    0.19
  27   3   1    1.20    0.17
 -27   3  -1    1.18    0.14
  29  -3   1    1.24    0.22
 -29  -3  -1    1.27    0.17
  29  -3   1    1.28    0.21
  29  -3   1    1.41    0.21
  29  -3   1    1.33    0.20
 -29  -3  -1    1.34    0.16
 -29  -3  -1    1.22    0.20
  29  -3   1    1.52    0.22
  29   3   1    1.11    0.20
  29   3   1    1.31    0.18
  29   3   1    1.15    0.21
 -29   3  -1    1.05    0.14
 -29   3  -1    1.08    0.19
  29   3   1    1.34    0.22
 -29   3  -1    1.46    0.23
  29   3   1    1.13    0.20
  29   3   1    1.26    0.20
  31  -3   1    3.95    0.35
  31  -3   1    3.90    0.33
 -31  -3  -1    3.89    0.24
  31  -3   1    3.60    0.32
 -31  -3  -1    3.79    0.27
 -31  -3  -1    4.35    0.35
  31  -3   1    3.69    0.31
  31  -3   1    3.73    0.30
  31   3   1    4.14    0.31
  31   3   1    3.82    0.33
  31   3   1    4.21    0.35
 -31   3  -1    3.56    0.28
 -31   3  -1    3.82    0.32
  31   3   1    3.68    0.31
  31   3   1    4.30    0.33
  33  -3   1    0.41    0.18
 -33  -3  -1    0.02    0.07
 -33  -3  -1    0.15    0.10
  33  -3   1    0.16    0.12
  33  -3   1    0.19    0.16
  33  -3   1    0.26    0.12
 -33  -3  -1    0.19    0.14
  33  -3   1    0.08    0.12
 -33   3  -1    0.05    0.09
  33   3   1   -0.02    0.08
  33   3   1    0.19    0.13
  33   3   1    0.19    0.12
  33   3   1    0.20    0.13
 -33   3  -1    0.21    0.12
  33   3   1    0.09    0.13
  33   3   1    0.20    0.15
 -35  -3  -1    2.42    0.32
  35  -3   1    1.75    0.26
 -35  -3  -1    2.90    0.36
  35  -3   1    2.21    0.29
  35  -3   1    1.86    0.29
  35   3   1    2.29    0.30
  35   3   1    2.20    0.29
 -35   3  -1    2.53    0.24
 -35   3  -1    1.91    0.33
  35   3   1    2.89    0.31
 -37  -3  -1   -0.05    0.13
  37  -3   1   -0.11    0.12
  37  -3   1   -0.02    0.11
  37  -3   1    0.18    0.13
  37  -3   1   -0.01    0.13
 -37   3  -1   -0.05    0.10
  37   3   1    0.00    0.10
  37   3   1   -0.04    0.12
  37   3   1    0.10    0.13
 -37   3  -1    0.09    0.13
  39  -3   1    0.11    0.14
  39  -3   1   -0.13    0.15
 -39  -3  -1    0.00    0.13
  39  -3   1   -0.16    0.12
  39  -3   1    0.26    0.15
 -39   3  -1    0.34    0.16
  39   3   1    0.20    0.14
 -39   3  -1   -0.04    0.14
  39   3   1    0.11    0.16
  39   3   1    0.48    0.17
  41  -3   1    0.77    0.21
  41  -3   1    0.30    0.15
 -41  -3  -1    0.04    0.25
  41  -3   1    0.56    0.26
  41   3   1    0.73    0.22
 -41   3  -1    0.50    0.24
 -40  -4   1    0.73    0.19
  40  -4  -1    0.20    0.14
  40  -4  -1    0.31    0.17
 -40  -4   1    0.71    0.21
  40  -4  -1    0.77    0.19
 -40   4   1    0.50    0.18
  40   4  -1    0.88    0.17
  40   4  -1    0.18    0.15
  40   4  -1    0.36    0.20
  38  -4  -1    0.16    0.12
 -38  -4   1    0.09    0.13
 -38  -4   1   -0.14    0.09
  38  -4  -1    0.04    0.14
  38   4  -1   -0.13    0.10
 -38   4   1    0.13    0.12
  38   4  -1    0.03    0.16
  38   4  -1    0.05    0.13
 -38   4   1    0.04    0.14
 -36  -4   1    1.08    0.24
  36  -4  -1    1.23    0.24
 -36  -4   1    0.96    0.19
  36  -4  -1    1.10    0.20
  36  -4  -1    0.97    0.24
  36  -4  -1    0.74    0.18
 -36   4   1    0.89    0.23
  36   4  -1    1.18    0.24
  36   4  -1    0.87    0.18
 -36   4   1    1.09    0.17
  34  -4  -1    0.24    0.14
  34  -4  -1    0.08    0.10
  34  -4  -1    0.22    0.13
 -34  -4   1    0.06    0.10
  34  -4  -1    0.08    0.12
 -34  -4   1    0.23    0.13
 -34   4   1    0.03    0.08
  34   4  -1   -0.05    0.10
 -34   4   1    0.02    0.16
 -34   4   1   -0.02    0.08
  34   4  -1    0.00    0.12
 -32  -4   1    0.46    0.13
  32  -4  -1    0.10    0.11
 -32  -4   1    0.03    0.11
  32  -4  -1    0.34    0.12
  32  -4  -1    0.21    0.13
  32  -4  -1    0.15    0.12
  32   4  -1    0.28    0.11
  32   4  -1    0.43    0.16
 -32   4   1    0.21    0.10
 -32   4   1    0.53    0.12
  32   4  -1    0.25    0.12
 -32   4   1    0.17    0.13
 -30  -4   1    0.12    0.12
 -30  -4   1    0.02    0.08
  30  -4  -1    0.10    0.10
  30  -4  -1   -0.04    0.05
  30  -4  -1   -0.05    0.08
  30  -4  -1    0.05    0.08
  30  -4  -1    0.01    0.12
 -30   4   1    0.04    0.08
  30   4  -1    0.11    0.10
  30   4  -1   -0.01    0.10
 -30   4   1   -0.21    0.07
  30   4  -1    0.01    0.06
  30   4  -1    0.06    0.10
 -30   4   1    0.14    0.11
  30   4  -1   -0.02    0.08
 -30   4   1   -0.03    0.06
 -28  -4   1    5.62    0.33
  28  -4  -1    5.32    0.38
  28  -4  -1    5.02    0.32
  28  -4  -1    4.85    0.34
  28  -4  -1    6.16    0.37
 -28  -4   1    4.75    0.35
  28  -4  -1    5.21    0.33
 -28  -4   1    4.86    0.23
  28  -4  -1    4.79    0.27
 -28   4   1    4.65    0.30
 -28   4   1    4.93    0.36
  28   4  -1    4.68    0.34
  28   4  -1    4.87    0.27
  28   4  -1    5.06    0.32
  28   4  -1    5.15    0.33
  28   4  -1    5.26    0.34
 -28   4   1    5.17    0.31
 -28   4   1    5.22    0.36
  26  -4  -1    2.12    0.17
 -26  -4   1    2.25    0.27
 -26  -4   1    2.20    0.21
 -26  -4   1    2.31    0.14
  26  -4  -1    2.49    0.25
  26  -4  -1    2.65    0.28
  26  -4  -1    2.20    0.20
  26  -4  -1    1.95    0.20
  26  -4  -1    2.22    0.22
 -26   4   1    2.00    0.19
  26   4  -1    3.11    0.38
  26   4  -1    2.26    0.22
  26   4  -1    2.15    0.20
  26   4  -1    2.17    0.17
 -26   4   1    2.06    0.27
  26   4  -1    2.49    0.27
 -26   4   1    2.06    0.25
 -26   4   1    2.40    0.20
  24  -4  -1    0.51    0.11
 -24  -4   1    0.59    0.08
  24  -4  -1    0.58    0.13
  24  -4  -1    0.59    0.16
 -24  -4   1    0.57    0.12
  24  -4  -1    0.39    0.11
  24  -4  -1    0.48    0.11
  24  -4  -1    0.58    0.11
 -24  -4   1    0.51    0.13
  24   4  -1    0.62    0.10
 -24   4   1    0.46    0.13
 -24   4   1    0.54    0.11
  24   4  -1    0.80    0.14
  24   4  -1    0.53    0.12
  24   4  -1    0.40    0.12
  24   4  -1    0.31    0.11
 -24   4   1    0.42    0.12
 -24   4   1    0.51    0.11
 -22  -4   1   11.59    0.42
  22  -4  -1   11.60    0.54
 -22  -4   1   11.78    0.53
 -22  -4   1   11.07    0.50
  22  -4  -1   11.74    0.48
  22  -4  -1   11.69    0.50
  22  -4  -1   11.00    0.52
  22  -4  -1   11.23    0.52
  22  -4  -1    9.95    0.41
  22  -4  -1   11.91    0.51
  22   4  -1   10.75    0.48
 -22   4   1   10.83    0.49
  22   4  -1   10.91    0.46
  22   4  -1   11.80    0.51
  22   4  -1   11.26    0.51
 -22   4   1   11.89    0.49
 -22   4   1   11.90    0.54
  22   4  -1   11.24    0.52
 -22   4   1   11.49    0.53
  20  -4  -1   -0.09    0.05
 -20  -4   1    0.07    0.04
  20  -4  -1    0.03    0.03
  20  -4  -1    0.01    0.05
  20  -4  -1    0.07    0.06
  20  -4  -1    0.01    0.06
 -20  -4   1    0.03    0.07
  20  -4  -1    0.10    0.07
 -20  -4   1    0.00    0.05
  20  -4  -1   -0.01    0.05
  20   4  -1    0.02    0.06
  20   4  -1   -0.04    0.06
 -20   4   1   -0.03    0.06
  20   4  -1    0.00    0.05
 -20   4   1    0.01    0.06
  20   4  -1    0.04    0.07
 -20   4   1   -0.01    0.06
  20   4  -1   -0.04    0.06
  20   4  -1   -0.05    0.05
  18  -4  -1   11.46    0.51
  18  -4  -1   11.80    0.50
 -18  -4   1   11.07    0.50
 -18  -4   1   11.30    0.48
  18  -4  -1   11.59    0.47
  18  -4  -1   11.76    0.48
 -18  -4   1   11.54    0.41
  18  -4  -1   10.40    0.41
  18  -4  -1   11.82    0.47
  18   4  -1   11.06    0.45
  18   4  -1   11.82    0.47
 -18   4   1   11.27    0.47
  18   4  -1   11.58    0.49
  18   4  -1   12.50    0.49
  18   4  -1   10.84    0.50
 -18   4   1   11.80    0.50
 -18   4   1   10.84    0.50
  18   4  -1   11.94    0.50
  16  -4  -1    2.02    0.15
 -16  -4   1    1.83    0.10
 -16  -4   1    1.81    0.15
  16  -4  -1    1.63    0.15
  16  -4  -1    1.71    0.15
  16  -4  -1    1.85    0.14
  16  -4  -1    1.87    0.15
  16  -4  -1    1.83    0.16
 -16  -4   1    2.05    0.16
  16   4  -1    2.09    0.16
 -16   4   1    1.86    0.14
  16   4  -1    1.92    0.13
  16   4  -1    2.03    0.15
 -16   4   1    1.69    0.16
 -16   4   1    1.95    0.17
  16   4  -1    1.84    0.17
 -14  -4   1   13.29    0.54
  14  -4  -1   13.81    0.54
  14  -4  -1   13.98    0.53
  14  -4  -1   13.15    0.53
  14  -4  -1   14.15    0.52
 -14  -4   1   13.86    0.46
  14  -4  -1   13.54    0.49
  14  -4  -1   12.57    0.47
  14  -4  -1   12.94    0.54
  14  -4  -1   14.42    0.52
 -14  -4   1   13.41    0.53
  14   4  -1   13.80    0.50
  14   4  -1   13.49    0.53
  14   4  -1   13.76    0.51
 -14   4   1   13.63    0.54
  14   4  -1   13.84    0.54
 -14   4   1   13.56    0.54
  14   4  -1   12.84    0.46
  14   4  -1   13.87    0.53
 -14   4   1   13.74    0.48
 -12  -4   1   25.56    0.82
  12  -4  -1   24.14    0.88
  12  -4  -1   26.37    0.90
  12  -4  -1   24.98    0.89
 -12  -4   1   25.34    0.89
  12  -4  -1   25.66    0.85
 -12  -4   1   24.86    0.89
 -12  -4   1   23.69    0.88
  12  -4  -1   25.91    0.89
  12  -4  -1   25.96    0.88
  12  -4  -1   25.05    0.87
  12  -4  -1   27.74    0.90
  12  -4  -1   23.84    0.83
  12  -4  -1   25.55    0.88
  12   4  -1   26.34    0.87
  12   4  -1   26.55    0.90
 -12   4   1   25.89    0.84
 -12   4   1   25.57    0.90
 -12   4   1   23.68    0.86
  12   4  -1   25.03    0.86
  12   4  -1   26.10    0.88
  12   4  -1   25.87    0.88
  12   4  -1   22.87    0.85
  12   4  -1   23.74    0.82
  10  -4  -1    8.47    0.33
  10  -4  -1    7.86    0.32
  10  -4  -1    8.94    0.35
 -10  -4   1    8.69    0.35
 -10  -4   1    8.23    0.34
  10  -4  -1    8.93    0.35
 -10  -4   1    8.32    0.34
 -10  -4   1    8.04    0.34
  10  -4  -1    9.01    0.35
  10  -4  -1    9.02    0.32
  10  -4  -1    8.84    0.36
  10  -4  -1    8.77    0.35
  10  -4  -1    8.96    0.34
  10  -4  -1    8.04    0.30
 -10  -4   1    8.74    0.35
  10   4  -1    8.83    0.33
 -10   4   1    8.12    0.32
  10   4  -1    8.18    0.34
 -10   4   1    8.42    0.36
 -10   4   1    8.56    0.35
  10   4  -1    8.55    0.32
  10   4  -1    9.13    0.36
  10   4  -1    8.56    0.29
  10   4  -1    8.43    0.34
 -10   4   1    8.77    0.31
 -10   4   1    8.28    0.34
  -8  -4   1   83.27    2.76
  -8  -4   1   87.39    2.77
   8  -4  -1   88.55    2.77
   8  -4  -1   86.88    2.76
  -8  -4   1   81.35    2.76
   8  -4  -1   91.69    2.75
  -8  -4   1   82.84    2.76
   8  -4  -1   87.21    2.76
  -8  -4   1   83.43    2.74
   8  -4  -1   83.43    2.72
   8  -4  -1   82.73    2.74
   8  -4  -1   87.42    2.77
   8  -4  -1   88.49    2.74
  -8  -4   1   86.29    2.76
   8  -4  -1   87.21    2.77
  -8  -4   1   83.80    2.76
   8  -4  -1   89.03    2.76
  -8   4   1   85.37    2.74
   8   4  -1   87.10    2.71
   8   4  -1   80.86    2.76
   8   4  -1   86.78    2.76
  -8   4   1   87.17    2.73
   8   4  -1   86.54    2.77
  -8   4   1   79.49    2.76
   8   4  -1   87.60    2.76
  -8   4   1   86.15    2.77
   8   4  -1   89.50    2.74
   8   4  -1   83.38    2.75
  -8   4   1   88.46    2.77
   8   4  -1   83.85    2.73
   6  -4  -1   99.20    3.22
   6  -4  -1  100.78    3.20
   6  -4  -1   96.07    3.21
  -6  -4   1   98.38    3.21
  -6  -4   1   98.21    3.19
  -6  -4   1   97.54    3.21
   6  -4  -1  104.02    3.19
   6  -4  -1  105.02    3.20
   6  -4  -1  103.69    3.22
  -6  -4   1  102.07    3.20
  -6  -4   1   99.30    3.21
   6  -4  -1   96.61    3.22
   6  -4  -1  103.35    3.21
  -6  -4   1  100.52    3.21
   6  -4  -1  101.04    3.21
   6  -4  -1  103.59    3.21
  -6   4   1  101.60    3.21
  -6   4   1   95.43    3.20
   6   4  -1   98.62    3.23
  -6   4   1  100.33    3.21
   6   4  -1  102.99    3.20
  -6   4   1   97.41    3.22
   6   4  -1   98.22    3.21
   6   4  -1   98.90    3.21
   6   4  -1  106.65    3.20
  -6   4   1  100.56    3.19
  -6   4   1  100.04    3.22
  -6   4   1  102.68    3.20
  -6   4   1  101.19    3.18
   6   4  -1  103.91    3.20
   6   4  -1  100.97    3.20
   6   4  -1  102.70    3.17
   6   4  -1   94.94    3.21
  -6   4   1   99.58    3.21
  -6   4   1   97.07    3.20
   4  -4  -1    9.02    0.30
  -4  -4   1    8.78    0.32
  -4  -4   1    8.68    0.31
   4  -4  -1    9.12    0.33
  -4  -4   1    8.91    0.33
  -4  -4   1    8.86    0.32
  -4  -4   1    8.45    0.34
  -4  -4   1    8.65    0.31
   4  -4  -1    8.43    0.32
   4  -4  -1    9.26    0.32
   4  -4  -1    8.94    0.32
   4  -4  -1    8.39    0.33
   4  -4  -1    8.88    0.31
   4  -4  -1    9.38    0.32
  -4  -4   1    8.58    0.32
  -4  -4   1    8.87    0.33
  -4  -4   1    8.10    0.32
   4  -4  -1    9.09    0.32
   4  -4  -1    8.86    0.33
  -4   4   1    8.50    0.31
  -4   4   1    8.39    0.31
   4   4  -1    8.83    0.32
  -4   4   1    8.26    0.32
   4   4  -1    9.17    0.31
   4   4  -1    8.70    0.33
  -4   4   1    8.72    0.33
  -4   4   1    8.39    0.32
  -4   4   1    8.76    0.32
   4   4  -1    8.72    0.33
  -4   4   1    8.61    0.31
   4   4  -1    9.53    0.33
  -4   4   1    8.39    0.32
   4   4  -1    8.61    0.31
   4   4  -1    8.55    0.32
   4   4  -1    8.92    0.32
  -4   4   1    8.64    0.32
   2  -4  -1   21.25    0.76
  -2  -4   1   22.02    0.76
   2  -4  -1   23.39    0.75
  -2  -4   1   23.09    0.76
   2  -4  -1   23.73    0.75
   2  -4  -1   23.51    0.75
   2  -4  -1   23.05    0.73
   2  -4  -1   22.43    0.76
  -2  -4   1   23.36    0.74
  -2  -4   1   22.16    0.76
  -2  -4   1   23.42    0.76
  -2  -4   1   21.64    0.76
   2  -4  -1   22.48    0.76
   2  -4  -1   22.87    0.76
  -2  -4   1   21.64    0.75
  -2  -4   1   23.37    0.75
   2  -4  -1   22.56    0.75
   2  -4  -1   22.60    0.75
   2  -4  -1   23.81    0.76
   2  -4  -1   22.91    0.76
  -2  -4   1   22.75    0.75
   2  -4  -1   22.23    0.74
  -2   4   1   22.44    0.76
  -2   4   1   22.61    0.75
   2   4  -1   22.60    0.74
   2   4  -1   23.53    0.76
  -2   4   1   21.85    0.76
   2   4  -1   22.77    0.74
   2   4  -1   22.45    0.76
  -2   4   1   23.62    0.73
   2   4  -1   24.28    0.76
  -2   4   1   22.59    0.76
  -2   4   1   22.36    0.75
  -2   4   1   23.16    0.76
   0  -4  -1   53.73    1.69
   0  -4  -1   51.12    1.68
   0  -4  -1   50.43    1.69
   0  -4  -1   53.65    1.68
   0  -4  -1   50.40    1.68
   0  -4  -1   51.05    1.68
   0  -4  -1   53.84    1.69
   0  -4  -1   49.86    1.68
   0  -4   1   52.52    1.68
   0  -4   1   51.80    1.69
   0  -4   1   52.14    1.68
   0  -4   1   52.99    1.68
   0  -4   1   51.54    1.67
   0  -4  -1   53.65    1.69
   0  -4   1   53.53    1.68
   0  -4   1   53.69    1.69
   0  -4  -1   53.00    1.68
   0  -4   1   53.22    1.68
   0  -4  -1   54.16    1.69
   0   4   1   50.58    1.69
   0   4  -1   52.58    1.69
   0   4  -1   52.77    1.69
   0   4  -1   54.36    1.69
   0   4   1   53.48    1.68
   0   4  -1   49.51    1.68
   0   4   1   49.15    1.68
   0   4   1   52.43    1.69
   0   4   1   52.59    1.68
   0   4   1   51.80    1.68
   0   4  -1   54.55    1.67
   0   4   1   53.06    1.69
   0   4  -1   52.37    1.66
   0   4  -1   51.53    1.69
   0   4   1   53.27    1.66
   0   4   1   53.14    1.68
   0   4   1   50.92    1.68
   0   4   1   53.87    1.69
   2  -4   1   15.78    0.53
  -2  -4  -1   14.45    0.53
  -2  -4  -1   14.89    0.54
  -2  -4  -1   15.85    0.54
   2  -4   1   15.07    0.54
  -2  -4  -1   16.62    0.53
   2  -4   1   16.04    0.51
   2  -4   1   16.08    0.54
  -2  -4  -1   15.47    0.54
   2  -4   1   15.72    0.53
  -2  -4  -1   16.46    0.53
   2  -4   1   15.86    0.54
  -2  -4  -1   16.52    0.55
   2  -4   1   15.44    0.53
   2  -4   1   15.58    0.54
  -2  -4  -1   15.52    0.54
   2  -4   1   15.62    0.54
   2  -4   1   15.99    0.53
   2  -4   1   16.02    0.54
   2   4   1   15.42    0.53
  -2   4  -1   15.45    0.54
   2   4   1   14.95    0.53
   2   4   1   15.93    0.53
  -2   4  -1   15.59    0.53
   2   4   1   16.10    0.54
  -2   4  -1   15.97    0.55
   2   4   1   16.13    0.54
  -2   4  -1   15.50    0.53
  -2   4  -1   16.48    0.54
   2   4   1   16.22    0.55
   2   4   1   16.01    0.54
   2   4   1   15.01    0.54
  -2   4  -1   15.78    0.54
  -2   4  -1   16.53    0.54
  -2   4  -1   15.65    0.53
  -4  -4  -1  112.85    3.69
   4  -4   1  113.57    3.68
  -4  -4  -1  110.68    3.66
   4  -4   1  122.05    3.66
  -4  -4  -1  111.81    3.67
  -4  -4  -1  117.81    3.66
  -4  -4  -1  118.95    3.66
   4  -4   1  114.64    3.67
  -4  -4  -1  112.27    3.70
   4  -4   1  110.14    3.67
   4  -4   1  117.17    3.67
  -4  -4  -1  114.44    3.68
   4  -4   1  121.03    3.63
   4  -4   1  117.40    3.64
   4  -4   1  115.45    3.67
   4  -4   1  107.60    3.66
   4   4   1  121.74    3.68
   4   4   1  118.41    3.67
   4   4   1  109.77    3.67
  -4   4  -1  112.74    3.67
   4   4   1  118.08    3.68
  -4   4  -1  117.68    3.65
  -4   4  -1  116.56    3.65
  -4   4  -1  110.33    3.66
   4   4   1  118.03    3.67
  -4   4  -1  117.50    3.68
   4   4   1  112.71    3.69
  -4   4  -1  112.27    3.68
  -4   4  -1  119.49    3.67
  -4   4  -1  110.01    3.66
  -4   4  -1  115.30    3.68
   4   4   1  115.92    3.66
  -4   4  -1  124.02    3.68
  -6  -4  -1    0.07    0.04
   6  -4   1    0.08    0.02
   6  -4   1    0.02    0.03
  -6  -4  -1    0.03    0.03
   6  -4   1    0.05    0.03
   6  -4   1    0.07    0.03
   6  -4   1    0.13    0.03
  -6  -4  -1    0.07    0.03
  -6  -4  -1    0.04    0.03
  -6  -4  -1    0.05    0.03
  -6  -4  -1    0.08    0.03
   6  -4   1    0.11    0.04
   6  -4   1    0.07    0.03
  -6  -4  -1    0.07    0.03
  -6  -4  -1    0.08    0.03
  -6  -4  -1    0.02    0.03
   6  -4   1    0.03    0.03
   6  -4   1    0.08    0.04
   6  -4   1    0.01    0.03
  -6   4  -1    0.08    0.03
  -6   4  -1    0.08    0.02
  -6   4  -1    0.02    0.03
  -6   4  -1    0.04    0.02
   6   4   1    0.07    0.04
   6   4   1    0.05    0.03
   6   4   1    0.16    0.05
   6   4   1    0.10    0.03
   6   4   1    0.02    0.03
  -6   4  -1    0.10    0.03
  -6   4  -1    0.11    0.04
  -6   4  -1    0.09    0.02
  -6   4  -1    0.10    0.03
   6   4   1    0.07    0.03
   6   4   1    0.06    0.03
   6   4   1    0.05    0.03
  -6   4  -1    0.07    0.03
  -6   4  -1   -0.02    0.03
   8  -4   1    0.58    0.08
   8  -4   1    0.75    0.09
  -8  -4  -1    0.65    0.08
   8  -4   1    0.60    0.03
  -8  -4  -1    0.51    0.06
   8  -4   1    0.60    0.08
  -8  -4  -1    0.56    0.07
  -8  -4  -1    0.64    0.08
   8  -4   1    0.38    0.06
   8  -4   1    0.54    0.07
  -8  -4  -1    0.68    0.08
   8  -4   1    0.56    0.08
  -8  -4  -1    0.56    0.07
   8  -4   1    0.64    0.07
  -8   4  -1    0.66    0.07
   8   4   1    0.93    0.10
   8   4   1    0.68    0.08
   8   4   1    0.80    0.09
  -8   4  -1    0.58    0.08
   8   4   1    0.69    0.09
   8   4   1    0.55    0.07
   8   4   1    0.55    0.06
   8   4   1    0.70    0.09
  -8   4  -1    0.63    0.07
  -8   4  -1    0.74    0.08
  -8   4  -1    0.66    0.07
  -8   4  -1    0.51    0.04
   8   4   1    0.49    0.07
  -8   4  -1    0.42    0.07
  10  -4   1   68.25    2.33
 -10  -4  -1   70.61    2.28
 -10  -4  -1   67.56    2.32
  10  -4   1   69.46    2.26
  10  -4   1   70.43    2.29
  10  -4   1   73.68    2.28
 -10  -4  -1   74.29    2.26
  10  -4   1   71.37    2.29
  10  -4   1   63.49    2.26
  10  -4   1   65.20    2.26
  10  -4   1   72.33    2.29
  10   4   1   70.72    2.29
  10   4   1   71.62    2.28
  10   4   1   74.00    2.35
  10   4   1   67.68    2.25
 -10   4  -1   66.73    2.34
 -10   4  -1   74.03    2.36
 -10   4  -1   70.97    2.29
  10   4   1   70.92    2.28
  10   4   1   68.78    2.29
  10   4   1   71.63    2.28
 -10   4  -1   70.04    2.27
 -10   4  -1   71.47    2.27
 -10   4  -1   68.57    2.24
  12  -4   1    3.14    0.19
  12  -4   1    3.47    0.20
  12  -4   1    3.24    0.19
  12  -4   1    3.17    0.16
  12  -4   1    3.16    0.19
 -12  -4  -1    3.39    0.16
  12  -4   1    3.37    0.18
  12  -4   1    2.86    0.15
 -12  -4  -1    3.05    0.16
 -12  -4  -1    3.20    0.17
  12  -4   1    3.13    0.18
 -12  -4  -1    3.19    0.19
 -12   4  -1    3.30    0.18
 -12   4  -1    2.90    0.18
  12   4   1    3.00    0.15
 -12   4  -1    3.35    0.17
  12   4   1    3.11    0.19
  12   4   1    3.28    0.19
  12   4   1    3.13    0.18
 -12   4  -1    3.24    0.20
 -12   4  -1    3.08    0.15
  12   4   1    3.12    0.18
  12   4   1    3.24    0.20
 -14  -4  -1   17.25    0.60
  14  -4   1   17.45    0.63
  14  -4   1   16.79    0.64
 -14  -4  -1   16.64    0.62
 -14  -4  -1   16.90    0.64
 -14  -4  -1   15.40    0.59
  14  -4   1   17.23    0.65
  14  -4   1   16.14    0.64
  14  -4   1   17.10    0.60
  14  -4   1   16.42    0.63
  14  -4   1   17.55    0.65
  14   4   1   17.61    0.64
  14   4   1   17.96    0.63
 -14   4  -1   17.14    0.63
  14   4   1   17.23    0.63
  14   4   1   16.88    0.64
 -14   4  -1   16.98    0.61
 -14   4  -1   15.97    0.59
  14   4   1   16.32    0.65
  14   4   1   15.33    0.59
 -14   4  -1   16.82    0.63
 -14   4  -1   16.24    0.65
 -16  -4  -1   10.48    0.42
  16  -4   1   11.81    0.47
  16  -4   1   11.38    0.43
  16  -4   1   11.48    0.48
 -16  -4  -1   11.17    0.45
 -16  -4  -1   11.64    0.43
  16  -4   1   11.20    0.49
 -16  -4  -1   11.03    0.48
  16  -4   1   11.51    0.48
  16  -4   1   11.59    0.48
 -16   4  -1   11.47    0.44
  16   4   1   11.00    0.47
  16   4   1   10.79    0.47
  16   4   1   11.61    0.46
  16   4   1   11.79    0.49
 -16   4  -1   10.90    0.46
 -16   4  -1   10.92    0.49
  16   4   1   10.68    0.45
  16   4   1   11.32    0.48
 -16   4  -1   10.62    0.46
  18  -4   1   12.04    0.51
  18  -4   1   12.45    0.52
 -18  -4  -1   10.97    0.45
  18  -4   1   11.80    0.52
  18  -4   1   11.93    0.45
 -18  -4  -1   12.49    0.52
  18  -4   1   12.03    0.50
 -18  -4  -1   11.63    0.46
 -18  -4  -1   12.23    0.49
  18   4   1   11.92    0.49
 -18   4  -1   12.02    0.50
  18   4   1   11.43    0.51
 -18   4  -1   11.25    0.46
  18   4   1   12.20    0.52
  18   4   1   11.95    0.52
 -18   4  -1   11.48    0.52
  18   4   1   11.80    0.50
 -18   4  -1   11.98    0.50
  18   4   1   12.41    0.53
 -20  -4  -1   25.05    0.93
  20  -4   1   24.95    0.96
  20  -4   1   25.86    0.97
  20  -4   1   24.64    0.95
  20  -4   1   26.27    0.97
 -20  -4  -1   25.88    0.97
 -20  -4  -1   24.72    0.89
  20  -4   1   25.29    0.98
  20  -4   1   25.07    0.88
 -20   4  -1   25.60    0.98
  20   4   1   25.69    0.97
  20   4   1   26.33    0.97
 -20   4  -1   24.82    0.94
  20   4   1   25.21    0.93
  20   4   1   26.70    0.97
  20   4   1   25.32    0.94
 -20   4  -1   25.57    0.90
  20   4   1   24.47    0.97
 -20   4  -1   26.75    0.96
  22  -4   1    3.06    0.17
 -22  -4  -1    3.02    0.19
  22  -4   1    3.36    0.26
  22  -4   1    3.74    0.27
  22  -4   1    2.93    0.25
 -22  -4  -1    3.12    0.25
  22  -4   1    3.10    0.24
 -22  -4  -1    3.12    0.22
  22  -4   1    3.52    0.24
 -22   4  -1    3.01    0.25
  22   4   1    3.05    0.22
  22   4   1    2.87    0.24
 -22   4  -1    2.78    0.22
  22   4   1    3.25    0.25
 -22   4  -1    2.84    0.19
 -22   4  -1    2.96    0.23
  22   4   1    3.47    0.26
  22   4   1    3.58    0.24
  22   4   1    3.24    0.25
  24  -4   1    2.29    0.15
 -24  -4  -1    2.29    0.24
  24  -4   1    2.37    0.22
  24  -4   1    2.18    0.28
 -24  -4  -1    2.59    0.17
  24  -4   1    2.13    0.24
  24  -4   1    2.45    0.25
 -24  -4  -1    2.65    0.20
  24  -4   1    2.70    0.23
  24   4   1    2.22    0.24
 -24   4  -1    2.49    0.17
  24   4   1    2.58    0.24
  24   4   1    2.55    0.24
  24   4   1    2.79    0.23
 -24   4  -1    2.85    0.23
  24   4   1    2.54    0.24
  24   4   1    2.37    0.20
 -24   4  -1    2.29    0.22
  26  -4   1    7.37    0.45
  26  -4   1    8.86    0.46
  26  -4   1    8.25    0.44
  26  -4   1    7.52    0.33
  26  -4   1    8.77    0.47
 -26  -4  -1    8.11    0.40
 -26  -4  -1    8.14    0.37
  26  -4   1    7.85    0.43
 -26  -4  -1    7.87    0.45
 -26   4  -1    8.72    0.45
  26   4   1    7.84    0.40
  26   4   1    7.95    0.45
 -26   4  -1    8.19    0.37
  26   4   1    7.85    0.44
 -26   4  -1    8.37    0.42
  26   4   1    8.02    0.46
  26   4   1    8.20    0.44
  26   4   1    7.46    0.41
  28  -4   1    0.93    0.18
 -28  -4  -1    0.88    0.17
  28  -4   1    0.64    0.15
  28  -4   1    0.57    0.16
  28  -4   1    0.98    0.19
 -28  -4  -1    0.80    0.12
 -28  -4  -1    0.66    0.13
  28  -4   1    0.76    0.18
  28   4   1    1.11    0.19
  28   4   1    0.83    0.14
  28   4   1    0.74    0.16
 -28   4  -1    0.88    0.12
 -28   4  -1    1.21    0.19
 -28   4  -1    0.66    0.19
  28   4   1    1.00    0.18
  28   4   1    0.79    0.17
  28   4   1    0.82    0.18
  30  -4   1    0.14    0.11
  30  -4   1    0.11    0.11
 -30  -4  -1    0.09    0.07
  30  -4   1    0.10    0.12
  30  -4   1   -0.07    0.09
 -30  -4  -1    0.17    0.12
  30  -4   1    0.08    0.10
 -30  -4  -1    0.03    0.08
  30   4   1    0.12    0.10
 -30   4  -1    0.05    0.09
  30   4   1    0.15    0.10
  30   4   1    0.00    0.11
  30   4   1    0.04    0.10
 -30   4  -1    0.09    0.07
  30   4   1   -0.08    0.06
 -32  -4  -1    0.27    0.13
  32  -4   1    0.37    0.13
 -32  -4  -1    0.27    0.09
 -32  -4  -1    0.25    0.11
  32  -4   1    0.43    0.14
  32  -4   1    0.05    0.13
  32  -4   1    0.40    0.16
  32  -4   1    0.21    0.12
  32   4   1    0.23    0.12
  32   4   1    0.28    0.12
 -32   4  -1    0.57    0.16
  32   4   1    0.36    0.14
  32   4   1    0.39    0.16
  32   4   1    0.27    0.12
 -32   4  -1    0.37    0.13
  34  -4   1    0.18    0.15
  34  -4   1    0.03    0.17
  34  -4   1   -0.16    0.10
 -34  -4  -1    0.02    0.13
 -34  -4  -1    0.16    0.09
 -34  -4  -1   -0.07    0.07
  34  -4   1    0.22    0.16
  34  -4   1    0.11    0.11
  34   4   1    0.19    0.19
 -34   4  -1    0.12    0.22
  34   4   1    0.10    0.11
  34   4   1    0.10    0.15
 -34   4  -1   -0.06    0.08
  36  -4   1    3.58    0.37
 -36  -4  -1    3.42    0.35
  36  -4   1    3.24    0.33
  36  -4   1    4.04    0.33
 -36   4  -1    3.79    0.35
  36   4   1    3.59    0.40
  36   4   1    3.48    0.33
  36   4   1    3.40    0.32
 -36   4  -1    3.57    0.29
 -38  -4  -1    1.06    0.24
  38  -4   1    1.59    0.26
  38  -4   1    1.85    0.27
  38  -4   1    1.80    0.30
  38  -4   1    1.24    0.27
  38   4   1    1.53    0.25
  38   4   1    1.18    0.23
 -38   4  -1    1.39    0.22
  38   4   1    1.29    0.22
 -38   4  -1    1.15    0.23
  40  -4   1    4.70    0.40
 -40  -4  -1    5.54    0.45
  40  -4   1    4.69    0.45
  40  -4   1    4.83    0.43
  40  -4   1    5.27    0.40
  40   4   1    3.57    0.49
 -40   4  -1    4.82    0.42
  40   4   1    5.14    0.37
  40   4   1    5.48    0.45
  40   4   1    5.25    0.46
  41  -5  -1    0.00    0.18
 -41  -5   1   -0.06    0.16
  41  -5  -1    0.02    0.13
  41   5  -1    0.34    0.18
  41   5  -1   -0.11    0.23
  41   5  -1   -0.15    0.12
 -41   5   1    0.26    0.17
  39  -5  -1    0.47    0.15
 -39  -5   1    0.25    0.15
  39  -5  -1    0.25    0.19
 -39  -5   1    0.08    0.12
  39   5  -1    0.20    0.15
  39   5  -1    0.48    0.16
 -39   5   1    0.42    0.18
  39   5  -1    0.59    0.19
  37  -5  -1    2.05    0.25
 -37  -5   1    1.62    0.28
  37  -5  -1    1.76    0.31
 -37  -5   1    1.66    0.29
  37   5  -1    2.43    0.34
  37   5  -1    1.84    0.23
  37   5  -1    1.74    0.29
 -37   5   1    1.77    0.27
 -37   5   1    1.51    0.21
  35  -5  -1    2.53    0.32
  35  -5  -1    3.56    0.37
 -35  -5   1    4.00    0.36
  35  -5  -1    3.08    0.31
 -35  -5   1    3.47    0.30
  35  -5  -1    3.28    0.30
  35   5  -1    3.84    0.39
 -35   5   1    3.22    0.52
  35   5  -1    3.20    0.33
 -35   5   1    3.08    0.27
  33  -5  -1    0.65    0.16
  33  -5  -1    1.17    0.20
 -33  -5   1    1.02    0.18
  33  -5  -1    0.78    0.17
  33   5  -1    1.07    0.19
  33   5  -1    1.16    0.41
  33   5  -1    0.78    0.18
 -33   5   1    0.96    0.20
  33   5  -1    1.07    0.20
 -33   5   1    0.91    0.16
 -33   5   1    1.00    0.16
  31  -5  -1    0.05    0.06
  31  -5  -1    0.08    0.13
  31  -5  -1    0.04    0.09
  31  -5  -1    0.07    0.08
 -31  -5   1    0.15    0.10
  31  -5  -1    0.38    0.19
 -31  -5   1    0.08    0.12
  31  -5  -1    0.02    0.10
  31   5  -1   -0.08    0.09
  31   5  -1   -0.18    0.09
  31   5  -1    0.03    0.09
 -31   5   1    0.01    0.10
 -31   5   1   -0.03    0.08
 -31   5   1    0.12    0.10
 -31   5   1    0.05    0.08
 -29  -5   1    0.17    0.11
 -29  -5   1    0.15    0.09
  29  -5  -1    0.08    0.11
  29  -5  -1    0.19    0.10
  29  -5  -1    0.10    0.06
  29  -5  -1    0.00    0.09
  29  -5  -1    0.11    0.11
  29   5  -1    0.15    0.09
 -29   5   1    0.09    0.07
 -29   5   1    0.11    0.12
  29   5  -1    0.19    0.12
  29   5  -1    0.16    0.10
 -29   5   1    0.07    0.10
  29   5  -1    0.02    0.10
  29   5  -1    0.15    0.08
 -27  -5   1    0.39    0.13
  27  -5  -1    0.13    0.09
  27  -5  -1    0.38    0.10
  27  -5  -1    0.44    0.14
  27  -5  -1    0.51    0.14
 -27  -5   1    0.35    0.13
  27  -5  -1    0.29    0.11
  27  -5  -1    0.30    0.10
 -27   5   1    0.47    0.15
 -27   5   1    0.29    0.10
 -27   5   1    0.31    0.10
 -27   5   1    0.54    0.15
  27   5  -1    0.48    0.13
  27   5  -1    0.45    0.12
  27   5  -1    0.35    0.12
  27   5  -1    0.44    0.10
  27   5  -1    0.30    0.13
  25  -5  -1    9.74    0.49
  25  -5  -1    8.77    0.49
  25  -5  -1    9.92    0.46
 -25  -5   1    9.22    0.48
  25  -5  -1    8.79    0.42
 -25  -5   1    8.66    0.45
  25  -5  -1    8.76    0.47
  25  -5  -1    9.53    0.45
  25   5  -1    9.35    0.63
 -25   5   1    9.65    0.45
 -25   5   1    9.14    0.53
  25   5  -1    9.92    0.45
  25   5  -1    9.37    0.47
 -25   5   1    9.41    0.44
  25   5  -1    8.88    0.41
 -25   5   1    9.60    0.50
  25   5  -1    9.06    0.46
  23  -5  -1    9.74    0.49
  23  -5  -1    9.71    0.48
  23  -5  -1    9.46    0.44
 -23  -5   1    9.69    0.46
  23  -5  -1    9.35    0.45
  23  -5  -1    9.23    0.43
 -23  -5   1    9.31    0.35
 -23  -5   1    9.21    0.47
  23  -5  -1    9.34    0.47
  23   5  -1    9.10    0.45
 -23   5   1    9.43    0.49
  23   5  -1    9.33    0.41
  23   5  -1    9.37    0.44
  23   5  -1    9.54    0.46
 -23   5   1    9.61    0.44
  23   5  -1    9.68    0.48
 -23   5   1    9.54    0.47
  21  -5  -1    0.19    0.08
  21  -5  -1    0.14    0.10
  21  -5  -1    0.13    0.08
  21  -5  -1    0.12    0.04
 -21  -5   1    0.15    0.08
  21  -5  -1    0.04    0.07
 -21  -5   1    0.30    0.11
  21  -5  -1    0.15    0.07
 -21  -5   1    0.20    0.05
  21  -5  -1    0.11    0.08
 -21   5   1    0.07    0.07
  21   5  -1    0.13    0.08
 -21   5   1    0.14    0.09
  21   5  -1    0.09    0.09
 -21   5   1    0.14    0.09
  21   5  -1    0.15    0.08
  21   5  -1    0.08    0.08
  21   5  -1    0.10    0.06
  19  -5  -1    0.53    0.06
  19  -5  -1    0.62    0.12
 -19  -5   1    0.46    0.09
  19  -5  -1    0.41    0.09
  19  -5  -1    0.47    0.09
  19  -5  -1    0.38    0.10
  19  -5  -1    0.71    0.13
  19  -5  -1    0.47    0.11
 -19  -5   1    0.72    0.13
 -19  -5   1    0.56    0.06
 -19   5   1    0.39    0.11
 -19   5   1    0.45    0.11
  19   5  -1    0.58    0.11
  19   5  -1    0.52    0.09
  19   5  -1    0.46    0.10
  19   5  -1    0.66    0.12
  19   5  -1    0.52    0.11
 -19   5   1    0.40    0.09
  17  -5  -1    2.69    0.18
  17  -5  -1    2.99    0.21
  17  -5  -1    2.81    0.21
  17  -5  -1    2.78    0.18
  17  -5  -1    2.56    0.31
 -17  -5   1    2.77    0.19
  17  -5  -1    2.65    0.19
  17  -5  -1    2.86    0.14
 -17   5   1    2.97    0.15
  17   5  -1    3.20    0.19
  17   5  -1    2.97    0.20
  17   5  -1    2.71    0.21
 -17   5   1    3.13    0.21
 -17   5   1    2.92    0.22
  17   5  -1    2.69    0.19
 -17   5   1    2.81    0.19
  15  -5  -1    0.97    0.08
  15  -5  -1    1.02    0.10
  15  -5  -1    1.47    0.16
 -15  -5   1    1.15    0.14
  15  -5  -1    0.87    0.13
 -15  -5   1    0.85    0.11
  15  -5  -1    0.93    0.07
  15  -5  -1    1.18    0.14
  15  -5  -1    1.23    0.14
  15  -5  -1    1.00    0.12
 -15   5   1    1.09    0.15
  15   5  -1    1.04    0.10
  15   5  -1    1.08    0.12
 -15   5   1    0.95    0.08
  15   5  -1    0.89    0.12
  15   5  -1    0.87    0.12
  15   5  -1    1.11    0.13
  15   5  -1    0.99    0.06
 -15   5   1    0.75    0.11
  13  -5  -1   13.88    0.54
  13  -5  -1   14.50    0.52
  13  -5  -1   13.15    0.48
 -13  -5   1   14.01    0.54
  13  -5  -1   13.90    0.53
  13  -5  -1   13.95    0.50
  13  -5  -1   12.96    0.54
 -13  -5   1   13.76    0.54
  13  -5  -1   13.41    0.54
  13  -5  -1   14.09    0.55
  13   5  -1   14.42    0.55
 -13   5   1   13.13    0.50
  13   5  -1   14.12    0.53
  13   5  -1   13.15    0.52
  13   5  -1   13.90    0.51
  13   5  -1   14.18    0.52
  13   5  -1   14.37    0.53
 -13   5   1   14.38    0.49
 -13   5   1   13.95    0.55
 -13   5   1   14.35    0.54
  13   5  -1   13.12    0.47
  11  -5  -1   39.18    1.37
  11  -5  -1   41.83    1.33
 -11  -5   1   40.06    1.37
  11  -5  -1   41.46    1.35
  11  -5  -1   40.48    1.38
 -11  -5   1   40.28    1.37
  11  -5  -1   40.34    1.37
  11  -5  -1   40.61    1.37
  11  -5  -1   38.51    1.31
 -11  -5   1   40.81    1.37
  11  -5  -1   41.39    1.36
  11  -5  -1   40.47    1.37
 -11   5   1   38.39    1.34
 -11   5   1   41.94    1.33
  11   5  -1   41.04    1.38
 -11   5   1   40.93    1.37
  11   5  -1   42.47    1.36
  11   5  -1   42.22    1.35
 -11   5   1   41.23    1.39
  11   5  -1   38.22    1.33
  11   5  -1   41.68    1.35
  11   5  -1   39.57    1.30
  11   5  -1   40.96    1.36
   9  -5  -1   63.73    2.01
  -9  -5   1   58.15    2.02
   9  -5  -1   63.85    2.05
   9  -5  -1   62.56    2.04
   9  -5  -1   63.81    2.06
   9  -5  -1   62.78    2.05
  -9  -5   1   64.03    2.04
  -9  -5   1   59.27    2.04
   9  -5  -1   56.25    2.02
  -9  -5   1   63.62    2.05
  -9  -5   1   59.83    2.04
   9  -5  -1   66.32    2.03
   9  -5  -1   62.10    2.05
   9  -5  -1   64.93    2.05
   9   5  -1   64.48    2.04
  -9   5   1   59.15    2.04
   9   5  -1   64.73    2.06
   9   5  -1   63.22    2.04
  -9   5   1   64.89    2.01
   9   5  -1   63.80    2.03
  -9   5   1   61.10    2.06
   9   5  -1   66.03    2.03
   9   5  -1   63.06    2.06
  -9   5   1   64.10    2.05
   9   5  -1   63.41    1.99
   9   5  -1   60.09    2.01
  -9   5   1   59.65    2.05
  -7  -5   1   65.05    2.22
   7  -5  -1   69.40    2.21
   7  -5  -1   68.93    2.23
   7  -5  -1   67.40    2.22
   7  -5  -1   68.90    2.24
   7  -5  -1   68.90    2.23
  -7  -5   1   64.51    2.23
  -7  -5   1   68.94    2.24
   7  -5  -1   69.76    2.24
   7  -5  -1   69.67    2.24
   7  -5  -1   69.64    2.25
  -7  -5   1   69.16    2.23
   7  -5  -1   72.13    2.22
  -7  -5   1   71.36    2.23
   7  -5  -1   69.32    2.21
   7   5  -1   67.76    2.24
  -7   5   1   67.88    2.23
   7   5  -1   70.77    2.22
   7   5  -1   72.76    2.22
  -7   5   1   71.04    2.21
  -7   5   1   67.77    2.23
  -7   5   1   69.08    2.24
  -7   5   1   68.77    2.23
  -7   5   1   66.51    2.23
   7   5  -1   68.38    2.19
   7   5  -1   71.38    2.24
  -7   5   1   67.01    2.21
   7   5  -1   70.39    2.23
  -7   5   1   67.04    2.23
   7   5  -1   70.55    2.23
   7   5  -1   65.80    2.22
   5  -5  -1   10.09    0.35
   5  -5  -1   10.07    0.37
   5  -5  -1   10.09    0.38
   5  -5  -1    9.63    0.38
  -5  -5   1   10.15    0.38
  -5  -5   1   10.40    0.37
  -5  -5   1    9.83    0.37
  -5  -5   1    9.69    0.38
   5  -5  -1   10.22    0.36
  -5  -5   1    9.57    0.37
   5  -5  -1   10.20    0.38
  -5  -5   1    9.98    0.37
   5  -5  -1    9.97    0.37
   5  -5  -1   10.22    0.36
   5  -5  -1   10.56    0.37
   5  -5  -1   10.15    0.38
  -5  -5   1   10.16    0.38
  -5   5   1   10.02    0.38
  -5   5   1   10.14    0.37
   5   5  -1    9.42    0.38
  -5   5   1    9.35    0.37
   5   5  -1   10.41    0.38
   5   5  -1   10.05    0.36
  -5   5   1   10.34    0.36
  -5   5   1   10.16    0.38
  -5   5   1    9.27    0.36
  -5   5   1    9.56    0.37
   5   5  -1   10.45    0.37
   5   5  -1   10.31    0.38
   5   5  -1    9.88    0.38
   5   5  -1   10.39    0.37
  -5   5   1    9.59    0.37
   5   5  -1   10.56    0.37
  -5   5   1   10.10    0.36
   3  -5  -1   19.99    0.64
   3  -5  -1   19.21    0.65
   3  -5  -1   19.40    0.64
  -3  -5   1   18.09    0.64
   3  -5  -1   19.15    0.64
   3  -5  -1   19.55    0.64
  -3  -5   1   19.19    0.65
   3  -5  -1   18.94    0.62
  -3  -5   1   19.83    0.63
  -3  -5   1   18.55    0.65
  -3  -5   1   17.52    0.64
  -3  -5   1   18.41    0.65
   3  -5  -1   18.07    0.65
  -3  -5   1   18.48    0.64
   3  -5  -1   19.66    0.65
   3  -5  -1   19.63    0.66
   3  -5  -1   17.70    0.65
  -3  -5   1   19.57    0.65
  -3   5   1   19.33    0.64
  -3   5   1   18.24    0.64
   3   5  -1   19.55    0.65
  -3   5   1   20.15    0.62
   3   5  -1   18.36    0.65
  -3   5   1   19.15    0.66
  -3   5   1   18.70    0.65
   3   5  -1   18.76    0.65
  -3   5   1   18.51    0.65
  -3   5   1   18.22    0.65
   3   5  -1   18.78    0.63
  -3   5   1   19.16    0.65
   3   5  -1   19.44    0.62
  -1  -5   1    9.77    0.36
  -1  -5   1    9.50    0.35
  -1  -5   1   10.39    0.36
   1  -5  -1    9.63    0.35
   1  -5  -1    9.91    0.36
   1  -5  -1    9.73    0.35
   1  -5  -1   10.22    0.35
  -1  -5   1   10.25    0.35
   1  -5  -1    8.61    0.35
   1  -5  -1    9.44    0.34
  -1  -5   1   10.07    0.35
  -1  -5   1   10.03    0.36
   1  -5  -1    9.95    0.36
   1  -5  -1    9.93    0.36
   1  -5  -1    9.91    0.36
   1  -5  -1    9.57    0.34
  -1  -5   1    9.37    0.36
   1  -5  -1    9.82    0.33
  -1  -5   1    9.28    0.33
   1  -5  -1    9.60    0.35
  -1   5   1    9.65    0.36
  -1   5   1    9.53    0.36
  -1   5   1    9.56    0.35
  -1   5   1    9.96    0.33
   1   5  -1   10.11    0.36
  -1   5   1    9.14    0.34
   1   5  -1    9.94    0.34
   1   5  -1    9.48    0.33
  -1   5   1    9.30    0.35
   1   5  -1    9.52    0.36
  -1   5   1    9.45    0.35
  -1   5   1    9.67    0.36
   1   5  -1    9.71    0.36
  -1  -5  -1    5.17    0.21
  -1  -5  -1    5.15    0.22
  -1  -5  -1    5.13    0.22
  -1  -5  -1    5.34    0.22
  -1  -5  -1    5.55    0.22
  -1  -5  -1    5.49    0.21
   1  -5   1    4.94    0.21
   1  -5   1    5.33    0.22
   1  -5   1    5.01    0.22
   1  -5   1    5.06    0.20
  -1  -5  -1    5.24    0.21
  -1  -5  -1    5.14    0.21
   1  -5   1    5.43    0.21
   1  -5   1    5.45    0.21
  -1  -5  -1    5.54    0.21
   1   5   1    5.32    0.21
   1   5   1    5.35    0.20
  -1   5  -1    5.71    0.21
   1   5   1    5.58    0.22
  -1   5  -1    5.36    0.22
   1   5   1    5.49    0.22
  -1   5  -1    5.51    0.21
  -1   5  -1    5.33    0.22
  -1   5  -1    5.02    0.21
  -1   5  -1    5.40    0.22
   1   5   1    5.21    0.21
  -1   5  -1    4.88    0.21
   1   5   1    5.12    0.21
   1   5   1    5.24    0.22
   1   5   1    5.21    0.22
   3  -5   1    6.11    0.24
  -3  -5  -1    5.63    0.24
   3  -5   1    5.81    0.24
  -3  -5  -1    5.27    0.23
   3  -5   1    5.94    0.23
   3  -5   1    5.69    0.23
  -3  -5  -1    5.68    0.23
   3  -5   1    6.12    0.24
  -3  -5  -1    5.40    0.23
   3  -5   1    5.40    0.23
  -3  -5  -1    6.13    0.24
  -3  -5  -1    5.79    0.22
  -3  -5  -1    5.66    0.22
   3  -5   1    5.48    0.23
  -3  -5  -1    5.84    0.23
   3  -5   1    5.90    0.20
   3  -5   1    5.97    0.22
   3   5   1    5.92    0.24
   3   5   1    5.62    0.23
  -3   5  -1    5.65    0.22
   3   5   1    5.87    0.22
  -3   5  -1    5.97    0.23
  -3   5  -1    5.78    0.23
   3   5   1    5.95    0.24
   3   5   1    5.82    0.23
   3   5   1    5.63    0.23
   3   5   1    5.40    0.22
  -3   5  -1    5.68    0.24
  -3   5  -1    5.29    0.22
  -3   5  -1    5.49    0.22
  -3   5  -1    5.51    0.23
  -3   5  -1    6.36    0.23
  -3   5  -1    5.89    0.22
   3   5   1    5.34    0.23
   3   5   1    5.68    0.23
   5  -5   1   20.41    0.67
  -5  -5  -1   18.55    0.67
   5  -5   1   18.64    0.67
  -5  -5  -1   19.13    0.65
   5  -5   1   20.14    0.68
   5  -5   1   18.00    0.67
  -5  -5  -1   20.25    0.68
   5  -5   1   19.98    0.68
  -5  -5  -1   19.43    0.68
   5  -5   1   20.26    0.67
   5  -5   1   20.72    0.63
   5  -5   1   20.06    0.63
   5  -5   1   18.90    0.66
   5  -5   1   19.17    0.66
  -5  -5  -1   18.82    0.67
  -5  -5  -1   17.97    0.66
  -5  -5  -1   19.89    0.66
  -5  -5  -1   17.62    0.66
  -5   5  -1   19.20    0.67
  -5   5  -1   19.18    0.66
   5   5   1   20.17    0.68
   5   5   1   20.07    0.68
   5   5   1   18.91    0.66
   5   5   1   18.72    0.67
   5   5   1   18.37    0.67
   5   5   1   20.30    0.67
  -5   5  -1   19.68    0.68
  -5   5  -1   18.49    0.66
  -5   5  -1   20.09    0.63
   5   5   1   19.98    0.67
  -5   5  -1   19.26    0.65
  -5   5  -1   19.65    0.67
  -5   5  -1   18.81    0.67
  -5   5  -1   19.67    0.65
   7  -5   1    6.37    0.27
  -7  -5  -1    6.57    0.26
  -7  -5  -1    6.40    0.27
   7  -5   1    6.50    0.28
   7  -5   1    6.87    0.28
   7  -5   1    6.13    0.26
   7  -5   1    6.88    0.27
  -7  -5  -1    6.58    0.28
   7  -5   1    6.98    0.28
   7  -5   1    6.42    0.28
  -7  -5  -1    6.28    0.26
  -7  -5  -1    6.42    0.26
   7  -5   1    6.58    0.23
  -7  -5  -1    6.25    0.29
  -7  -5  -1    6.52    0.28
   7   5   1    6.34    0.27
  -7   5  -1    6.98    0.27
   7   5   1    7.04    0.28
  -7   5  -1    6.58    0.25
   7   5   1    6.89    0.28
  -7   5  -1    6.28    0.26
  -7   5  -1    6.65    0.23
  -7   5  -1    6.90    0.26
  -7   5  -1    6.86    0.29
   7   5   1    7.17    0.29
   9  -5   1    8.74    0.30
   9  -5   1    8.59    0.37
   9  -5   1    8.56    0.35
   9  -5   1    9.02    0.36
  -9  -5  -1    8.89    0.36
   9  -5   1    8.10    0.33
  -9  -5  -1    9.23    0.36
   9  -5   1    8.45    0.36
  -9  -5  -1    9.07    0.35
   9  -5   1    8.17    0.33
   9  -5   1    8.93    0.36
  -9   5  -1    9.61    0.34
   9   5   1    8.81    0.33
   9   5   1    8.88    0.36
  -9   5  -1    8.52    0.35
  -9   5  -1    9.20    0.35
  -9   5  -1    8.56    0.37
   9   5   1    8.78    0.36
   9   5   1    9.10    0.35
  -9   5  -1    9.26    0.37
   9   5   1    8.95    0.36
  -9   5  -1    8.55    0.30
  -9   5  -1    8.21    0.32
 -11  -5  -1   38.55    1.28
  11  -5   1   37.01    1.25
  11  -5   1   36.69    1.26
  11  -5   1   37.62    1.27
  11  -5   1   36.36    1.27
  11  -5   1   36.30    1.26
  11  -5   1   37.14    1.28
 -11  -5  -1   36.64    1.30
 -11  -5  -1   37.97    1.23
  11   5   1   37.43    1.27
 -11   5  -1   37.62    1.25
 -11   5  -1   35.77    1.21
  11   5   1   38.97    1.27
 -11   5  -1   38.01    1.25
  11   5   1   38.96    1.31
  11   5   1   35.76    1.23
  11   5   1   35.83    1.28
 -11   5  -1   38.19    1.28
  11   5   1   38.83    1.26
 -11   5  -1   37.80    1.29
  13  -5   1    0.41    0.08
  13  -5   1    0.44    0.08
 -13  -5  -1    0.44    0.07
 -13  -5  -1    0.55    0.07
 -13  -5  -1    0.40    0.08
  13  -5   1    0.56    0.10
  13  -5   1    0.47    0.09
 -13  -5  -1    0.47    0.08
  13  -5   1    0.42    0.08
  13  -5   1    0.58    0.08
  13  -5   1    0.45    0.08
 -13   5  -1    0.37    0.08
 -13   5  -1    0.46    0.08
 -13   5  -1    0.55    0.06
  13   5   1    0.51    0.07
  13   5   1    0.37    0.08
  13   5   1    0.59    0.10
  13   5   1    0.51    0.10
  13   5   1    0.45    0.09
 -13   5  -1    0.33    0.08
  13   5   1    0.57    0.09
  13   5   1    0.42    0.08
  15  -5   1    2.41    0.19
  15  -5   1    2.31    0.17
  15  -5   1    2.54    0.18
 -15  -5  -1    2.20    0.16
  15  -5   1    2.33    0.18
  15  -5   1    2.53    0.15
  15  -5   1    2.73    0.18
  15  -5   1    2.13    0.18
 -15  -5  -1    2.47    0.14
 -15  -5  -1    2.64    0.19
  15   5   1    2.39    0.17
  15   5   1    2.27    0.17
 -15   5  -1    2.70    0.17
 -15   5  -1    2.72    0.19
  15   5   1    2.52    0.17
 -15   5  -1    2.56    0.13
 -15   5  -1    2.50    0.18
  15   5   1    2.47    0.18
  15   5   1    2.82    0.20
 -15   5  -1    2.68    0.16
  15   5   1    2.62    0.17
  17  -5   1    0.58    0.11
  17  -5   1    0.72    0.12
  17  -5   1    0.49    0.11
 -17  -5  -1    0.75    0.09
 -17  -5  -1    0.50    0.09
  17  -5   1    0.48    0.11
 -17  -5  -1    0.59    0.12
  17  -5   1    0.56    0.12
  17  -5   1    0.71    0.10
  17  -5   1    0.78    0.12
  17   5   1    0.86    0.14
  17   5   1    0.51    0.10
  17   5   1    0.89    0.14
  17   5   1    0.39    0.09
  17   5   1    0.45    0.11
 -17   5  -1    0.49    0.11
 -17   5  -1    0.68    0.14
 -17   5  -1    0.65    0.11
 -17   5  -1    0.58    0.10
  17   5   1    0.66    0.11
 -19  -5  -1    0.37    0.10
 -19  -5  -1    0.54    0.10
 -19  -5  -1    0.38    0.09
  19  -5   1    0.46    0.11
  19  -5   1    0.59    0.09
  19  -5   1    0.38    0.10
  19  -5   1    0.38    0.10
  19  -5   1    0.43    0.11
  19  -5   1    0.29    0.10
  19   5   1    0.33    0.10
  19   5   1    0.25    0.09
 -19   5  -1    0.31    0.09
  19   5   1    0.39    0.09
  19   5   1    0.51    0.11
 -19   5  -1    0.53    0.11
 -19   5  -1    0.39    0.11
  19   5   1    0.36    0.11
  19   5   1    0.41    0.10
  21  -5   1   24.56    0.90
 -21  -5  -1   24.92    0.98
  21  -5   1   25.78    0.96
 -21  -5  -1   26.18    0.90
  21  -5   1   25.68    0.99
  21  -5   1   25.50    0.98
  21  -5   1   24.98    0.96
 -21  -5  -1   26.76    0.95
  21  -5   1   26.08    0.99
  21   5   1   24.66    0.98
 -21   5  -1   25.39    0.91
 -21   5  -1   25.88    0.97
  21   5   1   25.09    0.95
 -21   5  -1   25.46    0.99
  21   5   1   24.56    0.96
 -21   5  -1   25.35    0.96
  21   5   1   24.50    0.97
  21   5   1   25.59    0.94
  21   5   1   26.10    0.98
  23  -5   1    5.09    0.34
  23  -5   1    4.77    0.24
  23  -5   1    5.36    0.33
 -23  -5  -1    5.06    0.25
 -23  -5  -1    5.04    0.29
  23  -5   1    4.67    0.31
  23  -5   1    5.33    0.34
 -23  -5  -1    4.28    0.32
  23  -5   1    4.70    0.30
 -23   5  -1    5.10    0.31
 -23   5  -1    4.90    0.31
  23   5   1    4.97    0.31
  23   5   1    4.80    0.32
 -23   5  -1    5.55    0.35
  23   5   1    5.22    0.34
 -23   5  -1    4.87    0.26
  23   5   1    4.75    0.31
  23   5   1    4.55    0.31
  23   5   1    4.69    0.28
 -25  -5  -1    1.94    0.19
  25  -5   1    2.44    0.27
  25  -5   1    1.97    0.25
  25  -5   1    2.43    0.23
 -25  -5  -1    2.11    0.16
  25  -5   1    2.45    0.22
  25  -5   1    2.27    0.22
 -25  -5  -1    2.17    0.23
  25  -5   1    1.96    0.14
  25   5   1    2.34    0.26
  25   5   1    2.11    0.21
 -25   5  -1    2.01    0.16
  25   5   1    2.45    0.28
  25   5   1    2.02    0.24
 -25   5  -1    2.06    0.21
  25   5   1    2.15    0.20
 -25   5  -1    2.25    0.25
 -25   5  -1    2.30    0.22
  27  -5   1    1.17    0.18
 -27  -5  -1    1.09    0.18
  27  -5   1    1.17    0.11
 -27  -5  -1    1.11    0.16
  27  -5   1    0.93    0.18
  27  -5   1    1.17    0.22
 -27  -5  -1    1.27    0.14
  27  -5   1    1.09    0.17
  27  -5   1    1.04    0.18
  27   5   1    1.23    0.21
 -27   5  -1    1.18    0.21
  27   5   1    1.16    0.19
  27   5   1    0.89    0.15
  27   5   1    1.11    0.18
 -27   5  -1    1.04    0.17
 -27   5  -1    1.03    0.14
  27   5   1    1.07    0.20
  29  -5   1    3.82    0.33
  29  -5   1    4.48    0.35
 -29  -5  -1    3.70    0.27
  29  -5   1    4.14    0.33
  29  -5   1    3.70    0.30
 -29  -5  -1    3.82    0.33
 -29  -5  -1    3.83    0.23
  29  -5   1    4.17    0.31
 -29   5  -1    4.28    0.30
 -29   5  -1    4.23    0.32
  29   5   1    3.89    0.27
 -29   5  -1    3.78    0.25
  29   5   1    4.20    0.31
  29   5   1    4.30    0.31
  29   5   1    3.90    0.33
  29   5   1    4.46    0.35
 -31  -5  -1    0.14    0.07
  31  -5   1    0.10    0.12
  31  -5   1    0.16    0.13
  31  -5   1    0.15    0.12
  31  -5   1    0.22    0.14
 -31  -5  -1    0.19    0.10
  31  -5   1    0.24    0.12
 -31  -5  -1    0.15    0.11
  31   5   1    0.20    0.14
 -31   5  -1    0.21    0.11
  31   5   1   -0.05    0.10
  31   5   1    0.44    0.15
  31   5   1    0.12    0.08
  31   5   1    0.17    0.11
 -31   5  -1    0.18    0.11
  33  -5   1    1.78    0.24
  33  -5   1    1.67    0.29
  33  -5   1    1.90    0.26
  33  -5   1    1.62    0.27
 -33  -5  -1    1.73    0.26
 -33  -5  -1    1.85    0.23
  33  -5   1    1.49    0.22
 -33   5  -1    1.25    0.21
  33   5   1    1.55    0.19
  33   5   1    1.16    0.22
  33   5   1    1.46    0.23
  33   5   1    1.85    0.37
 -33   5  -1    1.60    0.25
  33   5   1    1.73    0.28
  35  -5   1    0.91    0.20
  35  -5   1    1.03    0.20
 -35  -5  -1    1.03    0.23
  35  -5   1    0.99    0.22
  35  -5   1    1.13    0.26
 -35  -5  -1    0.88    0.17
  35   5   1    0.84    0.21
  35   5   1    1.17    0.21
 -35   5  -1    1.38    0.20
  35   5   1    1.17    0.21
 -35   5  -1    1.51    0.42
  37  -5   1   -0.03    0.11
 -37  -5  -1   -0.02    0.12
  37  -5   1    0.09    0.13
  37  -5   1   -0.04    0.14
  37  -5   1    0.18    0.15
  37   5   1   -0.06    0.12
 -37   5  -1    0.22    0.13
  37   5   1    0.25    0.15
  37   5   1   -0.03    0.13
 -37   5  -1    0.16    0.13
  39  -5   1   -0.26    0.10
  39  -5   1    0.02    0.13
 -39  -5  -1   -0.14    0.12
  39  -5   1    0.02    0.15
  39  -5   1    0.07    0.13
  39   5   1   -0.11    0.12
 -39   5  -1    0.05    0.13
  39   5   1   -0.26    0.13
 -39   5  -1    0.13    0.12
  39   5   1   -0.10    0.16
  39   5   1   -0.11    0.14
  41   5   1    0.17    0.15
  40  -6  -1    0.23    0.18
 -40  -6   1    0.48    0.18
  40  -6  -1    0.70    0.18
 -40  -6   1    0.69    0.18
  40   6  -1    0.83    0.16
 -40   6   1    0.69    0.20
  40   6  -1    1.15    0.23
  40   6  -1    0.83    0.24
  38  -6  -1    3.71    0.31
 -38  -6   1    3.82    0.38
  38  -6  -1    3.60    0.37
 -38  -6   1    3.70    0.32
  38   6  -1    3.43    0.40
  38   6  -1    3.95    0.38
 -38   6   1    3.56    0.36
  38   6  -1    3.77    0.30
 -38   6   1    3.02    0.29
  36  -6  -1    1.12    0.21
  36  -6  -1    1.10    0.20
  36  -6  -1    0.76    0.20
 -36  -6   1    1.36    0.25
  36  -6  -1    1.22    0.19
 -36  -6   1    1.12    0.20
  36   6  -1    1.04    0.18
  36   6  -1    1.46    0.24
 -36   6   1    1.06    0.19
 -36   6   1    1.19    0.23
  36   6  -1    1.35    0.26
  34  -6  -1    3.28    0.31
 -34  -6   1    2.92    0.45
  34  -6  -1    3.02    0.28
  34  -6  -1    3.77    0.34
 -34  -6   1    3.33    0.30
  34  -6  -1    2.52    0.51
  34   6  -1    3.49    0.57
  34   6  -1    3.59    0.38
 -34   6   1    3.28    0.35
 -34   6   1    3.83    0.29
  34   6  -1    3.47    0.29
 -32  -6   1    0.31    0.14
  32  -6  -1    0.39    0.13
  32  -6  -1    0.17    0.13
  32  -6  -1    0.36    0.14
  32  -6  -1    0.14    0.11
  32  -6  -1    0.29    0.09
 -32  -6   1    0.44    0.13
 -32   6   1    0.16    0.14
  32   6  -1    0.28    0.13
  32   6  -1    0.14    0.11
  32   6  -1    0.39    0.14
  32   6  -1   -0.03    0.12
 -32   6   1    0.24    0.09
 -32   6   1    0.00    0.10
 -32   6   1    0.34    0.13
  30  -6  -1   -0.01    0.11
  30  -6  -1    0.17    0.08
  30  -6  -1    0.15    0.11
  30  -6  -1    0.17    0.10
  30  -6  -1   -0.05    0.09
 -30  -6   1    0.01    0.09
 -30  -6   1    0.00    0.10
  30  -6  -1    0.10    0.10
  30   6  -1   -0.05    0.08
 -30   6   1    0.07    0.11
 -30   6   1    0.00    0.06
  30   6  -1   -0.06    0.08
 -30   6   1   -0.03    0.07
  30   6  -1   -0.10    0.10
  30   6  -1    0.19    0.13
 -30   6   1    0.02    0.08
  28  -6  -1    3.14    0.26
  28  -6  -1    2.61    0.21
 -28  -6   1    2.98    0.28
 -28  -6   1    2.88    0.25
  28  -6  -1    2.63    0.26
  28  -6  -1    2.49    0.22
  28  -6  -1    2.23    0.25
  28  -6  -1    2.92    0.29
  28   6  -1    3.24    0.30
  28   6  -1    2.54    0.19
  28   6  -1    2.58    0.23
 -28   6   1    3.02    0.30
 -28   6   1    3.09    0.25
 -28   6   1    2.36    0.25
 -28   6   1    2.66    0.22
  28   6  -1    3.17    0.27
  28   6  -1    2.41    0.23
  26  -6  -1   13.00    0.57
 -26  -6   1   12.69    0.59
  26  -6  -1   12.95    0.62
  26  -6  -1   13.03    0.63
  26  -6  -1   12.91    0.55
  26  -6  -1   13.06    0.61
 -26  -6   1   13.06    0.62
  26  -6  -1   12.66    0.58
  26   6  -1   13.50    0.60
 -26   6   1   13.44    0.59
  26   6  -1   12.02    0.53
  26   6  -1   12.79    0.61
 -26   6   1   13.15    0.64
 -26   6   1   12.66    0.61
  26   6  -1   13.04    0.57
  26   6  -1   12.19    0.58
 -26   6   1   12.40    0.56
  24  -6  -1    3.89    0.31
  24  -6  -1    4.30    0.27
 -24  -6   1    3.63    0.29
  24  -6  -1    4.42    0.30
  24  -6  -1    4.42    0.30
 -24  -6   1    4.21    0.29
  24  -6  -1    4.82    0.29
  24  -6  -1    4.66    0.27
 -24   6   1    4.41    0.32
  24   6  -1    4.34    0.30
  24   6  -1    4.36    0.29
  24   6  -1    4.10    0.24
  24   6  -1    4.14    0.32
 -24   6   1    4.01    0.28
  24   6  -1    4.43    0.28
 -24   6   1    4.54    0.31
 -22  -6   1   25.71    1.00
  22  -6  -1   25.34    1.03
  22  -6  -1   26.79    1.02
  22  -6  -1   25.96    0.99
 -22  -6   1   26.85    1.02
  22  -6  -1   25.21    0.97
  22  -6  -1   26.33    0.97
  22  -6  -1   25.65    1.01
 -22   6   1   26.42    1.01
 -22   6   1   26.83    1.04
  22   6  -1   27.26    0.97
  22   6  -1   27.69    1.03
  22   6  -1   26.40    0.95
  22   6  -1   26.15    0.99
  22   6  -1   26.52    1.00
 -22   6   1   26.38    0.99
 -20  -6   1   24.40    0.93
  20  -6  -1   25.09    0.92
 -20  -6   1   25.09    0.93
  20  -6  -1   25.63    0.90
  20  -6  -1   24.75    0.94
  20  -6  -1   23.38    0.94
  20  -6  -1   24.36    0.91
  20  -6  -1   21.87    0.82
  20  -6  -1   24.04    0.93
  20   6  -1   24.47    0.92
  20   6  -1   24.42    0.94
 -20   6   1   24.63    0.95
  20   6  -1   25.42    0.90
  20   6  -1   24.18    0.92
  20   6  -1   24.47    0.88
 -20   6   1   23.86    0.93
 -20   6   1   24.63    0.92
 -18  -6   1    5.34    0.29
  18  -6  -1    4.57    0.21
  18  -6  -1    5.18    0.30
 -18  -6   1    5.49    0.30
  18  -6  -1    5.08    0.28
  18  -6  -1    5.40    0.31
  18  -6  -1    5.20    0.28
  18  -6  -1    5.67    0.30
  18  -6  -1    5.08    0.27
 -18   6   1    5.31    0.30
  18   6  -1    5.03    0.29
  18   6  -1    5.45    0.29
 -18   6   1    4.99    0.28
 -18   6   1    5.17    0.31
 -18   6   1    5.29    0.23
  18   6  -1    5.75    0.28
  18   6  -1    4.63    0.29
  18   6  -1    5.41    0.26
 -16  -6   1   16.90    0.68
  16  -6  -1   15.86    0.60
  16  -6  -1   18.29    0.67
  16  -6  -1   17.36    0.65
  16  -6  -1   17.60    0.68
  16  -6  -1   17.03    0.69
  16  -6  -1   18.14    0.67
  16  -6  -1   16.40    0.68
  16  -6  -1   17.01    0.64
 -16  -6   1   17.72    0.68
  16  -6  -1   16.80    0.82
 -16   6   1   18.32    0.62
  16   6  -1   16.28    0.58
  16   6  -1   18.05    0.67
  16   6  -1   18.00    0.64
  16   6  -1   18.03    0.67
 -16   6   1   17.55    0.70
  16   6  -1   18.49    0.66
 -16   6   1   17.25    0.68
  16   6  -1   18.43    0.70
 -14  -6   1   19.32    0.72
  14  -6  -1   18.81    0.66
  14  -6  -1   19.56    0.73
  14  -6  -1   19.75    0.73
  14  -6  -1   18.08    0.65
 -14  -6   1   19.00    0.72
  14  -6  -1   19.97    0.71
  14  -6  -1   19.18    0.71
  14  -6  -1   18.59    0.69
  14  -6  -1   19.31    0.72
  14  -6  -1   18.34    0.72
  14   6  -1   18.82    0.71
 -14   6   1   19.32    0.66
  14   6  -1   19.18    0.68
  14   6  -1   18.69    0.69
  14   6  -1   19.45    0.73
  14   6  -1   18.10    0.63
 -14   6   1   19.14    0.72
 -14   6   1   18.82    0.73
  14   6  -1   19.59    0.71
  12  -6  -1    4.38    0.24
  12  -6  -1    4.78    0.22
  12  -6  -1    4.90    0.27
 -12  -6   1    4.74    0.24
  12  -6  -1    5.00    0.20
  12  -6  -1    4.33    0.24
  12  -6  -1    4.48    0.24
 -12  -6   1    4.55    0.24
  12  -6  -1    4.66    0.24
  12  -6  -1    4.57    0.23
  12   6  -1    4.66    0.22
 -12   6   1    4.66    0.25
  12   6  -1    4.27    0.23
  12   6  -1    4.38    0.18
 -12   6   1    4.27    0.23
  12   6  -1    4.48    0.23
 -12   6   1    4.40    0.20
 -12   6   1    4.70    0.20
  12   6  -1    4.91    0.23
  12   6  -1    4.09    0.20
  12   6  -1    4.82    0.25
  10  -6  -1   59.26    1.90
 -10  -6   1   54.25    1.92
  10  -6  -1   57.40    1.92
  10  -6  -1   56.70    1.94
  10  -6  -1   59.82    1.93
  10  -6  -1   59.18    1.89
 -10  -6   1   58.83    1.93
  10  -6  -1   59.08    1.93
  10  -6  -1   57.86    1.93
 -10   6   1   57.75    1.94
  10   6  -1   57.93    1.86
  10   6  -1   58.26    1.92
  10   6  -1   61.09    1.91
  10   6  -1   60.45    1.91
  10   6  -1   57.74    1.94
 -10   6   1   59.45    1.89
  10   6  -1   59.37    1.94
 -10   6   1   55.12    1.89
 -10   6   1   57.32    1.92
  10   6  -1   59.07    1.92
  -8  -6   1   53.54    1.81
   8  -6  -1   56.74    1.79
  -8  -6   1   52.50    1.80
  -8  -6   1   52.17    1.81
   8  -6  -1   56.47    1.79
   8  -6  -1   54.17    1.81
   8  -6  -1   55.60    1.82
   8  -6  -1   55.77    1.83
   8  -6  -1   53.64    1.78
  -8  -6   1   55.25    1.81
   8  -6  -1   55.85    1.81
   8   6  -1   55.43    1.81
   8   6  -1   56.85    1.82
   8   6  -1   55.61    1.80
  -8   6   1   56.62    1.87
  -8   6   1   53.93    1.81
   8   6  -1   56.90    1.81
  -8   6   1   55.98    1.79
  -8   6   1   55.99    1.81
  -8   6   1   55.81    1.81
   8   6  -1   53.77    1.76
   8   6  -1   53.81    1.82
  -6  -6   1   35.08    1.21
  -6  -6   1   36.56    1.22
  -6  -6   1   38.11    1.20
   6  -6  -1   36.73    1.19
   6  -6  -1   37.36    1.21
   6  -6  -1   35.94    1.21
   6  -6  -1   37.69    1.20
   6  -6  -1   36.82    1.18
   6  -6  -1   37.63    1.21
  -6  -6   1   37.34    1.22
   6  -6  -1   36.81    1.23
  -6  -6   1   35.43    1.21
   6  -6  -1   36.97    1.22
  -6  -6   1   32.94    1.20
   6   6  -1   36.76    1.21
   6   6  -1   35.56    1.20
   6   6  -1   37.15    1.21
  -6   6   1   35.58    1.19
   6   6  -1   36.86    1.22
   6   6  -1   37.97    1.23
  -6   6   1   37.50    1.22
  -6   6   1   36.67    1.23
   6   6  -1   37.12    1.21
  -6   6   1   33.39    1.20
  -6   6   1   35.78    1.19
   6   6  -1   37.79    1.20
  -6   6   1   34.86    1.21
  -6   6   1   34.75    1.21
  -6   6   1   34.45    1.20
   4  -6  -1   33.73    1.11
  -4  -6   1   33.81    1.15
   4  -6  -1   35.02    1.13
   4  -6  -1   32.67    1.15
  -4  -6   1   35.13    1.15
   4  -6  -1   31.98    1.15
   4  -6  -1   35.51    1.16
  -4  -6   1   32.65    1.14
[truncated: 4,998,936 more chars]
