# Supplementary material for: Syntheses, Characterization, and Redox Activity of Ferrocene-Containing Titanium Complexes
Source: ACS Omega. 2024 Jun 24;9(26):29017–24. doi: 10.1021/acsomega.4c04332 (PMC11223194; doi:10.1021/acsomega.4c04332)
Supplement: Supplementary file 2 — ao4c04332_si_002.zip [file ao4c04332_si_002.zip › Ti4.cif]

 
data_ti4
 
_audit_creation_method            'SHELXL-2019/3'
_shelx_SHELXL_version_number      '2019/3'
_chemical_name_systematic         ?
_chemical_name_common             ?
_chemical_melting_point           ?
_chemical_formula_moiety          ?
_chemical_formula_structural
 'Ti(C5H5)2(Fe(C5H4P(C6H5))(C5H4PH(C6H5))'
_chemical_formula_sum
 'C32 H29 Fe P2 Ti' 
_chemical_formula_weight          579.24

loop_
 _atom_type_symbol
 _atom_type_description
 _atom_type_scat_dispersion_real
 _atom_type_scat_dispersion_imag
 _atom_type_scat_source
 'C'  'C'   0.0033   0.0016
 'International Tables Vol C Tables 4.2.6.8 and 6.1.1.4'
 'H'  'H'   0.0000   0.0000
 'International Tables Vol C Tables 4.2.6.8 and 6.1.1.4'
 'P'  'P'   0.1023   0.0942
 'International Tables Vol C Tables 4.2.6.8 and 6.1.1.4'
 'Ti'  'Ti'   0.2776   0.4457
 'International Tables Vol C Tables 4.2.6.8 and 6.1.1.4'
 'Fe'  'Fe'   0.3463   0.8444
 'International Tables Vol C Tables 4.2.6.8 and 6.1.1.4'
 
_space_group_crystal_system       triclinic
_space_group_IT_number            2
_space_group_name_H-M_alt         'P -1'
_space_group_name_Hall            '-P 1'
 
_shelx_space_group_comment
;
The symmetry employed for this shelxl refinement is uniquely defined
by the following loop, which should always be used as a source of
symmetry information in preference to the above space-group names.
They are only intended as comments.
;
 
loop_
 _space_group_symop_operation_xyz
 'x, y, z'
 '-x, -y, -z'
 
_cell_length_a                    9.7842(6)
_cell_length_b                    10.9775(6)
_cell_length_c                    13.5173(8)
_cell_angle_alpha                 107.556(2)
_cell_angle_beta                  92.610(2)
_cell_angle_gamma                 110.933(2)
_cell_volume                      1273.55(13)
_cell_formula_units_Z             2
_cell_measurement_temperature     100(2)
_cell_measurement_reflns_used     9579
_cell_measurement_theta_min       2.26
_cell_measurement_theta_max       34.92
 
_exptl_crystal_description        'plate'
_exptl_crystal_colour             'brown'
_exptl_crystal_density_meas       ?
_exptl_crystal_density_method     ?
_exptl_crystal_density_diffrn     1.511          
_exptl_crystal_F_000              598
_exptl_transmission_factor_min    ?
_exptl_transmission_factor_max    ?
_exptl_crystal_size_max           0.100
_exptl_crystal_size_mid           0.080
_exptl_crystal_size_min           0.050
_exptl_absorpt_coefficient_mu     1.030
_shelx_estimated_absorpt_T_min    0.904
_shelx_estimated_absorpt_T_max    0.950
_exptl_absorpt_correction_type    multi-scan
_exptl_absorpt_correction_T_min   0.9107
_exptl_absorpt_correction_T_max   1.0000
_exptl_absorpt_process_details    'SADABS-2016/2 (Sheldrick)'
_exptl_absorpt_special_details    ?
_diffrn_ambient_temperature       100(2)
_diffrn_radiation_wavelength      0.71073
_diffrn_radiation_type            MoK\a
_diffrn_source                    'I\mS microfocus'
_diffrn_measurement_device_type   'Bruker Photon III CPAD'
_diffrn_measurement_method        '\f and \w scans'
_diffrn_detector_area_resol_mean  ?
_diffrn_reflns_number             123601
_diffrn_reflns_av_unetI/netI      0.0252
_diffrn_reflns_av_R_equivalents   0.0508
_diffrn_reflns_limit_h_min        -15
_diffrn_reflns_limit_h_max        15
_diffrn_reflns_limit_k_min        -17
_diffrn_reflns_limit_k_max        17
_diffrn_reflns_limit_l_min        -21
_diffrn_reflns_limit_l_max        21
_diffrn_reflns_theta_min          1.604
_diffrn_reflns_theta_max          34.969
_diffrn_reflns_theta_full         25.242
_diffrn_measured_fraction_theta_max   1.000
_diffrn_measured_fraction_theta_full  1.000
_diffrn_reflns_Laue_measured_fraction_max    1.000
_diffrn_reflns_Laue_measured_fraction_full   1.000
_diffrn_reflns_point_group_measured_fraction_max   1.000
_diffrn_reflns_point_group_measured_fraction_full  1.000
_reflns_number_total              11183
_reflns_number_gt                 9875
_reflns_threshold_expression      'I > 2\s(I)'
_reflns_Friedel_coverage          0.000
_reflns_Friedel_fraction_max      .
_reflns_Friedel_fraction_full     .
 
_reflns_special_details
;
 Reflections were merged by SHELXL according to the crystal
 class for the calculation of statistics and refinement.
 
 _reflns_Friedel_fraction is defined as the number of unique
 Friedel pairs measured divided by the number that would be
 possible theoretically, ignoring centric projections and
 systematic absences.
;
 
_computing_data_collection        'Bruker APEX3'
_computing_cell_refinement        'Bruker SAINT V8.40B'
_computing_data_reduction         'Bruker SAINT V8.40B'
_computing_structure_solution     'SHELXS-2013/1 (Sheldrick, 2013)'
_computing_structure_refinement 'SHELXL-2019/2 (Sheldrick, 2019)'
_computing_molecular_graphics     ?
_computing_publication_material   ?
_refine_special_details           ?
_refine_ls_structure_factor_coef  Fsqd
_refine_ls_matrix_type            full
_refine_ls_weighting_scheme       calc
_refine_ls_weighting_details
'w=1/[\s^2^(Fo^2^)+(0.0450P)^2^+1.8000P] where P=(Fo^2^+2Fc^2^)/3'
_atom_sites_solution_primary      direct
_atom_sites_solution_secondary    difmap
_atom_sites_solution_hydrogens    difmap
_refine_ls_hydrogen_treatment     mixed
_refine_ls_extinction_method      none
_refine_ls_extinction_coef        .
_refine_ls_number_reflns          11183
_refine_ls_number_parameters      329
_refine_ls_number_restraints      0
_refine_ls_R_factor_all           0.0571
_refine_ls_R_factor_gt            0.0485
_refine_ls_wR_factor_ref          0.1176
_refine_ls_wR_factor_gt           0.1131
_refine_ls_goodness_of_fit_ref    1.122
_refine_ls_restrained_S_all       1.122
_refine_ls_shift/su_max           0.001
_refine_ls_shift/su_mean          0.000
 
loop_
 _atom_site_label
 _atom_site_type_symbol
 _atom_site_fract_x
 _atom_site_fract_y
 _atom_site_fract_z
 _atom_site_U_iso_or_equiv
 _atom_site_adp_type
 _atom_site_occupancy
 _atom_site_site_symmetry_order  
 _atom_site_calc_flag
 _atom_site_refinement_flags_posn
 _atom_site_refinement_flags_adp
 _atom_site_refinement_flags_occupancy
 _atom_site_disorder_assembly
 _atom_site_disorder_group
Fe1 Fe 0.65366(3) 0.36460(2) 0.26155(2) 0.01303(5) Uani 1 1 d . . . . .
Ti1 Ti 0.38397(3) 0.63457(3) 0.25306(2) 0.01257(6) Uani 1 1 d . . . . .
P1 P 0.65474(5) 0.66720(4) 0.22017(3) 0.01345(8) Uani 1 1 d . . . . .
P2 P 0.34838(5) 0.38054(4) 0.14914(3) 0.01276(7) Uani 1 1 d . . . . .
H2 H 0.399(3) 0.372(3) 0.059(2) 0.022(7) Uiso 1 1 d . . . . .
C1 C 0.4331(2) 0.58796(19) 0.40766(14) 0.0185(3) Uani 1 1 d . . . . .
H1 H 0.485069 0.529365 0.406716 0.022 Uiso 1 1 calc R U . . .
C2 C 0.2766(2) 0.5446(2) 0.38350(14) 0.0201(3) Uani 1 1 d . . . . .
H2A H 0.205650 0.451920 0.363855 0.024 Uiso 1 1 calc R U . . .
C3 C 0.2451(2) 0.6625(2) 0.39373(15) 0.0216(3) Uani 1 1 d . . . . .
H3 H 0.149145 0.663723 0.382194 0.026 Uiso 1 1 calc R U . . .
C4 C 0.3822(2) 0.7800(2) 0.42442(15) 0.0211(3) Uani 1 1 d . . . . .
H4 H 0.393771 0.873332 0.436702 0.025 Uiso 1 1 calc R U . . .
C5 C 0.4981(2) 0.73395(19) 0.43343(14) 0.0188(3) Uani 1 1 d . . . . .
H5 H 0.601164 0.790593 0.453226 0.023 Uiso 1 1 calc R U . . .
C6 C 0.3396(2) 0.6200(2) 0.07431(14) 0.0191(3) Uani 1 1 d . . . . .
H6 H 0.369081 0.559167 0.021801 0.023 Uiso 1 1 calc R U . . .
C7 C 0.4276(2) 0.7610(2) 0.13292(15) 0.0209(3) Uani 1 1 d . . . . .
H7 H 0.525890 0.811704 0.125798 0.025 Uiso 1 1 calc R U . . .
C8 C 0.3441(2) 0.81249(19) 0.20322(16) 0.0230(3) Uani 1 1 d . . . . .
H8 H 0.376288 0.903834 0.252690 0.028 Uiso 1 1 calc R U . . .
C9 C 0.2035(2) 0.7042(2) 0.18736(17) 0.0230(3) Uani 1 1 d . . . . .
H9 H 0.124725 0.710766 0.224399 0.028 Uiso 1 1 calc R U . . .
C10 C 0.1995(2) 0.58578(19) 0.10814(15) 0.0199(3) Uani 1 1 d . . . . .
H10 H 0.118120 0.498487 0.081767 0.024 Uiso 1 1 calc R U . . .
C11 C 0.74339(18) 0.56923(16) 0.26934(13) 0.0145(3) Uani 1 1 d . . . . .
C12 C 0.81666(18) 0.48980(18) 0.20509(14) 0.0168(3) Uani 1 1 d . . . . .
H12 H 0.823084 0.478572 0.133192 0.020 Uiso 1 1 calc R U . . .
C13 C 0.87839(19) 0.43035(18) 0.26711(15) 0.0193(3) Uani 1 1 d . . . . .
H13 H 0.931668 0.372720 0.243590 0.023 Uiso 1 1 calc R U . . .
C14 C 0.8452(2) 0.47353(19) 0.37051(15) 0.0198(3) Uani 1 1 d . . . . .
H14 H 0.873055 0.450044 0.428267 0.024 Uiso 1 1 calc R U . . .
C15 C 0.76300(19) 0.55806(18) 0.37204(13) 0.0169(3) Uani 1 1 d . . . . .
H15 H 0.726864 0.600334 0.431398 0.020 Uiso 1 1 calc R U . . .
C16 C 0.43610(17) 0.28343(16) 0.19401(13) 0.0133(2) Uani 1 1 d . . . . .
C17 C 0.51564(19) 0.20816(17) 0.13212(14) 0.0161(3) Uani 1 1 d . . . . .
H17 H 0.525561 0.197823 0.060784 0.019 Uiso 1 1 calc R U . . .
C18 C 0.57643(19) 0.15229(17) 0.19638(15) 0.0174(3) Uani 1 1 d . . . . .
H18 H 0.634325 0.098518 0.175344 0.021 Uiso 1 1 calc R U . . .
C19 C 0.5360(2) 0.19047(18) 0.29748(15) 0.0183(3) Uani 1 1 d . . . . .
H19 H 0.562448 0.166870 0.355556 0.022 Uiso 1 1 calc R U . . .
C20 C 0.44861(19) 0.27051(17) 0.29662(14) 0.0159(3) Uani 1 1 d . . . . .
H20 H 0.406191 0.308556 0.353804 0.019 Uiso 1 1 calc R U . . .
C21 C 0.78622(18) 0.84390(17) 0.29851(13) 0.0150(3) Uani 1 1 d . . . . .
C22 C 0.7427(2) 0.95680(18) 0.33054(15) 0.0186(3) Uani 1 1 d . . . . .
H22 H 0.640556 0.940883 0.316716 0.022 Uiso 1 1 calc R U . . .
C23 C 0.8462(2) 1.09184(19) 0.38223(16) 0.0226(3) Uani 1 1 d . . . . .
H23 H 0.813767 1.166329 0.402445 0.027 Uiso 1 1 calc R U . . .
C24 C 0.9960(2) 1.1183(2) 0.40436(17) 0.0257(4) Uani 1 1 d . . . . .
H24 H 1.066232 1.210349 0.439314 0.031 Uiso 1 1 calc R U . . .
C25 C 1.0418(2) 1.0084(2) 0.3747(2) 0.0296(4) Uani 1 1 d . . . . .
H25 H 1.144079 1.025208 0.389616 0.036 Uiso 1 1 calc R U . . .
C26 C 0.9385(2) 0.8734(2) 0.32308(19) 0.0253(4) Uani 1 1 d . . . . .
H26 H 0.971854 0.799461 0.304015 0.030 Uiso 1 1 calc R U . . .
C27 C 0.15698(18) 0.25725(17) 0.09804(13) 0.0147(3) Uani 1 1 d . . . . .
C28 C 0.07623(19) 0.18773(18) 0.16089(15) 0.0185(3) Uani 1 1 d . . . . .
H28 H 0.122615 0.201746 0.228940 0.022 Uiso 1 1 calc R U . . .
C29 C -0.0720(2) 0.0980(2) 0.12424(17) 0.0234(4) Uani 1 1 d . . . . .
H29 H -0.125968 0.049332 0.166632 0.028 Uiso 1 1 calc R U . . .
C30 C -0.1410(2) 0.0795(2) 0.02572(18) 0.0256(4) Uani 1 1 d . . . . .
H30 H -0.242933 0.020413 0.001554 0.031 Uiso 1 1 calc R U . . .
C31 C -0.0609(2) 0.1475(2) -0.03749(18) 0.0258(4) Uani 1 1 d . . . . .
H31 H -0.108243 0.133623 -0.105226 0.031 Uiso 1 1 calc R U . . .
C32 C 0.0881(2) 0.23589(19) -0.00249(15) 0.0209(3) Uani 1 1 d . . . . .
H32 H 0.142664 0.281324 -0.046366 0.025 Uiso 1 1 calc R U . . .
 
loop_
 _atom_site_aniso_label
 _atom_site_aniso_U_11
 _atom_site_aniso_U_22
 _atom_site_aniso_U_33
 _atom_site_aniso_U_23
 _atom_site_aniso_U_13
 _atom_site_aniso_U_12
Fe1 0.01093(9) 0.01094(9) 0.01535(10) 0.00358(7) -0.00021(7) 0.00318(7)
Ti1 0.01238(11) 0.01238(11) 0.01320(12) 0.00476(9) 0.00222(9) 0.00477(9)
P1 0.01272(16) 0.01178(16) 0.01405(17) 0.00407(13) 0.00207(13) 0.00305(13)
P2 0.01174(16) 0.01188(16) 0.01320(17) 0.00454(13) 0.00065(12) 0.00289(13)
C1 0.0228(8) 0.0201(7) 0.0135(6) 0.0065(6) 0.0046(6) 0.0085(6)
C2 0.0193(7) 0.0198(7) 0.0171(7) 0.0068(6) 0.0058(6) 0.0023(6)
C3 0.0176(7) 0.0269(9) 0.0207(8) 0.0072(7) 0.0078(6) 0.0093(6)
C4 0.0254(8) 0.0188(7) 0.0181(7) 0.0032(6) 0.0063(6) 0.0097(6)
C5 0.0172(7) 0.0203(7) 0.0139(7) 0.0032(6) 0.0021(5) 0.0037(6)
C6 0.0202(7) 0.0223(8) 0.0159(7) 0.0077(6) -0.0001(6) 0.0089(6)
C7 0.0191(7) 0.0227(8) 0.0225(8) 0.0140(7) 0.0002(6) 0.0051(6)
C8 0.0286(9) 0.0155(7) 0.0254(9) 0.0077(6) -0.0002(7) 0.0092(7)
C9 0.0214(8) 0.0248(8) 0.0296(9) 0.0119(7) 0.0052(7) 0.0144(7)
C10 0.0167(7) 0.0185(7) 0.0245(8) 0.0086(6) -0.0028(6) 0.0064(6)
C11 0.0123(6) 0.0114(6) 0.0169(7) 0.0033(5) 0.0014(5) 0.0026(5)
C12 0.0120(6) 0.0161(7) 0.0195(7) 0.0048(5) 0.0022(5) 0.0035(5)
C13 0.0121(6) 0.0167(7) 0.0256(8) 0.0045(6) -0.0012(6) 0.0046(5)
C14 0.0167(7) 0.0176(7) 0.0219(8) 0.0064(6) -0.0028(6) 0.0039(6)
C15 0.0158(7) 0.0153(6) 0.0154(7) 0.0030(5) -0.0018(5) 0.0037(5)
C16 0.0111(6) 0.0121(6) 0.0146(6) 0.0043(5) 0.0003(5) 0.0026(5)
C17 0.0151(6) 0.0137(6) 0.0163(7) 0.0030(5) 0.0009(5) 0.0039(5)
C18 0.0162(7) 0.0122(6) 0.0223(7) 0.0049(5) 0.0014(6) 0.0049(5)
C19 0.0185(7) 0.0156(7) 0.0211(7) 0.0082(6) 0.0002(6) 0.0056(6)
C20 0.0151(6) 0.0155(6) 0.0171(7) 0.0072(5) 0.0025(5) 0.0047(5)
C21 0.0151(6) 0.0122(6) 0.0150(6) 0.0040(5) 0.0027(5) 0.0028(5)
C22 0.0180(7) 0.0136(6) 0.0222(8) 0.0056(6) 0.0025(6) 0.0043(6)
C23 0.0272(9) 0.0129(7) 0.0235(8) 0.0038(6) 0.0032(7) 0.0052(6)
C24 0.0253(9) 0.0149(7) 0.0260(9) 0.0035(6) -0.0020(7) -0.0008(6)
C25 0.0179(8) 0.0190(8) 0.0412(12) 0.0054(8) -0.0016(8) -0.0001(6)
C26 0.0151(7) 0.0164(7) 0.0384(11) 0.0048(7) 0.0041(7) 0.0031(6)
C27 0.0130(6) 0.0128(6) 0.0164(6) 0.0039(5) -0.0006(5) 0.0041(5)
C28 0.0141(6) 0.0166(7) 0.0206(7) 0.0043(6) 0.0027(5) 0.0029(5)
C29 0.0147(7) 0.0187(7) 0.0301(9) 0.0036(7) 0.0071(6) 0.0026(6)
C30 0.0115(7) 0.0195(8) 0.0367(11) 0.0007(7) -0.0017(7) 0.0042(6)
C31 0.0206(8) 0.0216(8) 0.0296(9) 0.0038(7) -0.0086(7) 0.0074(7)
C32 0.0204(8) 0.0175(7) 0.0213(8) 0.0060(6) -0.0043(6) 0.0047(6)
 
_geom_special_details
;
 All esds (except the esd in the dihedral angle between two l.s. planes)
 are estimated using the full covariance matrix.  The cell esds are taken
 into account individually in the estimation of esds in distances, angles
 and torsion angles; correlations between esds in cell parameters are only
 used when they are defined by crystal symmetry.  An approximate (isotropic)
 treatment of cell esds is used for estimating esds involving l.s. planes.
;
 
loop_
 _geom_bond_atom_site_label_1
 _geom_bond_atom_site_label_2
 _geom_bond_distance
 _geom_bond_site_symmetry_2
 _geom_bond_publ_flag
Fe1 C16 2.0336(15) . ?
Fe1 C17 2.0369(17) . ?
Fe1 C13 2.0444(18) . ?
Fe1 C12 2.0475(18) . ?
Fe1 C14 2.0485(18) . ?
Fe1 C15 2.0501(17) . ?
Fe1 C20 2.0537(17) . ?
Fe1 C18 2.0545(17) . ?
Fe1 C19 2.0625(18) . ?
Fe1 C11 2.0658(16) . ?
Ti1 C1 2.3641(18) . ?
Ti1 C5 2.3788(18) . ?
Ti1 C2 2.3805(18) . ?
Ti1 C6 2.3818(18) . ?
Ti1 C4 2.3889(18) . ?
Ti1 C9 2.3921(19) . ?
Ti1 C8 2.3947(18) . ?
Ti1 C10 2.3948(18) . ?
Ti1 C3 2.3953(19) . ?
Ti1 C7 2.3968(18) . ?
Ti1 P2 2.6017(5) . ?
Ti1 P1 2.6210(5) . ?
P1 C21 1.8419(17) . ?
P1 C11 1.8429(17) . ?
P2 C16 1.7992(16) . ?
P2 C27 1.8230(16) . ?
P2 H2 1.33(3) . ?
C1 C5 1.417(3) . ?
C1 C2 1.420(3) . ?
C1 H1 0.9500 . ?
C2 C3 1.405(3) . ?
C2 H2A 0.9500 . ?
C3 C4 1.423(3) . ?
C3 H3 0.9500 . ?
C4 C5 1.410(3) . ?
C4 H4 0.9500 . ?
C5 H5 0.9500 . ?
C6 C7 1.418(3) . ?
C6 C10 1.422(3) . ?
C6 H6 0.9500 . ?
C7 C8 1.402(3) . ?
C7 H7 0.9500 . ?
C8 C9 1.416(3) . ?
C8 H8 0.9500 . ?
C9 C10 1.399(3) . ?
C9 H9 0.9500 . ?
C10 H10 0.9500 . ?
C11 C15 1.440(2) . ?
C11 C12 1.441(2) . ?
C12 C13 1.435(3) . ?
C12 H12 0.9500 . ?
C13 C14 1.427(3) . ?
C13 H13 0.9500 . ?
C14 C15 1.425(3) . ?
C14 H14 0.9500 . ?
C15 H15 0.9500 . ?
C16 C20 1.440(2) . ?
C16 C17 1.446(2) . ?
C17 C18 1.421(2) . ?
C17 H17 0.9500 . ?
C18 C19 1.422(3) . ?
C18 H18 0.9500 . ?
C19 C20 1.430(2) . ?
C19 H19 0.9500 . ?
C20 H20 0.9500 . ?
C21 C22 1.405(2) . ?
C21 C26 1.407(3) . ?
C22 C23 1.396(3) . ?
C22 H22 0.9500 . ?
C23 C24 1.388(3) . ?
C23 H23 0.9500 . ?
C24 C25 1.389(3) . ?
C24 H24 0.9500 . ?
C25 C26 1.395(3) . ?
C25 H25 0.9500 . ?
C26 H26 0.9500 . ?
C27 C28 1.396(2) . ?
C27 C32 1.402(2) . ?
C28 C29 1.393(2) . ?
C28 H28 0.9500 . ?
C29 C30 1.388(3) . ?
C29 H29 0.9500 . ?
C30 C31 1.389(3) . ?
C30 H30 0.9500 . ?
C31 C32 1.393(3) . ?
C31 H31 0.9500 . ?
C32 H32 0.9500 . ?
 
loop_
 _geom_angle_atom_site_label_1
 _geom_angle_atom_site_label_2
 _geom_angle_atom_site_label_3
 _geom_angle
 _geom_angle_site_symmetry_1
 _geom_angle_site_symmetry_3
 _geom_angle_publ_flag
C16 Fe1 C17 41.61(7) . . ?
C16 Fe1 C13 156.95(7) . . ?
C17 Fe1 C13 119.39(7) . . ?
C16 Fe1 C12 121.96(7) . . ?
C17 Fe1 C12 105.68(7) . . ?
C13 Fe1 C12 41.06(7) . . ?
C16 Fe1 C14 161.37(7) . . ?
C17 Fe1 C14 155.62(7) . . ?
C13 Fe1 C14 40.80(8) . . ?
C12 Fe1 C14 68.61(7) . . ?
C16 Fe1 C15 125.18(7) . . ?
C17 Fe1 C15 161.17(7) . . ?
C13 Fe1 C15 68.64(7) . . ?
C12 Fe1 C15 68.36(7) . . ?
C14 Fe1 C15 40.70(7) . . ?
C16 Fe1 C20 41.26(7) . . ?
C17 Fe1 C20 69.07(7) . . ?
C13 Fe1 C20 158.73(7) . . ?
C12 Fe1 C20 159.78(7) . . ?
C14 Fe1 C20 124.22(7) . . ?
C15 Fe1 C20 109.99(7) . . ?
C16 Fe1 C18 69.24(7) . . ?
C17 Fe1 C18 40.64(7) . . ?
C13 Fe1 C18 104.46(7) . . ?
C12 Fe1 C18 121.06(7) . . ?
C14 Fe1 C18 120.53(7) . . ?
C15 Fe1 C18 157.84(7) . . ?
C20 Fe1 C18 68.44(7) . . ?
C16 Fe1 C19 69.14(7) . . ?
C17 Fe1 C19 68.49(7) . . ?
C13 Fe1 C19 121.18(7) . . ?
C12 Fe1 C19 157.31(7) . . ?
C14 Fe1 C19 107.16(7) . . ?
C15 Fe1 C19 123.88(7) . . ?
C20 Fe1 C19 40.66(7) . . ?
C18 Fe1 C19 40.41(7) . . ?
C16 Fe1 C11 107.81(6) . . ?
C17 Fe1 C11 122.95(7) . . ?
C13 Fe1 C11 69.47(7) . . ?
C12 Fe1 C11 41.00(7) . . ?
C14 Fe1 C11 69.19(7) . . ?
C15 Fe1 C11 40.96(7) . . ?
C20 Fe1 C11 124.37(7) . . ?
C18 Fe1 C11 158.33(7) . . ?
C19 Fe1 C11 160.34(7) . . ?
C1 Ti1 C5 34.77(6) . . ?
C1 Ti1 C2 34.83(7) . . ?
C5 Ti1 C2 57.71(6) . . ?
C1 Ti1 C6 163.73(7) . . ?
C5 Ti1 C6 157.47(7) . . ?
C2 Ti1 C6 143.80(7) . . ?
C1 Ti1 C4 57.43(7) . . ?
C5 Ti1 C4 34.41(7) . . ?
C2 Ti1 C4 57.32(7) . . ?
C6 Ti1 C4 138.77(7) . . ?
C1 Ti1 C9 134.73(7) . . ?
C5 Ti1 C9 121.20(7) . . ?
C2 Ti1 C9 103.96(7) . . ?
C6 Ti1 C9 56.94(7) . . ?
C4 Ti1 C9 87.15(7) . . ?
C1 Ti1 C8 139.18(7) . . ?
C5 Ti1 C8 107.48(7) . . ?
C2 Ti1 C8 126.04(7) . . ?
C6 Ti1 C8 57.09(7) . . ?
C4 Ti1 C8 81.97(7) . . ?
C9 Ti1 C8 34.41(7) . . ?
C1 Ti1 C10 145.66(7) . . ?
C5 Ti1 C10 153.99(7) . . ?
C2 Ti1 C10 111.78(7) . . ?
C6 Ti1 C10 34.64(7) . . ?
C4 Ti1 C10 119.64(7) . . ?
C9 Ti1 C10 34.00(7) . . ?
C8 Ti1 C10 57.08(7) . . ?
C1 Ti1 C3 57.40(7) . . ?
C5 Ti1 C3 57.47(7) . . ?
C2 Ti1 C3 34.20(7) . . ?
C6 Ti1 C3 132.86(7) . . ?
C4 Ti1 C3 34.62(7) . . ?
C9 Ti1 C3 77.37(7) . . ?
C8 Ti1 C3 92.27(7) . . ?
C10 Ti1 C3 99.79(7) . . ?
C1 Ti1 C7 156.33(7) . . ?
C5 Ti1 C7 123.42(7) . . ?
C2 Ti1 C7 159.53(7) . . ?
C6 Ti1 C7 34.52(7) . . ?
C4 Ti1 C7 110.67(7) . . ?
C9 Ti1 C7 56.79(7) . . ?
C8 Ti1 C7 34.03(7) . . ?
C10 Ti1 C7 57.23(6) . . ?
C3 Ti1 C7 126.29(7) . . ?
C1 Ti1 P2 86.80(5) . . ?
C5 Ti1 P2 118.83(5) . . ?
C2 Ti1 P2 85.37(5) . . ?
C6 Ti1 P2 77.19(5) . . ?
C4 Ti1 P2 141.41(5) . . ?
C9 Ti1 P2 113.51(5) . . ?
C8 Ti1 P2 133.45(5) . . ?
C10 Ti1 P2 80.88(5) . . ?
C3 Ti1 P2 115.64(5) . . ?
C7 Ti1 P2 107.89(5) . . ?
C1 Ti1 P1 89.58(5) . . ?
C5 Ti1 P1 83.55(5) . . ?
C2 Ti1 P1 123.11(5) . . ?
C6 Ti1 P1 84.51(5) . . ?
C4 Ti1 P1 111.82(5) . . ?
C9 Ti1 P1 132.52(5) . . ?
C8 Ti1 P1 103.11(5) . . ?
C10 Ti1 P1 118.80(5) . . ?
C3 Ti1 P1 140.91(5) . . ?
C7 Ti1 P1 75.74(5) . . ?
P2 Ti1 P1 78.776(15) . . ?
C21 P1 C11 98.46(8) . . ?
C21 P1 Ti1 110.31(6) . . ?
C11 P1 Ti1 117.70(6) . . ?
C16 P2 C27 103.71(7) . . ?
C16 P2 Ti1 124.74(5) . . ?
C27 P2 Ti1 115.97(6) . . ?
C16 P2 H2 98.4(12) . . ?
C27 P2 H2 99.2(12) . . ?
Ti1 P2 H2 110.7(12) . . ?
C5 C1 C2 108.08(16) . . ?
C5 C1 Ti1 73.18(10) . . ?
C2 C1 Ti1 73.22(10) . . ?
C5 C1 H1 126.0 . . ?
C2 C1 H1 126.0 . . ?
Ti1 C1 H1 119.5 . . ?
C3 C2 C1 108.05(16) . . ?
C3 C2 Ti1 73.47(11) . . ?
C1 C2 Ti1 71.95(10) . . ?
C3 C2 H2A 126.0 . . ?
C1 C2 H2A 126.0 . . ?
Ti1 C2 H2A 120.4 . . ?
C2 C3 C4 107.97(17) . . ?
C2 C3 Ti1 72.32(10) . . ?
C4 C3 Ti1 72.45(10) . . ?
C2 C3 H3 126.0 . . ?
C4 C3 H3 126.0 . . ?
Ti1 C3 H3 121.0 . . ?
C5 C4 C3 108.18(17) . . ?
C5 C4 Ti1 72.40(10) . . ?
C3 C4 Ti1 72.94(11) . . ?
C5 C4 H4 125.9 . . ?
C3 C4 H4 125.9 . . ?
Ti1 C4 H4 120.5 . . ?
C4 C5 C1 107.72(16) . . ?
C4 C5 Ti1 73.19(10) . . ?
C1 C5 Ti1 72.05(10) . . ?
C4 C5 H5 126.1 . . ?
C1 C5 H5 126.1 . . ?
Ti1 C5 H5 120.4 . . ?
C7 C6 C10 107.82(17) . . ?
C7 C6 Ti1 73.32(10) . . ?
C10 C6 Ti1 73.18(10) . . ?
C7 C6 H6 126.1 . . ?
C10 C6 H6 126.1 . . ?
Ti1 C6 H6 119.3 . . ?
C8 C7 C6 108.07(17) . . ?
C8 C7 Ti1 72.90(11) . . ?
C6 C7 Ti1 72.16(10) . . ?
C8 C7 H7 126.0 . . ?
C6 C7 H7 126.0 . . ?
Ti1 C7 H7 120.7 . . ?
C7 C8 C9 107.83(17) . . ?
C7 C8 Ti1 73.07(11) . . ?
C9 C8 Ti1 72.70(11) . . ?
C7 C8 H8 126.1 . . ?
C9 C8 H8 126.1 . . ?
Ti1 C8 H8 120.0 . . ?
C10 C9 C8 108.75(18) . . ?
C10 C9 Ti1 73.11(10) . . ?
C8 C9 Ti1 72.90(11) . . ?
C10 C9 H9 125.6 . . ?
C8 C9 H9 125.6 . . ?
Ti1 C9 H9 120.1 . . ?
C9 C10 C6 107.51(17) . . ?
C9 C10 Ti1 72.90(11) . . ?
C6 C10 Ti1 72.18(10) . . ?
C9 C10 H10 126.2 . . ?
C6 C10 H10 126.2 . . ?
Ti1 C10 H10 120.5 . . ?
C15 C11 C12 106.09(15) . . ?
C15 C11 P1 131.16(13) . . ?
C12 C11 P1 122.69(13) . . ?
C15 C11 Fe1 68.94(9) . . ?
C12 C11 Fe1 68.82(9) . . ?
P1 C11 Fe1 128.89(8) . . ?
C13 C12 C11 109.07(16) . . ?
C13 C12 Fe1 69.36(10) . . ?
C11 C12 Fe1 70.18(10) . . ?
C13 C12 H12 125.5 . . ?
C11 C12 H12 125.5 . . ?
Fe1 C12 H12 126.6 . . ?
C14 C13 C12 107.56(16) . . ?
C14 C13 Fe1 69.76(10) . . ?
C12 C13 Fe1 69.59(10) . . ?
C14 C13 H13 126.2 . . ?
C12 C13 H13 126.2 . . ?
Fe1 C13 H13 126.0 . . ?
C15 C14 C13 108.08(16) . . ?
C15 C14 Fe1 69.71(10) . . ?
C13 C14 Fe1 69.45(10) . . ?
C15 C14 H14 126.0 . . ?
C13 C14 H14 126.0 . . ?
Fe1 C14 H14 126.5 . . ?
C14 C15 C11 109.20(16) . . ?
C14 C15 Fe1 69.59(10) . . ?
C11 C15 Fe1 70.10(9) . . ?
C14 C15 H15 125.4 . . ?
C11 C15 H15 125.4 . . ?
Fe1 C15 H15 126.5 . . ?
C20 C16 C17 106.94(14) . . ?
C20 C16 P2 128.18(13) . . ?
C17 C16 P2 124.80(13) . . ?
C20 C16 Fe1 70.12(9) . . ?
C17 C16 Fe1 69.32(9) . . ?
P2 C16 Fe1 123.21(8) . . ?
C18 C17 C16 108.23(15) . . ?
C18 C17 Fe1 70.35(10) . . ?
C16 C17 Fe1 69.08(9) . . ?
C18 C17 H17 125.9 . . ?
C16 C17 H17 125.9 . . ?
Fe1 C17 H17 126.3 . . ?
C17 C18 C19 108.48(15) . . ?
C17 C18 Fe1 69.01(9) . . ?
C19 C18 Fe1 70.10(10) . . ?
C17 C18 H18 125.8 . . ?
C19 C18 H18 125.8 . . ?
Fe1 C18 H18 126.7 . . ?
C18 C19 C20 108.20(15) . . ?
C18 C19 Fe1 69.49(10) . . ?
C20 C19 Fe1 69.34(10) . . ?
C18 C19 H19 125.9 . . ?
C20 C19 H19 125.9 . . ?
Fe1 C19 H19 126.8 . . ?
C19 C20 C16 108.14(15) . . ?
C19 C20 Fe1 70.00(10) . . ?
C16 C20 Fe1 68.62(9) . . ?
C19 C20 H20 125.9 . . ?
C16 C20 H20 125.9 . . ?
Fe1 C20 H20 127.0 . . ?
C22 C21 C26 116.71(16) . . ?
C22 C21 P1 122.37(13) . . ?
C26 C21 P1 120.78(13) . . ?
C23 C22 C21 121.46(17) . . ?
C23 C22 H22 119.3 . . ?
C21 C22 H22 119.3 . . ?
C24 C23 C22 120.64(18) . . ?
C24 C23 H23 119.7 . . ?
C22 C23 H23 119.7 . . ?
C23 C24 C25 119.08(18) . . ?
C23 C24 H24 120.5 . . ?
C25 C24 H24 120.5 . . ?
C24 C25 C26 120.3(2) . . ?
C24 C25 H25 119.8 . . ?
C26 C25 H25 119.8 . . ?
C25 C26 C21 121.75(19) . . ?
C25 C26 H26 119.1 . . ?
C21 C26 H26 119.1 . . ?
C28 C27 C32 119.64(16) . . ?
C28 C27 P2 119.89(13) . . ?
C32 C27 P2 120.42(14) . . ?
C29 C28 C27 120.28(18) . . ?
C29 C28 H28 119.9 . . ?
C27 C28 H28 119.9 . . ?
C30 C29 C28 119.98(19) . . ?
C30 C29 H29 120.0 . . ?
C28 C29 H29 120.0 . . ?
C29 C30 C31 119.99(17) . . ?
C29 C30 H30 120.0 . . ?
C31 C30 H30 120.0 . . ?
C30 C31 C32 120.61(19) . . ?
C30 C31 H31 119.7 . . ?
C32 C31 H31 119.7 . . ?
C31 C32 C27 119.48(19) . . ?
C31 C32 H32 120.3 . . ?
C27 C32 H32 120.3 . . ?
 
loop_
 _geom_torsion_atom_site_label_1
 _geom_torsion_atom_site_label_2
 _geom_torsion_atom_site_label_3
 _geom_torsion_atom_site_label_4
 _geom_torsion
 _geom_torsion_site_symmetry_1
 _geom_torsion_site_symmetry_2
 _geom_torsion_site_symmetry_3
 _geom_torsion_site_symmetry_4
 _geom_torsion_publ_flag
C5 C1 C2 C3 0.3(2) . . . . ?
Ti1 C1 C2 C3 -65.11(13) . . . . ?
C5 C1 C2 Ti1 65.39(12) . . . . ?
C1 C2 C3 C4 0.0(2) . . . . ?
Ti1 C2 C3 C4 -64.14(13) . . . . ?
C1 C2 C3 Ti1 64.12(12) . . . . ?
C2 C3 C4 C5 -0.2(2) . . . . ?
Ti1 C3 C4 C5 -64.30(13) . . . . ?
C2 C3 C4 Ti1 64.06(13) . . . . ?
C3 C4 C5 C1 0.4(2) . . . . ?
Ti1 C4 C5 C1 -64.24(12) . . . . ?
C3 C4 C5 Ti1 64.65(13) . . . . ?
C2 C1 C5 C4 -0.4(2) . . . . ?
Ti1 C1 C5 C4 64.99(13) . . . . ?
C2 C1 C5 Ti1 -65.42(12) . . . . ?
C10 C6 C7 C8 1.0(2) . . . . ?
Ti1 C6 C7 C8 -64.54(13) . . . . ?
C10 C6 C7 Ti1 65.57(12) . . . . ?
C6 C7 C8 C9 -0.8(2) . . . . ?
Ti1 C7 C8 C9 -64.88(13) . . . . ?
C6 C7 C8 Ti1 64.05(12) . . . . ?
C7 C8 C9 C10 0.3(2) . . . . ?
Ti1 C8 C9 C10 -64.82(13) . . . . ?
C7 C8 C9 Ti1 65.13(13) . . . . ?
C8 C9 C10 C6 0.3(2) . . . . ?
Ti1 C9 C10 C6 -64.35(12) . . . . ?
C8 C9 C10 Ti1 64.68(14) . . . . ?
C7 C6 C10 C9 -0.8(2) . . . . ?
Ti1 C6 C10 C9 64.83(13) . . . . ?
C7 C6 C10 Ti1 -65.66(12) . . . . ?
C21 P1 C11 C15 66.24(17) . . . . ?
Ti1 P1 C11 C15 -52.07(17) . . . . ?
C21 P1 C11 C12 -110.44(14) . . . . ?
Ti1 P1 C11 C12 131.25(12) . . . . ?
C21 P1 C11 Fe1 161.51(11) . . . . ?
Ti1 P1 C11 Fe1 43.20(13) . . . . ?
C15 C11 C12 C13 0.54(18) . . . . ?
P1 C11 C12 C13 177.94(12) . . . . ?
Fe1 C11 C12 C13 -58.60(12) . . . . ?
C15 C11 C12 Fe1 59.14(11) . . . . ?
P1 C11 C12 Fe1 -123.46(12) . . . . ?
C11 C12 C13 C14 -0.57(19) . . . . ?
Fe1 C12 C13 C14 -59.67(12) . . . . ?
C11 C12 C13 Fe1 59.10(12) . . . . ?
C12 C13 C14 C15 0.4(2) . . . . ?
Fe1 C13 C14 C15 -59.20(12) . . . . ?
C12 C13 C14 Fe1 59.56(12) . . . . ?
C13 C14 C15 C11 0.0(2) . . . . ?
Fe1 C14 C15 C11 -59.06(12) . . . . ?
C13 C14 C15 Fe1 59.04(12) . . . . ?
C12 C11 C15 C14 -0.32(19) . . . . ?
P1 C11 C15 C14 -177.41(13) . . . . ?
Fe1 C11 C15 C14 58.75(12) . . . . ?
C12 C11 C15 Fe1 -59.07(11) . . . . ?
P1 C11 C15 Fe1 123.84(14) . . . . ?
C27 P2 C16 C20 -89.65(16) . . . . ?
Ti1 P2 C16 C20 46.22(17) . . . . ?
C27 P2 C16 C17 93.87(15) . . . . ?
Ti1 P2 C16 C17 -130.26(12) . . . . ?
C27 P2 C16 Fe1 -179.52(10) . . . . ?
Ti1 P2 C16 Fe1 -43.65(12) . . . . ?
C20 C16 C17 C18 -0.66(18) . . . . ?
P2 C16 C17 C18 176.45(12) . . . . ?
Fe1 C16 C17 C18 59.67(11) . . . . ?
C20 C16 C17 Fe1 -60.33(11) . . . . ?
P2 C16 C17 Fe1 116.78(12) . . . . ?
C16 C17 C18 C19 0.28(19) . . . . ?
Fe1 C17 C18 C19 59.15(12) . . . . ?
C16 C17 C18 Fe1 -58.87(11) . . . . ?
C17 C18 C19 C20 0.2(2) . . . . ?
Fe1 C18 C19 C20 58.70(12) . . . . ?
C17 C18 C19 Fe1 -58.49(12) . . . . ?
C18 C19 C20 C16 -0.63(19) . . . . ?
Fe1 C19 C20 C16 58.16(11) . . . . ?
C18 C19 C20 Fe1 -58.80(12) . . . . ?
C17 C16 C20 C19 0.79(18) . . . . ?
P2 C16 C20 C19 -176.19(12) . . . . ?
Fe1 C16 C20 C19 -59.02(12) . . . . ?
C17 C16 C20 Fe1 59.81(11) . . . . ?
P2 C16 C20 Fe1 -117.17(13) . . . . ?
C11 P1 C21 C22 -149.83(15) . . . . ?
Ti1 P1 C21 C22 -26.04(16) . . . . ?
C11 P1 C21 C26 34.49(17) . . . . ?
Ti1 P1 C21 C26 158.28(15) . . . . ?
C26 C21 C22 C23 1.3(3) . . . . ?
P1 C21 C22 C23 -174.55(15) . . . . ?
C21 C22 C23 C24 -0.6(3) . . . . ?
C22 C23 C24 C25 -0.2(3) . . . . ?
C23 C24 C25 C26 0.2(4) . . . . ?
C24 C25 C26 C21 0.6(4) . . . . ?
C22 C21 C26 C25 -1.3(3) . . . . ?
P1 C21 C26 C25 174.59(18) . . . . ?
C16 P2 C27 C28 52.72(16) . . . . ?
Ti1 P2 C27 C28 -87.75(14) . . . . ?
C16 P2 C27 C32 -129.92(15) . . . . ?
Ti1 P2 C27 C32 89.61(15) . . . . ?
C32 C27 C28 C29 -0.2(3) . . . . ?
P2 C27 C28 C29 177.19(14) . . . . ?
C27 C28 C29 C30 -1.4(3) . . . . ?
C28 C29 C30 C31 1.9(3) . . . . ?
C29 C30 C31 C32 -0.8(3) . . . . ?
C30 C31 C32 C27 -0.7(3) . . . . ?
C28 C27 C32 C31 1.2(3) . . . . ?
P2 C27 C32 C31 -176.15(15) . . . . ?
 
_refine_diff_density_max    3.502
_refine_diff_density_min   -0.729
_refine_diff_density_rms    0.104

_shelx_res_file
;
TITL Ti(C5H5)2(Fe(C5H4P(C6H5))(C5H4PH(C6H5)) in P-1
    kesc232_1.res
    created by SHELXL-2019/3 at 16:17:51 on 17-Nov-2023
CELL 0.71073 9.7842 10.9775 13.5173 107.556 92.61 110.933
ZERR 2 0.0006 0.0006 0.0008 0.002 0.002 0.002
LATT 1
SFAC C H P Ti Fe
UNIT 64 58 4 2 2

L.S. 10
PLAN  50
SIZE 0.1 0.08 0.05
TEMP -173
CONF
BOND $H
fmap 2
acta
SHEL 20 0.62
REM <olex2.extras>
REM <HklSrc "%.\\kesc232_1.hkl">
REM </olex2.extras>

WGHT    0.045000    1.800000
FVAR       0.18277
FE1   5    0.653658    0.364599    0.261547    11.00000    0.01093    0.01094 =
         0.01535    0.00358   -0.00021    0.00318
TI1   4    0.383969    0.634565    0.253058    11.00000    0.01238    0.01238 =
         0.01320    0.00476    0.00222    0.00477
P1    3    0.654738    0.667200    0.220168    11.00000    0.01272    0.01178 =
         0.01405    0.00407    0.00207    0.00305
P2    3    0.348382    0.380543    0.149141    11.00000    0.01174    0.01188 =
         0.01320    0.00454    0.00065    0.00289
H2    2    0.398736    0.372323    0.058771    11.00000    0.02195
C1    1    0.433052    0.587961    0.407661    11.00000    0.02276    0.02005 =
         0.01352    0.00647    0.00460    0.00854
AFIX  43
H1    2    0.485069    0.529365    0.406716    11.00000   -1.20000
AFIX   0
C2    1    0.276605    0.544561    0.383501    11.00000    0.01932    0.01979 =
         0.01709    0.00684    0.00584    0.00233
AFIX  43
H2A   2    0.205650    0.451920    0.363855    11.00000   -1.20000
AFIX   0
C3    1    0.245101    0.662543    0.393729    11.00000    0.01760    0.02688 =
         0.02074    0.00717    0.00776    0.00928
AFIX  43
H3    2    0.149145    0.663723    0.382194    11.00000   -1.20000
AFIX   0
C4    1    0.382246    0.780030    0.424418    11.00000    0.02544    0.01881 =
         0.01806    0.00318    0.00626    0.00969
AFIX  43
H4    2    0.393771    0.873332    0.436702    11.00000   -1.20000
AFIX   0
C5    1    0.498075    0.733950    0.433433    11.00000    0.01719    0.02028 =
         0.01385    0.00317    0.00208    0.00367
AFIX  43
H5    2    0.601164    0.790593    0.453226    11.00000   -1.20000
AFIX   0
C6    1    0.339644    0.619971    0.074313    11.00000    0.02019    0.02227 =
         0.01593    0.00769   -0.00010    0.00892
AFIX  43
H6    2    0.369081    0.559167    0.021801    11.00000   -1.20000
AFIX   0
C7    1    0.427586    0.760984    0.132922    11.00000    0.01912    0.02270 =
         0.02254    0.01403    0.00020    0.00506
AFIX  43
H7    2    0.525890    0.811704    0.125798    11.00000   -1.20000
AFIX   0
C8    1    0.344147    0.812493    0.203218    11.00000    0.02865    0.01550 =
         0.02543    0.00772   -0.00017    0.00919
AFIX  43
H8    2    0.376288    0.903834    0.252690    11.00000   -1.20000
AFIX   0
C9    1    0.203465    0.704169    0.187364    11.00000    0.02142    0.02482 =
         0.02958    0.01187    0.00522    0.01440
AFIX  43
H9    2    0.124725    0.710766    0.224399    11.00000   -1.20000
AFIX   0
C10   1    0.199536    0.585778    0.108140    11.00000    0.01666    0.01849 =
         0.02448    0.00857   -0.00275    0.00640
AFIX  43
H10   2    0.118120    0.498487    0.081767    11.00000   -1.20000
AFIX   0
C11   1    0.743391    0.569231    0.269344    11.00000    0.01235    0.01136 =
         0.01688    0.00326    0.00141    0.00264
C12   1    0.816662    0.489798    0.205090    11.00000    0.01195    0.01611 =
         0.01949    0.00478    0.00215    0.00351
AFIX  43
H12   2    0.823084    0.478572    0.133192    11.00000   -1.20000
AFIX   0
C13   1    0.878390    0.430354    0.267110    11.00000    0.01213    0.01667 =
         0.02562    0.00453   -0.00119    0.00457
AFIX  43
H13   2    0.931668    0.372720    0.243590    11.00000   -1.20000
AFIX   0
C14   1    0.845212    0.473531    0.370508    11.00000    0.01668    0.01761 =
         0.02189    0.00642   -0.00281    0.00393
AFIX  43
H14   2    0.873055    0.450044    0.428267    11.00000   -1.20000
AFIX   0
C15   1    0.762996    0.558064    0.372041    11.00000    0.01576    0.01531 =
         0.01539    0.00301   -0.00183    0.00374
AFIX  43
H15   2    0.726864    0.600334    0.431398    11.00000   -1.20000
AFIX   0
C16   1    0.436096    0.283429    0.194009    11.00000    0.01107    0.01215 =
         0.01456    0.00430    0.00033    0.00260
C17   1    0.515642    0.208157    0.132120    11.00000    0.01513    0.01366 =
         0.01632    0.00295    0.00090    0.00394
AFIX  43
H17   2    0.525561    0.197823    0.060784    11.00000   -1.20000
AFIX   0
C18   1    0.576433    0.152294    0.196378    11.00000    0.01618    0.01222 =
         0.02231    0.00493    0.00139    0.00494
AFIX  43
H18   2    0.634325    0.098518    0.175344    11.00000   -1.20000
AFIX   0
C19   1    0.535992    0.190465    0.297477    11.00000    0.01847    0.01556 =
         0.02112    0.00822    0.00018    0.00563
AFIX  43
H19   2    0.562448    0.166870    0.355556    11.00000   -1.20000
AFIX   0
C20   1    0.448614    0.270510    0.296622    11.00000    0.01508    0.01550 =
         0.01712    0.00716    0.00245    0.00468
AFIX  43
H20   2    0.406191    0.308556    0.353804    11.00000   -1.20000
AFIX   0
C21   1    0.786220    0.843897    0.298515    11.00000    0.01506    0.01224 =
         0.01503    0.00397    0.00266    0.00281
C22   1    0.742686    0.956803    0.330543    11.00000    0.01796    0.01360 =
         0.02220    0.00557    0.00251    0.00428
AFIX  43
H22   2    0.640556    0.940883    0.316716    11.00000   -1.20000
AFIX   0
C23   1    0.846206    1.091845    0.382230    11.00000    0.02721    0.01286 =
         0.02352    0.00379    0.00323    0.00521
AFIX  43
H23   2    0.813767    1.166329    0.402445    11.00000   -1.20000
AFIX   0
C24   1    0.996000    1.118317    0.404358    11.00000    0.02531    0.01493 =
         0.02604    0.00354   -0.00200   -0.00082
AFIX  43
H24   2    1.066232    1.210349    0.439314    11.00000   -1.20000
AFIX   0
C25   1    1.041846    1.008385    0.374687    11.00000    0.01789    0.01903 =
         0.04118    0.00540   -0.00162   -0.00005
AFIX  43
H25   2    1.144079    1.025208    0.389616    11.00000   -1.20000
AFIX   0
C26   1    0.938529    0.873421    0.323084    11.00000    0.01507    0.01636 =
         0.03835    0.00479    0.00408    0.00309
AFIX  43
H26   2    0.971854    0.799461    0.304015    11.00000   -1.20000
AFIX   0
C27   1    0.156978    0.257248    0.098038    11.00000    0.01302    0.01276 =
         0.01645    0.00393   -0.00065    0.00410
C28   1    0.076225    0.187735    0.160892    11.00000    0.01408    0.01659 =
         0.02060    0.00433    0.00273    0.00286
AFIX  43
H28   2    0.122615    0.201746    0.228940    11.00000   -1.20000
AFIX   0
C29   1   -0.072034    0.097952    0.124239    11.00000    0.01475    0.01868 =
         0.03013    0.00365    0.00706    0.00264
AFIX  43
H29   2   -0.125968    0.049332    0.166632    11.00000   -1.20000
AFIX   0
C30   1   -0.140997    0.079523    0.025718    11.00000    0.01154    0.01954 =
         0.03673    0.00065   -0.00170    0.00415
AFIX  43
H30   2   -0.242933    0.020413    0.001554    11.00000   -1.20000
AFIX   0
C31   1   -0.060941    0.147506   -0.037493    11.00000    0.02057    0.02156 =
         0.02958    0.00382   -0.00864    0.00741
AFIX  43
H31   2   -0.108243    0.133623   -0.105226    11.00000   -1.20000
AFIX   0
C32   1    0.088112    0.235889   -0.002488    11.00000    0.02040    0.01746 =
         0.02129    0.00601   -0.00429    0.00470
AFIX  43
H32   2    0.142664    0.281324   -0.046366    11.00000   -1.20000
AFIX   0
HKLF 4


REM  Ti(C5H5)2(Fe(C5H4P(C6H5))(C5H4PH(C6H5)) in P-1
REM wR2 = 0.1176, GooF = S = 1.122, Restrained GooF = 1.122 for all data
REM R1 = 0.0485 for 9875 Fo > 4sig(Fo) and 0.0571 for all 11183 data
REM 329 parameters refined using 0 restraints

END

WGHT      0.0456      1.8139

REM Highest difference peak  3.502,  deepest hole -0.729,  1-sigma level  0.104
Q1    1   0.6580  0.3615  0.2074  11.00000  0.05    3.50
Q2    1   0.4427  0.6903  0.2656  11.00000  0.05    1.59
Q3    1   0.6718  0.6951  0.3589  11.00000  0.05    1.43
Q4    1   0.3371  0.4162  0.2423  11.00000  0.05    1.35
Q5    1   0.3735  0.6476  0.3020  11.00000  0.05    1.19
Q6    1   0.9149  1.0985  0.3931  11.00000  0.05    0.73
Q7    1   0.7659  0.5721  0.3201  11.00000  0.05    0.67
Q8    1   0.6005  0.3787  0.2978  11.00000  0.05    0.67
Q9    1   0.3924  0.8005  0.1638  11.00000  0.05    0.66
Q10   1   0.7894  0.4988  0.3702  11.00000  0.05    0.65
Q11   1   0.5503  0.1752  0.1570  11.00000  0.05    0.65
Q12   1   0.5943  0.3148  0.2501  11.00000  0.05    0.65
Q13   1   0.8780  0.4459  0.2124  11.00000  0.05    0.64
Q14   1   0.8468  0.4222  0.3099  11.00000  0.05    0.63
Q15   1   0.3011  0.6379  0.1087  11.00000  0.05    0.61
Q16   1   0.8014  0.5498  0.2204  11.00000  0.05    0.61
Q17   1   0.5567  0.1723  0.2478  11.00000  0.05    0.59
Q18   1  -0.1019  0.0945  0.0767  11.00000  0.05    0.58
Q19   1   0.7075  0.4162  0.2781  11.00000  0.05    0.57
Q20   1   1.0561  1.0928  0.3966  11.00000  0.05    0.56
Q21   1   0.7997  1.0243  0.3639  11.00000  0.05    0.55
Q22   1   0.9931  0.9421  0.3455  11.00000  0.05    0.54
Q23   1   0.6199  0.6864  0.2604  11.00000  0.05    0.53
Q24   1   0.4358  0.2727  0.2490  11.00000  0.05    0.51
Q25   1   0.2639  0.6093  0.3961  11.00000  0.05    0.50
Q26   1   0.3063  0.7077  0.3976  11.00000  0.05    0.49
Q27   1   0.7576  0.8975  0.3192  11.00000  0.05    0.48
Q28   1   0.5041  0.2334  0.2968  11.00000  0.05    0.47
Q29   1  -0.0017  0.1445  0.1424  11.00000  0.05    0.47
Q30   1   0.0116  0.1903 -0.0205  11.00000  0.05    0.47
Q31   1   0.4743  0.6643  0.4243  11.00000  0.05    0.46
Q32   1   0.4784  0.2521  0.1621  11.00000  0.05    0.45
Q33   1   0.1370  0.2702  0.1570  11.00000  0.05    0.45
Q34   1   0.3567  0.5583  0.4060  11.00000  0.05    0.45
Q35   1   0.4571  0.7782  0.4447  11.00000  0.05    0.45
Q36   1   0.1266  0.2619  0.0602  11.00000  0.05    0.44
Q37   1   0.3562  0.3716  0.0929  11.00000  0.05    0.44
Q38   1   0.8652  0.8580  0.3179  11.00000  0.05    0.44
Q39   1   0.4790  0.6267  0.2277  11.00000  0.05    0.43
Q40   1   0.2008  0.6389  0.1483  11.00000  0.05    0.42
Q41   1   0.1931  0.7193  0.2449  11.00000  0.05    0.42
Q42   1   0.6494  0.6605  0.1578  11.00000  0.05    0.41
Q43   1   0.7297  0.4360  0.2421  11.00000  0.05    0.40
Q44   1   0.6964  0.6111  0.2629  11.00000  0.05    0.40
Q45   1  -0.0943  0.1148 -0.0043  11.00000  0.05    0.39
Q46   1   0.4157  0.3480  0.1686  11.00000  0.05    0.39
Q47   1   0.2673  0.3158  0.1182  11.00000  0.05    0.38
Q48   1   0.7278  0.7673  0.2758  11.00000  0.05    0.38
Q49   1   0.8202  0.8582  0.3661  11.00000  0.05    0.38
Q50   1   0.1080  0.2047  0.1193  11.00000  0.05    0.38
;
_shelx_res_checksum   83586

_shelx_hkl_file
;
  -1   0   0  236.49    9.48
  -1   0   0  236.00    9.49
  -1   0   0  237.05    9.49
  -1   0   0  235.77    9.49
  -1   0   0  248.33    9.47
  -1   0   0  238.55    9.48
  -1   0   0  238.38    9.47
  -1   0   0  236.00    9.47
  -1   0   0  235.01    9.49
  -1   0   0  235.91    9.47
  -1   0   0  245.04    9.48
  -1   0   0  239.44    9.47
   1   0   0  235.53    9.49
   1   0   0  245.02    9.48
   1   0   0  230.30    9.48
   1   0   0  243.00    9.47
   1   0   0  241.84    9.49
   1   0   0  245.11    9.49
   1   0   0  244.00    9.48
   1   0   0  240.29    9.47
   1   0   0  233.26    9.49
   1   0   0  235.38    9.47
   1   0   0  243.58    9.49
   1   0   0  239.95    9.47
  -2   0   0    8.63    0.51
  -2   0   0    8.93    0.51
  -2   0   0    8.66    0.49
  -2   0   0    8.99    0.44
  -2   0   0    8.78    0.46
  -2   0   0    8.76    0.49
  -2   0   0    9.21    0.49
  -2   0   0    9.63    0.48
  -2   0   0    8.98    0.49
  -2   0   0    8.56    0.44
  -2   0   0    9.27    0.48
  -2   0   0    8.58    0.44
   2   0   0    8.89    0.44
   2   0   0    9.14    0.51
   2   0   0    8.46    0.51
   2   0   0    9.01    0.47
   2   0   0    9.08    0.47
   2   0   0    9.13    0.49
   2   0   0    8.78    0.46
   2   0   0    8.82    0.49
   2   0   0    8.91    0.49
   2   0   0    8.49    0.44
   2   0   0    8.80    0.49
  -3   0   0   72.83    3.10
  -3   0   0   73.56    3.08
  -3   0   0   74.80    3.02
  -3   0   0   72.74    3.08
  -3   0   0   75.86    3.07
  -3   0   0   75.29    3.09
  -3   0   0   69.94    3.08
  -3   0   0   80.82    3.07
  -3   0   0   74.98    3.03
  -3   0   0   72.24    3.01
   3   0   0   74.38    3.08
   3   0   0   72.99    3.04
   3   0   0   74.82    3.11
   3   0   0   72.19    3.04
   3   0   0   71.45    3.05
   3   0   0   68.85    3.13
   3   0   0   76.01    3.06
   3   0   0   73.14    3.09
   3   0   0   77.12    3.10
   3   0   0   73.86    3.07
  -4   0   0  254.20    9.91
  -4   0   0  244.20    9.96
  -4   0   0  241.97   10.05
  -4   0   0  247.61    9.87
  -4   0   0  241.53    9.94
  -4   0   0  233.93    9.86
  -4   0   0  246.60    9.88
  -4   0   0  240.70    9.96
  -4   0   0  258.08    9.94
  -4   0   0  246.41    9.95
  -4   0   0  246.80    9.96
   4   0   0  251.94    9.95
   4   0   0  239.79    9.92
   4   0   0  248.15    9.96
   4   0   0  248.33    9.90
   4   0   0  251.23    9.99
   4   0   0  241.30    9.89
   4   0   0  257.09    9.98
   4   0   0  247.82    9.94
   4   0   0  246.12    9.95
   4   0   0  248.23    9.92
  -5   0   0   15.96    0.82
  -5   0   0   17.21    0.93
  -5   0   0   15.85    0.91
  -5   0   0   15.78    0.89
  -5   0   0   15.74    0.91
  -5   0   0   16.91    0.97
  -5   0   0   16.06    0.90
  -5   0   0   15.10    0.86
  -5   0   0   16.68    0.85
  -5   0   0   14.61    0.80
   5   0   0   15.53    0.86
   5   0   0   16.43    0.84
   5   0   0   16.24    0.85
   5   0   0   15.95    0.92
   5   0   0   15.86    0.96
   5   0   0   15.12    0.92
   5   0   0   15.33    0.86
   5   0   0   15.42    0.91
   5   0   0   16.36    0.89
   5   0   0   16.44    0.93
  -6   0   0   30.65    1.44
  -6   0   0   27.73    1.46
  -6   0   0   29.09    1.50
  -6   0   0   31.68    1.41
  -6   0   0   28.41    1.47
  -6   0   0   29.51    1.51
  -6   0   0   30.98    1.55
  -6   0   0   32.97    1.50
  -6   0   0   27.68    1.48
  -6   0   0   29.38    1.37
   6   0   0   28.72    1.43
   6   0   0   30.16    1.53
   6   0   0   28.57    1.44
   6   0   0   31.57    1.52
   6   0   0   28.84    1.51
   6   0   0   27.53    1.38
   6   0   0   27.12    1.40
   6   0   0   28.47    1.48
   6   0   0   30.11    1.55
   6   0   0   29.21    1.47
  -7   0   0  105.49    4.41
  -7   0   0  108.50    4.46
  -7   0   0  109.44    4.64
  -7   0   0  108.57    4.60
  -7   0   0  111.61    4.57
  -7   0   0  108.28    4.49
  -7   0   0  108.84    4.61
  -7   0   0   96.70    4.39
   7   0   0  110.18    4.62
   7   0   0  112.17    4.68
   7   0   0  106.71    4.61
   7   0   0   96.08    4.44
   7   0   0  100.76    4.45
   7   0   0   99.87    4.53
   7   0   0  107.03    4.58
  -8   0   0    8.38    0.86
  -8   0   0    7.98    0.61
  -8   0   0    8.07    0.69
  -8   0   0    8.86    0.72
  -8   0   0    9.54    1.03
  -8   0   0    9.08    0.66
  -8   0   0    9.15    0.87
  -8   0   0    9.64    0.84
   8   0   0    8.44    0.82
   8   0   0    9.73    1.03
   8   0   0    8.54    0.86
   8   0   0    7.46    0.80
   8   0   0    7.90    0.84
  -9   0   0    7.57    0.86
  -9   0   0    8.48    0.73
  -9   0   0    8.10    0.82
  -9   0   0    8.07    0.92
  -9   0   0    6.88    0.60
  -9   0   0    7.87    0.85
  -9   0   0    7.81    0.65
  -9   0   0    7.14    0.70
   9   0   0    8.51    0.90
   9   0   0    8.00    0.94
   9   0   0    9.18    0.88
   9   0   0    7.74    0.94
   9   0   0    6.23    0.84
 -10   0   0   61.49    3.08
 -10   0   0   57.09    2.71
 -10   0   0   60.28    3.06
 -10   0   0   62.65    3.00
 -10   0   0   58.60    3.01
 -10   0   0   61.79    2.85
 -10   0   0   62.05    2.88
  10   0   0   64.46    3.06
  10   0   0   60.41    3.07
  10   0   0   62.48    3.13
  10   0   0   62.68    3.08
 -11   0   0    8.14    0.82
 -11   0   0    6.16    0.94
 -11   0   0    5.93    0.65
 -11   0   0    6.29    0.90
 -11   0   0    6.38    0.81
  11   0   0    6.66    1.09
  11   0   0    7.50    1.06
  11   0   0    6.82    0.83
  11   0   0    7.17    1.03
  11   0   0    8.46    0.96
 -12   0   0    7.59    0.90
 -12   0   0    9.18    1.36
 -12   0   0    6.45    1.03
 -12   0   0    8.16    0.87
  12   0   0    9.21    1.04
  12   0   0    7.74    1.20
  12   0   0    7.50    0.94
  12   0   0    8.79    1.69
  12   0   0   10.60    1.24
  12   0   0    8.75    0.99
 -13   0   0    6.76    0.95
 -13   0   0    6.38    1.04
 -13   0   0    7.79    1.00
  13   0   0   10.58    1.85
  13   0   0    8.28    1.26
  13   0   0    8.93    1.20
  13   0   0    8.18    1.14
  13   0   0    9.68    1.35
  13   0   0    8.41    1.14
 -14   0   0    7.79    1.06
 -14   0   0    6.54    0.91
 -14   0   0    6.95    1.10
 -14   0   0    7.42    0.99
  14   0   0    9.14    1.37
  14   0   0    6.62    1.04
  14   0   0   11.25    1.50
  14   0   0    7.01    1.09
  14   0   0    8.52    1.21
  14   0   0    6.89    0.92
  14  -1   0    0.40    0.58
  14  -1   0    1.22    0.79
  14  -1   0    0.73    0.86
  14  -1   0    0.29    0.68
  14  -1   0    0.65    0.54
  14  -1   0    0.11    0.56
 -14   1   0    0.66    0.53
 -14   1   0    0.04    0.65
 -14   1   0    1.02    0.60
 -14   1   0    1.64    0.58
  13  -1   0    6.80    1.08
  13  -1   0    6.71    1.03
  13  -1   0    6.64    1.16
  13  -1   0    9.13    1.35
  13  -1   0    6.48    1.00
  13  -1   0   11.44    1.77
 -13   1   0    5.04    0.88
 -13   1   0    6.60    1.17
 -13   1   0    8.73    1.06
 -13   1   0    8.48    0.86
  12  -1   0    1.73    0.72
  12  -1   0   -0.34    0.48
  12  -1   0    0.89    0.43
  12  -1   0    0.22    0.49
  12  -1   0   -0.37    0.88
  12  -1   0   -0.23    0.46
 -12   1   0    0.42    0.41
 -12   1   0   -0.27    0.44
 -12   1   0    0.74    0.68
 -12   1   0    0.04    0.41
 -12   1   0    0.58    0.59
 -12   1   0   -0.42    0.43
  11  -1   0   28.48    1.78
  11  -1   0   29.00    1.80
  11  -1   0   28.49    1.68
  11  -1   0   27.79    1.60
  11  -1   0   27.61    1.80
  11  -1   0   29.90    1.89
 -11   1   0   27.36    1.83
 -11   1   0   28.53    1.76
 -11   1   0   25.92    1.78
 -11   1   0   29.26    1.79
 -11   1   0   28.55    1.51
 -11   1   0   29.28    1.57
 -11   1   0   26.20    1.56
  10  -1   0   17.10    1.14
  10  -1   0   16.66    1.25
  10  -1   0   15.96    1.35
  10  -1   0   17.33    1.26
  10  -1   0   17.26    1.31
 -10   1   0   17.28    1.26
 -10   1   0   17.08    1.10
 -10   1   0   16.39    1.07
 -10   1   0   17.81    1.31
 -10   1   0   17.92    1.33
 -10   1   0   17.95    1.12
 -10   1   0   18.37    1.33
   9  -1   0   18.12    1.28
   9  -1   0   16.48    1.22
   9  -1   0   16.41    1.39
   9  -1   0   16.08    1.16
   9  -1   0   16.13    1.05
  -9   1   0   16.88    1.03
  -9   1   0   17.00    1.21
  -9   1   0   14.50    0.92
  -9   1   0   17.47    1.25
  -9   1   0   17.03    1.24
  -9   1   0   18.00    1.03
  -9   1   0   16.51    1.03
  -9   1   0   18.08    1.20
   8  -1   0   20.31    1.26
   8  -1   0   16.93    1.30
   8  -1   0   18.69    1.14
   8  -1   0   17.43    1.03
   8  -1   0   18.84    1.28
   8  -1   0   21.00    1.42
   8  -1   0   19.30    1.10
  -8   1   0   19.50    1.26
  -8   1   0   19.41    1.26
  -8   1   0   20.47    1.09
  -8   1   0   18.27    1.07
  -8   1   0   19.23    1.71
  -8   1   0   20.24    1.24
  -8   1   0   17.52    1.00
  -8   1   0   19.65    1.08
   7  -1   0   49.69    2.34
   7  -1   0   49.39    2.48
   7  -1   0   45.07    2.19
   7  -1   0   52.34    2.43
   7  -1   0   47.28    2.30
   7  -1   0   54.03    2.39
   7  -1   0   49.69    2.37
   7  -1   0   46.61    2.22
  -7   1   0   49.97    2.20
  -7   1   0   52.82    2.24
  -7   1   0   47.54    2.32
  -7   1   0   51.03    2.23
  -7   1   0   51.55    2.34
  -7   1   0   50.87    2.37
  -7   1   0   51.35    2.41
  -7   1   0   46.06    2.17
   6  -1   0   78.42    3.48
   6  -1   0   84.46    3.58
   6  -1   0   84.84    3.59
   6  -1   0   85.89    3.56
   6  -1   0   80.04    3.55
   6  -1   0   80.60    3.53
   6  -1   0   75.34    3.49
   6  -1   0   86.86    3.63
   6  -1   0   77.67    3.43
  -6   1   0   79.84    3.54
  -6   1   0   90.33    3.57
  -6   1   0   86.28    3.46
  -6   1   0   84.74    3.43
  -6   1   0   83.97    3.47
  -6   1   0   76.97    3.52
  -6   1   0   82.49    3.61
  -6   1   0   77.44    3.54
  -6   1   0   79.73    3.42
  -6   1   0   84.85    3.59
  -6   1   0   77.32    3.55
   5  -1   0    1.14    0.32
   5  -1   0    0.85    0.23
   5  -1   0    1.44    0.27
   5  -1   0    0.62    0.27
   5  -1   0    1.64    0.37
   5  -1   0    1.29    0.32
   5  -1   0    0.76    0.32
   5  -1   0    0.59    0.27
   5  -1   0    1.29    0.27
   5  -1   0    1.09    0.23
  -5   1   0    0.93    0.28
  -5   1   0    0.80    0.19
  -5   1   0    0.55    0.29
  -5   1   0    1.39    0.26
  -5   1   0    0.96    0.38
  -5   1   0    1.20    0.28
  -5   1   0    0.65    0.21
  -5   1   0    1.25    0.29
  -5   1   0    1.05    0.29
  -5   1   0    1.11    0.34
  -5   1   0    1.25    0.24
  -5   1   0    1.13    0.26
   4  -1   0  181.36    7.46
   4  -1   0  180.08    7.44
   4  -1   0  182.82    7.41
   4  -1   0  185.12    7.46
   4  -1   0  178.66    7.36
   4  -1   0  183.51    7.43
   4  -1   0  188.96    7.47
   4  -1   0  188.27    7.45
   4  -1   0  180.23    7.31
   4  -1   0  187.40    7.49
   4  -1   0  184.19    7.40
  -4   1   0  187.18    7.44
  -4   1   0  188.16    7.37
  -4   1   0  184.56    7.46
  -4   1   0  187.90    7.41
  -4   1   0  183.35    7.48
  -4   1   0  176.66    7.46
  -4   1   0  181.23    7.45
  -4   1   0  187.78    7.36
  -4   1   0  180.24    7.32
  -4   1   0  181.36    7.43
  -4   1   0  179.59    7.77
   3  -1   0  180.78    7.24
   3  -1   0  185.51    7.33
   3  -1   0  179.54    7.26
   3  -1   0  182.61    7.34
   3  -1   0  187.20    7.29
   3  -1   0  178.73    7.34
   3  -1   0  189.37    7.37
   3  -1   0  182.49    7.33
   3  -1   0  179.43    7.30
   3  -1   0  175.26    7.34
   3  -1   0  183.81    7.34
  -3   1   0  178.67    7.34
  -3   1   0  180.00    7.36
  -3   1   0  168.98    7.23
  -3   1   0  185.50    7.31
  -3   1   0  189.61    7.39
  -3   1   0  184.25    7.32
  -3   1   0  186.09    7.27
  -3   1   0  184.24    7.35
  -3   1   0  182.51    7.26
  -3   1   0  182.42    7.26
  -3   1   0  184.03    7.33
  -3   1   0  177.01    7.35
   2  -1   0  800.29   31.76
   2  -1   0  788.23   31.82
  -2   1   0  797.76   31.78
  -2   1   0  825.56   31.81
  -2   1   0  817.03   31.78
  -2   1   0  795.50   31.83
   1  -1   0   65.64    2.66
   1  -1   0   66.26    2.68
   1  -1   0   65.11    2.68
   1  -1   0   65.92    2.68
   1  -1   0   66.38    2.68
   1  -1   0   67.55    2.68
   1  -1   0   65.30    2.66
   1  -1   0   67.21    2.68
   1  -1   0   66.35    2.67
   1  -1   0   66.39    2.66
   1  -1   0   66.07    2.67
  -1   1   0   66.55    2.69
  -1   1   0   67.46    2.69
  -1   1   0   65.33    2.66
  -1   1   0   67.76    2.68
  -1   1   0   66.11    2.68
  -1   1   0   65.85    2.67
  -1   1   0   66.99    2.68
  -1   1   0   66.71    2.67
  -1   1   0   66.51    2.68
  -1   1   0   67.68    2.68
  -1   1   0   67.43    2.67
   0  -1   0  352.85   13.55
   0  -1   0  347.29   13.55
   0  -1   0  334.08   13.55
   0  -1   0  344.30   13.53
   0  -1   0  336.88   13.53
   0  -1   0  349.76   13.55
   0   1   0  343.59   13.55
   0   1   0  338.21   13.57
   0   1   0  340.20   13.55
   0   1   0  332.75   13.53
   0   1   0  344.53   13.54
   0   1   0  344.28   13.55
  -1  -1   0  703.61   27.53
   1   1   0  646.84   27.52
   1   1   0  708.23   27.52
   1   1   0  725.35   27.50
  -2  -1   0   22.25    1.07
  -2  -1   0   24.33    1.07
  -2  -1   0   23.58    1.04
  -2  -1   0   23.20    1.08
  -2  -1   0   22.70    1.07
  -2  -1   0   23.32    1.06
  -2  -1   0   25.67    1.14
  -2  -1   0   22.96    1.03
  -2  -1   0   23.60    1.07
  -2  -1   0   23.38    1.08
  -2  -1   0   23.29    1.05
  -2  -1   0   24.53    1.10
   2   1   0   24.08    1.10
   2   1   0   23.44    1.07
   2   1   0   22.95    1.03
   2   1   0   22.75    1.08
   2   1   0   23.71    1.14
   2   1   0   22.69    1.06
   2   1   0   25.62    1.11
   2   1   0   24.11    1.10
   2   1   0   26.27    1.11
   2   1   0   24.12    1.04
   2   1   0   23.41    1.06
  -3  -1   0    2.57    0.33
  -3  -1   0    2.58    0.33
  -3  -1   0    2.65    0.33
  -3  -1   0    2.38    0.35
  -3  -1   0    2.88    0.32
  -3  -1   0    2.39    0.34
  -3  -1   0    2.96    0.31
  -3  -1   0    2.32    0.31
  -3  -1   0    2.77    0.29
  -3  -1   0    2.49    0.32
  -3  -1   0    2.79    0.31
  -3  -1   0    2.92    0.31
   3   1   0    2.42    0.28
   3   1   0    2.96    0.35
   3   1   0    2.29    0.33
   3   1   0    2.57    0.33
   3   1   0    2.35    0.27
   3   1   0    3.19    0.34
   3   1   0    2.40    0.29
   3   1   0    2.23    0.31
   3   1   0    1.95    0.33
   3   1   0    2.51    0.28
   3   1   0    2.43    0.35
  -4  -1   0   30.73    1.41
  -4  -1   0   31.80    1.52
  -4  -1   0   30.62    1.49
  -4  -1   0   31.96    1.45
  -4  -1   0   30.98    1.50
  -4  -1   0   32.46    1.46
  -4  -1   0   32.78    1.48
  -4  -1   0   31.20    1.36
  -4  -1   0   32.24    1.50
  -4  -1   0   32.05    1.49
  -4  -1   0   33.48    1.49
   4   1   0   30.89    1.46
   4   1   0   31.48    1.42
   4   1   0   31.56    1.45
   4   1   0   32.18    1.53
   4   1   0   33.25    1.53
   4   1   0   30.93    1.47
   4   1   0   31.35    1.44
   4   1   0   31.08    1.51
   4   1   0   32.46    1.54
   4   1   0   31.84    1.50
  -5  -1   0   35.50    1.61
  -5  -1   0   37.19    1.70
  -5  -1   0   37.80    1.70
  -5  -1   0   36.93    1.66
  -5  -1   0   31.89    1.94
  -5  -1   0   34.59    1.57
  -5  -1   0   37.06    1.67
  -5  -1   0   36.89    1.75
  -5  -1   0   34.25    1.72
  -5  -1   0   36.49    1.72
   5   1   0   37.34    1.79
   5   1   0   38.50    1.76
   5   1   0   34.57    1.65
   5   1   0   36.25    1.72
   5   1   0   36.70    1.74
   5   1   0   38.17    1.71
   5   1   0   35.25    1.65
   5   1   0   34.72    1.67
   5   1   0   38.94    1.77
   5   1   0   34.31    1.68
  -6  -1   0    5.20    0.45
  -6  -1   0    5.89    0.54
  -6  -1   0    5.88    0.57
  -6  -1   0    6.12    0.63
  -6  -1   0    6.24    0.60
  -6  -1   0    7.17    0.66
  -6  -1   0    6.00    0.69
   6   1   0    6.99    0.62
   6   1   0    6.59    0.63
   6   1   0    6.58    0.54
   6   1   0    6.87    0.65
   6   1   0    6.49    0.66
   6   1   0    6.48    0.64
   6   1   0    5.46    0.54
   6   1   0    6.19    0.53
  -7  -1   0   10.71    0.77
  -7  -1   0   10.84    0.80
  -7  -1   0   10.35    0.83
  -7  -1   0    9.74    0.87
  -7  -1   0   10.74    0.84
  -7  -1   0   12.41    1.59
  -7  -1   0   10.09    0.67
   7   1   0   10.93    0.91
   7   1   0   10.24    0.80
   7   1   0   10.19    0.86
   7   1   0   10.13    0.71
   7   1   0   12.18    1.08
   7   1   0   11.07    0.88
   7   1   0   11.41    0.89
  -8  -1   0    5.63    0.77
  -8  -1   0    4.59    0.70
  -8  -1   0    4.25    0.44
  -8  -1   0    4.61    0.75
  -8  -1   0    5.21    0.78
  -8  -1   0    4.44    0.58
  -8  -1   0    4.30    0.60
  -8  -1   0    4.26    0.65
   8   1   0    4.59    0.73
   8   1   0    4.64    0.69
   8   1   0    4.83    0.73
   8   1   0    4.37    0.70
   8   1   0    5.67    0.87
   8   1   0    5.56    0.78
  -9  -1   0    3.37    0.66
  -9  -1   0    4.10    0.72
  -9  -1   0    3.72    0.59
  -9  -1   0    2.35    0.42
  -9  -1   0    2.59    0.53
  -9  -1   0    4.42    0.75
  -9  -1   0    3.97    0.68
   9   1   0    3.70    0.70
   9   1   0    3.64    0.71
   9   1   0    2.85    0.57
   9   1   0    4.07    0.78
   9   1   0    2.98    0.67
 -10  -1   0    2.10    0.65
 -10  -1   0    2.25    0.54
 -10  -1   0    1.91    0.55
 -10  -1   0    2.34    0.62
 -10  -1   0    1.92    0.47
 -10  -1   0    2.26    0.64
  10   1   0    2.73    0.73
  10   1   0    2.99    0.67
  10   1   0    2.09    0.60
  10   1   0    2.17    0.66
 -11  -1   0    0.23    0.56
 -11  -1   0    0.73    0.41
 -11  -1   0    0.01    0.53
 -11  -1   0    0.26    0.38
 -11  -1   0   -0.08    0.35
  11   1   0   -0.09    0.47
  11   1   0   -0.58    0.51
  11   1   0    0.47    0.50
 -12  -1   0    3.96    0.91
 -12  -1   0    3.61    0.73
 -12  -1   0    1.77    0.61
 -12  -1   0    3.70    0.82
  12   1   0    5.12    0.82
  12   1   0    5.33    1.06
  12   1   0    3.75    0.86
 -13  -1   0    8.37    1.04
 -13  -1   0   10.27    1.09
 -13  -1   0    6.47    0.97
 -13  -1   0    8.57    1.20
  13   1   0    7.29    1.14
  13   1   0    6.59    0.89
  13   1   0    8.26    1.26
  13   1   0    8.96    1.36
  13   1   0   10.92    1.38
  13   1   0    8.02    1.12
 -14  -1   0   -0.61    0.58
 -14  -1   0   -0.68    0.47
 -14  -1   0   -0.04    0.57
 -14  -1   0   -0.23    0.54
  14   1   0   -1.03    0.85
  14   1   0    0.50    0.67
  14   1   0   -0.16    0.81
  14   1   0   -1.02    1.00
  14   1   0    2.16    0.88
  15  -2   0    0.89    1.24
  15  -2   0    2.72    0.66
  15  -2   0    2.66    0.87
  15  -2   0    2.69    0.97
  15  -2   0    0.71    0.58
  15  -2   0    1.24    0.82
 -15   2   0    0.46    0.63
 -15   2   0    0.69    0.66
 -15   2   0    1.60    0.80
 -15   2   0    1.37    1.29
  14  -2   0    1.28    0.71
  14  -2   0    2.73    0.84
  14  -2   0    2.12    0.55
  14  -2   0    0.65    0.57
  14  -2   0    3.38    0.87
 -14   2   0    1.92    0.68
 -14   2   0    1.02    0.80
 -14   2   0    2.22    0.58
 -14   2   0    1.37    0.60
  13  -2   0    0.93    0.64
  13  -2   0    0.77    0.52
  13  -2   0    1.60    0.65
  13  -2   0    0.45    0.48
  13  -2   0    0.33    0.50
 -13   2   0    0.10    0.55
 -13   2   0    0.36    0.46
 -13   2   0    0.33    0.68
 -13   2   0    0.64    0.48
 -13   2   0    0.29    0.55
 -13   2   0   -0.23    0.60
  12  -2   0    0.78    0.42
  12  -2   0    2.27    0.78
  12  -2   0    1.56    0.57
  12  -2   0    2.84    0.83
  12  -2   0    1.15    0.57
 -12   2   0    2.15    0.53
 -12   2   0    1.57    0.70
 -12   2   0    1.36    0.61
 -12   2   0    0.98    0.72
 -12   2   0    1.68    0.48
 -12   2   0    1.24    0.47
 -12   2   0    1.93    0.67
  11  -2   0    6.42    0.98
  11  -2   0    7.53    0.92
  11  -2   0    6.51    0.73
  11  -2   0    7.45    1.03
  11  -2   0    7.61    1.09
  11  -2   0    7.69    0.96
 -11   2   0    6.57    1.07
 -11   2   0    9.52    1.14
 -11   2   0    7.08    1.00
 -11   2   0    9.04    1.03
 -11   2   0    7.30    0.72
 -11   2   0    6.32    0.87
 -11   2   0    7.49    0.75
  10  -2   0    1.86    0.63
  10  -2   0    2.61    0.65
  10  -2   0    2.78    0.62
  10  -2   0    2.46    0.55
  10  -2   0    3.63    0.70
  10  -2   0    2.26    0.49
 -10   2   0    2.48    0.48
 -10   2   0    1.97    0.39
 -10   2   0    2.36    0.59
 -10   2   0    1.89    0.41
 -10   2   0    2.19    0.62
 -10   2   0    1.46    0.60
 -10   2   0    3.04    0.74
   9  -2   0    8.86    0.88
   9  -2   0    7.29    0.74
   9  -2   0    8.71    1.29
   9  -2   0    8.23    0.83
   9  -2   0    7.41    0.69
   9  -2   0    8.81    0.87
  -9   2   0    6.55    0.55
  -9   2   0    7.48    0.67
  -9   2   0    7.54    0.86
  -9   2   0    6.89    0.70
  -9   2   0    7.16    0.68
  -9   2   0    6.81    0.83
  -9   2   0    8.39    0.89
  -9   2   0    7.34    0.81
   8  -2   0    3.42    0.57
   8  -2   0    3.01    0.53
   8  -2   0    2.31    0.58
   8  -2   0    2.74    0.50
   8  -2   0    1.82    0.38
   8  -2   0    2.79    0.56
   8  -2   0    1.28    0.38
  -8   2   0    2.23    0.54
  -8   2   0    2.25    0.44
  -8   2   0    2.18    0.56
  -8   2   0    2.35    0.35
  -8   2   0    1.96    0.35
  -8   2   0    2.09    0.38
   7  -2   0   -0.16    0.33
   7  -2   0    0.05    0.25
   7  -2   0    0.34    0.33
   7  -2   0    0.00    0.26
   7  -2   0   -0.05    0.21
   7  -2   0   -0.24    0.23
   7  -2   0    0.13    0.19
   7  -2   0    0.05    0.19
   7  -2   0    0.72    0.32
   7  -2   0    0.30    0.26
  -7   2   0    0.27    0.28
  -7   2   0    0.17    0.25
  -7   2   0    0.05    0.24
  -7   2   0    0.00    0.18
  -7   2   0    0.19    0.32
  -7   2   0   -0.44    0.28
  -7   2   0    0.59    0.29
  -7   2   0    0.28    0.24
  -7   2   0   -0.04    0.18
  -7   2   0    0.30    0.19
   6  -2   0   31.11    1.55
   6  -2   0   31.56    1.45
   6  -2   0   29.90    1.50
   6  -2   0   30.17    1.38
   6  -2   0   28.85    1.47
   6  -2   0   31.50    1.59
   6  -2   0   33.82    1.55
   6  -2   0   31.13    1.55
   6  -2   0   29.21    1.51
   6  -2   0   31.24    1.46
   6  -2   0   28.07    1.46
   6  -2   0   30.55    1.44
  -6   2   0   32.02    1.54
  -6   2   0   30.43    1.35
  -6   2   0   29.92    1.52
  -6   2   0   31.43    1.59
  -6   2   0   32.51    1.50
  -6   2   0   29.90    1.54
  -6   2   0   29.58    1.37
  -6   2   0   29.29    1.57
  -6   2   0   30.95    1.39
  -6   2   0   30.84    1.56
   5  -2   0    5.93    0.41
   5  -2   0    5.95    0.54
   5  -2   0    5.91    0.55
   5  -2   0    5.74    0.42
   5  -2   0    5.11    0.59
   5  -2   0    7.12    0.49
   5  -2   0    6.07    0.55
   5  -2   0    5.31    0.49
   5  -2   0    6.70    0.51
   5  -2   0    6.29    0.55
   5  -2   0    6.66    0.46
   5  -2   0    6.41    0.49
   5  -2   0    6.43    0.57
  -5   2   0    5.82    0.52
  -5   2   0    5.90    0.41
  -5   2   0    6.75    0.55
  -5   2   0    6.33    0.52
  -5   2   0    5.58    0.52
  -5   2   0    6.02    0.49
  -5   2   0    5.97    0.42
  -5   2   0    6.77    0.61
  -5   2   0    6.20    0.58
  -5   2   0    6.24    0.41
  -5   2   0    6.45    0.56
   4  -2   0   17.58    0.88
   4  -2   0   18.54    0.95
   4  -2   0   18.35    0.97
   4  -2   0   18.03    1.02
   4  -2   0   17.16    0.94
   4  -2   0   18.07    0.86
   4  -2   0   19.55    0.92
   4  -2   0   16.33    0.91
   4  -2   0   18.33    0.93
   4  -2   0   19.09    0.88
   4  -2   0   16.49    0.80
   4  -2   0   17.40    0.91
   4  -2   0   17.37    0.86
  -4   2   0   18.66    0.95
  -4   2   0   19.58    0.94
  -4   2   0   18.51    0.93
  -4   2   0   16.97    0.91
  -4   2   0   17.97    0.93
  -4   2   0   18.42    0.81
  -4   2   0   17.35    0.84
  -4   2   0   17.35    0.94
  -4   2   0   18.41    0.98
  -4   2   0   16.08    0.92
  -4   2   0   18.27    0.81
   3  -2   0    1.71    0.20
   3  -2   0    1.95    0.24
   3  -2   0    1.94    0.26
   3  -2   0    1.90    0.31
   3  -2   0    1.73    0.23
   3  -2   0    1.66    0.26
   3  -2   0    1.85    0.27
   3  -2   0    2.23    0.26
   3  -2   0    1.92    0.23
   3  -2   0    2.25    0.32
   3  -2   0    2.01    0.29
   3  -2   0    1.53    0.16
   3  -2   0    2.28    0.23
  -3   2   0    1.84    0.19
  -3   2   0    2.21    0.16
  -3   2   0    2.17    0.28
  -3   2   0    2.52    0.31
  -3   2   0    2.04    0.24
  -3   2   0    2.33    0.34
  -3   2   0    1.99    0.26
  -3   2   0    2.03    0.29
  -3   2   0    2.45    0.28
   2  -2   0  248.40    9.94
   2  -2   0  248.51    9.90
   2  -2   0  252.42    9.92
   2  -2   0  249.82    9.92
   2  -2   0  256.63    9.95
   2  -2   0  258.17    9.96
   2  -2   0  253.89    9.95
   2  -2   0  247.62    9.91
   2  -2   0  249.94    9.95
   2  -2   0  237.15   10.11
  -2   2   0  249.80    9.94
  -2   2   0  257.30    9.92
  -2   2   0  246.45    9.95
  -2   2   0  254.35    9.96
  -2   2   0  243.07    9.90
  -2   2   0  243.06    9.91
  -2   2   0  246.48    9.95
  -2   2   0  229.75    9.90
  -2   2   0  252.72    9.93
  -2   2   0  261.94   10.01
  -2   2   0  245.04    9.93
   1  -2   0  539.89   21.61
   1  -2   0  531.95   21.63
   1  -2   0  557.32   21.58
   1  -2   0  524.33   21.61
   1  -2   0  555.29   21.62
   1  -2   0  532.96   21.61
   1  -2   0  531.23   21.55
   1  -2   0  545.12   21.60
   1  -2   0  555.10   21.62
   1  -2   0  558.75   21.60
   1  -2   0  565.57   21.63
   1  -2   0  548.87   21.60
  -1   2   0  560.42   21.63
  -1   2   0  548.96   21.61
  -1   2   0  559.42   21.60
  -1   2   0  556.61   21.63
  -1   2   0  560.87   21.62
  -1   2   0  539.92   21.60
  -1   2   0  550.78   21.63
  -1   2   0  509.58   21.59
  -1   2   0  539.78   21.61
  -1   2   0  545.90   21.61
  -1   2   0  534.52   21.61
   0  -2   0  106.02    4.28
   0  -2   0  104.55    4.27
   0  -2   0   99.44    4.28
   0  -2   0  110.07    4.23
   0  -2   0   96.14    4.30
   0  -2   0  107.18    4.27
   0  -2   0  106.49    4.26
   0  -2   0  107.56    4.25
   0  -2   0  110.88    4.24
   0  -2   0  107.31    4.25
   0  -2   0  106.15    4.29
   0  -2   0  111.40    4.28
   0  -2   0  110.36    4.30
   0   2   0  106.09    4.27
   0   2   0  109.76    4.30
   0   2   0  103.93    4.24
   0   2   0  108.12    4.29
   0   2   0   98.27    4.28
   0   2   0  107.76    4.28
   0   2   0  106.49    4.26
   0   2   0  106.90    4.28
   0   2   0  110.14    4.25
   0   2   0  105.47    4.27
   0   2   0  100.77    4.27
  -1  -2   0   58.38    2.51
  -1  -2   0   60.74    2.51
  -1  -2   0   57.30    2.51
  -1  -2   0   58.16    2.52
  -1  -2   0   61.49    2.46
  -1  -2   0   60.00    2.52
  -1  -2   0   63.76    2.60
  -1  -2   0   59.85    2.52
  -1  -2   0   62.14    2.51
  -1  -2   0   61.73    2.55
   1   2   0   66.39    2.62
   1   2   0   59.21    2.51
   1   2   0   61.70    2.55
   1   2   0   65.91    2.59
   1   2   0   61.26    2.52
   1   2   0   60.20    2.46
   1   2   0   62.95    2.54
   1   2   0   59.51    2.52
   1   2   0   58.05    2.53
   1   2   0   63.95    2.54
  -2  -2   0   54.75    2.40
  -2  -2   0   57.02    2.40
  -2  -2   0   58.21    2.44
  -2  -2   0   55.47    2.42
  -2  -2   0   58.37    2.42
  -2  -2   0   58.04    2.42
  -2  -2   0   55.94    2.38
  -2  -2   0   59.51    2.36
  -2  -2   0   55.88    2.41
  -2  -2   0   59.16    2.43
  -2  -2   0   55.62    2.41
  -2  -2   0   58.22    2.40
   2   2   0   57.37    2.40
   2   2   0   57.32    2.42
   2   2   0   60.00    2.45
   2   2   0   57.53    2.43
   2   2   0   58.84    2.44
   2   2   0   56.21    2.41
   2   2   0   56.05    2.41
   2   2   0   57.38    2.42
   2   2   0   56.07    2.35
  -3  -2   0    1.41    0.28
  -3  -2   0    1.11    0.28
  -3  -2   0    1.44    0.32
  -3  -2   0    1.30    0.27
  -3  -2   0    1.42    0.29
  -3  -2   0    1.56    0.25
  -3  -2   0    1.73    0.26
  -3  -2   0    1.12    0.28
  -3  -2   0    0.69    0.26
  -3  -2   0    1.24    0.28
  -3  -2   0    1.68    0.27
  -3  -2   0    1.54    0.28
   3   2   0    1.58    0.23
   3   2   0    1.40    0.31
   3   2   0    1.25    0.27
   3   2   0    1.28    0.26
   3   2   0    1.77    0.29
   3   2   0    1.32    0.27
   3   2   0    1.55    0.31
   3   2   0    1.66    0.33
   3   2   0    1.42    0.32
   3   2   0    1.82    0.34
   3   2   0    1.57    0.30
  -4  -2   0    6.62    0.52
  -4  -2   0    7.09    0.54
  -4  -2   0    6.34    0.46
  -4  -2   0    6.42    0.56
  -4  -2   0    6.93    0.51
  -4  -2   0    6.08    0.52
  -4  -2   0    6.74    0.55
  -4  -2   0    6.98    0.52
  -4  -2   0    6.54    0.51
  -4  -2   0    5.87    0.51
  -4  -2   0    5.89    0.50
   4   2   0    6.69    0.50
   4   2   0    5.53    0.49
   4   2   0    6.25    0.58
   4   2   0    5.77    0.48
   4   2   0    6.09    0.49
   4   2   0    6.44    0.48
   4   2   0    6.00    0.52
   4   2   0    6.35    0.46
   4   2   0    6.47    0.55
   4   2   0    7.46    0.61
   4   2   0    7.29    0.60
  -5  -2   0    9.26    0.67
  -5  -2   0    8.38    0.64
  -5  -2   0    7.98    0.55
  -5  -2   0    8.37    0.62
  -5  -2   0    8.58    0.64
  -5  -2   0    8.84    0.65
  -5  -2   0    9.33    0.64
  -5  -2   0    9.64    0.67
  -5  -2   0    9.47    0.73
  -5  -2   0    8.82    0.68
  -5  -2   0    8.79    0.63
   5   2   0    8.90    0.64
   5   2   0    8.99    0.66
   5   2   0    8.40    0.71
   5   2   0    9.49    0.73
   5   2   0    8.60    0.73
   5   2   0    8.16    0.63
   5   2   0    9.13    0.57
   5   2   0    8.85    0.59
   5   2   0    7.93    0.59
   5   2   0    8.49    0.61
   5   2   0    8.96    0.68
  -6  -2   0   31.85    1.62
  -6  -2   0   34.00    1.68
  -6  -2   0   34.36    1.64
  -6  -2   0   33.95    1.64
  -6  -2   0   34.19    1.72
  -6  -2   0   30.48    1.54
  -6  -2   0   37.53    1.77
  -6  -2   0   34.30    1.69
   6   2   0   31.32    1.67
   6   2   0   33.28    1.76
   6   2   0   34.95    1.76
   6   2   0   34.40    1.73
   6   2   0   30.75    1.58
   6   2   0   32.33    1.60
   6   2   0   33.66    1.73
   6   2   0   32.81    1.65
  -7  -2   0   39.28    2.00
  -7  -2   0   38.60    1.96
  -7  -2   0   39.34    1.89
  -7  -2   0   33.93    1.73
  -7  -2   0   36.41    2.36
  -7  -2   0   37.65    1.84
   7   2   0   35.69    1.86
   7   2   0   38.41    2.01
   7   2   0   37.86    1.95
   7   2   0   37.54    1.97
  -8  -2   0    0.61    0.29
  -8  -2   0    0.58    0.42
  -8  -2   0    1.35    0.43
  -8  -2   0    1.15    0.44
  -8  -2   0    0.40    0.36
  -8  -2   0    0.93    0.50
  -8  -2   0    0.52    0.36
   8   2   0    1.16    0.52
   8   2   0    1.05    0.40
   8   2   0    0.80    0.44
   8   2   0    1.58    0.56
   8   2   0    1.45    0.52
   8   2   0    0.49    0.36
  -9  -2   0    2.10    0.56
  -9  -2   0    2.87    0.63
  -9  -2   0    1.28    0.50
  -9  -2   0    1.62    0.49
  -9  -2   0    1.97    0.52
  -9  -2   0    1.13    0.58
  -9  -2   0    1.83    0.52
   9   2   0    2.14    0.58
   9   2   0    2.47    0.63
   9   2   0    1.32    0.53
   9   2   0    0.73    0.52
   9   2   0    1.36    0.53
 -10  -2   0    3.05    0.64
 -10  -2   0    0.62    0.52
 -10  -2   0    1.99    0.52
 -10  -2   0    1.85    0.50
 -10  -2   0    1.93    0.50
 -10  -2   0    1.53    0.63
  10   2   0    1.56    0.64
  10   2   0    0.23    0.50
  10   2   0    1.15    0.67
  10   2   0    3.05    0.74
 -11  -2   0   12.17    1.58
 -11  -2   0   11.48    1.15
 -11  -2   0   12.89    1.11
  11   2   0   14.72    2.60
  11   2   0   12.08    1.31
  11   2   0   11.92    1.24
  11   2   0   11.77    1.70
 -12  -2   0    0.82    0.57
 -12  -2   0    0.18    0.51
 -12  -2   0   -0.31    0.43
 -12  -2   0   -0.71    0.40
  12   2   0    0.62    0.65
  12   2   0    0.47    0.53
  12   2   0    0.79    0.76
  12   2   0    0.49    0.60
 -13  -2   0    0.09    0.54
 -13  -2   0    0.77    0.59
 -13  -2   0   -0.09    0.60
 -13  -2   0   -0.47    0.52
  13   2   0    0.16    0.74
  13   2   0    0.51    0.55
  13   2   0    0.42    0.62
  13   2   0    0.34    0.55
  13   2   0    0.95    0.63
  15  -3   0    0.21    0.74
  15  -3   0    0.71    0.62
  15  -3   0    0.08    0.44
  15  -3   0    1.02    0.87
  15  -3   0   -0.78    0.59
  15  -3   0   -2.25    0.82
 -15   3   0    0.83    0.54
 -15   3   0   -0.07    0.75
 -15   3   0    0.17    0.65
  14  -3   0    0.33    1.06
  14  -3   0    3.45    0.78
  14  -3   0    0.35    0.58
  14  -3   0    1.42    0.55
  14  -3   0    0.47    0.78
 -14   3   0    1.65    0.68
 -14   3   0    0.58    0.71
 -14   3   0    1.40    0.87
 -14   3   0    1.43    0.56
 -14   3   0    2.10    0.54
  13  -3   0    3.75    0.66
  13  -3   0    4.97    1.24
  13  -3   0    3.29    0.78
  13  -3   0    4.92    0.90
  13  -3   0    4.36    0.82
  13  -3   0    4.45    0.75
 -13   3   0    3.63    0.92
 -13   3   0    3.05    0.67
 -13   3   0    2.60    0.76
 -13   3   0    4.86    0.67
 -13   3   0    4.53    0.86
 -13   3   0    5.08    0.67
  12  -3   0    1.23    0.65
  12  -3   0    0.05    0.60
  12  -3   0    0.60    0.51
  12  -3   0    1.64    0.58
  12  -3   0    1.45    0.56
  12  -3   0    0.56    0.40
 -12   3   0    0.74    0.49
 -12   3   0    1.72    0.84
 -12   3   0    0.44    0.36
 -12   3   0    0.22    0.49
 -12   3   0    0.31    0.59
 -12   3   0    1.95    1.20
 -12   3   0    0.56    0.40
  11  -3   0    4.08    0.70
  11  -3   0    5.45    0.86
  11  -3   0    4.51    0.93
  11  -3   0    3.83    0.58
  11  -3   0    4.58    0.70
  11  -3   0    3.91    0.74
 -11   3   0    5.40    0.91
 -11   3   0    5.04    0.67
 -11   3   0    2.65    0.62
 -11   3   0    4.24    0.85
 -11   3   0    4.38    0.56
 -11   3   0    4.17    0.79
 -11   3   0    3.26    0.53
  10  -3   0   21.47    1.41
  10  -3   0   19.53    1.25
  10  -3   0   19.88    1.41
  10  -3   0   21.13    1.38
  10  -3   0   23.11    1.74
  10  -3   0   21.49    1.46
 -10   3   0   19.38    1.41
 -10   3   0   20.28    1.51
 -10   3   0   20.27    1.14
 -10   3   0   20.57    1.41
 -10   3   0   19.51    1.12
 -10   3   0   19.66    1.46
 -10   3   0   21.76    1.39
   9  -3   0   18.30    1.20
   9  -3   0   17.02    1.05
   9  -3   0   16.76    1.24
   9  -3   0   18.43    1.23
   9  -3   0   19.34    1.22
   9  -3   0   17.13    1.09
  -9   3   0   16.78    0.95
  -9   3   0   16.53    1.12
  -9   3   0   16.29    1.20
  -9   3   0   15.50    0.87
  -9   3   0   17.07    0.97
  -9   3   0   15.96    0.96
  -9   3   0   17.07    1.20
  -9   3   0   15.54    1.17
  -9   3   0   19.21    1.30
   8  -3   0   11.80    0.79
   8  -3   0   11.02    0.96
   8  -3   0   12.12    0.94
   8  -3   0   11.82    0.80
   8  -3   0   11.70    0.90
   8  -3   0   12.22    0.91
   8  -3   0   10.07    0.85
   8  -3   0    9.56    0.82
  -8   3   0   11.94    0.71
  -8   3   0   10.81    0.66
  -8   3   0   13.41    0.94
  -8   3   0   11.80    0.71
  -8   3   0   12.52    1.00
  -8   3   0   11.37    1.37
  -8   3   0   13.09    0.90
  -8   3   0   10.97    0.99
   7  -3   0   52.39    2.52
   7  -3   0   53.16    2.57
   7  -3   0   56.05    2.63
   7  -3   0   55.17    2.67
   7  -3   0   50.22    2.36
   7  -3   0   58.40    2.50
   7  -3   0   59.74    2.60
   7  -3   0   58.55    2.49
   7  -3   0   51.97    2.45
   7  -3   0   60.81    2.62
   7  -3   0   58.15    2.62
  -7   3   0   53.80    2.56
  -7   3   0   57.64    2.63
  -7   3   0   54.26    2.69
  -7   3   0   54.98    2.40
  -7   3   0   55.41    2.38
  -7   3   0   59.37    2.63
  -7   3   0   52.59    2.59
  -7   3   0   59.65    2.60
  -7   3   0   57.73    2.40
  -7   3   0   57.62    2.66
  -7   3   0   56.35    2.56
   6  -3   0   62.50    2.79
   6  -3   0   68.11    2.85
   6  -3   0   65.65    2.86
   6  -3   0   58.82    2.82
   6  -3   0   66.04    2.75
   6  -3   0   60.59    2.80
   6  -3   0   58.81    2.63
   6  -3   0   62.43    2.81
   6  -3   0   59.17    2.71
   6  -3   0   64.05    2.83
   6  -3   0   64.45    2.75
   6  -3   0   63.20    2.87
  -6   3   0   61.66    2.81
  -6   3   0   67.22    2.84
  -6   3   0   61.04    2.84
  -6   3   0   69.16    2.92
  -6   3   0   66.10    2.87
  -6   3   0   63.75    2.64
  -6   3   0   62.33    2.88
  -6   3   0   66.91    2.83
  -6   3   0   63.22    2.70
  -6   3   0   66.45    2.66
   5  -3   0   85.94    3.71
   5  -3   0   91.97    3.76
   5  -3   0   88.46    3.81
   5  -3   0   87.80    3.79
   5  -3   0   88.84    3.82
   5  -3   0   90.83    3.76
   5  -3   0   91.34    3.75
   5  -3   0   87.34    3.83
   5  -3   0   93.71    3.85
   5  -3   0   90.99    3.86
   5  -3   0   87.20    3.65
   5  -3   0   90.97    3.82
  -5   3   0   91.76    3.66
  -5   3   0   85.93    3.81
  -5   3   0   94.81    3.83
  -5   3   0   92.04    3.83
  -5   3   0   94.06    3.85
  -5   3   0   88.58    3.80
  -5   3   0   92.63    3.83
  -5   3   0   91.76    3.88
  -5   3   0   88.34    3.73
  -5   3   0   89.52    3.85
   4  -3   0  105.50    4.34
   4  -3   0  103.83    4.36
   4  -3   0  103.56    4.29
   4  -3   0  103.11    4.40
   4  -3   0  103.81    4.38
   4  -3   0  105.50    4.33
   4  -3   0  107.29    4.42
   4  -3   0  100.81    4.39
   4  -3   0  110.45    4.41
   4  -3   0  106.36    4.39
  -4   3   0  105.06    4.37
  -4   3   0  103.49    4.30
  -4   3   0  105.02    4.39
  -4   3   0  106.52    4.43
  -4   3   0  108.09    4.41
  -4   3   0  105.50    4.41
  -4   3   0  112.45    4.39
  -4   3   0  106.43    4.40
  -4   3   0  104.69    4.32
  -4   3   0  108.65    4.41
   3  -3   0   20.78    0.94
   3  -3   0   21.10    1.02
   3  -3   0   19.87    0.99
   3  -3   0   22.36    1.03
   3  -3   0   19.84    1.00
   3  -3   0   21.03    1.00
   3  -3   0   19.75    1.00
   3  -3   0   19.86    0.97
   3  -3   0   20.52    0.96
   3  -3   0   19.93    0.89
   3  -3   0   20.41    1.01
   3  -3   0   21.38    0.97
  -3   3   0   20.43    1.02
  -3   3   0   20.12    0.95
  -3   3   0   21.49    0.94
  -3   3   0   20.29    1.00
  -3   3   0   20.28    1.03
  -3   3   0   21.22    0.98
  -3   3   0   20.07    1.00
  -3   3   0   21.12    0.99
  -3   3   0   22.56    1.04
   2  -3   0  155.07    6.30
   2  -3   0  156.51    6.26
   2  -3   0  154.04    6.30
   2  -3   0  153.27    6.27
   2  -3   0  153.52    6.28
   2  -3   0  156.96    6.30
   2  -3   0  153.97    6.27
   2  -3   0  154.08    6.28
   2  -3   0  157.24    6.24
   2  -3   0  164.11    6.34
   2  -3   0  156.35    6.25
  -2   3   0  156.37    6.29
  -2   3   0  153.49    6.27
  -2   3   0  158.89    6.31
  -2   3   0  157.74    6.30
  -2   3   0  149.48    6.24
  -2   3   0  155.91    6.29
  -2   3   0  160.73    6.25
  -2   3   0  154.67    6.30
  -2   3   0  154.99    6.29
  -2   3   0  154.35    6.27
   1  -3   0  588.22   22.94
   1  -3   0  570.98   22.91
   1  -3   0  566.63   22.83
   1  -3   0  601.72   22.97
   1  -3   0  544.83   22.88
   1  -3   0  567.43   22.89
   1  -3   0  578.99   22.89
   1  -3   0  585.85   22.87
   1  -3   0  572.27   22.84
   1  -3   0  540.27   22.89
   1  -3   0  581.68   22.90
   1  -3   0  577.09   22.92
  -1   3   0  589.48   22.83
  -1   3   0  572.60   22.91
  -1   3   0  596.17   22.92
  -1   3   0  575.20   22.93
  -1   3   0  579.60   22.91
  -1   3   0  606.79   22.92
  -1   3   0  578.63   22.92
  -1   3   0  584.81   22.91
  -1   3   0  567.68   22.89
  -1   3   0  582.01   22.93
   0  -3   0   54.25    2.13
   0  -3   0   52.44    2.15
   0  -3   0   55.26    2.22
   0  -3   0   51.16    2.17
   0  -3   0   51.29    2.22
   0  -3   0   56.06    2.22
   0  -3   0   50.95    2.18
   0  -3   0   53.12    2.24
   0  -3   0   49.54    2.21
   0  -3   0   50.38    2.18
   0  -3   0   53.48    2.21
   0  -3   0   52.40    2.22
   0  -3   0   50.98    2.18
   0   3   0   51.18    2.15
   0   3   0   53.75    2.23
   0   3   0   51.84    2.21
   0   3   0   53.93    2.17
   0   3   0   54.14    2.22
   0   3   0   53.30    2.19
   0   3   0   52.25    2.23
   0   3   0   50.26    2.19
   0   3   0   52.64    2.20
  -1  -3   0   17.78    0.89
  -1  -3   0   16.64    0.85
  -1  -3   0   18.71    0.84
  -1  -3   0   18.33    0.84
  -1  -3   0   16.64    0.84
  -1  -3   0   19.05    0.85
  -1  -3   0   17.22    0.87
  -1  -3   0   17.90    0.88
  -1  -3   0   16.94    0.88
  -1  -3   0   17.04    0.84
   1   3   0   16.33    0.86
   1   3   0   17.75    0.87
   1   3   0   18.87    0.91
   1   3   0   17.53    0.84
   1   3   0   18.29    0.87
   1   3   0   17.57    0.83
   1   3   0   18.22    0.86
   1   3   0   18.60    0.89
  -2  -3   0   17.39    0.92
  -2  -3   0   17.29    0.93
  -2  -3   0   18.40    0.91
  -2  -3   0   17.26    0.89
  -2  -3   0   17.50    0.91
  -2  -3   0   17.54    0.89
  -2  -3   0   17.72    0.88
  -2  -3   0   16.98    0.89
  -2  -3   0   17.61    0.81
  -2  -3   0   17.47    0.92
  -2  -3   0   17.00    0.89
  -2  -3   0   18.40    0.91
   2   3   0   16.88    0.88
   2   3   0   19.09    0.95
   2   3   0   18.16    0.91
   2   3   0   17.54    0.90
   2   3   0   17.30    0.88
   2   3   0   17.39    0.90
   2   3   0   17.90    0.91
   2   3   0   17.10    0.80
   2   3   0   19.04    0.96
  -3  -3   0  539.55   22.07
  -3  -3   0  551.36   22.09
  -3  -3   0  523.73   22.09
  -3  -3   0  554.22   22.11
  -3  -3   0  566.82   22.02
  -3  -3   0  572.79   22.12
  -3  -3   0  535.49   22.13
  -3  -3   0  567.35   22.12
  -3  -3   0  534.04   22.06
  -3  -3   0  536.47   22.09
  -3  -3   0  581.84   22.11
  -3  -3   0  589.47   22.15
  -3  -3   0  513.19   22.09
   3   3   0  533.77   22.01
   3   3   0  582.82   22.16
   3   3   0  539.12   22.10
   3   3   0  552.16   22.09
   3   3   0  562.94   22.13
   3   3   0  604.16   22.19
   3   3   0  566.79   22.07
   3   3   0  561.23   22.14
   3   3   0  533.56   22.09
  -4  -3   0   95.56    4.13
  -4  -3   0  104.06    4.13
  -4  -3   0  100.33    4.19
  -4  -3   0  107.12    4.24
  -4  -3   0   97.12    4.17
  -4  -3   0   99.61    4.17
  -4  -3   0   98.41    4.20
  -4  -3   0   93.61    4.19
  -4  -3   0   93.19    4.21
  -4  -3   0  103.12    4.23
  -4  -3   0   95.36    4.18
  -4  -3   0  101.80    4.20
   4   3   0  104.59    4.26
   4   3   0  102.20    4.22
   4   3   0   96.11    4.10
   4   3   0  100.08    4.28
   4   3   0   97.74    4.13
   4   3   0  103.82    4.24
   4   3   0   94.35    4.18
   4   3   0   94.21    4.18
   4   3   0  102.47    4.26
   4   3   0  100.85    4.19
  -5  -3   0    7.55    0.69
  -5  -3   0    6.37    0.55
  -5  -3   0    6.42    0.60
  -5  -3   0    5.76    0.48
  -5  -3   0    6.86    0.64
  -5  -3   0    6.49    0.77
  -5  -3   0    5.41    0.56
  -5  -3   0    6.51    0.67
  -5  -3   0    6.14    0.58
   5   3   0    5.87    0.57
   5   3   0    6.53    0.60
   5   3   0    6.37    0.65
   5   3   0    6.58    0.66
   5   3   0    6.53    0.67
   5   3   0    5.39    0.48
   5   3   0    6.80    0.60
   5   3   0    5.99    0.51
   5   3   0    6.24    0.52
  -6  -3   0   23.64    1.38
  -6  -3   0   23.81    1.34
  -6  -3   0   23.76    1.36
  -6  -3   0   24.78    1.43
  -6  -3   0   24.80    1.33
  -6  -3   0   25.85    1.31
  -6  -3   0   23.97    1.32
  -6  -3   0   24.19    1.22
   6   3   0   21.14    1.21
   6   3   0   25.46    1.41
   6   3   0   24.52    1.82
   6   3   0   27.42    1.77
   6   3   0   21.93    1.36
   6   3   0   23.03    1.31
   6   3   0   25.86    1.27
  -7  -3   0   33.83    1.75
  -7  -3   0   31.45    1.74
  -7  -3   0   31.85    1.68
  -7  -3   0   33.20    1.80
  -7  -3   0   32.97    1.67
  -7  -3   0   29.66    1.68
  -7  -3   0   29.27    1.55
  -7  -3   0   34.27    1.70
   7   3   0   33.08    1.84
   7   3   0   31.67    1.78
   7   3   0   33.59    1.79
   7   3   0   30.03    1.68
   7   3   0   33.23    1.82
  -8  -3   0   21.52    1.32
  -8  -3   0   20.89    1.26
  -8  -3   0   18.08    1.25
  -8  -3   0   20.05    1.32
  -8  -3   0   19.71    1.37
  -8  -3   0   19.39    1.24
  -8  -3   0   18.99    1.31
   8   3   0   20.21    1.37
   8   3   0   19.94    1.37
   8   3   0   16.87    1.24
   8   3   0   21.03    1.40
   8   3   0   21.96    1.42
  -9  -3   0    6.31    0.78
  -9  -3   0    6.17    0.90
  -9  -3   0    6.82    0.94
  -9  -3   0    5.82    0.76
  -9  -3   0    6.22    0.81
   9   3   0    6.56    0.96
   9   3   0    5.51    0.80
   9   3   0    4.84    0.85
   9   3   0    6.22    0.89
   9   3   0    7.20    1.03
 -10  -3   0   20.46    1.42
 -10  -3   0   20.99    1.54
 -10  -3   0   20.32    1.43
 -10  -3   0   20.79    1.42
  10   3   0   22.76    1.69
  10   3   0   22.12    1.57
  10   3   0   25.21    1.75
  10   3   0   23.11    1.62
 -11  -3   0    0.85    0.49
 -11  -3   0    0.81    0.61
 -11  -3   0    0.40    0.45
 -11  -3   0    0.95    0.53
  11   3   0    1.57    0.60
  11   3   0    1.57    0.80
  11   3   0    1.31    0.59
  11   3   0    0.44    0.59
 -12  -3   0    1.43    0.68
 -12  -3   0   -0.25    0.49
 -12  -3   0    0.55    0.56
 -12  -3   0    0.03    0.44
  12   3   0    1.74    0.88
  12   3   0    0.73    0.52
  12   3   0    0.19    0.52
  12   3   0    0.64    0.69
 -13  -3   0   14.23    1.29
 -13  -3   0   13.23    1.25
 -13  -3   0   10.43    1.67
  13   3   0   18.55    2.49
  13   3   0   11.31    1.18
  13   3   0   12.41    1.35
  15  -4   0    7.09    1.02
  15  -4   0    7.19    1.25
  15  -4   0    9.15    1.45
  15  -4   0    6.37    1.07
  15  -4   0    5.10    0.87
  15  -4   0    4.82    0.86
 -15   4   0    6.46    1.12
 -15   4   0    8.38    1.08
 -15   4   0    6.05    1.05
  14  -4   0   12.46    1.33
  14  -4   0   14.39    1.85
  14  -4   0   13.44    1.84
  14  -4   0   10.83    1.18
  14  -4   0   12.23    1.21
  14  -4   0   13.08    1.50
 -14   4   0   10.06    1.19
 -14   4   0   10.77    1.17
 -14   4   0   12.10    1.30
 -14   4   0   12.45    0.98
 -14   4   0   12.23    1.64
  13  -4   0    3.10    0.75
  13  -4   0    2.24    0.56
  13  -4   0    2.47    0.63
  13  -4   0    2.86    0.73
  13  -4   0    1.75    0.74
  13  -4   0    2.28    0.82
 -13   4   0    1.56    0.62
 -13   4   0    2.54    0.46
 -13   4   0    2.03    0.62
 -13   4   0    1.47    0.68
 -13   4   0    2.65    0.83
 -13   4   0    2.43    0.77
  12  -4   0    2.40    0.79
  12  -4   0    0.97    0.60
  12  -4   0    2.60    0.80
  12  -4   0    1.23    0.52
  12  -4   0    2.93    0.65
  12  -4   0    2.66    0.55
 -12   4   0    1.27    0.56
 -12   4   0    1.61    0.79
 -12   4   0    2.00    0.72
 -12   4   0    1.60    0.43
 -12   4   0    1.30    0.60
 -12   4   0    0.27    0.49
 -12   4   0    2.22    0.42
  11  -4   0    3.51    0.73
  11  -4   0    4.41    0.72
  11  -4   0    3.30    0.57
  11  -4   0    4.02    0.80
  11  -4   0    4.26    0.79
  11  -4   0    3.95    0.65
 -11   4   0    4.04    0.92
 -11   4   0    3.98    0.47
 -11   4   0    5.33    0.88
 -11   4   0    2.64    0.41
 -11   4   0    3.80    0.75
 -11   4   0    4.16    0.71
 -11   4   0    4.03    0.52
 -11   4   0    3.77    0.68
  10  -4   0   30.26    1.81
  10  -4   0   29.01    1.63
  10  -4   0   28.45    1.77
  10  -4   0   31.47    1.71
  10  -4   0   31.20    1.84
 -10   4   0   31.13    1.90
 -10   4   0   30.13    1.48
 -10   4   0   30.58    1.50
 -10   4   0   32.62    1.81
 -10   4   0   32.73    1.89
 -10   4   0   30.61    1.72
 -10   4   0   31.29    1.79
   9  -4   0   10.08    0.78
   9  -4   0   10.46    0.81
   9  -4   0   11.60    0.93
   9  -4   0    9.01    0.81
   9  -4   0    9.53    0.92
   9  -4   0   10.04    0.96
  -9   4   0   11.39    0.98
  -9   4   0   10.92    0.66
  -9   4   0   10.23    0.91
  -9   4   0   10.35    0.91
  -9   4   0    8.64    0.63
  -9   4   0   11.36    0.94
  -9   4   0   10.41    0.66
  -9   4   0   11.11    1.01
   8  -4   0   12.86    0.82
   8  -4   0   14.58    0.88
   8  -4   0   15.06    1.02
   8  -4   0   14.38    1.03
   8  -4   0   13.09    1.04
   8  -4   0   13.76    0.88
   8  -4   0   14.07    0.92
  -8   4   0   13.88    1.10
  -8   4   0   12.88    0.80
  -8   4   0   14.08    0.75
  -8   4   0   14.33    0.76
  -8   4   0   14.38    1.00
  -8   4   0   15.95    1.07
  -8   4   0   13.40    0.95
   7  -4   0  198.92    8.22
   7  -4   0  200.54    8.28
   7  -4   0  182.12    8.10
   7  -4   0  208.55    8.25
   7  -4   0  193.71    8.34
   7  -4   0  209.77    8.28
   7  -4   0  191.69    8.37
   7  -4   0  211.24    8.38
   7  -4   0  213.00    8.41
   7  -4   0  210.49    8.43
   7  -4   0  188.80    8.33
  -7   4   0  208.51    8.37
  -7   4   0  213.55    8.46
  -7   4   0  195.13    8.39
  -7   4   0  198.09    8.36
  -7   4   0  213.40    8.38
  -7   4   0  204.64    8.12
  -7   4   0  196.74    8.22
  -7   4   0  203.30    8.56
  -7   4   0  210.93    8.42
   6  -4   0   88.95    3.74
   6  -4   0   83.90    3.66
   6  -4   0   80.46    3.68
   6  -4   0   85.04    3.62
   6  -4   0   84.22    3.70
   6  -4   0   85.24    3.70
   6  -4   0   87.81    3.63
   6  -4   0   80.88    3.70
   6  -4   0   85.71    3.59
   6  -4   0   91.69    3.74
   6  -4   0   83.41    3.56
  -6   4   0   90.12    3.70
  -6   4   0   81.31    3.68
  -6   4   0   84.64    3.60
  -6   4   0   88.98    3.72
  -6   4   0   86.74    3.70
  -6   4   0   89.55    3.77
  -6   4   0   85.79    3.60
  -6   4   0   85.61    3.73
  -6   4   0   87.85    3.74
  -6   4   0   80.28    3.65
   5  -4   0   14.90    0.88
   5  -4   0   15.13    0.91
   5  -4   0   15.92    0.91
   5  -4   0   14.79    0.83
   5  -4   0   14.58    0.74
   5  -4   0   15.15    0.84
   5  -4   0   16.50    0.83
   5  -4   0   15.10    0.87
   5  -4   0   14.39    0.79
   5  -4   0   14.47    0.87
  -5   4   0   14.47    0.86
  -5   4   0   14.38    0.85
  -5   4   0   15.26    0.89
  -5   4   0   14.52    0.82
  -5   4   0   15.37    0.88
  -5   4   0   14.91    0.91
  -5   4   0   14.70    0.80
  -5   4   0   14.39    0.85
  -5   4   0   16.17    0.93
  -5   4   0   15.23    0.77
  -5   4   0   15.43    0.94
   4  -4   0  121.19    5.18
   4  -4   0  124.40    5.10
   4  -4   0  125.80    5.17
   4  -4   0  122.14    5.03
   4  -4   0  128.63    5.14
   4  -4   0  122.27    5.16
   4  -4   0  127.61    5.13
   4  -4   0  129.82    5.21
   4  -4   0  128.80    5.21
   4  -4   0  124.05    5.13
   4  -4   0  120.92    5.19
   4  -4   0  122.92    5.20
  -4   4   0  124.11    5.19
  -4   4   0  125.69    5.21
  -4   4   0  127.17    5.27
  -4   4   0  130.85    5.22
  -4   4   0  123.58    5.12
  -4   4   0  124.74    5.19
  -4   4   0  124.54    5.09
  -4   4   0  131.34    5.16
  -4   4   0  121.47    5.19
   3  -4   0  267.54   10.63
   3  -4   0  263.86   10.66
   3  -4   0  260.41   10.66
   3  -4   0  267.99   10.70
   3  -4   0  261.12   10.61
   3  -4   0  259.46   10.65
   3  -4   0  270.52   10.65
   3  -4   0  253.51   10.66
   3  -4   0  265.80   10.67
   3  -4   0  278.23   10.71
   3  -4   0  259.41   10.69
  -3   4   0  266.10   10.64
  -3   4   0  263.18   10.69
  -3   4   0  257.79   10.67
  -3   4   0  277.84   10.63
  -3   4   0  262.36   10.69
  -3   4   0  269.04   10.70
  -3   4   0  268.48   10.68
  -3   4   0  272.55   10.70
  -3   4   0  263.59   10.61
  -3   4   0  267.52   10.66
   2  -4   0    9.96    0.52
   2  -4   0   10.66    0.65
   2  -4   0   10.12    0.59
   2  -4   0   10.90    0.63
   2  -4   0    9.95    0.56
   2  -4   0    9.82    0.57
   2  -4   0   10.02    0.60
   2  -4   0   10.16    0.59
   2  -4   0    9.95    0.60
   2  -4   0   10.01    0.57
   2  -4   0   10.34    0.62
   2  -4   0   10.44    0.61
  -2   4   0   10.69    0.62
  -2   4   0   10.42    0.62
  -2   4   0    9.41    0.60
  -2   4   0    9.74    0.56
  -2   4   0   10.78    0.64
  -2   4   0   10.72    0.53
  -2   4   0   10.28    0.62
  -2   4   0   10.39    0.62
  -2   4   0   10.36    0.59
  -2   4   0   10.22    0.62
  -2   4   0   10.12    0.60
   1  -4   0   52.20    2.40
   1  -4   0   56.36    2.42
   1  -4   0   57.80    2.47
   1  -4   0   57.25    2.45
   1  -4   0   58.67    2.46
   1  -4   0   55.06    2.40
   1  -4   0   57.94    2.33
   1  -4   0   56.00    2.41
   1  -4   0   58.44    2.36
   1  -4   0   58.31    2.43
   1  -4   0   59.45    2.41
   1  -4   0   59.53    2.48
   1  -4   0   56.27    2.43
  -1   4   0   57.02    2.45
  -1   4   0   58.87    2.45
  -1   4   0   57.39    2.47
  -1   4   0   59.24    2.44
  -1   4   0   56.52    2.43
  -1   4   0   60.09    2.44
  -1   4   0   57.93    2.44
  -1   4   0   58.89    2.47
  -1   4   0   57.43    2.42
  -1   4   0   55.81    2.45
   0  -4   0  260.18   10.23
   0  -4   0  267.65   10.33
   0  -4   0  259.40   10.21
   0  -4   0  259.87   10.30
   0  -4   0  243.73   10.24
   0  -4   0  259.96   10.28
   0  -4   0  255.92   10.30
   0  -4   0  242.00   10.24
   0  -4   0  256.33   10.23
   0  -4   0  256.16   10.24
   0  -4   0  259.11   10.17
   0  -4   0  248.31   10.29
   0  -4   0  269.71   10.28
   0   4   0  257.65   10.23
   0   4   0  266.13   10.33
   0   4   0  253.48   10.26
   0   4   0  252.73   10.25
   0   4   0  249.12   10.20
   0   4   0  259.95   10.28
   0   4   0  251.57   10.29
   0   4   0  253.43   10.31
   0   4   0  248.07   10.28
   0   4   0  259.86   10.30
  -1  -4   0   39.55    1.70
  -1  -4   0   39.44    1.73
  -1  -4   0   39.09    1.76
  -1  -4   0   38.27    1.79
  -1  -4   0   40.62    1.83
  -1  -4   0   41.90    1.77
  -1  -4   0   38.63    1.81
  -1  -4   0   39.99    1.77
  -1  -4   0   40.91    1.77
  -1  -4   0   41.85    1.83
  -1  -4   0   38.25    1.75
   1   4   0   41.34    1.78
   1   4   0   37.56    1.74
   1   4   0   41.06    1.82
   1   4   0   41.81    1.82
   1   4   0   39.97    1.81
   1   4   0   40.42    1.79
   1   4   0   42.55    1.81
   1   4   0   42.54    1.86
   1   4   0   39.01    1.80
   1   4   0   40.66    1.84
   1   4   0   42.31    1.71
  -2  -4   0   88.43    3.79
  -2  -4   0   90.12    3.85
  -2  -4   0   95.16    3.87
  -2  -4   0   92.17    3.81
  -2  -4   0   88.03    3.86
  -2  -4   0   83.71    3.80
  -2  -4   0   89.08    3.81
  -2  -4   0   96.81    3.83
  -2  -4   0   91.17    3.85
  -2  -4   0   86.69    3.80
  -2  -4   0   96.89    3.81
   2   4   0   87.75    3.84
   2   4   0   90.54    3.80
   2   4   0   92.37    3.84
   2   4   0   90.08    3.83
   2   4   0   93.55    3.83
   2   4   0   94.27    3.82
   2   4   0   91.56    3.86
   2   4   0   91.13    3.89
   2   4   0   96.35    3.90
  -3  -4   0  384.14   14.96
  -3  -4   0  386.05   15.12
  -3  -4   0  387.01   15.08
  -3  -4   0  353.78   15.05
  -3  -4   0  392.80   15.13
  -3  -4   0  361.06   15.04
  -3  -4   0  355.89   15.07
  -3  -4   0  385.50   15.07
  -3  -4   0  346.19   15.11
  -3  -4   0  381.83   15.10
  -3  -4   0  374.53   15.06
   3   4   0  369.34   14.95
   3   4   0  388.91   15.06
   3   4   0  364.29   15.14
   3   4   0  387.30   15.12
   3   4   0  361.72   15.19
   3   4   0  394.11   15.14
   3   4   0  396.26   15.15
   3   4   0  374.16   15.18
   3   4   0  369.56   15.06
  -4  -4   0  155.90    6.17
  -4  -4   0  155.99    6.31
  -4  -4   0  146.27    6.25
  -4  -4   0  161.16    6.31
  -4  -4   0  145.32    6.21
  -4  -4   0  150.07    6.28
  -4  -4   0  157.04    6.30
  -4  -4   0  154.92    6.32
  -4  -4   0  147.63    6.23
   4   4   0  157.45    6.39
   4   4   0  156.42    6.23
   4   4   0  155.82    6.35
   4   4   0  140.44    6.26
   4   4   0  147.38    6.15
   4   4   0  156.41    6.32
   4   4   0  147.39    6.26
   4   4   0  140.26    6.26
   4   4   0  154.67    6.34
   4   4   0  144.25    6.28
  -5  -4   0    6.48    0.56
  -5  -4   0    7.12    0.71
  -5  -4   0    6.29    0.61
  -5  -4   0    6.65    0.94
  -5  -4   0    5.08    0.59
  -5  -4   0    6.07    0.58
  -5  -4   0    6.52    0.64
  -5  -4   0    6.35    0.66
  -5  -4   0    5.77    0.61
   5   4   0    5.86    0.66
   5   4   0    6.33    0.70
   5   4   0    5.34    0.57
   5   4   0    5.92    0.58
   5   4   0    7.41    0.72
   5   4   0    6.88    0.86
   5   4   0    5.17    0.60
   5   4   0    5.17    0.46
  -6  -4   0    3.07    0.50
  -6  -4   0    2.73    0.48
  -6  -4   0    3.57    0.50
  -6  -4   0    2.93    0.46
  -6  -4   0    2.85    0.55
  -6  -4   0    3.81    0.66
  -6  -4   0    2.65    0.49
  -6  -4   0    3.25    0.63
   6   4   0    3.14    0.52
   6   4   0    2.91    0.38
   6   4   0    2.29    0.56
   6   4   0    2.76    0.46
   6   4   0    2.91    0.56
   6   4   0    3.96    0.68
   6   4   0    2.11    0.51
   6   4   0    2.65    0.54
  -7  -4   0   24.42    1.43
  -7  -4   0   24.22    1.46
  -7  -4   0   23.56    1.42
  -7  -4   0   26.37    1.38
  -7  -4   0   27.07    1.54
  -7  -4   0   24.15    1.47
  -7  -4   0   22.98    1.39
   7   4   0   24.72    1.32
   7   4   0   22.67    1.39
   7   4   0   25.62    1.59
   7   4   0   26.10    1.56
   7   4   0   24.36    1.55
   7   4   0   21.24    1.41
   7   4   0   24.90    1.52
  -8  -4   0    7.57    0.92
  -8  -4   0    6.88    0.81
  -8  -4   0    8.04    0.81
  -8  -4   0    8.49    1.03
  -8  -4   0    7.13    0.84
  -8  -4   0    8.62    0.79
  -8  -4   0    8.34    0.92
   8   4   0    7.55    0.93
   8   4   0    8.05    1.08
   8   4   0    7.57    0.93
   8   4   0    7.57    0.89
   8   4   0    7.03    0.77
  -9  -4   0    8.72    0.94
  -9  -4   0   10.70    1.05
  -9  -4   0   10.03    0.97
  -9  -4   0    9.63    0.92
   9   4   0    9.41    1.06
   9   4   0    9.46    1.06
   9   4   0    8.85    1.04
   9   4   0   10.68    1.11
   9   4   0   10.31    1.23
 -10  -4   0    8.07    1.09
 -10  -4   0    9.38    1.12
 -10  -4   0    7.31    0.88
 -10  -4   0    8.36    1.22
  10   4   0    9.33    1.02
  10   4   0    9.26    1.29
  10   4   0    7.38    1.16
 -11  -4   0    0.93    0.57
 -11  -4   0    0.63    0.55
 -11  -4   0    2.14    0.71
  11   4   0    2.30    0.62
  11   4   0    1.15    0.64
  11   4   0    2.75    0.92
  11   4   0    2.00    0.69
 -12  -4   0    5.07    0.89
 -12  -4   0    4.59    0.90
 -12  -4   0    6.39    1.09
  12   4   0    6.24    1.16
  12   4   0    4.09    0.93
  12   4   0    6.82    1.20
  12   4   0    6.71    1.20
  15  -5   0    3.27    1.18
  15  -5   0    1.75    0.66
  15  -5   0    2.81    0.69
  15  -5   0    1.76    0.72
  15  -5   0    2.80    1.19
 -15   5   0    1.39    0.69
 -15   5   0    1.19    1.06
 -15   5   0    1.86    0.56
 -15   5   0    1.33    0.68
 -15   5   0    2.37    0.75
  14  -5   0    1.63    1.14
  14  -5   0    0.47    0.47
  14  -5   0    1.80    0.76
  14  -5   0    0.12    0.52
  14  -5   0    0.06    0.56
  14  -5   0    1.04    0.65
 -14   5   0    0.18    0.55
 -14   5   0    1.52    0.66
 -14   5   0    1.87    0.47
 -14   5   0    2.18    0.96
 -14   5   0    0.92    0.66
  13  -5   0    0.03    0.53
  13  -5   0    1.19    0.73
  13  -5   0   -0.26    0.63
  13  -5   0   -0.04    0.48
  13  -5   0    0.19    0.41
  13  -5   0    0.21    0.62
 -13   5   0    0.40    0.52
 -13   5   0    0.36    0.60
 -13   5   0   -0.19    0.35
 -13   5   0    0.62    0.57
 -13   5   0    1.07    0.99
 -13   5   0    0.23    0.70
  12  -5   0    1.27    0.56
  12  -5   0    0.90    0.57
  12  -5   0    0.49    0.53
  12  -5   0    1.22    0.61
  12  -5   0    0.98    0.45
  12  -5   0    1.23    0.47
 -12   5   0    1.12    0.56
 -12   5   0    0.88    0.43
 -12   5   0    0.35    0.48
 -12   5   0    1.69    0.78
 -12   5   0    0.89    0.34
 -12   5   0    1.95    0.77
 -12   5   0    1.02    0.65
  11  -5   0    0.07    0.56
  11  -5   0    0.26    0.45
  11  -5   0   -0.09    0.32
  11  -5   0    0.18    0.39
  11  -5   0   -0.22    0.35
  11  -5   0    0.63    0.48
 -11   5   0   -0.19    0.26
 -11   5   0    0.27    0.55
 -11   5   0   -0.14    0.42
 -11   5   0   -0.02    0.37
 -11   5   0    0.19    0.47
 -11   5   0    0.25    0.49
 -11   5   0   -0.08    0.44
  10  -5   0    6.23    0.78
  10  -5   0    8.23    0.89
  10  -5   0    7.60    0.90
  10  -5   0    8.00    0.87
  10  -5   0    8.41    0.75
  10  -5   0    7.76    0.92
 -10   5   0    8.35    0.89
 -10   5   0    7.53    0.57
 -10   5   0    8.99    0.94
 -10   5   0    8.64    0.89
 -10   5   0    9.11    0.94
 -10   5   0    8.55    1.10
 -10   5   0    7.60    0.62
   9  -5   0   15.76    0.95
   9  -5   0   13.50    0.95
   9  -5   0   15.70    1.12
   9  -5   0   14.05    1.10
   9  -5   0   13.86    0.99
   9  -5   0   15.15    1.14
  -9   5   0   13.81    0.78
  -9   5   0   14.34    1.10
  -9   5   0   14.67    1.40
  -9   5   0   14.14    0.88
  -9   5   0   16.39    1.18
  -9   5   0   16.10    1.12
   8  -5   0    6.55    0.70
   8  -5   0    6.50    0.74
   8  -5   0    5.94    0.59
   8  -5   0    6.37    0.74
   8  -5   0    6.63    0.59
   8  -5   0    6.01    0.63
   8  -5   0    5.67    0.50
  -8   5   0    5.46    0.41
  -8   5   0    6.07    0.55
  -8   5   0    6.72    0.76
  -8   5   0    7.39    0.75
  -8   5   0    5.66    0.63
  -8   5   0    6.79    0.81
   7  -5   0   76.21    3.27
   7  -5   0   73.47    3.58
   7  -5   0   76.16    3.40
   7  -5   0   75.14    3.43
   7  -5   0   75.57    3.23
   7  -5   0   77.45    3.44
   7  -5   0   80.37    3.33
   7  -5   0   79.73    3.34
  -7   5   0   73.26    3.40
  -7   5   0   80.17    3.41
  -7   5   0   78.75    3.45
  -7   5   0   71.07    3.40
  -7   5   0   80.40    3.50
  -7   5   0   72.70    3.29
  -7   5   0   78.24    3.45
   6  -5   0   16.28    1.00
   6  -5   0   17.20    1.03
   6  -5   0   15.68    0.86
   6  -5   0   16.09    0.80
   6  -5   0   15.86    0.91
   6  -5   0   15.46    0.92
   6  -5   0   15.76    0.96
   6  -5   0   16.06    0.98
   6  -5   0   16.41    1.02
   6  -5   0   15.97    0.91
   6  -5   0   15.09    0.96
   6  -5   0   16.72    0.99
  -6   5   0   17.13    0.98
  -6   5   0   16.43    0.92
  -6   5   0   15.26    0.87
  -6   5   0   17.06    1.03
  -6   5   0   15.48    0.83
  -6   5   0   16.52    1.01
  -6   5   0   16.15    0.94
  -6   5   0   16.48    1.04
  -6   5   0   15.83    0.95
  -6   5   0   14.85    0.95
  -6   5   0   17.96    1.04
   5  -5   0    1.24    0.25
   5  -5   0    1.42    0.33
   5  -5   0    1.08    0.20
   5  -5   0    0.70    0.33
   5  -5   0    1.28    0.28
   5  -5   0    0.68    0.27
   5  -5   0    0.75    0.33
   5  -5   0    1.48    0.38
   5  -5   0    1.60    0.37
   5  -5   0    1.42    0.36
   5  -5   0    0.71    0.25
   5  -5   0    1.09    0.29
  -5   5   0    1.38    0.24
  -5   5   0    1.83    0.33
  -5   5   0    1.38    0.31
  -5   5   0    0.90    0.36
  -5   5   0    1.10    0.30
  -5   5   0    1.19    0.25
  -5   5   0    1.23    0.36
  -5   5   0    1.42    0.32
  -5   5   0    1.34    0.36
  -5   5   0    1.03    0.33
   4  -5   0    6.29    0.47
   4  -5   0    7.16    0.55
   4  -5   0    6.86    0.50
   4  -5   0    6.28    0.55
   4  -5   0    6.48    0.56
   4  -5   0    6.97    0.55
   4  -5   0    7.33    0.53
   4  -5   0    6.57    0.58
   4  -5   0    6.34    0.61
   4  -5   0    6.90    0.60
   4  -5   0    7.01    0.53
  -4   5   0    7.11    0.63
  -4   5   0    6.64    0.55
  -4   5   0    6.58    0.45
  -4   5   0    7.53    0.54
  -4   5   0    7.15    0.58
  -4   5   0    7.41    0.58
  -4   5   0    6.60    0.50
  -4   5   0    7.23    0.53
  -4   5   0    6.67    0.60
  -4   5   0    7.46    0.59
   3  -5   0  143.90    5.81
   3  -5   0  148.16    5.77
   3  -5   0  136.38    5.73
   3  -5   0  133.84    5.74
   3  -5   0  141.80    5.74
   3  -5   0  141.27    5.71
   3  -5   0  144.08    5.63
   3  -5   0  133.73    5.78
   3  -5   0  140.64    5.73
   3  -5   0  140.51    5.77
   3  -5   0  136.79    5.75
   3  -5   0  142.37    5.76
   3  -5   0  136.23    5.67
  -3   5   0  141.37    5.79
  -3   5   0  140.35    5.75
  -3   5   0  135.31    5.78
  -3   5   0  138.31    5.78
  -3   5   0  145.16    5.78
  -3   5   0  139.94    5.74
  -3   5   0  143.52    5.81
  -3   5   0  134.88    5.70
  -3   5   0  133.70    5.75
  -3   5   0  149.01    5.81
  -3   5   0  145.94    5.69
   2  -5   0   65.29    2.87
   2  -5   0   62.29    2.82
   2  -5   0   66.48    2.73
   2  -5   0   67.85    2.88
   2  -5   0   69.22    2.84
   2  -5   0   68.03    2.84
   2  -5   0   63.89    2.74
   2  -5   0   69.84    2.93
   2  -5   0   66.54    2.84
   2  -5   0   63.51    2.82
   2  -5   0   67.28    2.89
   2  -5   0   69.78    2.79
  -2   5   0   62.10    2.88
  -2   5   0   67.25    2.85
  -2   5   0   70.15    2.89
  -2   5   0   68.44    2.88
  -2   5   0   65.52    2.89
  -2   5   0   68.46    2.91
  -2   5   0   68.50    2.75
  -2   5   0   70.39    2.89
  -2   5   0   69.78    2.89
  -2   5   0   66.85    2.84
  -2   5   0   66.78    2.86
   1  -5   0   10.54    0.67
   1  -5   0    9.40    0.59
   1  -5   0   10.46    0.51
   1  -5   0   10.03    0.64
   1  -5   0   10.90    0.68
   1  -5   0   10.77    0.72
   1  -5   0   10.34    0.61
   1  -5   0   10.65    0.63
   1  -5   0    9.29    0.60
   1  -5   0   10.51    0.63
   1  -5   0   10.35    0.56
   1  -5   0   10.05    0.66
  -1   5   0   12.44    0.72
  -1   5   0   10.14    0.66
  -1   5   0   10.07    0.67
  -1   5   0   11.18    0.67
  -1   5   0   10.15    0.65
  -1   5   0   10.19    0.65
  -1   5   0    9.82    0.63
  -1   5   0   10.14    0.68
  -1   5   0    9.82    0.51
  -1   5   0   10.10    0.66
  -1   5   0    9.60    0.61
   0  -5   0   55.44    2.33
   0  -5   0   50.72    2.33
   0  -5   0   56.12    2.40
   0  -5   0   53.18    2.32
   0  -5   0   58.84    2.44
   0  -5   0   55.89    2.31
   0  -5   0   53.59    2.34
   0  -5   0   53.39    2.42
   0  -5   0   55.82    2.26
   0  -5   0   53.42    2.33
   0  -5   0   54.56    2.39
   0  -5   0   50.56    2.34
   0  -5   0   53.09    2.40
   0  -5   0   56.02    2.46
   0   5   0   57.57    2.41
   0   5   0   56.97    2.42
   0   5   0   55.08    2.38
   0   5   0   54.38    2.30
   0   5   0   52.18    2.43
   0   5   0   53.18    2.41
   0   5   0   53.56    2.40
   0   5   0   59.87    2.47
   0   5   0   56.68    2.34
   0   5   0   57.73    2.43
   0   5   0   55.73    2.37
  -1  -5   0  153.94    6.67
  -1  -5   0  160.80    6.61
  -1  -5   0  168.63    6.74
  -1  -5   0  162.18    6.64
  -1  -5   0  170.99    6.68
  -1  -5   0  158.83    6.66
  -1  -5   0  159.85    6.68
  -1  -5   0  167.17    6.68
  -1  -5   0  159.91    6.73
  -1  -5   0  165.98    6.63
  -1  -5   0  167.07    6.75
  -1  -5   0  165.87    6.76
   1   5   0  169.83    6.74
   1   5   0  164.69    6.72
   1   5   0  169.06    6.71
   1   5   0  163.05    6.66
   1   5   0  159.61    6.74
   1   5   0  156.88    6.77
   1   5   0  161.00    6.74
   1   5   0  168.90    6.74
   1   5   0  172.66    6.79
   1   5   0  168.14    6.75
   1   5   0  163.45    6.64
  -2  -5   0   42.16    1.95
  -2  -5   0   44.66    1.98
  -2  -5   0   38.56    1.87
  -2  -5   0   40.40    1.87
  -2  -5   0   43.51    1.90
  -2  -5   0   41.81    1.86
  -2  -5   0   44.12    1.97
  -2  -5   0   40.00    1.90
   2   5   0   41.16    1.90
   2   5   0   39.55    1.92
   2   5   0   40.31    1.87
   2   5   0   42.66    1.99
   2   5   0   44.46    1.95
   2   5   0   38.69    1.96
   2   5   0   45.46    1.94
   2   5   0   41.94    1.92
   2   5   0   41.10    1.95
  -3  -5   0   14.52    0.88
  -3  -5   0   14.48    0.87
  -3  -5   0   15.20    0.93
  -3  -5   0   14.89    0.89
  -3  -5   0   14.22    0.92
  -3  -5   0   15.82    0.96
  -3  -5   0   13.71    0.74
  -3  -5   0   14.61    0.92
   3   5   0   15.57    0.88
   3   5   0   16.34    0.97
   3   5   0   14.43    0.90
   3   5   0   15.80    0.91
   3   5   0   13.48    0.84
   3   5   0   14.53    0.71
   3   5   0   14.30    0.88
   3   5   0   14.79    0.97
   3   5   0   15.23    0.93
  -4  -5   0   13.18    0.90
  -4  -5   0   12.39    0.86
  -4  -5   0   13.24    0.98
  -4  -5   0   12.50    0.71
  -4  -5   0   11.88    0.77
  -4  -5   0   11.25    0.82
  -4  -5   0   12.49    0.88
  -4  -5   0   12.17    0.81
   4   5   0   12.68    0.95
   4   5   0   10.80    0.81
   4   5   0   12.02    0.94
   4   5   0   12.39    0.85
   4   5   0   12.36    0.89
   4   5   0   11.85    0.92
   4   5   0   11.58    0.67
   4   5   0   12.57    0.82
  -5  -5   0    0.89    0.46
  -5  -5   0    1.44    0.45
  -5  -5   0    1.06    0.42
  -5  -5   0    0.83    0.38
  -5  -5   0    0.45    0.29
  -5  -5   0    1.15    0.33
  -5  -5   0    1.39    0.39
   5   5   0    1.32    0.43
   5   5   0    0.49    0.41
   5   5   0    0.58    0.24
   5   5   0    0.72    0.36
   5   5   0    1.06    0.43
   5   5   0    1.29    0.44
   5   5   0    0.36    0.31
   5   5   0    1.31    0.42
  -6  -5   0    4.67    0.65
  -6  -5   0    4.61    0.55
  -6  -5   0    4.59    0.66
  -6  -5   0    5.45    0.79
  -6  -5   0    5.83    0.76
  -6  -5   0    4.71    0.69
  -6  -5   0    5.27    0.61
   6   5   0    5.50    0.61
   6   5   0    5.28    0.77
   6   5   0    4.49    0.76
   6   5   0    5.97    0.81
   6   5   0    4.37    0.49
   6   5   0    5.39    0.83
   6   5   0    4.95    0.69
   6   5   0    4.58    0.74
  -7  -5   0    3.90    0.85
  -7  -5   0    4.57    0.60
  -7  -5   0    4.56    0.79
  -7  -5   0    4.04    0.67
  -7  -5   0    3.44    0.74
  -7  -5   0    4.34    0.69
  -7  -5   0    4.75    0.71
   7   5   0    3.58    0.56
   7   5   0    3.71    0.76
   7   5   0    3.50    0.67
   7   5   0    3.67    0.69
   7   5   0    3.95    0.72
   7   5   0    3.69    0.66
   7   5   0    2.86    0.57
  -8  -5   0    6.06    0.96
  -8  -5   0    3.74    0.68
  -8  -5   0    3.63    0.72
  -8  -5   0    4.86    0.66
  -8  -5   0    4.02    0.77
   8   5   0    5.53    0.90
   8   5   0    5.49    0.97
   8   5   0    6.23    0.93
   8   5   0    5.09    0.87
  -9  -5   0    0.58    0.52
  -9  -5   0    0.22    0.48
  -9  -5   0    0.70    0.38
  -9  -5   0    0.73    0.48
   9   5   0    1.04    0.60
   9   5   0    1.16    0.73
   9   5   0   -0.38    0.86
   9   5   0    0.91    0.71
 -10  -5   0    0.94    0.57
 -10  -5   0    0.73    0.47
 -10  -5   0   -0.12    0.48
  10   5   0    1.33    0.63
  10   5   0    0.89    0.63
  10   5   0    0.36    0.66
  10   5   0    0.63    0.50
 -11  -5   0    1.74    0.66
 -11  -5   0    1.56    0.58
 -11  -5   0    1.25    0.67
  11   5   0    1.38    0.66
  11   5   0    0.83    0.62
  11   5   0    3.09    0.75
  11   5   0    1.41    0.83
 -12  -5   0   -0.55    0.64
 -12  -5   0   -0.08    0.73
  12   5   0    0.04    0.87
  12   5   0   -0.06    0.54
  15  -6   0    5.02    0.98
  15  -6   0    4.17    0.85
  15  -6   0    3.31    1.18
  15  -6   0    4.56    0.80
 -15   6   0    2.97    0.78
 -15   6   0    6.71    1.39
 -15   6   0    5.61    1.01
 -15   6   0    4.64    1.00
  14  -6   0    2.11    1.30
  14  -6   0    0.01    0.54
  14  -6   0    1.47    0.55
  14  -6   0    0.94    0.60
  14  -6   0    0.56    0.69
 -14   6   0    1.71    0.63
 -14   6   0    2.58    0.92
 -14   6   0    1.59    0.43
 -14   6   0    1.43    0.60
 -14   6   0    0.53    0.70
 -14   6   0   -0.01    0.61
 -14   6   0    2.74    1.04
  13  -6   0    2.94    0.75
  13  -6   0    0.53    0.61
  13  -6   0    1.90    0.81
  13  -6   0    3.01    0.61
  13  -6   0    2.43    0.56
  13  -6   0    3.38    0.86
 -13   6   0    2.27    0.78
 -13   6   0    1.79    0.89
 -13   6   0    1.51    0.44
 -13   6   0    2.13    0.81
 -13   6   0    2.30    0.75
 -13   6   0    2.02    0.68
  12  -6   0    2.50    0.84
  12  -6   0    1.12    0.43
  12  -6   0    2.72    0.72
  12  -6   0    1.62    0.66
  12  -6   0    1.42    0.57
  12  -6   0    1.69    0.53
 -12   6   0    0.92    0.72
 -12   6   0    0.92    0.63
 -12   6   0    0.65    0.69
 -12   6   0    1.34    0.73
 -12   6   0    2.34    0.70
  11  -6   0    0.41    0.55
  11  -6   0    0.76    0.31
  11  -6   0    0.97    0.56
  11  -6   0    1.25    0.57
  11  -6   0    0.34    0.34
  11  -6   0    0.59    0.41
 -11   6   0    0.58    0.48
 -11   6   0    0.59    0.47
 -11   6   0    0.14    0.54
 -11   6   0    0.32    0.55
 -11   6   0    0.90    0.45
  10  -6   0    2.92    0.61
  10  -6   0    1.25    0.50
  10  -6   0    2.16    0.50
  10  -6   0    2.27    0.45
  10  -6   0    1.43    0.55
  10  -6   0    0.76    0.56
 -10   6   0    2.51    0.59
 -10   6   0    1.98    0.68
 -10   6   0    1.29    0.53
 -10   6   0    1.01    0.54
 -10   6   0    2.61    0.66
   9  -6   0    5.31    0.67
   9  -6   0    5.10    0.66
   9  -6   0    5.51    0.77
   9  -6   0    4.35    0.72
   9  -6   0    4.18    0.47
   9  -6   0    4.84    0.72
   9  -6   0    5.49    0.83
   9  -6   0    5.03    0.59
  -9   6   0    6.44    0.80
  -9   6   0    4.64    0.69
  -9   6   0    4.01    0.75
  -9   6   0    5.39    0.78
  -9   6   0    5.66    0.71
   8  -6   0    6.36    0.76
   8  -6   0    5.82    0.64
   8  -6   0    6.86    1.22
   8  -6   0    5.65    0.61
   8  -6   0    5.59    0.75
   8  -6   0    4.37    0.49
   8  -6   0    6.42    0.57
   8  -6   0    6.18    0.77
  -8   6   0    4.83    0.70
  -8   6   0    5.84    0.69
  -8   6   0    6.58    0.83
  -8   6   0    5.70    0.72
  -8   6   0    7.32    0.89
  -8   6   0    6.44    0.89
  -8   6   0    5.08    0.71
   7  -6   0   32.79    1.67
   7  -6   0   32.14    1.70
   7  -6   0   30.90    1.55
   7  -6   0   29.54    1.40
   7  -6   0   30.61    1.61
   7  -6   0   31.79    1.56
   7  -6   0   31.81    1.68
   7  -6   0   31.40    1.49
  -7   6   0   28.92    1.60
  -7   6   0   29.13    1.51
  -7   6   0   32.37    1.70
  -7   6   0   33.62    1.71
  -7   6   0   33.51    1.64
  -7   6   0   31.96    1.72
  -7   6   0   29.13    1.66
  -7   6   0   28.19    1.49
   6  -6   0    1.21    0.32
   6  -6   0    1.12    0.27
   6  -6   0    1.45    0.39
   6  -6   0    1.10    0.26
   6  -6   0    0.82    0.39
   6  -6   0    1.53    0.43
   6  -6   0    1.26    0.34
   6  -6   0    0.84    0.35
  -6   6   0    1.00    0.38
  -6   6   0    1.07    0.34
  -6   6   0    0.89    0.48
  -6   6   0    0.92    0.23
  -6   6   0    1.27    0.29
  -6   6   0    0.96    0.31
  -6   6   0    0.73    0.34
  -6   6   0    1.49    0.33
  -6   6   0    1.43    0.41
  -6   6   0    0.87    0.32
  -6   6   0    1.52    0.40
  -6   6   0    1.77    0.39
   5  -6   0   31.32    1.52
   5  -6   0   31.07    1.44
   5  -6   0   31.62    1.51
   5  -6   0   31.90    1.48
   5  -6   0   27.39    1.50
   5  -6   0   29.40    1.45
   5  -6   0   31.96    1.56
   5  -6   0   29.98    1.49
   5  -6   0   29.72    1.56
   5  -6   0   28.31    1.54
   5  -6   0   32.02    1.60
  -5   6   0   30.54    1.60
  -5   6   0   33.29    1.60
  -5   6   0   30.68    1.52
  -5   6   0   31.36    1.57
  -5   6   0   30.52    1.47
  -5   6   0   29.27    1.42
  -5   6   0   30.52    1.55
  -5   6   0   31.04    1.55
  -5   6   0   32.06    1.59
  -5   6   0   31.70    1.49
   4  -6   0    1.21    0.35
   4  -6   0    1.39    0.30
   4  -6   0    1.85    0.31
   4  -6   0    1.29    0.32
   4  -6   0    1.36    0.25
   4  -6   0    1.94    0.37
   4  -6   0    1.57    0.31
   4  -6   0    1.72    0.33
   4  -6   0    2.37    0.36
   4  -6   0    1.49    0.33
   4  -6   0    1.77    0.38
   4  -6   0    1.76    0.31
  -4   6   0    1.35    0.28
  -4   6   0    1.56    0.33
  -4   6   0    1.74    0.35
  -4   6   0    2.38    0.44
  -4   6   0    1.61    0.31
  -4   6   0    1.94    0.29
  -4   6   0    1.84    0.28
  -4   6   0    1.42    0.35
  -4   6   0    1.44    0.28
  -4   6   0    1.63    0.33
  -4   6   0    2.15    0.43
   3  -6   0   12.37    0.75
   3  -6   0   11.03    0.70
   3  -6   0   12.39    0.70
   3  -6   0   11.71    0.76
   3  -6   0   12.52    0.80
   3  -6   0    9.70    0.71
   3  -6   0   11.30    0.61
   3  -6   0   10.56    0.79
   3  -6   0   12.62    0.74
   3  -6   0   10.79    0.62
  -3   6   0   11.42    0.68
  -3   6   0   11.10    0.81
  -3   6   0   10.69    0.74
  -3   6   0   12.08    0.73
  -3   6   0   11.77    0.78
  -3   6   0   11.94    0.78
  -3   6   0   10.10    0.80
  -3   6   0   12.48    0.77
  -3   6   0   12.06    0.64
  -3   6   0   12.27    0.78
  -3   6   0   11.91    0.73
   2  -6   0  113.32    4.66
   2  -6   0  103.90    4.62
   2  -6   0  111.80    4.73
   2  -6   0  108.02    4.52
   2  -6   0  114.38    4.65
   2  -6   0  115.94    4.60
   2  -6   0  114.68    4.70
   2  -6   0  110.08    4.68
   2  -6   0  106.95    4.69
   2  -6   0  109.74    4.67
   2  -6   0  106.99    4.62
  -2   6   0  110.42    4.72
  -2   6   0  115.04    4.81
  -2   6   0  113.17    4.66
  -2   6   0  110.09    4.67
  -2   6   0  119.96    4.70
  -2   6   0  108.71    4.68
  -2   6   0  116.99    4.69
  -2   6   0  109.96    4.65
  -2   6   0  114.84    4.73
  -2   6   0  117.16    4.70
   1  -6   0   60.95    2.61
   1  -6   0   64.90    2.69
   1  -6   0   61.98    2.71
   1  -6   0   61.56    2.57
   1  -6   0   62.35    2.74
   1  -6   0   57.04    2.67
   1  -6   0   63.06    2.67
   1  -6   0   55.74    2.67
   1  -6   0   59.47    2.59
   1  -6   0   63.01    2.64
   1  -6   0   58.37    2.63
   1  -6   0   59.29    2.99
   1  -6   0   64.03    2.72
  -1   6   0   60.46    2.65
  -1   6   0   63.57    2.73
  -1   6   0   61.27    2.74
  -1   6   0   62.70    2.68
  -1   6   0   61.19    2.67
  -1   6   0   58.25    2.66
  -1   6   0   61.93    2.69
  -1   6   0   64.48    2.66
  -1   6   0   61.89    2.79
  -1   6   0   59.21    2.53
   0  -6   0    8.15    0.67
   0  -6   0    8.08    0.59
   0  -6   0    7.90    0.51
   0  -6   0    9.08    0.63
   0  -6   0    8.60    0.65
   0  -6   0    7.54    0.61
   0  -6   0    7.95    0.69
   0  -6   0    6.30    0.55
   0  -6   0    7.48    0.52
   0  -6   0    7.71    0.49
   0  -6   0    7.06    0.50
   0  -6   0    6.76    0.51
   0  -6   0    7.52    0.53
   0   6   0    6.84    0.47
   0   6   0    8.50    0.55
   0   6   0    8.44    0.59
   0   6   0    8.37    0.61
   0   6   0    8.99    0.62
   0   6   0    8.21    0.56
   0   6   0    8.14    0.60
   0   6   0    8.30    0.67
   0   6   0    7.61    0.62
   0   6   0    7.48    0.63
   0   6   0    7.76    0.63
  -1  -6   0    2.06    0.37
  -1  -6   0    1.66    0.33
  -1  -6   0    2.03    0.32
  -1  -6   0    1.65    0.33
  -1  -6   0    1.56    0.38
  -1  -6   0    2.00    0.32
  -1  -6   0    1.99    0.26
  -1  -6   0    2.29    0.31
  -1  -6   0    2.18    0.41
  -1  -6   0    1.92    0.30
  -1  -6   0    2.53    0.40
   1   6   0    1.79    0.40
   1   6   0    2.28    0.40
   1   6   0    1.94    0.42
   1   6   0    2.00    0.36
   1   6   0    2.77    0.48
   1   6   0    2.22    0.38
   1   6   0    2.14    0.29
   1   6   0    2.28    0.35
   1   6   0    2.67    0.44
   1   6   0    1.85    0.39
   1   6   0    1.89    0.31
  -2  -6   0  126.96    5.22
  -2  -6   0  118.89    5.06
  -2  -6   0  128.86    5.22
  -2  -6   0  125.11    5.13
  -2  -6   0  116.12    5.08
  -2  -6   0  114.79    5.15
  -2  -6   0  127.63    5.08
  -2  -6   0  118.70    5.19
   2   6   0  112.97    5.09
   2   6   0  127.47    5.20
   2   6   0  125.91    5.21
   2   6   0  127.89    5.18
   2   6   0  123.54    5.15
   2   6   0  125.44    5.25
  -3  -6   0   91.24    4.00
  -3  -6   0   91.84    4.03
  -3  -6   0   94.54    4.14
  -3  -6   0   98.07    4.16
  -3  -6   0   98.60    4.18
  -3  -6   0   95.45    4.04
  -3  -6   0   87.05    4.05
  -3  -6   0   94.63    4.08
   3   6   0   91.57    4.08
   3   6   0   99.72    4.17
   3   6   0   95.32    4.09
   3   6   0  102.82    4.33
   3   6   0   91.45    4.10
   3   6   0  100.48    4.24
  -4  -6   0   10.83    0.80
  -4  -6   0   10.89    0.75
  -4  -6   0   11.90    0.87
  -4  -6   0   11.55    0.86
  -4  -6   0   11.89    0.92
  -4  -6   0   11.23    0.92
  -4  -6   0   10.66    0.91
   4   6   0   11.67    0.88
   4   6   0   10.66    0.83
   4   6   0   13.14    0.94
   4   6   0   11.12    0.96
   4   6   0   11.54    0.91
   4   6   0   11.74    0.87
  -5  -6   0    1.02    0.34
  -5  -6   0    0.39    0.41
  -5  -6   0    1.26    0.67
  -5  -6   0    0.53    0.37
  -5  -6   0    0.41    0.32
  -5  -6   0   -0.15    0.36
  -5  -6   0    0.66    0.36
   5   6   0    0.17    0.39
   5   6   0    0.17    0.35
   5   6   0   -0.17    0.39
   5   6   0    1.08    0.39
   5   6   0    0.68    0.24
   5   6   0    0.93    0.44
   5   6   0    0.49    0.46
   5   6   0    1.19    0.54
  -6  -6   0   23.34    1.46
  -6  -6   0   25.45    1.49
  -6  -6   0   25.61    1.56
  -6  -6   0   28.93    1.54
  -6  -6   0   26.05    1.50
  -6  -6   0   24.58    1.43
  -6  -6   0   21.00    1.33
   6   6   0   25.75    1.56
   6   6   0   21.10    1.46
   6   6   0   28.03    1.64
   6   6   0   24.00    1.45
   6   6   0   26.49    1.60
   6   6   0   23.16    1.49
   6   6   0   26.29    1.64
  -7  -6   0   21.95    1.44
  -7  -6   0   23.18    1.47
  -7  -6   0   23.78    1.52
  -7  -6   0   22.19    1.44
   7   6   0   20.77    1.38
   7   6   0   21.05    1.46
   7   6   0   23.80    1.53
   7   6   0   21.75    1.59
   7   6   0   24.00    1.56
   7   6   0   21.54    1.33
   7   6   0   25.47    1.59
  -8  -6   0    5.74    0.89
  -8  -6   0    5.43    0.88
  -8  -6   0    6.32    0.95
  -8  -6   0    4.58    0.99
   8   6   0    5.89    0.94
   8   6   0    6.18    0.92
   8   6   0    6.36    0.94
   8   6   0    4.77    0.66
   8   6   0    6.81    1.12
  -9  -6   0    7.30    0.99
  -9  -6   0    7.04    1.08
  -9  -6   0    9.04    1.15
   9   6   0    9.50    1.09
   9   6   0    7.28    1.10
   9   6   0    9.03    1.29
   9   6   0    6.79    1.10
 -10  -6   0    1.61    0.62
 -10  -6   0    1.28    0.68
 -10  -6   0    1.24    0.55
  10   6   0    1.29    0.69
  10   6   0    2.34    0.72
  10   6   0    1.56    0.70
  10   6   0    1.88    0.65
 -11  -6   0    2.13    0.82
 -11  -6   0    1.73    0.64
 -11  -6   0    1.88    0.63
  11   6   0    0.14    0.55
  11   6   0   -0.18    0.50
  11   6   0    0.95    0.69
  11   6   0    0.33    1.01
  15  -7   0    1.21    0.63
  15  -7   0    2.09    0.72
  15  -7   0    1.85    0.64
  15  -7   0    2.17    1.06
  15  -7   0    0.23    0.65
 -15   7   0    0.29    0.64
 -15   7   0    0.12    1.04
 -15   7   0    2.27    1.43
 -15   7   0    1.86    0.69
  14  -7   0    1.31    0.67
  14  -7   0    0.38    0.58
  14  -7   0    0.82    0.92
  14  -7   0   -0.22    0.61
  14  -7   0    1.03    0.49
 -14   7   0    0.26    0.58
 -14   7   0    0.35    0.57
 -14   7   0   -0.42    0.85
 -14   7   0    0.57    0.62
 -14   7   0    2.02    0.89
 -14   7   0   -0.31    0.58
  13  -7   0   -0.74    0.63
  13  -7   0   -0.41    0.42
  13  -7   0   -0.35    0.50
  13  -7   0    0.34    0.66
  13  -7   0   -0.01    0.46
  13  -7   0   -0.29    0.52
  13  -7   0    0.50    0.40
 -13   7   0   -0.24    0.52
 -13   7   0   -0.21    0.49
 -13   7   0    0.05    0.55
 -13   7   0   -0.45    0.70
 -13   7   0    0.01    0.69
 -13   7   0    0.18    0.65
  12  -7   0    4.20    0.65
  12  -7   0    4.20    0.90
  12  -7   0    3.40    0.69
  12  -7   0    2.67    0.84
  12  -7   0    3.28    0.70
  12  -7   0    3.02    0.72
  12  -7   0    3.58    0.80
 -12   7   0    2.35    0.59
 -12   7   0    2.77    0.74
 -12   7   0    4.25    0.98
 -12   7   0    2.39    0.63
 -12   7   0    3.40    0.86
 -12   7   0    1.47    0.71
  11  -7   0   10.56    1.03
  11  -7   0   10.60    1.10
  11  -7   0   11.12    1.10
  11  -7   0    9.86    0.83
  11  -7   0    9.58    1.37
  11  -7   0   10.14    0.88
  11  -7   0   10.99    0.99
 -11   7   0   10.67    1.13
 -11   7   0   10.27    0.98
 -11   7   0    9.38    1.00
 -11   7   0   11.18    1.03
 -11   7   0   10.72    1.16
 -11   7   0   10.68    1.21
  10  -7   0   17.22    1.26
  10  -7   0   16.65    1.12
  10  -7   0   17.58    1.29
  10  -7   0   16.63    1.27
  10  -7   0   16.39    1.04
  10  -7   0   16.20    1.33
  10  -7   0   17.98    1.15
 -10   7   0   15.89    1.30
 -10   7   0   19.35    1.29
 -10   7   0   16.11    1.17
 -10   7   0   17.85    1.34
 -10   7   0   17.17    1.42
 -10   7   0   16.56    1.20
   9  -7   0    0.63    0.48
   9  -7   0    0.26    0.35
   9  -7   0    1.02    0.46
   9  -7   0    0.96    0.48
   9  -7   0    0.45    0.35
   9  -7   0    0.32    0.58
   9  -7   0    1.10    0.45
   9  -7   0    0.51    0.28
  -9   7   0   -0.06    0.50
  -9   7   0    0.88    0.44
  -9   7   0    0.44    0.39
  -9   7   0    0.11    0.47
  -9   7   0    0.13    0.40
  -9   7   0    0.94    0.42
  -9   7   0    0.39    0.49
   8  -7   0   37.70    2.04
   8  -7   0   39.80    1.85
   8  -7   0   41.50    2.11
   8  -7   0   38.92    1.94
   8  -7   0   39.80    1.93
   8  -7   0   38.39    1.74
   8  -7   0   40.33    2.07
   8  -7   0   37.79    1.98
  -8   7   0   39.94    2.10
  -8   7   0   41.40    2.12
  -8   7   0   39.97    2.06
  -8   7   0   38.61    1.88
  -8   7   0   36.15    2.01
  -8   7   0   39.64    2.13
  -8   7   0   40.70    2.05
  -8   7   0   35.22    1.98
   7  -7   0   32.57    1.69
   7  -7   0   34.08    1.78
   7  -7   0   33.42    1.66
   7  -7   0   35.00    1.66
   7  -7   0   32.88    1.56
   7  -7   0   34.56    1.77
   7  -7   0   33.46    2.04
  -7   7   0   30.16    1.54
  -7   7   0   34.54    1.78
  -7   7   0   31.70    1.68
  -7   7   0   29.88    1.72
  -7   7   0   34.45    1.79
  -7   7   0   34.59    1.92
  -7   7   0   30.90    1.56
  -7   7   0   29.90    1.69
  -7   7   0   34.12    1.81
   6  -7   0   15.13    1.06
   6  -7   0   15.36    0.99
   6  -7   0   15.28    0.95
   6  -7   0   15.27    0.97
   6  -7   0   16.55    0.95
   6  -7   0   14.38    0.85
   6  -7   0   14.93    0.88
   6  -7   0   14.89    1.04
  -6   7   0   14.89    1.05
  -6   7   0   14.29    0.99
  -6   7   0   15.51    0.94
  -6   7   0   14.54    0.96
  -6   7   0   15.52    1.04
  -6   7   0   14.57    0.88
  -6   7   0   15.72    1.07
  -6   7   0   13.83    0.83
  -6   7   0   16.65    1.05
  -6   7   0   15.53    0.82
   5  -7   0    3.55    0.40
   5  -7   0    4.06    0.53
   5  -7   0    3.64    0.49
   5  -7   0    3.44    0.48
   5  -7   0    4.36    0.70
   5  -7   0    3.48    0.46
   5  -7   0    3.92    0.56
   5  -7   0    3.49    0.49
   5  -7   0    3.56    0.38
  -5   7   0    3.72    0.57
  -5   7   0    3.57    0.57
  -5   7   0    2.85    0.48
  -5   7   0    3.18    0.39
  -5   7   0    3.46    0.54
  -5   7   0    3.41    0.44
  -5   7   0    3.04    0.42
  -5   7   0    3.60    0.53
  -5   7   0    4.37    0.55
   4  -7   0  213.08    8.34
   4  -7   0  210.23    8.38
   4  -7   0  200.11    8.35
   4  -7   0  205.04    8.22
   4  -7   0  214.05    8.43
   4  -7   0  200.31    8.38
   4  -7   0  193.35    8.64
   4  -7   0  202.69    8.28
   4  -7   0  212.03    8.42
   4  -7   0  209.35    8.43
   4  -7   0  193.07    8.43
   4  -7   0  218.38    8.51
   4  -7   0  200.72    8.46
  -4   7   0  202.82    8.39
  -4   7   0  211.84    8.45
  -4   7   0  203.97    8.40
  -4   7   0  214.20    8.29
  -4   7   0  195.23    8.33
  -4   7   0  212.89    8.48
  -4   7   0  211.59    8.47
  -4   7   0  212.20    8.46
  -4   7   0  193.31    8.44
  -4   7   0  193.43    8.44
  -4   7   0  199.01    8.41
   3  -7   0   68.07    3.10
   3  -7   0   69.41    2.93
   3  -7   0   68.15    2.89
   3  -7   0   65.28    3.03
   3  -7   0   72.07    3.06
   3  -7   0   74.23    3.14
   3  -7   0   70.75    3.06
   3  -7   0   71.68    3.14
   3  -7   0   66.34    3.02
   3  -7   0   75.97    2.99
   3  -7   0   72.30    3.08
   3  -7   0   76.80    3.20
  -3   7   0   68.52    3.05
  -3   7   0   72.66    3.09
  -3   7   0   73.24    3.15
  -3   7   0   70.89    3.16
  -3   7   0   74.66    3.15
  -3   7   0   70.78    3.11
  -3   7   0   69.20    3.14
  -3   7   0   66.23    3.12
  -3   7   0   71.65    2.94
  -3   7   0   68.10    3.18
  -3   7   0   74.74    3.14
   2  -7   0    0.98    0.21
   2  -7   0    1.25    0.27
   2  -7   0    0.75    0.25
   2  -7   0    1.27    0.28
   2  -7   0    0.94    0.27
   2  -7   0    1.42    0.35
   2  -7   0    1.63    0.35
   2  -7   0    0.65    0.32
   2  -7   0    0.88    0.28
   2  -7   0    0.97    0.26
   2  -7   0    1.12    0.39
  -2   7   0    1.03    0.33
  -2   7   0    0.43    0.28
  -2   7   0    0.87    0.26
  -2   7   0    1.08    0.33
  -2   7   0    0.99    0.31
  -2   7   0    1.22    0.34
  -2   7   0    1.37    0.40
  -2   7   0    1.20    0.33
  -2   7   0    1.34    0.36
  -2   7   0    1.29    0.30
   1  -7   0  104.12    4.28
   1  -7   0  103.74    4.20
   1  -7   0  102.76    4.23
   1  -7   0   90.86    4.14
   1  -7   0   95.59    4.27
   1  -7   0   99.94    4.13
   1  -7   0  105.84    4.33
   1  -7   0   91.11    4.14
   1  -7   0   98.55    4.32
   1  -7   0   98.54    4.18
   1  -7   0  102.11    4.28
   1  -7   0   99.28    4.10
  -1   7   0   97.25    4.06
  -1   7   0  103.85    4.24
  -1   7   0   93.11    4.27
  -1   7   0  103.52    4.20
  -1   7   0   98.52    4.22
  -1   7   0   94.25    4.21
  -1   7   0  103.94    4.24
  -1   7   0   97.98    4.20
  -1   7   0  105.19    4.29
   0  -7   0   63.42    2.83
   0  -7   0   62.74    3.05
   0  -7   0   67.03    2.97
   0  -7   0   71.42    2.97
   0  -7   0   63.81    3.24
   0  -7   0   67.76    2.87
   0  -7   0   69.62    3.03
   0  -7   0   64.01    2.86
   0  -7   0   68.12    3.04
   0   7   0   70.62    3.01
   0   7   0   68.77    3.00
   0   7   0   63.88    2.95
   0   7   0   67.90    2.93
   0   7   0   68.43    2.88
   0   7   0   68.00    2.98
   0   7   0   62.61    2.82
   0   7   0   69.31    3.05
   0   7   0   66.73    3.02
  -1  -7   0   25.73    1.38
  -1  -7   0   24.30    1.15
  -1  -7   0   23.88    1.16
  -1  -7   0   25.01    1.35
  -1  -7   0   23.31    1.35
  -1  -7   0   23.83    1.18
  -1  -7   0   23.43    1.24
   1   7   0   25.75    1.38
   1   7   0   23.94    1.20
   1   7   0   26.23    1.34
   1   7   0   24.67    1.19
   1   7   0   22.18    1.39
   1   7   0   25.41    1.35
   1   7   0   25.55    1.29
  -2  -7   0   20.41    1.10
  -2  -7   0   24.46    1.87
  -2  -7   0   20.43    1.09
  -2  -7   0   20.55    1.19
  -2  -7   0   21.52    1.35
  -2  -7   0   22.88    1.30
   2   7   0   21.34    1.28
   2   7   0   19.47    1.12
   2   7   0   22.33    1.26
   2   7   0   24.15    1.35
   2   7   0   21.80    1.21
   2   7   0   20.97    1.19
   2   7   0   23.99    1.28
  -3  -7   0   72.14    3.18
  -3  -7   0   70.29    3.32
  -3  -7   0   75.38    3.35
  -3  -7   0   74.59    3.35
  -3  -7   0   73.56    3.32
  -3  -7   0   72.66    3.24
  -3  -7   0   69.63    3.14
   3   7   0   75.80    3.36
   3   7   0   71.70    3.26
   3   7   0   75.97    3.39
   3   7   0   74.02    3.28
   3   7   0   75.16    3.32
   3   7   0   66.77    3.25
  -4  -7   0   57.05    2.63
  -4  -7   0   52.22    2.54
  -4  -7   0   58.58    2.68
  -4  -7   0   57.30    2.75
  -4  -7   0   51.36    2.58
  -4  -7   0   57.65    2.77
  -4  -7   0   59.97    2.77
   4   7   0   56.14    2.70
   4   7   0   57.79    2.74
   4   7   0   59.14    2.82
   4   7   0   53.68    2.67
   4   7   0   61.43    2.79
  -5  -7   0    0.35    0.32
  -5  -7   0    0.68    0.38
  -5  -7   0    0.04    0.36
  -5  -7   0    0.61    0.38
  -5  -7   0    0.56    0.44
  -5  -7   0    0.62    0.40
  -5  -7   0    0.81    0.43
   5   7   0    0.72    0.54
   5   7   0    0.44    0.45
   5   7   0    0.20    0.34
   5   7   0    0.69    0.40
   5   7   0    0.39    0.42
   5   7   0    0.35    0.41
   5   7   0    0.33    0.44
  -6  -7   0   56.22    2.81
  -6  -7   0   59.60    2.88
  -6  -7   0   58.45    2.87
  -6  -7   0   58.11    2.83
  -6  -7   0   60.97    2.95
   6   7   0   58.93    2.96
   6   7   0   52.32    2.80
   6   7   0   61.43    3.05
   6   7   0   61.49    2.94
   6   7   0   58.90    2.75
   6   7   0   60.73    3.00
   6   7   0   51.85    2.90
  -7  -7   0   33.89    1.97
  -7  -7   0   33.28    2.14
  -7  -7   0   33.90    2.05
  -7  -7   0   31.60    1.91
   7   7   0   35.86    2.13
   7   7   0   32.61    1.83
   7   7   0   34.92    2.09
   7   7   0   39.34    2.16
   7   7   0   32.65    2.03
  -8  -7   0    5.67    0.86
  -8  -7   0    6.29    1.02
  -8  -7   0    5.49    0.84
  -8  -7   0    5.42    0.91
   8   7   0    8.98    1.23
   8   7   0    8.90    1.17
   8   7   0    6.28    0.76
   8   7   0    6.09    0.97
   8   7   0    6.35    1.06
  -9  -7   0    0.15    0.48
  -9  -7   0    0.23    0.52
  -9  -7   0    0.28    0.51
  -9  -7   0   -0.12    0.52
   9   7   0    0.03    0.49
   9   7   0    0.01    0.48
   9   7   0   -0.10    0.62
   9   7   0    0.61    0.71
 -10  -7   0    3.00    0.80
 -10  -7   0    2.12    0.70
 -10  -7   0    2.25    0.70
  10   7   0    1.34    0.73
  10   7   0    2.96    0.75
  10   7   0    2.03    0.83
  15  -8   0    1.98    1.22
  15  -8   0    0.15    0.63
  15  -8   0    0.35    0.63
  15  -8   0    0.18    0.60
  15  -8   0    0.14    0.62
 -15   8   0   -0.21    0.93
 -15   8   0    1.58    0.73
 -15   8   0   -0.84    0.68
 -15   8   0    0.30    1.03
 -15   8   0    1.46    0.74
 -15   8   0   -1.25    0.56
  14  -8   0    4.42    0.79
  14  -8   0    4.17    0.85
  14  -8   0    5.81    1.08
  14  -8   0    5.31    0.91
  14  -8   0    4.91    0.93
 -14   8   0    6.17    1.35
 -14   8   0    4.45    1.00
 -14   8   0    5.76    0.92
 -14   8   0    3.94    0.86
 -14   8   0    7.65    1.27
 -14   8   0    4.89    1.17
  13  -8   0    0.15    0.45
  13  -8   0   -0.52    0.56
  13  -8   0    0.60    0.53
  13  -8   0    0.10    0.54
  13  -8   0    1.07    0.68
 -13   8   0    0.85    0.59
 -13   8   0    0.78    0.62
 -13   8   0    0.62    0.71
 -13   8   0    0.68    0.75
 -13   8   0   -0.59    0.52
 -13   8   0    0.29    0.59
  12  -8   0    0.31    0.59
  12  -8   0    0.70    0.83
  12  -8   0    0.01    0.39
  12  -8   0    0.22    0.58
  12  -8   0    0.44    0.62
  12  -8   0   -0.34    0.40
  12  -8   0    0.33    0.44
 -12   8   0   -0.08    0.71
 -12   8   0    0.82    0.66
 -12   8   0    0.56    0.60
 -12   8   0   -0.41    0.49
 -12   8   0   -0.71    0.44
 -12   8   0    0.72    0.48
  11  -8   0    1.54    0.47
  11  -8   0    0.72    0.59
  11  -8   0    1.55    0.57
  11  -8   0    0.95    0.38
  11  -8   0    0.81    0.58
  11  -8   0    1.00    0.59
  11  -8   0    1.00    0.49
 -11   8   0    0.64    0.47
 -11   8   0    0.18    0.55
 -11   8   0    1.00    0.56
 -11   8   0    0.98    0.56
 -11   8   0    1.25    0.50
 -11   8   0    1.26    0.66
  10  -8   0   16.61    1.00
  10  -8   0   16.81    1.10
  10  -8   0   16.39    1.29
  10  -8   0   14.93    1.13
  10  -8   0   13.87    1.27
  10  -8   0   13.14    0.91
  10  -8   0   17.20    1.22
  10  -8   0   16.16    1.30
 -10   8   0   17.24    1.27
 -10   8   0   15.87    1.33
 -10   8   0   16.88    1.23
 -10   8   0   16.32    1.36
 -10   8   0   14.96    1.28
 -10   8   0   17.14    1.14
   9  -8   0    7.77    0.66
   9  -8   0    7.61    0.90
   9  -8   0    6.62    0.93
   9  -8   0    7.12    0.77
   9  -8   0    7.19    0.91
   9  -8   0    7.54    0.84
   9  -8   0    6.22    0.51
   9  -8   0    6.81    0.75
  -9   8   0    7.38    0.71
  -9   8   0    8.03    0.87
  -9   8   0    8.14    0.96
  -9   8   0    6.60    0.87
  -9   8   0    6.77    0.90
  -9   8   0    7.13    0.86
  -9   8   0    8.52    1.04
   8  -8   0    3.83    0.67
   8  -8   0    4.64    0.62
   8  -8   0    3.78    0.67
   8  -8   0    3.96    0.63
   8  -8   0    3.95    0.50
   8  -8   0    4.58    0.69
   8  -8   0    4.17    0.59
  -8   8   0    5.04    0.78
  -8   8   0    3.94    0.66
  -8   8   0    3.88    0.64
  -8   8   0    4.40    0.54
  -8   8   0    4.64    0.77
  -8   8   0    3.68    0.68
  -8   8   0    4.33    0.68
  -8   8   0    3.67    0.58
  -8   8   0    3.10    0.57
   7  -8   0   35.23    1.81
   7  -8   0   34.94    1.68
   7  -8   0   36.72    1.94
   7  -8   0   36.71    1.80
   7  -8   0   36.60    1.82
   7  -8   0   35.15    1.86
   7  -8   0   36.53    1.93
  -7   8   0   34.07    1.82
  -7   8   0   36.59    1.95
  -7   8   0   37.40    1.80
  -7   8   0   32.88    1.63
  -7   8   0   37.90    1.95
  -7   8   0   31.44    1.66
  -7   8   0   35.38    1.95
  -7   8   0   33.08    1.87
  -7   8   0   36.12    1.90
   6  -8   0   24.82    1.39
   6  -8   0   23.59    1.22
   6  -8   0   22.21    1.32
   6  -8   0   22.40    1.30
   6  -8   0   22.27    1.21
   6  -8   0   23.33    1.30
   6  -8   0   23.08    1.34
   6  -8   0   25.90    1.67
   6  -8   0   23.40    1.35
  -6   8   0   20.34    1.17
  -6   8   0   24.50    1.33
  -6   8   0   22.87    1.37
  -6   8   0   23.37    1.27
  -6   8   0   25.06    1.53
  -6   8   0   24.39    1.48
  -6   8   0   25.52    1.43
  -6   8   0   27.20    1.64
   5  -8   0    2.74    0.36
   5  -8   0    4.02    0.58
   5  -8   0    3.09    0.41
   5  -8   0    2.78    0.51
   5  -8   0    3.41    0.58
   5  -8   0    2.74    0.48
   5  -8   0    3.77    0.56
   5  -8   0    3.85    0.57
  -5   8   0    2.80    0.54
  -5   8   0    3.27    0.54
  -5   8   0    3.60    0.47
  -5   8   0    2.94    0.50
  -5   8   0    3.84    0.46
  -5   8   0    3.70    0.53
  -5   8   0    3.12    0.57
  -5   8   0    4.18    0.65
   4  -8   0   84.25    3.66
   4  -8   0   83.03    3.63
   4  -8   0   81.91    3.70
   4  -8   0   81.91    3.48
   4  -8   0   87.59    3.77
   4  -8   0   79.68    3.49
   4  -8   0   88.06    3.61
   4  -8   0   86.52    3.71
  -4   8   0   84.94    3.73
  -4   8   0   81.06    3.65
  -4   8   0   86.50    3.75
  -4   8   0   77.22    3.65
  -4   8   0   86.65    3.73
  -4   8   0   83.82    3.50
  -4   8   0   87.58    3.75
   3  -8   0   89.84    3.84
   3  -8   0   85.18    3.78
   3  -8   0   86.20    3.74
   3  -8   0   87.35    3.78
   3  -8   0   83.16    3.63
   3  -8   0   81.01    3.73
   3  -8   0   82.06    3.50
   3  -8   0   88.80    3.62
  -3   8   0   88.57    3.82
  -3   8   0   81.04    3.69
  -3   8   0   82.41    3.73
  -3   8   0   87.17    3.73
  -3   8   0   86.06    3.77
  -3   8   0   90.65    3.78
  -3   8   0   89.16    3.78
   2  -8   0    1.13    0.32
   2  -8   0    0.75    0.21
   2  -8   0    0.85    0.32
   2  -8   0    0.51    0.32
   2  -8   0    0.46    0.26
   2  -8   0    0.71    0.24
   2  -8   0    1.06    0.34
   2  -8   0    1.36    0.61
   2  -8   0    0.27    0.37
  -2   8   0    0.78    0.29
  -2   8   0    0.45    0.37
  -2   8   0    0.45    0.53
  -2   8   0    0.71    0.29
  -2   8   0    0.31    0.33
  -2   8   0    0.46    0.34
  -2   8   0    0.84    0.36
   1  -8   0    2.39    0.34
   1  -8   0    3.03    0.41
   1  -8   0    3.45    0.54
   1  -8   0    2.62    0.54
   1  -8   0    3.78    0.58
   1  -8   0    3.17    0.46
   1  -8   0    2.78    0.49
   1  -8   0    3.13    0.39
  -1   8   0    2.96    0.53
  -1   8   0    4.63    0.63
  -1   8   0    2.87    0.53
  -1   8   0    3.51    0.47
  -1   8   0    3.41    0.46
  -1   8   0    2.51    0.49
  -1   8   0    4.75    0.97
  -1   8   0    2.59    0.31
   0  -8   0   55.01    2.43
   0  -8   0   52.09    2.56
   0  -8   0   50.69    2.46
   0  -8   0   50.19    2.49
   0  -8   0   50.93    2.29
   0  -8   0   49.82    2.29
   0  -8   0   49.79    2.42
   0  -8   0   50.06    2.24
   0   8   0   46.47    2.23
   0   8   0   51.06    2.37
   0   8   0   53.19    2.32
   0   8   0   50.89    2.45
   0   8   0   57.54    2.66
   0   8   0   53.22    2.59
  -1  -8   0   60.02    2.66
  -1  -8   0   62.31    2.81
  -1  -8   0   55.56    2.52
  -1  -8   0   60.03    2.80
  -1  -8   0   54.59    2.54
  -1  -8   0   57.50    2.57
   1   8   0   59.57    2.69
   1   8   0   57.80    2.56
   1   8   0   58.12    2.71
   1   8   0   52.13    2.57
   1   8   0   62.18    2.77
   1   8   0   63.91    2.86
   1   8   0   63.10    2.79
   1   8   0   64.86    2.81
  -2  -8   0   10.83    0.92
  -2  -8   0   11.62    0.92
  -2  -8   0   10.40    0.72
  -2  -8   0   11.10    0.84
  -2  -8   0   10.61    0.72
  -2  -8   0   10.52    0.90
   2   8   0   10.57    0.93
   2   8   0   11.15    0.95
   2   8   0    9.45    0.87
   2   8   0    9.55    0.79
   2   8   0   10.12    0.82
   2   8   0   11.33    0.88
  -3  -8   0   25.74    1.57
  -3  -8   0   25.63    1.47
  -3  -8   0   27.17    1.58
  -3  -8   0   27.42    1.58
  -3  -8   0   25.86    1.38
   3   8   0   25.97    1.57
   3   8   0   26.90    1.55
   3   8   0   25.25    1.45
   3   8   0   26.16    1.50
   3   8   0   27.52    1.64
  -4  -8   0   25.30    1.53
  -4  -8   0   21.17    1.32
  -4  -8   0   25.42    1.57
  -4  -8   0   24.95    1.53
  -4  -8   0   23.57    1.35
  -4  -8   0   25.24    1.46
   4   8   0   25.91    1.57
   4   8   0   24.86    1.43
   4   8   0   24.29    1.46
   4   8   0   21.77    1.41
   4   8   0   28.17    1.58
   4   8   0   23.76    1.57
  -5  -8   0   11.72    1.03
  -5  -8   0   10.33    0.97
  -5  -8   0   10.75    0.90
  -5  -8   0   11.72    1.00
  -5  -8   0   11.69    1.04
   5   8   0   11.52    1.08
   5   8   0   10.87    0.93
   5   8   0   12.37    1.14
   5   8   0   10.33    0.90
   5   8   0   11.10    1.09
   5   8   0    9.01    0.93
   5   8   0   10.53    1.11
  -6  -8   0    9.92    1.01
  -6  -8   0    9.66    1.00
  -6  -8   0    9.47    0.96
  -6  -8   0    9.20    1.06
  -6  -8   0    8.52    0.86
   6   8   0    9.24    1.06
   6   8   0    7.79    0.86
   6   8   0    8.41    1.28
   6   8   0   10.47    1.24
   6   8   0    9.99    1.24
   6   8   0    8.88    1.04
  -7  -8   0    7.53    1.25
  -7  -8   0    6.81    1.00
  -7  -8   0    8.33    0.95
  -7  -8   0    6.70    1.00
   7   8   0    7.27    0.85
   7   8   0    7.83    1.16
   7   8   0   10.80    1.14
   7   8   0    9.44    1.23
  -8  -8   0    2.52    0.76
  -8  -8   0    0.45    0.55
  -8  -8   0    0.41    0.50
  -8  -8   0    0.70    0.54
   8   8   0    1.05    0.69
   8   8   0    0.74    0.68
   8   8   0    0.76    0.50
   8   8   0    0.97    0.46
   8   8   0    1.18    0.69
  -9  -8   0    7.14    1.08
  -9  -8   0    5.93    1.05
  -9  -8   0    8.52    1.15
  -9  -8   0    6.81    1.01
   9   8   0    8.37    1.26
   9   8   0    7.98    1.21
   9   8   0    7.51    1.15
   9   8   0    5.95    1.08
  15  -9   0    0.55    0.61
  15  -9   0    0.49    0.61
  15  -9   0    0.65    0.63
  15  -9   0   -0.74    0.58
 -15   9   0   -0.53    0.70
 -15   9   0   -0.46    0.95
 -15   9   0    1.23    0.80
 -15   9   0   -0.30    0.61
 -15   9   0   -1.03    0.92
 -15   9   0    0.33    0.64
  14  -9   0    0.75    0.71
  14  -9   0    1.44    0.65
  14  -9   0    1.05    0.72
  14  -9   0    2.04    0.60
 -14   9   0    0.87    0.73
 -14   9   0    1.14    0.65
 -14   9   0    2.08    0.88
 -14   9   0    3.13    0.70
 -14   9   0    0.95    0.74
 -14   9   0    3.23    1.12
  13  -9   0    1.15    0.63
  13  -9   0   -0.72    0.69
  13  -9   0    0.48    0.59
  13  -9   0    0.52    0.58
  13  -9   0    0.80    0.48
 -13   9   0    1.37    0.58
 -13   9   0   -0.05    0.59
 -13   9   0   -0.70    0.76
 -13   9   0    1.89    0.83
 -13   9   0   -0.73    0.56
  12  -9   0    0.20    0.59
  12  -9   0    0.32    0.55
  12  -9   0   -0.07    0.41
  12  -9   0    0.86    0.77
  12  -9   0   -0.97    0.52
  12  -9   0    0.01    0.42
 -12   9   0    0.55    0.63
 -12   9   0   -1.26    0.45
 -12   9   0    0.71    0.55
 -12   9   0    0.19    0.51
 -12   9   0   -0.44    0.66
  11  -9   0    0.55    0.35
  11  -9   0    0.03    0.45
  11  -9   0   -0.60    0.38
  11  -9   0   -0.13    0.42
  11  -9   0    0.40    0.56
  11  -9   0   -0.18    0.57
  11  -9   0    0.02    0.43
 -11   9   0   -0.24    0.43
 -11   9   0    0.82    0.55
 -11   9   0    0.20    0.61
 -11   9   0    1.14    0.42
 -11   9   0   -0.26    0.46
 -11   9   0    0.06    0.61
  10  -9   0    1.46    0.49
  10  -9   0    2.27    0.72
  10  -9   0    3.07    0.57
  10  -9   0    2.68    0.45
  10  -9   0    2.69    0.64
  10  -9   0    3.17    0.72
  10  -9   0    2.79    0.67
 -10   9   0    1.47    0.51
 -10   9   0    3.07    0.80
 -10   9   0    2.65    0.52
 -10   9   0    2.45    0.79
 -10   9   0    2.57    0.63
 -10   9   0    2.02    0.63
   9  -9   0    5.33    0.84
   9  -9   0    5.67    0.84
   9  -9   0    6.27    0.60
   9  -9   0    5.99    0.73
   9  -9   0    6.92    0.82
   9  -9   0    5.38    0.75
   9  -9   0    6.68    0.91
  -9   9   0    5.44    0.76
  -9   9   0    5.39    0.78
  -9   9   0    7.25    0.97
  -9   9   0    4.37    0.78
  -9   9   0    5.54    0.94
  -9   9   0    5.34    0.64
  -9   9   0    6.42    0.86
   8  -9   0    5.23    0.73
   8  -9   0    4.54    0.61
   8  -9   0    6.44    0.79
   8  -9   0    4.90    0.74
   8  -9   0    3.50    0.66
   8  -9   0    4.59    0.62
   8  -9   0    5.46    0.83
   8  -9   0    5.99    0.88
   8  -9   0    5.98    0.57
  -8   9   0    5.20    0.66
  -8   9   0    3.87    0.74
  -8   9   0    5.25    0.86
  -8   9   0    4.66    0.69
  -8   9   0    4.00    0.50
  -8   9   0    4.46    0.72
  -8   9   0    6.69    0.92
  -8   9   0    4.45    0.51
  -8   9   0    4.99    0.73
   7  -9   0    7.78    0.80
   7  -9   0    8.05    0.93
   7  -9   0    9.64    0.71
   7  -9   0    9.56    0.88
   7  -9   0    9.36    0.82
   7  -9   0    9.38    0.89
   7  -9   0    8.54    0.83
   7  -9   0   10.21    0.92
  -7   9   0   10.45    0.96
  -7   9   0    8.39    0.94
  -7   9   0    9.72    0.90
  -7   9   0    8.74    0.78
  -7   9   0    9.76    1.46
  -7   9   0    9.55    0.97
  -7   9   0    9.37    0.84
   6  -9   0   41.11    2.04
   6  -9   0   36.35    1.85
   6  -9   0   42.79    2.51
   6  -9   0   41.35    1.98
   6  -9   0   41.35    1.89
   6  -9   0   43.93    2.16
   6  -9   0   38.08    2.03
   6  -9   0   37.96    1.93
  -6   9   0   39.89    2.09
  -6   9   0   38.42    2.04
  -6   9   0   34.16    1.84
  -6   9   0   39.79    2.08
  -6   9   0   42.26    2.12
  -6   9   0   37.20    1.97
  -6   9   0   39.58    1.89
  -6   9   0   41.27    2.14
   5  -9   0    3.63    0.42
   5  -9   0    4.40    0.65
   5  -9   0    3.84    0.40
   5  -9   0    4.43    0.67
   5  -9   0    4.30    0.60
   5  -9   0    4.61    0.61
   5  -9   0    4.57    0.52
   5  -9   0    4.33    0.71
  -5   9   0    4.06    0.61
  -5   9   0    4.15    0.50
  -5   9   0    5.07    0.56
  -5   9   0    4.41    0.65
  -5   9   0    4.88    0.75
  -5   9   0    5.25    0.76
  -5   9   0    3.70    0.50
  -5   9   0    4.68    0.69
   4  -9   0    1.37    0.47
   4  -9   0    1.84    0.32
   4  -9   0    1.43    0.23
   4  -9   0    1.83    0.45
   4  -9   0    1.60    0.46
   4  -9   0    1.20    0.39
   4  -9   0    1.64    0.38
   4  -9   0    1.08    0.37
  -4   9   0    1.12    0.34
  -4   9   0    1.09    0.46
  -4   9   0    1.56    0.52
  -4   9   0    1.51    0.40
  -4   9   0    0.84    0.41
  -4   9   0    2.02    0.47
  -4   9   0    1.59    0.38
   3  -9   0    2.62    0.52
   3  -9   0    3.02    0.61
   3  -9   0    2.26    0.29
   3  -9   0    2.33    0.51
   3  -9   0    2.45    0.52
   3  -9   0    2.86    0.39
   3  -9   0    2.67    0.43
   3  -9   0    2.23    0.40
  -3   9   0    3.01    0.51
  -3   9   0    3.18    0.56
  -3   9   0    2.82    0.55
  -3   9   0    3.08    0.57
  -3   9   0    3.20    0.63
  -3   9   0    2.79    0.55
   2  -9   0   63.62    2.98
   2  -9   0   63.90    3.02
   2  -9   0   62.97    2.72
   2  -9   0   67.77    3.00
   2  -9   0   56.13    2.88
   2  -9   0   66.12    2.86
   2  -9   0   65.84    2.93
   2  -9   0   63.54    2.77
  -2   9   0   60.13    2.90
  -2   9   0   64.85    3.01
  -2   9   0   61.65    2.89
  -2   9   0   66.87    2.97
  -2   9   0   66.77    2.92
   1  -9   0    0.47    0.29
   1  -9   0    0.15    0.43
   1  -9   0    0.53    0.37
   1  -9   0    0.40    0.41
   1  -9   0    0.41    0.36
   1  -9   0    0.39    0.30
   1  -9   0    0.28    0.21
   1  -9   0    0.45    0.30
   1  -9   0    0.65    0.40
  -1   9   0    0.36    0.30
  -1   9   0    0.70    0.40
  -1   9   0    0.40    0.38
  -1   9   0    0.52    0.41
  -1   9   0    0.63    0.31
  -1   9   0    0.11    0.21
  -1   9   0   -0.14    0.38
  -1   9   0    0.52    0.34
   0  -9   0    0.72    0.51
   0  -9   0    0.29    0.39
   0  -9   0    0.11    0.26
   0  -9   0    0.84    0.44
   0  -9   0    0.14    0.37
   0  -9   0    1.14    0.34
   0  -9   0    0.68    0.32
   0  -9   0    0.72    0.27
   0   9   0    1.04    0.49
   0   9   0    0.84    0.36
   0   9   0    0.17    0.31
   0   9   0    0.19    0.30
   0   9   0    1.61    0.45
   0   9   0    0.61    0.27
   0   9   0    0.56    0.40
   0   9   0    0.59    0.37
  -1  -9   0   30.93    1.44
  -1  -9   0   31.34    1.76
  -1  -9   0   33.90    1.75
  -1  -9   0   34.47    1.81
  -1  -9   0   30.45    1.48
  -1  -9   0   31.89    1.62
  -1  -9   0   28.71    1.50
   1   9   0   34.03    1.74
   1   9   0   31.38    1.72
   1   9   0   29.39    1.63
   1   9   0   27.55    1.53
   1   9   0   31.08    1.49
   1   9   0   32.78    1.70
   1   9   0   30.40    1.78
   1   9   0   32.70    1.78
  -2  -9   0   34.91    1.77
  -2  -9   0   37.36    2.02
  -2  -9   0   35.85    2.02
  -2  -9   0   37.78    1.74
  -2  -9   0   36.37    1.89
  -2  -9   0   37.40    2.01
   2   9   0   32.12    1.89
   2   9   0   39.11    2.03
   2   9   0   39.22    2.00
   2   9   0   39.66    1.99
   2   9   0   36.49    1.92
   2   9   0   41.55    2.13
  -3  -9   0    6.37    0.64
  -3  -9   0    7.00    0.81
  -3  -9   0    5.44    0.62
  -3  -9   0    7.15    0.92
  -3  -9   0    7.15    0.87
  -3  -9   0    6.92    0.88
   3   9   0    5.98    0.82
   3   9   0    7.24    0.96
   3   9   0    5.78    0.81
   3   9   0    7.27    0.89
   3   9   0    6.26    0.76
   3   9   0    7.31    0.82
  -4  -9   0   11.81    1.10
  -4  -9   0   12.46    1.04
  -4  -9   0   11.16    1.10
  -4  -9   0   12.78    0.91
  -4  -9   0   12.71    1.06
   4   9   0   12.57    1.03
   4   9   0   13.39    1.14
   4   9   0   11.51    1.11
   4   9   0   12.26    1.13
   4   9   0   10.67    0.96
  -5  -9   0   15.22    1.23
  -5  -9   0   14.95    1.18
  -5  -9   0   14.49    1.04
  -5  -9   0   12.76    1.18
   5   9   0   14.14    1.30
   5   9   0   14.60    1.25
   5   9   0   14.05    1.27
   5   9   0   12.70    1.24
   5   9   0   14.09    1.12
   5   9   0   11.37    1.30
  -6  -9   0    3.84    0.68
  -6  -9   0    3.40    0.69
  -6  -9   0    4.61    0.83
  -6  -9   0    2.34    0.67
  -6  -9   0    4.07    0.83
   6   9   0    4.02    0.88
   6   9   0    3.10    0.83
   6   9   0    2.93    0.64
   6   9   0    3.55    0.89
   6   9   0    2.07    0.77
  -7  -9   0    0.41    0.54
  -7  -9   0    1.80    0.72
  -7  -9   0    1.19    0.54
  -7  -9   0    0.67    0.57
   7   9   0    0.70    0.44
   7   9   0    1.94    0.70
   7   9   0    1.34    0.66
   7   9   0    1.30    0.68
   7   9   0    2.26    0.72
  -8  -9   0    0.73    0.62
  -8  -9   0    0.79    0.57
  -8  -9   0    1.20    0.63
  -8  -9   0    0.50    0.58
   8   9   0    1.25    0.69
   8   9   0    0.08    0.56
   8   9   0    0.91    0.65
   8   9   0    0.18    0.62
   8   9   0    1.60    0.56
  -9  -9   0    0.21    0.49
  -9  -9   0    0.69    0.70
  -9  -9   0    0.06    0.54
  -9  -9   0    0.31    0.58
   9   9   0    0.76    0.69
   9   9   0    0.06    0.60
   9   9   0    1.39    0.74
   9   9   0   -0.68    0.68
  15 -10   0    0.68    0.63
  15 -10   0    1.03    0.69
  15 -10   0    0.85    0.88
  15 -10   0    0.98    0.66
 -15  10   0    0.63    0.89
 -15  10   0    0.96    0.96
 -15  10   0    0.50    0.73
 -15  10   0   -0.57    0.70
 -15  10   0    0.56    1.02
 -15  10   0   -0.47    0.69
  14 -10   0    2.45    0.79
  14 -10   0    0.62    0.99
  14 -10   0    1.14    0.68
  14 -10   0    1.25    0.65
 -14  10   0   -0.32    0.73
 -14  10   0    0.87    0.96
 -14  10   0    2.50    0.70
 -14  10   0    1.22    0.72
 -14  10   0    0.13    0.90
 -14  10   0    1.35    0.88
  13 -10   0    1.94    0.61
  13 -10   0    1.90    0.84
  13 -10   0    1.28    0.68
  13 -10   0    2.13    0.60
 -13  10   0    2.78    0.86
 -13  10   0    2.91    0.66
 -13  10   0    2.96    0.72
 -13  10   0    3.80    1.07
 -13  10   0    1.49    1.22
  12 -10   0    2.72    0.79
  12 -10   0    2.54    0.58
  12 -10   0    2.32    0.74
  12 -10   0    2.19    0.77
 -12  10   0    2.01    0.59
 -12  10   0    2.19    0.98
 -12  10   0    2.94    0.98
 -12  10   0    4.55    1.43
 -12  10   0    2.20    0.77
  11 -10   0    2.09    0.64
  11 -10   0    1.28    0.59
  11 -10   0    0.50    0.69
  11 -10   0    2.06    0.58
  11 -10   0    3.19    1.29
  11 -10   0    2.32    0.56
  11 -10   0    2.16    0.70
  11 -10   0    1.94    0.47
 -11  10   0    1.76    0.75
 -11  10   0    2.02    0.48
 -11  10   0    1.74    0.58
 -11  10   0    1.04    0.53
 -11  10   0    2.14    0.70
 -11  10   0    3.69    0.88
  10 -10   0    0.56    0.44
  10 -10   0   -0.07    0.47
  10 -10   0    0.31    0.33
  10 -10   0   -0.34    0.53
  10 -10   0   -0.05    0.46
  10 -10   0    0.52    0.54
  10 -10   0   -0.43    0.50
  10 -10   0   -0.04    0.47
 -10  10   0    0.60    0.57
 -10  10   0    0.74    0.64
 -10  10   0    0.09    0.47
 -10  10   0    0.29    0.31
 -10  10   0    0.74    0.47
 -10  10   0    1.17    0.56
   9 -10   0    9.41    0.90
   9 -10   0    8.13    1.00
   9 -10   0    8.63    0.99
   9 -10   0    9.55    1.01
   9 -10   0    8.38    1.18
   9 -10   0    8.55    0.71
   9 -10   0   10.28    0.97
   9 -10   0    7.65    0.89
  -9  10   0    8.45    0.90
  -9  10   0    9.73    1.02
  -9  10   0    8.38    1.09
  -9  10   0    9.29    1.09
  -9  10   0    8.52    0.65
  -9  10   0    6.83    0.96
  -9  10   0    9.38    1.05
   8 -10   0   21.09    1.29
   8 -10   0   19.55    1.38
   8 -10   0   20.36    1.32
   8 -10   0   19.51    1.30
   8 -10   0   19.63    1.32
   8 -10   0   19.02    1.44
   8 -10   0   16.69    1.24
   8 -10   0   19.50    1.11
  -8  10   0   20.26    1.45
  -8  10   0   20.86    1.49
  -8  10   0   18.90    1.46
  -8  10   0   18.49    1.29
  -8  10   0   18.68    1.40
  -8  10   0   17.35    1.20
   7 -10   0    2.02    0.56
   7 -10   0    1.44    0.56
   7 -10   0    1.36    0.44
   7 -10   0    1.12    0.53
   7 -10   0    1.42    0.38
   7 -10   0    1.51    0.47
   7 -10   0    1.36    0.51
  -7  10   0    0.89    0.48
  -7  10   0    1.71    0.56
  -7  10   0    1.07    0.46
  -7  10   0    1.32    0.57
  -7  10   0    1.35    0.48
  -7  10   0    2.20    0.60
  -7  10   0    1.99    0.45
  -7  10   0    1.06    0.58
   6 -10   0   17.36    1.07
   6 -10   0   20.72    1.26
   6 -10   0   20.52    1.41
   6 -10   0   20.90    1.34
   6 -10   0   20.73    1.26
   6 -10   0   20.50    1.17
   6 -10   0   21.47    1.35
  -6  10   0   21.84    1.42
  -6  10   0   18.91    1.29
  -6  10   0   21.02    1.39
  -6  10   0   19.47    1.36
  -6  10   0   19.57    1.39
  -6  10   0   20.44    1.25
  -6  10   0   20.48    1.14
   5 -10   0   33.04    1.79
   5 -10   0   33.49    1.70
   5 -10   0   27.74    1.44
   5 -10   0   29.36    1.56
   5 -10   0   34.52    1.87
   5 -10   0   29.93    1.45
   5 -10   0   33.16    1.77
   5 -10   0   29.48    1.61
  -5  10   0   34.44    1.83
  -5  10   0   31.99    1.81
  -5  10   0   29.57    1.68
  -5  10   0   30.53    1.73
  -5  10   0   33.76    1.82
  -5  10   0   32.78    1.82
   4 -10   0   33.01    1.59
   4 -10   0   34.35    1.77
   4 -10   0   32.68    1.62
   4 -10   0   34.06    1.91
   4 -10   0   33.79    1.83
   4 -10   0   35.52    1.86
   4 -10   0   30.00    1.64
  -4  10   0   34.02    1.84
  -4  10   0   34.05    1.79
  -4  10   0   36.80    1.88
  -4  10   0   29.67    1.80
  -4  10   0   35.90    1.86
  -4  10   0   32.08    1.84
   3 -10   0    6.18    0.85
   3 -10   0    7.74    0.79
   3 -10   0    6.61    0.56
   3 -10   0    6.24    0.48
   3 -10   0    5.50    0.71
   3 -10   0    5.39    0.76
   3 -10   0    6.47    0.64
  -3  10   0    6.53    0.82
  -3  10   0    6.06    0.68
  -3  10   0    6.67    0.75
  -3  10   0    5.70    0.80
  -3  10   0    6.40    0.78
  -3  10   0    6.31    0.75
   2 -10   0    1.51    0.47
   2 -10   0    1.02    0.48
   2 -10   0    0.41    0.30
   2 -10   0    0.46    0.35
   2 -10   0    1.13    0.47
   2 -10   0    0.16    0.49
   2 -10   0    0.49    0.27
  -2  10   0    0.97    0.43
  -2  10   0    0.09    0.37
  -2  10   0    1.18    0.49
  -2  10   0    0.26    0.42
  -2  10   0    0.91    0.39
  -2  10   0    0.79    0.43
   1 -10   0   54.69    2.67
   1 -10   0   55.43    2.62
   1 -10   0   55.04    2.73
   1 -10   0   53.56    2.46
   1 -10   0   54.58    2.48
   1 -10   0   60.02    2.77
   1 -10   0   55.22    3.05
  -1  10   0   49.04    2.39
  -1  10   0   59.15    2.71
  -1  10   0   58.94    2.81
  -1  10   0   51.86    2.62
  -1  10   0   56.73    2.59
  -1  10   0   53.39    2.61
  -1  10   0   57.60    2.74
  -1  10   0   58.82    2.76
   0 -10   0   11.58    0.77
   0 -10   0   13.43    0.86
   0 -10   0   11.79    1.05
   0 -10   0   13.15    0.99
   0 -10   0   10.97    0.82
   0 -10   0   12.39    1.04
   0  10   0   12.49    0.98
   0  10   0   12.44    0.84
   0  10   0   11.15    0.92
   0  10   0   11.79    1.06
   0  10   0   14.13    1.08
   0  10   0   11.46    1.04
   0  10   0   10.22    0.74
   0  10   0   12.59    0.91
  -1 -10   0    4.06    0.60
  -1 -10   0    5.27    0.76
  -1 -10   0    4.86    0.76
  -1 -10   0    5.00    0.82
   1  10   0    3.66    0.68
   1  10   0    4.86    0.76
   1  10   0    4.33    0.79
   1  10   0    5.32    0.84
   1  10   0    4.76    0.52
   1  10   0    5.74    0.80
   1  10   0    3.53    0.63
  -2 -10   0   27.44    1.65
  -2 -10   0   27.25    1.70
  -2 -10   0   26.27    1.64
  -2 -10   0   23.52    1.28
  -2 -10   0   25.17    1.49
   2  10   0   29.23    1.68
   2  10   0   23.14    1.51
   2  10   0   28.87    1.62
   2  10   0   24.36    1.68
   2  10   0   27.99    1.62
   2  10   0   25.63    1.51
  -3 -10   0   11.83    1.16
  -3 -10   0   11.40    1.06
  -3 -10   0   10.12    0.99
  -3 -10   0   11.06    0.78
  -3 -10   0   10.96    1.09
   3  10   0    8.95    0.92
   3  10   0   12.34    1.15
   3  10   0   10.83    1.03
   3  10   0   12.10    1.06
   3  10   0   12.03    1.16
   3  10   0   12.08    1.16
  -4 -10   0    1.52    0.62
  -4 -10   0    1.23    0.54
  -4 -10   0    1.35    0.42
  -4 -10   0    0.64    0.48
  -4 -10   0    1.21    0.55
   4  10   0    1.21    1.11
   4  10   0    1.93    0.59
  -5 -10   0    5.78    0.95
  -5 -10   0   10.34    1.24
  -5 -10   0    6.85    0.98
  -5 -10   0    7.32    0.79
  -5 -10   0    7.76    0.91
   5  10   0    8.18    1.20
   5  10   0    8.59    1.05
   5  10   0    8.70    1.18
   5  10   0    8.88    1.16
   5  10   0    8.38    0.91
  -6 -10   0    1.80    0.66
  -6 -10   0    2.06    0.73
  -6 -10   0    3.17    0.82
  -6 -10   0    1.66    0.63
  -6 -10   0    4.41    0.71
   6  10   0    2.93    0.86
   6  10   0    2.49    0.72
   6  10   0    3.56    0.89
   6  10   0    3.06    0.82
   6  10   0    2.11    0.89
  -7 -10   0    2.50    0.64
  -7 -10   0    1.92    0.58
  -7 -10   0    1.35    0.62
  -7 -10   0    1.30    0.67
   7  10   0    1.21    0.56
   7  10   0    0.42    0.56
   7  10   0    0.80    0.61
   7  10   0    1.70    0.79
   7  10   0    1.65    0.60
  -8 -10   0    1.93    0.73
  -8 -10   0    1.44    0.62
  -8 -10   0    1.15    0.71
  -8 -10   0    2.09    0.81
   8  10   0    2.05    0.75
   8  10   0    0.58    0.62
   8  10   0    0.74    0.67
   8  10   0    1.49    0.79
  15 -11   0   -1.38    0.71
  15 -11   0   -0.82    0.89
  15 -11   0   -0.89    0.70
  15 -11   0    0.61    0.74
  15 -11   0    1.14    1.17
  15 -11   0   -0.51    0.65
 -15  11   0   -1.09    0.76
 -15  11   0   -0.27    0.74
 -15  11   0    2.28    0.72
 -15  11   0   -0.06    0.78
 -15  11   0    0.29    1.03
 -15  11   0    1.07    1.09
  14 -11   0   -0.22    0.66
  14 -11   0   -0.46    0.75
  14 -11   0    0.64    0.69
  14 -11   0   -0.51    0.65
  14 -11   0    1.37    0.70
  14 -11   0    0.16    0.69
 -14  11   0   -1.27    0.63
 -14  11   0   -0.24    0.69
 -14  11   0   -0.03    0.87
 -14  11   0   -0.01    0.66
 -14  11   0    2.61    1.02
 -14  11   0   -0.54    0.55
  13 -11   0    1.89    0.70
  13 -11   0    1.44    0.67
  13 -11   0    0.55    0.60
  13 -11   0    0.60    0.69
  13 -11   0    1.01    0.65
  13 -11   0   -0.19    0.62
 -13  11   0    0.52    0.63
 -13  11   0    0.17    0.51
 -13  11   0    2.60    0.91
 -13  11   0    0.65    0.78
 -13  11   0   -0.53    0.73
 -13  11   0    0.77    0.66
  12 -11   0   -0.43    0.54
  12 -11   0   -0.23    0.51
  12 -11   0    1.36    0.76
  12 -11   0   -0.73    0.52
  12 -11   0    0.21    1.30
  12 -11   0   -0.41    0.59
 -12  11   0   -0.10    0.63
 -12  11   0    1.24    0.76
 -12  11   0   -0.34    0.43
 -12  11   0    0.40    0.58
 -12  11   0    0.05    0.84
 -12  11   0    1.16    0.72
  11 -11   0   -0.06    0.56
  11 -11   0    0.04    0.58
  11 -11   0   -0.16    0.43
  11 -11   0    0.40    0.60
  11 -11   0   -0.41    0.49
 -11  11   0    0.95    0.61
 -11  11   0    0.37    0.57
 -11  11   0    0.14    0.38
 -11  11   0   -0.38    0.50
 -11  11   0    0.52    0.96
  10 -11   0    2.58    0.45
  10 -11   0    3.25    0.66
  10 -11   0    1.98    0.59
  10 -11   0    1.59    0.70
  10 -11   0    2.18    0.65
  10 -11   0    2.73    0.74
 -10  11   0    2.51    0.69
 -10  11   0    1.22    0.56
 -10  11   0    1.75    0.58
 -10  11   0    4.27    0.89
   9 -11   0    1.96    0.64
   9 -11   0    0.76    0.53
   9 -11   0    0.67    0.37
   9 -11   0    1.25    0.62
   9 -11   0    0.48    0.49
  -9  11   0    1.41    0.60
  -9  11   0    0.89    0.56
  -9  11   0    1.39    0.69
  -9  11   0    0.19    0.53
  -9  11   0    1.10    0.49
  -9  11   0    0.80    0.56
   8 -11   0   18.43    1.27
   8 -11   0   17.43    1.20
   8 -11   0   15.33    1.19
   8 -11   0   17.60    1.35
   8 -11   0   16.27    1.05
   8 -11   0   17.48    1.38
  -8  11   0   17.37    1.41
  -8  11   0   16.33    1.36
  -8  11   0   17.50    1.14
  -8  11   0   14.50    1.18
  -8  11   0   16.30    1.30
  -8  11   0   16.24    1.36
   7 -11   0   15.49    1.13
   7 -11   0   14.03    1.33
   7 -11   0   15.07    1.23
   7 -11   0   15.19    1.27
   7 -11   0   16.20    1.24
   7 -11   0   14.69    1.00
  -7  11   0   16.06    1.26
  -7  11   0   15.18    1.28
  -7  11   0   16.14    1.02
  -7  11   0   14.27    1.25
  -7  11   0   13.28    1.11
  -7  11   0   15.30    1.31
  -7  11   0   15.10    1.22
   6 -11   0    4.73    0.63
   6 -11   0    5.32    0.64
   6 -11   0    6.50    0.88
   6 -11   0    4.72    0.67
   6 -11   0    5.31    0.83
   6 -11   0    6.48    0.84
   6 -11   0    3.68    0.46
  -6  11   0    5.38    0.75
  -6  11   0    5.20    0.80
  -6  11   0    6.61    0.93
  -6  11   0    4.18    0.75
  -6  11   0    6.40    0.91
  -6  11   0    5.19    0.73
   5 -11   0    2.59    0.63
   5 -11   0    2.80    0.57
   5 -11   0    2.52    0.46
   5 -11   0    1.64    0.33
   5 -11   0    2.29    0.52
   5 -11   0    1.88    0.62
   5 -11   0    2.50    0.57
  -5  11   0    2.83    0.63
  -5  11   0    2.11    0.59
  -5  11   0    1.66    0.59
  -5  11   0    1.70    0.59
  -5  11   0    1.73    0.52
  -5  11   0    2.24    0.59
   4 -11   0   16.23    1.19
   4 -11   0   18.14    1.28
   4 -11   0   17.36    1.33
   4 -11   0   18.52    1.28
   4 -11   0   16.29    1.03
  -4  11   0   18.45    1.28
  -4  11   0   17.94    1.33
  -4  11   0   17.33    1.26
  -4  11   0   15.37    1.18
  -4  11   0   18.63    1.30
  -4  11   0   18.92    1.54
   3 -11   0   27.27    1.45
   3 -11   0   32.11    1.79
   3 -11   0   30.93    1.84
   3 -11   0   29.91    1.68
   3 -11   0   29.51    1.73
   3 -11   0   28.05    1.39
   3 -11   0   29.46    1.55
  -3  11   0   29.42    1.79
  -3  11   0   32.04    1.72
  -3  11   0   27.68    1.63
  -3  11   0   27.07    1.64
  -3  11   0   31.04    1.73
   2 -11   0    0.11    0.29
   2 -11   0    0.48    0.40
   2 -11   0    0.34    0.47
   2 -11   0    0.63    0.34
   2 -11   0   -0.05    0.45
   2 -11   0    0.99    0.49
   2 -11   0    0.77    0.49
  -2  11   0    0.20    0.42
  -2  11   0    0.23    0.39
  -2  11   0   -0.49    0.35
  -2  11   0    0.62    0.44
  -2  11   0    0.25    0.41
  -2  11   0    0.20    0.42
  -2  11   0    0.54    0.33
   1 -11   0   28.66    1.61
   1 -11   0   26.90    1.45
   1 -11   0   26.72    1.66
   1 -11   0   29.78    1.78
   1 -11   0   29.71    1.72
   1 -11   0   28.35    1.74
  -1  11   0   26.17    1.57
  -1  11   0   27.66    1.72
  -1  11   0   30.69    1.75
  -1  11   0   28.12    1.69
  -1  11   0   28.56    1.57
  -1  11   0   31.26    1.79
  -1  11   0   24.53    1.62
   0 -11   0   34.96    1.99
   0 -11   0   33.57    1.72
   0 -11   0   35.96    1.97
   0 -11   0   34.38    1.86
   0  11   0   29.59    1.75
   0  11   0   36.10    1.96
   0  11   0   33.75    1.68
   0  11   0   33.52    1.97
   0  11   0   29.73    1.80
   0  11   0   35.78    1.90
   0  11   0   34.69    1.94
   0  11   0   28.28    1.62
  -1 -11   0    3.03    0.60
  -1 -11   0    4.21    0.76
  -1 -11   0    3.41    0.68
  -1 -11   0    3.92    0.79
   1  11   0    2.95    0.68
   1  11   0    3.51    0.81
   1  11   0    3.81    0.72
   1  11   0    4.14    0.74
   1  11   0    2.67    0.66
   1  11   0    2.94    0.63
  -2 -11   0    0.40    0.48
  -2 -11   0   -0.48    0.42
  -2 -11   0   -0.33    0.47
  -2 -11   0   -0.10    0.44
   2  11   0   -0.45    0.51
   2  11   0    0.64    0.83
   2  11   0    0.13    0.48
   2  11   0   -0.03    0.38
   2  11   0   -0.11    0.48
   2  11   0   -0.07    0.59
  -3 -11   0    2.09    0.67
  -3 -11   0    2.76    0.71
  -3 -11   0    0.54    0.49
   3  11   0    1.84    0.61
   3  11   0    1.82    0.70
   3  11   0    1.83    0.67
   3  11   0    1.93    0.79
  -4 -11   0   16.81    1.34
  -4 -11   0   17.34    1.31
  -4 -11   0   18.14    1.40
  -4 -11   0   16.33    1.37
   4  11   0   16.56    1.44
   4  11   0   18.25    1.42
   4  11   0   13.82    1.38
   4  11   0   16.65    1.56
   4  11   0   15.45    1.45
  -5 -11   0    0.63    0.70
  -5 -11   0    0.30    0.49
  -5 -11   0    0.65    0.55
  -5 -11   0    0.50    0.54
   5  11   0    1.26    0.75
   5  11   0    1.68    0.75
   5  11   0    1.01    0.57
   5  11   0    0.40    0.56
   5  11   0    1.08    0.63
  -6 -11   0    5.89    0.91
  -6 -11   0    5.94    1.08
  -6 -11   0    7.85    1.10
  -6 -11   0    6.67    1.02
   6  11   0    6.45    1.17
   6  11   0    5.34    0.80
   6  11   0    5.06    1.04
   6  11   0    4.96    0.90
   6  11   0    8.76    1.02
  -7 -11   0    2.83    0.86
  -7 -11   0    1.81    0.67
  -7 -11   0    2.83    0.87
   7  11   0    2.46    0.80
   7  11   0    0.83    0.62
   7  11   0    4.50    0.78
   7  11   0    1.98    0.71
   7  11   0    2.14    0.75
  14 -12   0    0.23    0.58
  14 -12   0    1.76    0.78
  14 -12   0    0.58    0.75
  14 -12   0    1.43    0.77
  14 -12   0    2.41    0.91
 -14  12   0    1.99    1.00
 -14  12   0    0.19    0.66
 -14  12   0    0.69    0.73
 -14  12   0   -0.78    0.63
 -14  12   0    0.11    0.92
 -14  12   0    1.42    0.81
  13 -12   0    1.34    0.69
  13 -12   0    0.09    0.57
  13 -12   0    0.75    0.78
  13 -12   0   -0.43    0.68
  13 -12   0   -0.21    0.70
 -13  12   0    0.78    0.52
 -13  12   0   -0.25    0.65
 -13  12   0    0.00    0.78
 -13  12   0    0.58    0.71
 -13  12   0    1.26    0.91
 -13  12   0    1.43    0.71
  12 -12   0    0.38    0.70
  12 -12   0   -0.07    0.66
  12 -12   0   -0.29    0.59
  12 -12   0   -0.05    0.83
  12 -12   0   -0.20    0.54
 -12  12   0   -0.18    0.57
 -12  12   0    0.57    0.46
 -12  12   0    1.21    0.55
 -12  12   0   -1.15    0.61
 -12  12   0    0.93    0.69
 -12  12   0    0.64    0.89
  11 -12   0    6.09    1.01
  11 -12   0    8.01    1.16
  11 -12   0    6.79    1.10
 -11  12   0    8.31    1.24
 -11  12   0    6.00    0.98
 -11  12   0    9.09    1.40
 -11  12   0    6.89    0.93
 -11  12   0    4.66    1.02
  10 -12   0    2.09    0.60
  10 -12   0    1.95    0.68
  10 -12   0    2.68    0.70
  10 -12   0    0.52    0.63
 -10  12   0    1.90    0.84
 -10  12   0    1.77    0.72
 -10  12   0    2.10    0.53
 -10  12   0    0.41    0.71
 -10  12   0    1.63    0.72
   9 -12   0    4.84    0.72
   9 -12   0    3.37    0.72
   9 -12   0    4.36    0.86
   9 -12   0    3.85    0.85
  -9  12   0    4.78    1.45
  -9  12   0    2.54    0.91
  -9  12   0    4.00    0.66
  -9  12   0    3.01    0.80
  -9  12   0    4.34    0.92
   8 -12   0    1.61    0.57
   8 -12   0    1.37    0.57
   8 -12   0    1.57    0.66
   8 -12   0    1.44    0.57
  -8  12   0    0.88    0.61
  -8  12   0    0.28    0.58
  -8  12   0    2.04    0.67
  -8  12   0    0.90    0.58
  -8  12   0    1.22    0.71
   7 -12   0   13.55    1.18
   7 -12   0   12.62    1.15
   7 -12   0   10.16    1.03
   7 -12   0   13.43    1.23
  -7  12   0   11.83    1.16
  -7  12   0   12.33    1.21
  -7  12   0   10.38    1.18
  -7  12   0   11.82    1.22
  -7  12   0   11.19    1.20
  -7  12   0    9.53    0.99
   6 -12   0   11.04    1.16
   6 -12   0   12.71    1.08
   6 -12   0   13.94    1.19
   6 -12   0   12.56    1.15
  -6  12   0   11.77    1.74
  -6  12   0   11.47    1.14
  -6  12   0   12.58    1.19
  -6  12   0   13.19    1.15
  -6  12   0   10.27    1.00
  -6  12   0   13.31    1.19
   5 -12   0   17.91    1.23
   5 -12   0   17.18    1.00
   5 -12   0   17.66    1.35
   5 -12   0   17.77    1.37
   5 -12   0   17.91    1.41
  -5  12   0   16.94    1.38
  -5  12   0   19.07    1.38
  -5  12   0   17.61    1.33
  -5  12   0   18.79    1.37
   4 -12   0    1.61    0.60
   4 -12   0    1.67    0.58
   4 -12   0    1.36    0.56
   4 -12   0    1.67    0.54
   4 -12   0    1.90    0.41
  -4  12   0    0.93    0.51
  -4  12   0    1.52    0.47
  -4  12   0    1.39    0.58
  -4  12   0    1.02    0.56
  -4  12   0    1.83    0.63
   3 -12   0   36.03    1.93
   3 -12   0   33.79    1.60
   3 -12   0   35.94    2.01
   3 -12   0   34.34    2.00
   3 -12   0   34.55    2.03
   3 -12   0   35.13    1.79
  -3  12   0   29.27    1.87
  -3  12   0   33.38    1.88
  -3  12   0   35.11    2.01
  -3  12   0   37.41    2.01
  -3  12   0   29.35    1.96
  -3  12   0   33.63    2.03
  -3  12   0   35.07    2.05
   2 -12   0   11.13    1.13
   2 -12   0   11.55    1.12
   2 -12   0   12.28    0.85
   2 -12   0   12.44    1.12
   2 -12   0   12.24    0.97
   2 -12   0   12.25    1.12
  -2  12   0   12.05    1.14
  -2  12   0    9.15    0.93
  -2  12   0   12.70    1.08
  -2  12   0   13.10    1.15
  -2  12   0   10.25    0.78
  -2  12   0   11.57    1.12
  -2  12   0   12.32    1.01
   1 -12   0    1.59    0.52
   1 -12   0    2.60    0.48
   1 -12   0    2.90    0.70
   1 -12   0    2.26    0.65
  -1  12   0    2.37    0.61
  -1  12   0    1.17    0.64
  -1  12   0    2.66    0.60
  -1  12   0    0.86    0.53
  -1  12   0    2.04    0.70
  -1  12   0    3.05    0.93
  -1  12   0    2.56    0.57
   0 -12   0    9.60    1.04
   0 -12   0    8.22    1.11
   0 -12   0    6.48    0.87
   0 -12   0    8.16    0.78
   0  12   0    8.60    0.92
   0  12   0    8.59    1.14
   0  12   0    7.11    0.70
   0  12   0    7.62    1.12
   0  12   0    7.54    1.11
   0  12   0    7.15    0.97
   0  12   0    6.40    0.87
  -1 -12   0   27.12    1.78
  -1 -12   0   22.52    1.80
  -1 -12   0   23.04    1.47
  -1 -12   0   24.29    1.72
   1  12   0   25.75    1.83
   1  12   0   25.60    1.77
   1  12   0   23.15    2.23
   1  12   0   26.46    1.68
  -2 -12   0   11.77    1.12
  -2 -12   0   11.58    1.00
  -2 -12   0    7.96    1.18
  -2 -12   0    9.44    1.08
   2  12   0   10.75    1.18
   2  12   0   10.34    1.05
   2  12   0    8.81    1.19
   2  12   0    8.71    1.07
  -3 -12   0    8.46    1.03
  -3 -12   0    7.25    1.09
  -3 -12   0    8.86    1.16
  -3 -12   0    9.19    1.28
   3  12   0    8.34    1.21
   3  12   0    7.35    1.14
   3  12   0    7.80    1.19
   3  12   0    7.13    1.03
  -4 -12   0   11.70    1.25
  -4 -12   0    9.64    1.15
  -4 -12   0   11.78    1.25
  -4 -12   0   12.60    1.22
   4  12   0   12.87    1.31
   4  12   0   10.78    1.15
   4  12   0   11.28    1.28
   4  12   0   15.38    1.30
   4  12   0   12.71    1.37
  -5 -12   0   11.77    1.28
  -5 -12   0   12.04    1.29
  -5 -12   0   13.50    1.32
  -5 -12   0   15.03    1.30
   5  12   0   11.53    1.46
   5  12   0   13.91    1.44
   5  12   0   13.01    1.15
   5  12   0   14.02    1.34
   5  12   0   14.72    1.40
  14 -13   0    0.66    0.82
 -14  13   0    1.18    0.67
 -14  13   0    0.14    0.74
 -14  13   0   -1.54    0.90
  13 -13   0   -0.01    0.75
  13 -13   0   -0.87    0.69
  13 -13   0    1.37    0.74
  13 -13   0    0.11    0.67
 -13  13   0    0.62    0.90
 -13  13   0    0.47    0.61
 -13  13   0    1.27    0.90
 -13  13   0    0.15    0.70
 -13  13   0   -0.65    0.72
  12 -13   0    0.12    0.72
  12 -13   0    1.11    0.74
  12 -13   0    0.90    0.64
  12 -13   0   -0.11    0.65
 -12  13   0   -0.27    0.86
 -12  13   0    0.60    0.68
 -12  13   0    0.31    0.63
 -12  13   0   -0.10    0.79
 -12  13   0    0.11    0.65
  11 -13   0    0.74    0.66
  11 -13   0   -0.06    0.63
  11 -13   0    0.95    0.70
  11 -13   0    0.31    0.59
 -11  13   0    0.09    0.63
 -11  13   0    0.33    0.86
 -11  13   0    0.37    0.71
 -11  13   0    1.64    0.77
 -11  13   0    2.98    0.87
  10 -13   0    0.94    0.70
  10 -13   0    1.68    0.70
  10 -13   0   -0.04    0.72
  10 -13   0    0.81    0.69
 -10  13   0   -0.49    0.57
 -10  13   0    0.58    0.71
 -10  13   0    0.72    0.77
 -10  13   0    1.42    0.68
   9 -13   0    5.92    1.01
   9 -13   0    6.27    0.95
   9 -13   0    7.26    1.00
   9 -13   0    6.46    0.97
  -9  13   0    4.56    0.97
  -9  13   0    6.95    1.07
  -9  13   0    6.86    1.17
  -9  13   0    7.09    1.01
   8 -13   0   11.43    2.06
   8 -13   0   10.36    1.02
   8 -13   0    6.54    1.51
  -8  13   0    8.31    1.34
  -8  13   0    9.31    1.29
  -8  13   0   11.79    1.37
  -8  13   0   12.12    1.95
   7 -13   0    1.51    0.89
   7 -13   0   -0.54    0.53
   7 -13   0    0.29    0.61
   7 -13   0    0.58    0.62
  -7  13   0    0.50    0.72
  -7  13   0    0.80    0.63
  -7  13   0   -0.07    0.70
  -7  13   0    0.30    0.56
   6 -13   0   16.59    1.68
   6 -13   0   17.55    1.64
   6 -13   0   15.91    1.33
   6 -13   0   14.47    1.20
  -6  13   0   15.20    1.33
  -6  13   0   11.99    1.24
  -6  13   0   15.72    1.38
  -6  13   0   15.86    1.35
  -6  13   0   16.71    1.42
   5 -13   0   22.59    2.08
   5 -13   0   18.46    1.11
   5 -13   0   20.99    1.41
   5 -13   0   20.48    1.54
  -5  13   0   16.81    1.35
  -5  13   0   19.59    1.48
  -5  13   0   19.20    1.48
  -5  13   0   20.15    1.55
   4 -13   0   -0.13    0.66
   4 -13   0    1.42    0.44
   4 -13   0    2.35    0.69
   4 -13   0    1.05    0.54
  -4  13   0    0.97    0.61
  -4  13   0    2.32    0.59
  -4  13   0    0.90    0.57
  -4  13   0    0.58    0.60
  -4  13   0    0.77    0.58
   3 -13   0   15.15    1.44
   3 -13   0   14.46    1.05
   3 -13   0   15.08    1.27
   3 -13   0   13.78    1.27
   3 -13   0   14.10    2.05
   3 -13   0   12.90    0.86
  -3  13   0   14.20    1.20
  -3  13   0   14.94    1.28
  -3  13   0   15.11    1.35
  -3  13   0   14.96    1.33
  -3  13   0   13.42    1.28
   2 -13   0   31.44    1.80
   2 -13   0   33.33    2.05
   2 -13   0   34.32    2.07
   2 -13   0   30.35    1.61
  -2  13   0   30.84    1.81
  -2  13   0   32.20    2.00
   1 -13   0    7.21    0.79
   1 -13   0    8.98    1.20
   1 -13   0    9.56    0.93
   1 -13   0    8.65    1.12
  -1  13   0    7.29    0.80
  -1  13   0    7.97    1.47
  -1  13   0   10.36    1.08
  -1  13   0    9.36    1.07
  -1  13   0    9.47    0.99
   0 -13   0    1.30    0.69
   0 -13   0   -0.26    0.48
   0 -13   0    1.65    0.51
   0 -13   0    1.09    0.64
   0  13   0    0.63    0.41
   0  13   0    0.37    0.56
   0  13   0    0.71    0.56
   0  13   0    0.43    0.54
   0  13   0    1.03    0.56
  -1 -13   0    6.91    0.87
  -1 -13   0    5.17    0.84
  -1 -13   0    5.77    1.02
  -1 -13   0    4.58    0.89
   1  13   0    5.98    0.91
   1  13   0    6.44    1.02
   1  13   0    6.61    1.07
   1  13   0    5.56    0.91
  -2 -13   0   14.89    1.42
  -2 -13   0   13.42    1.28
  -2 -13   0   13.64    1.21
  -2 -13   0   13.71    1.28
   2  13   0   13.48    1.31
   2  13   0   16.38    1.30
   2  13   0   12.22    1.22
   2  13   0   11.57    1.33
  -3 -13   0    0.64    0.61
  -3 -13   0    1.37    0.66
  -3 -13   0    0.94    0.80
  -3 -13   0    0.72    0.61
   3  13   0    1.63    0.69
   3  13   0    0.92    0.60
   3  13   0    1.88    0.75
   3  13   0    2.81    0.75
  -4 -13   0   12.06    1.26
  -4 -13   0   14.98    1.40
  -4 -13   0   12.46    1.29
  -4 -13   0   10.94    1.26
   4  13   0   12.08    1.21
  13 -14   0   -1.67    0.71
  13 -14   0    0.60    0.77
  13 -14   0    0.30    0.74
  13 -14   0   -0.44    0.72
 -13  14   0   -0.88    0.85
 -13  14   0   -1.02    0.76
 -13  14   0    2.84    1.68
 -13  14   0    0.17    0.76
  12 -14   0    1.17    0.76
  12 -14   0    2.08    0.78
  12 -14   0    1.86    0.80
  12 -14   0    3.96    1.00
 -12  14   0    5.72    1.28
 -12  14   0    2.81    0.84
 -12  14   0    3.30    0.84
 -12  14   0    3.66    0.90
  11 -14   0    1.73    0.83
  11 -14   0    1.09    0.78
  11 -14   0    2.01    0.80
  11 -14   0    1.36    0.79
 -11  14   0    0.77    0.77
 -11  14   0   -0.83    0.72
 -11  14   0    1.51    0.75
 -11  14   0    0.93    0.94
  10 -14   0    1.08    0.68
  10 -14   0    2.51    0.82
  10 -14   0    3.54    0.75
  10 -14   0    1.17    0.79
 -10  14   0    3.95    0.98
 -10  14   0    2.31    0.87
 -10  14   0    2.34    0.86
 -10  14   0    2.78    0.88
   9 -14   0    1.51    0.83
   9 -14   0    2.06    0.71
   9 -14   0    1.68    0.82
   9 -14   0    2.99    0.76
  -9  14   0    1.03    0.74
  -9  14   0    1.18    0.67
  -9  14   0    0.69    0.70
  -9  14   0    1.90    0.67
   8 -14   0    0.63    0.79
   8 -14   0   -0.19    0.64
   8 -14   0    0.55    0.65
   8 -14   0    0.63    0.60
  -8  14   0    0.64    0.78
  -8  14   0    1.28    0.64
  -8  14   0    1.56    0.77
  -8  14   0    0.21    0.65
   7 -14   0    0.18    0.67
   7 -14   0   -0.35    0.56
   7 -14   0    0.09    0.50
   7 -14   0   -0.05    0.56
  -7  14   0   -0.17    0.65
  -7  14   0    0.04    0.61
  -7  14   0   -0.13    0.58
  -7  14   0    1.52    0.69
   6 -14   0    2.54    0.73
   6 -14   0    3.11    0.85
   6 -14   0    2.09    0.65
   6 -14   0    3.69    0.84
  -6  14   0    2.59    0.69
  -6  14   0    3.85    0.89
  -6  14   0    3.06    0.81
  -6  14   0    1.92    0.75
   5 -14   0   17.59    1.46
   5 -14   0   16.40    1.36
   5 -14   0   16.10    1.47
   5 -14   0   17.26    1.44
  -5  14   0   17.56    1.50
  -5  14   0   15.89    1.42
  -5  14   0   19.14    1.54
  -5  14   0   15.76    1.46
   4 -14   0    9.61    1.12
   4 -14   0    7.13    0.82
   4 -14   0    8.19    1.07
   4 -14   0   11.44    1.16
   4 -14   0    8.35    1.15
  -4  14   0    6.71    1.06
  -4  14   0    8.77    1.20
  -4  14   0    7.20    1.15
  -4  14   0    8.60    1.20
  -4  14   0    8.26    1.01
   3 -14   0    5.27    0.90
   3 -14   0    4.14    0.65
   3 -14   0    4.62    0.86
   3 -14   0    4.01    0.92
   3 -14   0    4.67    0.82
  -3  14   0    4.85    0.85
  -3  14   0    5.42    0.95
  -3  14   0    4.54    0.93
  -3  14   0    3.29    0.81
  -3  14   0    4.08    0.77
   2 -14   0    7.78    0.91
   2 -14   0    7.66    1.12
   2 -14   0    6.15    1.07
   2 -14   0    6.40    0.71
  -2  14   0    8.63    1.16
  -2  14   0    6.56    0.83
  -2  14   0    7.36    1.03
  -2  14   0    7.99    1.14
  -2  14   0    6.51    0.98
   1 -14   0   11.52    1.32
   1 -14   0   12.03    0.93
   1 -14   0   13.64    1.28
   1 -14   0   13.06    1.49
  -1  14   0   10.69    1.40
  -1  14   0   10.67    1.19
  -1  14   0   13.18    1.05
  -1  14   0   13.82    1.22
  -1  14   0   11.98    1.27
   0 -14   0    8.37    1.15
   0 -14   0    5.58    0.94
   0 -14   0    4.53    0.82
   0 -14   0    6.63    0.93
   0  14   0    5.98    0.94
   0  14   0    6.67    1.05
   0  14   0    5.74    0.97
   0  14   0    5.37    0.91
  -1 -14   0    0.08    0.54
  -1 -14   0   -0.36    0.73
  -1 -14   0    0.29    0.53
  -1 -14   0   -0.03    0.51
   1  14   0   -0.33    0.54
   1  14   0   -0.18    0.57
   1  14   0    0.45    0.43
   1  14   0    0.51    0.61
  -2 -14   0    3.58    0.79
  -2 -14   0    3.77    0.91
  -2 -14   0    2.96    0.74
  -2 -14   0    6.03    1.08
   2  14   0    2.76    0.78
   2  14   0    4.68    1.03
   2  14   0    3.09    0.84
   2  14   0    4.72    0.83
  -3 -14   0    7.52    1.28
  -3 -14   0    7.76    1.06
  -3 -14   0    4.73    1.08
  -3 -14   0    7.19    1.13
   3  14   0    5.17    0.99
   3  14   0    5.09    0.89
   3  14   0    8.92    1.26
   3  14   0    5.94    1.12
  12 -15   0   -1.08    0.67
  12 -15   0    0.04    0.79
  12 -15   0    0.34    0.90
  12 -15   0    3.10    0.89
 -12  15   0    0.68    0.88
 -12  15   0    0.91    0.98
 -12  15   0    0.32    1.12
 -12  15   0   -1.24    1.50
  11 -15   0    1.28    0.81
  11 -15   0    0.06    0.74
  11 -15   0    0.55    0.63
  11 -15   0    0.74    0.67
 -11  15   0    1.95    1.00
 -11  15   0    2.34    0.81
 -11  15   0    0.09    0.77
 -11  15   0   -0.95    0.64
  10 -15   0    0.32    0.74
  10 -15   0    0.59    0.73
  10 -15   0    1.23    0.75
  10 -15   0    0.37    0.63
 -10  15   0    1.52    0.70
 -10  15   0    0.85    0.77
 -10  15   0    0.96    0.74
   9 -15   0   -0.01    0.68
   9 -15   0    1.25    0.69
   9 -15   0    0.47    0.73
   9 -15   0    0.34    0.76
  -9  15   0    0.18    0.64
  -9  15   0    0.48    0.84
  -9  15   0    1.02    0.74
  -9  15   0   -0.64    0.70
   8 -15   0    2.14    0.89
   8 -15   0    2.24    0.70
   8 -15   0    3.11    0.81
   8 -15   0    3.31    0.79
  -8  15   0    1.74    0.85
  -8  15   0    2.78    0.86
  -8  15   0    3.06    0.87
  -8  15   0    1.85    0.79
   7 -15   0    3.22    0.88
   7 -15   0    3.23    0.96
   7 -15   0    4.57    0.94
   7 -15   0    4.85    0.86
  -7  15   0    4.37    0.91
  -7  15   0    3.08    0.86
  -7  15   0    3.11    0.77
  -7  15   0    6.27    1.04
   6 -15   0    2.41    0.84
   6 -15   0    0.01    0.69
   6 -15   0   -0.34    0.58
   6 -15   0    1.07    0.83
  -6  15   0    1.19    0.67
  -6  15   0    1.99    0.79
  -6  15   0    0.47    0.56
  -6  15   0    0.16    0.69
   5 -15   0    0.22    0.66
   5 -15   0    1.07    0.63
   5 -15   0    0.21    0.73
   5 -15   0    0.97    0.61
  -5  15   0    0.82    0.74
  -5  15   0   -0.31    0.57
  -5  15   0   -0.45    0.64
  -5  15   0   -0.13    0.66
  -5  15   0    0.09    0.71
   4 -15   0    9.37    1.20
   4 -15   0    7.36    1.16
   4 -15   0    8.15    1.06
   4 -15   0    6.88    1.01
   4 -15   0    8.58    0.88
  -4  15   0    8.31    1.13
  -4  15   0   10.54    1.32
  -4  15   0    7.22    0.99
  -4  15   0    7.06    1.12
  -4  15   0    7.16    1.07
   3 -15   0   10.69    1.19
   3 -15   0   10.46    1.25
   3 -15   0   10.71    1.22
   3 -15   0   10.66    1.28
  -3  15   0    9.48    1.27
  -3  15   0   10.50    1.19
  -3  15   0   11.49    1.29
  -3  15   0   10.18    1.18
  -3  15   0   10.36    1.15
   2 -15   0    1.77    0.79
   2 -15   0    3.01    0.78
   2 -15   0    2.83    0.70
  -2  15   0    2.95    0.65
  -2  15   0    1.17    0.66
  -2  15   0    2.81    0.84
  -2  15   0    2.63    0.73
  -2  15   0    2.39    0.76
   1 -15   0    1.41    0.81
   1 -15   0    1.89    0.65
   1 -15   0    1.14    0.64
   1 -15   0    0.25    0.69
  -1  15   0    1.55    0.59
  -1  15   0    2.81    0.81
  -1  15   0    0.92    0.72
  -1  15   0    1.51    0.58
  -1  15   0    1.43    0.70
   0 -15   0    6.30    0.96
   0 -15   0    7.83    1.19
   0 -15   0    5.57    0.89
   0 -15   0    5.44    0.84
   0  15   0    6.58    1.06
   0  15   0    3.90    0.89
   0  15   0    7.40    1.03
   0  15   0    7.03    1.08
  -1 -15   0   10.44    1.24
  -1 -15   0   10.85    1.48
  -1 -15   0    7.94    1.08
  -1 -15   0    9.97    1.04
   1  15   0   11.06    1.35
   1  15   0   10.62    1.15
   1  15   0    7.03    1.16
   1  15   0    7.65    1.10
  10 -16   0    1.38    0.79
  10 -16   0    0.87    0.73
  10 -16   0    2.79    1.01
  10 -16   0    0.50    0.95
 -10  16   0   -0.14    0.80
 -10  16   0    1.24    1.21
 -10  16   0    2.31    1.34
 -10  16   0    1.53    0.83
   9 -16   0    2.31    0.93
   9 -16   0    1.28    0.71
   9 -16   0    2.41    0.83
   9 -16   0    1.28    0.79
  -9  16   0    2.56    1.48
  -9  16   0    0.96    0.84
  -9  16   0    2.29    0.91
  -9  16   0    1.07    0.87
   8 -16   0   -0.72    0.69
   8 -16   0    1.95    0.67
   8 -16   0    0.64    0.81
   8 -16   0   -0.01    0.67
  -8  16   0   -0.40    0.66
  -8  16   0   -0.01    0.77
  -8  16   0    0.97    0.70
   7 -16   0    0.88    0.78
   7 -16   0    0.29    0.75
   7 -16   0    0.03    0.70
   7 -16   0   -1.44    0.66
  -7  16   0    0.76    0.64
  -7  16   0    0.26    0.67
  -7  16   0   -0.47    0.67
  -7  16   0    0.06    0.68
   6 -16   0   18.85    1.63
   6 -16   0   19.99    1.61
   6 -16   0   21.50    1.81
   6 -16   0   22.16    1.73
  -6  16   0   18.09    1.71
  -6  16   0   18.76    1.67
  -6  16   0   21.47    1.66
  -6  16   0   20.92    1.73
  -6  16   0   21.73    1.76
   5 -16   0   17.34    1.77
   5 -16   0   15.34    1.49
   5 -16   0   15.69    1.52
   5 -16   0   16.49    1.52
  -5  16   0   18.04    1.67
  -5  16   0   18.76    1.58
  -5  16   0   16.95    1.55
  -5  16   0   14.63    1.55
  -5  16   0   20.01    1.66
   4 -16   0    1.52    0.65
   4 -16   0    2.25    0.90
   4 -16   0    2.08    0.84
  -4  16   0    0.59    0.78
  -4  16   0    1.42    0.77
  -4  16   0   -0.32    0.72
  -4  16   0    1.00    0.73
  -4  16   0    0.23    0.73
   3 -16   0   22.64    1.81
   3 -16   0   21.99    1.73
   3 -16   0   18.17    1.51
  -3  16   0   21.15    1.70
  -3  16   0   17.41    1.72
  -3  16   0   22.39    1.81
  -3  16   0   18.77    1.67
   2 -16   0   14.41    1.52
   2 -16   0   12.41    1.39
   2 -16   0    9.90    1.12
  -2  16   0   14.35    1.56
  -2  16   0    9.94    1.48
  -2  16   0    8.73    1.32
  -2  16   0    8.11    1.57
  -5  17  -1    4.73    1.03
  -5  17  -1    5.68    1.11
  -5  17  -1    4.25    0.84
  -5  17  -1    7.65    1.20
  -5  17  -1    5.46    1.00
   5 -17   1    6.38    1.16
   5 -17   1    5.62    0.95
   5 -17   1    4.28    1.15
   5 -17   1    3.29    0.91
  -6  17  -1    1.06    0.78
  -6  17  -1    0.59    0.79
  -6  17  -1   -0.96    0.72
  -6  17  -1    2.34    0.82
  -6  17  -1    2.77    0.82
   6 -17   1    2.18    0.97
   6 -17   1   -0.19    0.74
   6 -17   1    1.85    1.19
   6 -17   1    2.77    0.87
  -7  17  -1   -0.49    0.75
  -7  17  -1   -0.02    0.69
  -7  17  -1    0.51    0.78
  -7  17  -1    0.71    0.82
   7 -17   1    0.40    0.84
   7 -17   1    1.42    1.43
   7 -17   1    0.11    0.85
   7 -17   1    0.88    0.73
  -1  16  -1    2.09    0.79
  -1  16  -1    2.38    0.79
  -1  16  -1    1.62    0.72
  -1  16  -1    0.99    0.76
   1 -16   1    2.31    0.89
   1 -16   1    1.90    0.59
   1 -16   1    1.85    0.65
  -2  16  -1    1.67    0.64
  -2  16  -1   -0.98    0.64
  -2  16  -1   -0.17    0.53
  -2  16  -1   -0.40    0.60
  -2  16  -1   -0.34    0.57
   2 -16   1    1.17    0.74
   2 -16   1    0.71    0.72
   2 -16   1    0.65    0.60
  -3  16  -1   10.32    1.17
  -3  16  -1   11.86    1.32
  -3  16  -1   11.17    1.33
  -3  16  -1   14.72    1.24
  -3  16  -1   10.48    1.38
   3 -16   1    8.09    1.22
   3 -16   1   12.76    1.34
   3 -16   1   12.93    1.30
  -4  16  -1    2.15    0.83
  -4  16  -1   -0.31    0.64
  -4  16  -1    0.77    0.71
  -4  16  -1    0.14    0.67
  -4  16  -1    0.80    0.63
   4 -16   1    0.07    0.84
   4 -16   1    1.13    0.73
   4 -16   1    1.60    0.82
   4 -16   1    0.80    0.70
  -5  16  -1   11.71    1.18
  -5  16  -1    8.93    1.27
  -5  16  -1   11.01    1.27
  -5  16  -1    7.99    1.12
  -5  16  -1    9.59    1.30
   5 -16   1    8.49    1.21
   5 -16   1    8.98    1.16
   5 -16   1   12.78    1.36
   5 -16   1   11.57    1.47
  -6  16  -1    6.05    1.05
  -6  16  -1    9.56    1.28
  -6  16  -1    8.44    1.06
  -6  16  -1    8.62    1.28
   6 -16   1    8.84    1.28
   6 -16   1   10.33    1.25
   6 -16   1    8.00    1.08
   6 -16   1   10.01    1.13
  -7  16  -1    1.49    0.89
  -7  16  -1    4.51    0.98
  -7  16  -1    3.81    0.89
   7 -16   1    4.12    1.05
   7 -16   1    5.03    0.81
   7 -16   1    4.16    0.96
   7 -16   1    3.35    0.81
  -8  16  -1   -0.45    0.63
  -8  16  -1   -0.35    0.68
  -8  16  -1    0.48    0.69
  -8  16  -1    0.07    0.64
   8 -16   1   -0.20    0.82
   8 -16   1    0.32    0.63
   8 -16   1   -0.71    0.62
   8 -16   1    0.68    0.70
  -9  16  -1    5.83    1.06
  -9  16  -1    6.94    1.16
  -9  16  -1    4.94    1.00
  -9  16  -1    4.85    0.99
   9 -16   1    6.63    0.95
   9 -16   1    6.37    1.09
   9 -16   1    5.84    1.05
   9 -16   1    6.11    1.18
 -10  16  -1    2.60    1.51
 -10  16  -1    4.55    1.44
 -10  16  -1    4.97    1.16
  10 -16   1    2.74    0.92
  10 -16   1    3.41    0.87
  10 -16   1    3.11    0.90
  10 -16   1    3.92    1.69
   1  15  -1    1.09    1.06
   1  15  -1    1.33    0.64
  -1 -15   1    2.96    0.98
  -1 -15   1    2.22    0.92
  -1 -15   1    0.62    0.57
  -1 -15   1    0.76    0.63
   0  15  -1    0.50    0.60
   0  15  -1    1.07    0.67
   0  15  -1   -0.09    0.62
   0  15  -1    0.99    0.66
   0 -15   1    0.19    0.52
   0 -15   1    1.15    0.51
   0 -15   1    0.08    0.62
   0 -15   1    0.76    0.77
  -1  15  -1    2.35    0.52
  -1  15  -1    4.23    0.74
  -1  15  -1    2.08    0.71
  -1  15  -1    2.32    0.84
  -1  15  -1    3.04    0.86
   1 -15   1    3.13    0.87
   1 -15   1    2.10    0.57
   1 -15   1    3.26    0.70
   1 -15   1    3.17    0.74
  -2  15  -1    8.83    1.03
  -2  15  -1    7.74    1.09
  -2  15  -1    4.94    0.82
  -2  15  -1    6.76    1.07
  -2  15  -1    5.73    1.02
   2 -15   1    6.22    1.07
   2 -15   1    6.59    0.92
   2 -15   1    8.69    1.18
  -3  15  -1    0.52    0.62
  -3  15  -1    0.60    0.64
  -3  15  -1    0.08    0.56
  -3  15  -1    1.37    0.62
  -3  15  -1    0.87    0.71
   3 -15   1    0.84    0.65
   3 -15   1    1.96    0.77
   3 -15   1    1.22    0.61
   3 -15   1    0.51    0.69
   3 -15   1    1.21    0.73
  -4  15  -1    2.40    0.76
  -4  15  -1    3.41    1.08
  -4  15  -1    2.83    0.81
  -4  15  -1    2.23    0.76
  -4  15  -1    2.77    0.77
   4 -15   1    2.61    0.85
   4 -15   1    1.79    0.75
   4 -15   1    2.25    0.60
   4 -15   1    3.37    0.92
   4 -15   1    2.80    0.81
  -5  15  -1    1.17    0.73
  -5  15  -1    1.60    0.70
  -5  15  -1    0.29    0.62
  -5  15  -1    1.39    0.76
   5 -15   1    0.96    0.67
   5 -15   1    0.73    0.62
   5 -15   1    0.76    0.70
   5 -15   1    0.44    0.56
  -6  15  -1    0.74    0.71
  -6  15  -1    1.00    0.74
  -6  15  -1    1.58    0.78
   6 -15   1    1.89    0.79
   6 -15   1    1.85    0.76
   6 -15   1    1.65    0.75
   6 -15   1    1.99    0.80
  -7  15  -1    0.49    0.63
  -7  15  -1    0.25    0.68
  -7  15  -1   -0.33    0.58
  -7  15  -1    1.16    0.72
   7 -15   1   -0.48    0.60
   7 -15   1   -0.15    0.63
   7 -15   1    0.61    0.70
   7 -15   1   -0.06    0.56
  -8  15  -1    2.56    0.80
  -8  15  -1    3.11    0.81
  -8  15  -1    3.18    0.91
  -8  15  -1    3.31    0.90
   8 -15   1    2.73    0.87
   8 -15   1    4.26    0.90
   8 -15   1    3.06    0.85
   8 -15   1    3.56    0.76
  -9  15  -1    0.64    0.76
  -9  15  -1    0.25    0.72
  -9  15  -1   -0.58    0.54
  -9  15  -1   -0.34    0.66
   9 -15   1    0.45    0.75
   9 -15   1    0.28    0.71
   9 -15   1    0.26    0.55
   9 -15   1    1.82    0.70
 -10  15  -1    4.87    1.10
 -10  15  -1    6.40    1.17
 -10  15  -1    6.64    1.06
 -10  15  -1    5.37    1.06
  10 -15   1    5.05    0.96
  10 -15   1    5.20    1.03
  10 -15   1    5.90    1.00
  10 -15   1    6.11    0.98
 -11  15  -1    3.29    0.91
 -11  15  -1    3.25    1.04
 -11  15  -1    5.03    1.06
  11 -15   1    2.92    0.85
  11 -15   1    4.07    0.95
  11 -15   1    3.89    1.05
  11 -15   1    4.38    0.92
 -12  15  -1    1.30    1.51
 -12  15  -1    0.74    0.92
 -12  15  -1    1.24    0.87
 -12  15  -1    1.86    1.03
  12 -15   1    0.67    0.76
  12 -15   1    2.94    0.81
  12 -15   1    3.03    0.93
  12 -15   1    1.71    0.88
   3  14  -1    6.20    0.94
   3  14  -1    5.46    1.07
   3  14  -1    5.21    1.00
   3  14  -1    5.97    1.70
  -3 -14   1    5.57    0.90
  -3 -14   1    6.10    1.27
  -3 -14   1    5.54    1.07
  -3 -14   1    6.76    1.02
   2  14  -1    0.43    0.60
   2  14  -1    0.31    0.63
   2  14  -1    0.20    0.55
   2  14  -1   -0.67    0.46
  -2 -14   1   -0.15    0.51
  -2 -14   1    1.03    0.73
  -2 -14   1    0.59    0.56
  -2 -14   1    0.94    0.63
   1  14  -1    0.57    0.62
   1  14  -1    2.19    0.74
   1  14  -1    1.06    0.61
   1  14  -1    1.19    0.57
  -1 -14   1    1.87    0.62
  -1 -14   1    1.98    0.67
  -1 -14   1    1.52    0.79
  -1 -14   1    1.12    0.65
   0  14  -1    1.37    0.66
   0  14  -1    1.22    0.64
   0  14  -1    0.39    0.59
   0  14  -1    1.12    0.72
   0 -14   1    0.28    0.51
   0 -14   1    0.51    0.80
   0 -14   1    1.03    0.56
   0 -14   1    1.07    0.50
  -1  14  -1   -0.15    0.56
  -1  14  -1    1.11    0.48
  -1  14  -1    1.04    0.61
  -1  14  -1    0.06    0.54
  -1  14  -1    1.54    0.67
   1 -14   1    1.89    0.74
   1 -14   1    1.24    0.64
   1 -14   1    1.48    0.44
   1 -14   1    0.95    0.62
  -2  14  -1    2.77    0.75
  -2  14  -1    2.10    0.67
  -2  14  -1    1.25    0.57
  -2  14  -1    1.82    0.72
  -2  14  -1    1.67    0.55
   2 -14   1    2.11    0.78
   2 -14   1    1.84    0.51
   2 -14   1    2.76    0.62
   2 -14   1    2.36    0.74
  -3  14  -1    0.79    0.61
  -3  14  -1    0.91    0.62
  -3  14  -1    1.17    0.59
  -3  14  -1    0.52    0.54
  -3  14  -1    1.37    0.59
   3 -14   1    0.87    0.42
   3 -14   1    0.84    0.63
   3 -14   1    0.54    0.63
   3 -14   1    2.07    0.78
   3 -14   1    1.45    0.66
  -4  14  -1    3.96    0.78
  -4  14  -1    3.62    0.82
  -4  14  -1    2.86    0.81
  -4  14  -1    3.42    0.77
  -4  14  -1    3.05    0.76
   4 -14   1    2.46    0.70
   4 -14   1    3.11    0.74
   4 -14   1    2.57    0.77
   4 -14   1    2.86    0.51
   4 -14   1    2.86    0.76
  -5  14  -1   20.71    1.53
  -5  14  -1   19.00    1.51
  -5  14  -1   18.30    1.45
   5 -14   1   19.36    1.48
   5 -14   1   19.81    1.56
   5 -14   1   19.53    1.65
   5 -14   1   18.79    1.55
  -6  14  -1    3.91    0.92
  -6  14  -1    4.17    0.91
  -6  14  -1    5.50    0.94
  -6  14  -1    3.56    1.20
   6 -14   1    6.40    0.99
   6 -14   1    5.86    0.98
   6 -14   1    5.44    0.96
  -7  14  -1   -0.71    0.52
  -7  14  -1   -0.01    0.52
  -7  14  -1   -0.56    1.03
  -7  14  -1    0.69    0.65
   7 -14   1   -0.32    0.58
   7 -14   1   -0.50    0.54
   7 -14   1   -0.40    0.59
  -8  14  -1    9.44    1.19
  -8  14  -1   11.74    1.26
  -8  14  -1    9.31    1.24
  -8  14  -1   11.13    1.37
   8 -14   1   10.67    1.29
   8 -14   1    9.21    1.09
   8 -14   1    9.07    1.46
   8 -14   1    7.88    1.17
  -9  14  -1   10.93    1.26
  -9  14  -1    7.56    1.13
  -9  14  -1    9.45    1.26
  -9  14  -1   11.26    1.41
   9 -14   1   11.90    1.45
   9 -14   1    8.02    1.14
   9 -14   1   10.08    1.11
   9 -14   1    7.80    1.07
 -10  14  -1    5.40    0.98
 -10  14  -1    3.89    0.93
 -10  14  -1    6.29    1.07
 -10  14  -1    7.06    1.22
  10 -14   1    6.18    1.01
  10 -14   1    8.69    1.14
  10 -14   1    3.94    0.98
  10 -14   1    5.63    0.81
 -11  14  -1    6.35    1.12
 -11  14  -1    6.85    1.12
 -11  14  -1    8.49    0.93
 -11  14  -1    4.00    1.00
 -11  14  -1    5.37    1.02
  11 -14   1    5.51    1.00
  11 -14   1    6.63    0.96
  11 -14   1    6.73    1.07
  11 -14   1    5.53    1.02
 -12  14  -1   20.85    1.89
 -12  14  -1   23.37    1.80
 -12  14  -1   26.46    1.93
 -12  14  -1   23.62    2.04
 -12  14  -1   21.14    1.57
  12 -14   1   25.28    1.74
  12 -14   1   21.68    1.67
  12 -14   1   23.75    1.94
  12 -14   1   24.64    1.80
 -13  14  -1    7.51    1.19
 -13  14  -1    8.47    1.03
 -13  14  -1    9.03    1.36
 -13  14  -1    9.10    1.31
  13 -14   1    8.79    1.33
  13 -14   1   12.19    1.26
  13 -14   1    7.37    1.07
  13 -14   1    7.89    1.20
   4  13  -1    6.32    0.94
   4  13  -1    8.31    1.25
   4  13  -1    8.96    1.35
   4  13  -1    5.54    0.98
   4  13  -1    6.44    1.11
  -4 -13   1    7.69    1.16
  -4 -13   1    6.59    1.02
  -4 -13   1    8.70    1.25
  -4 -13   1    7.19    1.03
   3  13  -1    3.04    0.83
   3  13  -1    2.53    0.83
   3  13  -1    2.96    0.67
   3  13  -1    3.12    0.80
  -3 -13   1    1.79    0.68
  -3 -13   1    3.07    0.90
  -3 -13   1    2.85    0.68
  -3 -13   1    2.79    0.75
   2  13  -1    1.26    0.66
   2  13  -1    1.26    0.68
   2  13  -1    0.12    0.56
   2  13  -1    1.72    0.60
  -2 -13   1    1.22    0.63
  -2 -13   1    0.74    0.55
  -2 -13   1    1.11    0.62
  -2 -13   1    1.63    0.78
   1  13  -1    9.19    1.04
   1  13  -1    8.39    0.99
   1  13  -1    8.09    1.19
   1  13  -1    7.71    1.11
  -1 -13   1    8.95    0.91
  -1 -13   1    7.79    1.03
  -1 -13   1    8.18    1.18
  -1 -13   1    8.94    1.09
   0  13  -1   -0.04    0.46
   0  13  -1    0.90    0.54
   0  13  -1    0.14    0.58
   0  13  -1    1.02    0.60
   0 -13   1    1.22    0.48
   0 -13   1    0.41    0.57
   0 -13   1    0.24    0.56
   0 -13   1    0.44    0.48
  -1  13  -1    0.56    0.42
  -1  13  -1    1.33    0.68
  -1  13  -1    2.06    0.63
  -1  13  -1    0.01    0.56
  -1  13  -1    0.43    0.74
   1 -13   1    0.80    0.66
   1 -13   1    0.70    0.49
   1 -13   1    1.30    0.45
   1 -13   1    0.75    0.69
  -2  13  -1   13.95    1.14
  -2  13  -1   14.43    1.35
  -2  13  -1   16.78    1.25
  -2  13  -1   11.00    1.19
  -2  13  -1   11.52    1.06
  -2  13  -1   15.05    1.81
  -2  13  -1   16.56    1.28
   2 -13   1   17.03    1.84
   2 -13   1   12.32    1.26
   2 -13   1   16.13    1.27
   2 -13   1   13.47    1.09
   2 -13   1   13.10    0.93
   2 -13   1   14.18    1.21
  -3  13  -1    4.88    0.75
  -3  13  -1    2.99    0.75
  -3  13  -1    4.39    1.07
  -3  13  -1    5.20    0.97
  -3  13  -1    6.60    1.49
  -3  13  -1    4.33    0.80
  -3  13  -1    3.75    0.67
   3 -13   1    5.55    0.70
   3 -13   1    5.20    0.77
   3 -13   1    4.22    0.81
   3 -13   1    5.18    0.63
   3 -13   1    4.44    1.41
  -4  13  -1    2.87    0.65
  -4  13  -1    2.60    0.59
  -4  13  -1    2.04    0.67
  -4  13  -1    2.16    0.86
   4 -13   1    3.26    0.59
   4 -13   1    2.80    0.73
   4 -13   1    2.45    0.71
   4 -13   1    2.35    0.68
   4 -13   1    2.69    0.72
  -5  13  -1   10.83    1.15
  -5  13  -1   13.08    2.11
  -5  13  -1   15.82    2.27
  -5  13  -1   11.92    1.16
   5 -13   1    9.82    0.79
   5 -13   1   13.71    1.30
   5 -13   1   13.80    1.23
   5 -13   1   13.34    1.16
   5 -13   1   12.53    1.21
  -6  13  -1   27.16    1.85
  -6  13  -1   28.19    1.80
  -6  13  -1   30.98    1.94
  -6  13  -1   32.70    2.37
  -6  13  -1   31.60    2.25
   6 -13   1   37.15    2.00
   6 -13   1   31.32    1.83
   6 -13   1   32.40    2.79
   6 -13   1   35.32    2.01
  -7  13  -1    1.48    0.64
  -7  13  -1    1.66    0.71
  -7  13  -1    2.66    0.75
  -7  13  -1    3.56    0.78
   7 -13   1    2.53    0.76
   7 -13   1    3.28    0.78
   7 -13   1    2.99    0.69
   7 -13   1    3.48    0.64
  -8  13  -1    8.17    0.82
  -8  13  -1    8.08    1.15
  -8  13  -1    8.13    1.10
  -8  13  -1   12.11    1.68
   8 -13   1   10.96    1.64
   8 -13   1    9.65    1.07
   8 -13   1    9.06    1.05
   8 -13   1    9.45    1.13
  -9  13  -1   44.01    2.51
  -9  13  -1   42.66    2.57
  -9  13  -1   40.24    2.19
  -9  13  -1   44.17    2.58
  -9  13  -1   39.87    2.51
   9 -13   1   42.73    2.50
   9 -13   1   46.02    2.60
   9 -13   1   43.56    2.37
   9 -13   1   43.86    2.53
 -10  13  -1   11.32    1.37
 -10  13  -1   13.15    1.49
 -10  13  -1   12.12    1.05
 -10  13  -1   11.08    1.38
 -10  13  -1   10.31    1.30
  10 -13   1   11.97    1.27
  10 -13   1   13.84    1.29
  10 -13   1   10.67    1.11
  10 -13   1   13.27    1.82
 -11  13  -1    0.70    0.67
 -11  13  -1   -0.34    0.57
 -11  13  -1    2.20    0.80
 -11  13  -1    0.37    0.84
 -11  13  -1   -0.56    0.74
  11 -13   1    1.67    0.74
  11 -13   1    0.66    0.61
  11 -13   1    1.42    0.74
  11 -13   1    1.60    0.63
 -12  13  -1   12.92    1.33
 -12  13  -1   14.00    1.63
 -12  13  -1   12.27    1.44
 -12  13  -1   17.79    1.60
 -12  13  -1   11.89    1.45
  12 -13   1   14.72    1.39
  12 -13   1   14.32    1.50
  12 -13   1   17.37    1.42
  12 -13   1   14.22    1.29
 -13  13  -1   15.34    1.67
 -13  13  -1   20.31    1.79
 -13  13  -1   19.46    1.65
 -13  13  -1   15.96    1.47
  13 -13   1   17.09    1.47
  13 -13   1   19.61    1.71
  13 -13   1   20.80    1.57
  13 -13   1   14.62    1.39
  13 -13   1   19.47    1.60
 -14  13  -1    0.52    0.76
 -14  13  -1    0.24    0.77
 -14  13  -1   -0.16    0.94
 -14  13  -1   -0.98    1.41
 -14  13  -1    0.60    0.74
  14 -13   1   -0.88    0.61
  14 -13   1   -0.25    0.74
  14 -13   1   -0.60    0.69
  14 -13   1    0.48    0.80
  14 -13   1   -0.75    0.81
   6  12  -1    0.70    0.65
   6  12  -1    0.05    0.68
   6  12  -1    0.84    0.53
   6  12  -1    0.95    0.63
   6  12  -1    0.72    0.63
  -6 -12   1    1.63    0.65
  -6 -12   1    0.62    0.67
  -6 -12   1    0.52    0.69
   5  12  -1    1.21    0.69
   5  12  -1    2.10    0.75
   5  12  -1    0.60    0.50
   5  12  -1    0.44    0.65
   5  12  -1    0.64    0.54
  -5 -12   1    1.69    0.64
  -5 -12   1    0.36    0.60
  -5 -12   1    0.85    0.58
  -5 -12   1    0.33    0.65
   4  12  -1    0.83    0.62
   4  12  -1    0.32    0.57
   4  12  -1    0.27    0.49
   4  12  -1    0.83    0.57
   4  12  -1   -0.07    0.61
  -4 -12   1    0.44    0.58
  -4 -12   1    0.23    0.67
  -4 -12   1    0.19    0.57
  -4 -12   1   -0.35    0.54
   3  12  -1    0.69    0.61
   3  12  -1    1.75    0.62
   3  12  -1    1.18    0.61
   3  12  -1    1.07    0.65
  -3 -12   1    2.12    0.62
  -3 -12   1    0.84    0.54
  -3 -12   1    0.71    0.55
  -3 -12   1    1.02    0.73
   2  12  -1    6.32    0.92
   2  12  -1    7.88    1.07
   2  12  -1    5.01    0.89
   2  12  -1    5.76    0.92
  -2 -12   1    6.65    0.87
  -2 -12   1    4.07    0.81
  -2 -12   1    5.16    0.92
  -2 -12   1    5.64    0.88
   1  12  -1   -0.23    0.47
   1  12  -1   -0.01    0.46
   1  12  -1    0.05    0.51
   1  12  -1    0.36    0.51
   1  12  -1    1.74    0.57
  -1 -12   1   -0.39    0.45
  -1 -12   1    0.29    0.44
  -1 -12   1   -0.54    0.38
   0  12  -1    3.77    0.54
   0  12  -1    2.25    0.65
   0  12  -1    3.57    0.69
   0  12  -1    5.51    1.32
   0  12  -1    2.14    0.72
   0  12  -1    2.80    0.79
   0  12  -1    2.83    0.59
   0 -12   1    2.65    0.62
   0 -12   1    3.17    0.73
   0 -12   1    3.99    0.57
   0 -12   1    2.84    1.10
  -1  12  -1   19.77    1.39
  -1  12  -1   17.35    1.17
  -1  12  -1   19.96    1.37
  -1  12  -1   20.14    1.39
  -1  12  -1   17.23    1.19
  -1  12  -1   18.00    1.25
  -1  12  -1   19.43    1.46
   1 -12   1   18.65    1.45
   1 -12   1   17.60    1.37
   1 -12   1   19.28    1.14
   1 -12   1   18.19    1.40
   1 -12   1   19.05    1.36
   1 -12   1   17.84    1.25
  -2  12  -1    1.75    0.49
  -2  12  -1    0.86    0.45
  -2  12  -1    1.19    0.49
  -2  12  -1    1.79    0.59
  -2  12  -1    3.09    0.67
  -2  12  -1    1.72    0.44
  -2  12  -1    1.46    0.59
  -2  12  -1    2.28    0.61
   2 -12   1    1.96    0.60
   2 -12   1    1.40    0.45
   2 -12   1    1.76    0.39
   2 -12   1    1.50    0.61
   2 -12   1    1.74    0.55
   2 -12   1    1.06    0.60
  -3  12  -1    1.26    0.55
  -3  12  -1    0.70    0.42
  -3  12  -1    1.71    0.52
  -3  12  -1    0.80    0.49
  -3  12  -1    1.78    0.55
  -3  12  -1    1.27    0.58
   3 -12   1    1.65    0.54
   3 -12   1    1.40    0.35
   3 -12   1    0.74    0.55
   3 -12   1    1.56    0.62
   3 -12   1    1.30    0.55
   3 -12   1    2.81    0.66
  -4  12  -1    3.12    0.71
  -4  12  -1    2.59    0.64
  -4  12  -1    3.11    0.60
  -4  12  -1    2.84    0.56
  -4  12  -1    3.55    0.66
  -4  12  -1    2.70    0.61
   4 -12   1    2.35    0.66
   4 -12   1    2.40    0.66
   4 -12   1    2.29    0.67
   4 -12   1    2.86    0.45
   4 -12   1    1.89    0.62
  -5  12  -1   14.73    1.17
  -5  12  -1   14.53    1.14
  -5  12  -1   11.59    1.07
  -5  12  -1   15.70    1.29
  -5  12  -1   11.55    1.09
   5 -12   1   14.66    1.19
   5 -12   1   13.69    1.13
   5 -12   1   13.45    1.18
   5 -12   1   13.16    0.82
   5 -12   1   13.34    1.23
  -6  12  -1    5.75    0.89
  -6  12  -1    5.57    0.87
  -6  12  -1    4.23    0.66
  -6  12  -1    6.84    0.93
  -6  12  -1    4.14    0.75
  -6  12  -1    5.05    0.85
   6 -12   1    4.37    0.82
   6 -12   1    4.68    0.74
   6 -12   1    4.81    0.75
   6 -12   1    4.72    0.79
  -7  12  -1    0.70    0.57
  -7  12  -1    0.90    0.34
  -7  12  -1   -0.18    0.46
  -7  12  -1   -0.92    0.48
  -7  12  -1    0.77    0.62
  -7  12  -1    0.16    0.46
  -7  12  -1   -1.44    0.94
   7 -12   1   -0.37    0.48
   7 -12   1    0.51    0.46
   7 -12   1    0.40    0.49
   7 -12   1    0.24    0.56
  -8  12  -1    3.98    0.64
  -8  12  -1    3.01    0.72
  -8  12  -1    4.07    0.56
  -8  12  -1    2.30    0.81
  -8  12  -1    2.66    0.77
  -8  12  -1    2.39    0.77
  -8  12  -1    3.64    0.80
   8 -12   1    3.19    0.74
   8 -12   1    3.90    0.70
   8 -12   1    2.90    0.78
   8 -12   1    3.90    0.72
  -9  12  -1    2.40    1.39
  -9  12  -1    2.73    0.88
  -9  12  -1    2.74    0.59
  -9  12  -1    2.94    0.80
  -9  12  -1    2.58    0.78
   9 -12   1    3.11    0.66
   9 -12   1    2.83    0.63
   9 -12   1    3.27    0.79
   9 -12   1    2.22    0.67
 -10  12  -1    3.96    0.87
 -10  12  -1    6.10    1.40
 -10  12  -1    5.58    1.04
 -10  12  -1    3.51    0.64
 -10  12  -1    3.57    0.85
  10 -12   1    3.52    0.87
  10 -12   1    5.61    0.87
  10 -12   1    4.38    0.71
  10 -12   1    4.87    0.81
  10 -12   1    3.57    0.84
 -11  12  -1    3.54    0.92
 -11  12  -1    6.06    0.99
 -11  12  -1    4.10    0.84
 -11  12  -1    5.54    1.11
 -11  12  -1    8.31    1.17
  11 -12   1    7.05    0.98
  11 -12   1    3.71    1.31
  11 -12   1    6.51    0.89
  11 -12   1    4.75    0.86
  11 -12   1    5.68    1.04
 -12  12  -1   -1.14    0.46
 -12  12  -1    1.03    0.84
 -12  12  -1    0.79    0.48
 -12  12  -1   -0.03    0.76
 -12  12  -1    0.26    0.70
 -12  12  -1    0.27    0.65
  12 -12   1    0.17    0.65
  12 -12   1   -1.31    1.03
  12 -12   1    1.04    0.77
  12 -12   1    1.65    0.70
 -13  12  -1    1.97    0.78
 -13  12  -1    1.09    0.90
 -13  12  -1    0.76    0.73
 -13  12  -1    1.26    0.63
 -13  12  -1    0.91    0.55
 -13  12  -1    2.35    0.95
  13 -12   1    2.00    0.73
  13 -12   1    2.07    0.75
  13 -12   1    1.87    0.78
  13 -12   1    1.71    0.60
 -14  12  -1    2.34    0.75
 -14  12  -1    2.23    0.82
 -14  12  -1    2.71    0.97
 -14  12  -1    1.43    0.85
 -14  12  -1    3.71    1.04
 -14  12  -1    1.61    0.70
  14 -12   1    3.71    0.92
  14 -12   1    1.79    0.81
  14 -12   1    3.47    0.97
  14 -12   1    2.53    0.81
  14 -12   1    2.65    0.77
   7  11  -1   11.00    1.33
   7  11  -1    9.68    1.05
   7  11  -1    8.15    1.24
   7  11  -1    4.90    1.46
   7  11  -1    7.42    1.30
  -7 -11   1   10.34    1.35
  -7 -11   1    7.50    1.23
  -7 -11   1    7.62    1.09
  -7 -11   1    7.24    1.19
   6  11  -1    5.64    0.95
   6  11  -1    5.41    0.93
   6  11  -1    3.14    0.88
   6  11  -1    2.58    1.11
   6  11  -1    4.76    0.92
  -6 -11   1    4.34    0.88
  -6 -11   1    4.12    0.90
  -6 -11   1    3.85    0.83
  -6 -11   1    4.48    0.93
  -6 -11   1    3.20    0.72
   5  11  -1    2.47    0.80
   5  11  -1    3.94    1.16
   5  11  -1    2.82    0.85
   5  11  -1    2.58    0.78
   5  11  -1    3.87    0.88
  -5 -11   1    3.70    0.57
  -5 -11   1    1.80    0.67
  -5 -11   1    3.13    0.79
  -5 -11   1    3.02    0.79
  -5 -11   1    2.39    0.74
   4  11  -1    0.61    0.66
   4  11  -1    0.88    0.50
   4  11  -1    0.66    0.60
   4  11  -1    0.04    0.54
   4  11  -1    0.66    0.56
  -4 -11   1    1.06    0.71
  -4 -11   1    0.70    0.59
  -4 -11   1    1.32    0.60
  -4 -11   1    0.93    0.49
  -4 -11   1    0.76    0.53
   3  11  -1   13.67    1.65
   3  11  -1   10.52    0.97
   3  11  -1   13.00    1.09
  -3 -11   1   14.87    2.28
  -3 -11   1   10.62    0.84
  -3 -11   1   11.94    2.10
  -3 -11   1   12.08    1.14
  -3 -11   1   10.89    1.03
   2  11  -1    1.27    0.53
   2  11  -1    1.36    0.48
   2  11  -1    1.71    0.74
   2  11  -1    2.25    0.90
   2  11  -1    2.10    0.59
  -2 -11   1    3.17    0.77
  -2 -11   1    2.38    0.83
  -2 -11   1    1.69    0.54
  -2 -11   1    2.50    0.57
  -2 -11   1    1.55    0.40
   1  11  -1    0.61    0.43
   1  11  -1    1.56    0.59
   1  11  -1    1.19    0.57
   1  11  -1    2.17    0.58
   1  11  -1    1.69    0.50
   1  11  -1    0.88    0.46
  -1 -11   1    1.65    0.45
  -1 -11   1    1.68    0.60
  -1 -11   1    2.14    0.67
  -1 -11   1    0.71    0.47
   0  11  -1   13.92    0.93
   0  11  -1   13.45    1.13
   0  11  -1   14.28    1.10
   0  11  -1   12.58    1.04
   0  11  -1   14.71    1.13
   0  11  -1   11.25    0.81
   0  11  -1   13.00    0.99
   0  11  -1   15.91    1.24
   0 -11   1   14.24    0.98
   0 -11   1   15.71    1.18
   0 -11   1   15.62    1.19
   0 -11   1   14.10    1.09
  -1  11  -1    7.03    0.88
  -1  11  -1    7.13    0.80
  -1  11  -1    5.37    0.69
  -1  11  -1    7.15    0.91
  -1  11  -1    7.62    0.97
  -1  11  -1    5.95    0.81
  -1  11  -1    5.84    0.68
   1 -11   1    6.46    0.72
   1 -11   1    5.49    0.85
   1 -11   1    6.80    0.83
   1 -11   1    5.59    0.82
   1 -11   1    6.61    0.92
   1 -11   1    6.28    0.67
  -2  11  -1    0.87    0.49
  -2  11  -1    0.39    0.49
  -2  11  -1    0.31    0.43
  -2  11  -1    0.39    0.35
  -2  11  -1    0.96    0.43
  -2  11  -1    0.87    0.40
  -2  11  -1    0.23    0.48
  -2  11  -1    0.96    0.43
   2 -11   1    0.80    0.49
   2 -11   1    1.11    0.32
   2 -11   1    1.43    0.48
   2 -11   1    0.54    0.43
   2 -11   1    0.91    0.45
  -3  11  -1    3.74    0.66
  -3  11  -1    2.73    0.48
  -3  11  -1    3.29    0.54
  -3  11  -1    4.21    0.74
  -3  11  -1    3.01    0.59
   3 -11   1    3.91    0.54
   3 -11   1    4.67    0.75
   3 -11   1    4.38    0.75
   3 -11   1    4.52    0.73
   3 -11   1    3.63    0.40
   3 -11   1    4.47    0.70
  -4  11  -1    0.24    0.38
  -4  11  -1   -0.15    0.43
  -4  11  -1    0.10    0.36
  -4  11  -1    0.83    0.36
  -4  11  -1    0.41    0.39
  -4  11  -1   -0.30    0.43
   4 -11   1    0.09    0.39
   4 -11   1   -0.38    0.40
   4 -11   1    0.60    0.47
   4 -11   1    0.04    0.40
   4 -11   1    0.59    0.32
   4 -11   1    0.17    0.29
  -5  11  -1    2.74    0.64
  -5  11  -1    3.09    0.67
  -5  11  -1    1.20    0.50
  -5  11  -1    1.99    0.57
  -5  11  -1    2.22    0.48
  -5  11  -1    2.26    0.56
   5 -11   1    1.84    0.55
   5 -11   1    1.52    0.51
   5 -11   1    1.74    0.60
   5 -11   1    1.78    0.28
   5 -11   1    1.84    0.35
   5 -11   1    3.10    0.66
   5 -11   1    1.14    0.58
  -6  11  -1   -0.38    0.46
  -6  11  -1    0.99    0.46
  -6  11  -1    0.72    0.48
  -6  11  -1    1.10    0.33
  -6  11  -1    0.20    0.48
  -6  11  -1    0.40    0.52
  -6  11  -1    0.59    0.42
   6 -11   1    0.64    0.29
   6 -11   1    1.17    0.45
   6 -11   1   -0.23    0.40
   6 -11   1    1.40    0.60
   6 -11   1    0.37    0.46
   6 -11   1    0.16    0.38
   6 -11   1    0.55    0.44
  -7  11  -1    0.07    0.44
  -7  11  -1    0.04    0.46
  -7  11  -1    0.21    0.53
  -7  11  -1   -0.44    0.48
  -7  11  -1    0.02    0.42
  -7  11  -1    0.64    0.44
  -7  11  -1    0.28    0.31
  -7  11  -1    0.22    0.48
   7 -11   1   -0.06    0.50
   7 -11   1   -0.14    0.46
   7 -11   1    0.36    0.42
   7 -11   1   -0.36    0.37
   7 -11   1    0.62    0.46
   7 -11   1    0.18    0.37
  -8  11  -1    3.04    0.54
  -8  11  -1    2.08    0.68
  -8  11  -1    3.46    0.72
  -8  11  -1    3.07    0.72
  -8  11  -1    2.87    0.68
  -8  11  -1    2.56    0.61
  -8  11  -1    2.27    0.45
  -8  11  -1    2.89    0.71
   8 -11   1    3.24    0.61
   8 -11   1    3.22    0.45
   8 -11   1    2.04    0.56
   8 -11   1    4.06    1.19
   8 -11   1    3.29    0.79
   8 -11   1    2.92    0.65
   8 -11   1    2.38    0.63
  -9  11  -1   10.70    1.16
  -9  11  -1   10.32    1.05
  -9  11  -1    9.25    1.11
  -9  11  -1    9.25    0.89
  -9  11  -1    8.43    1.08
  -9  11  -1    6.86    1.18
   9 -11   1    8.09    0.92
   9 -11   1    8.48    1.13
   9 -11   1    9.45    0.91
   9 -11   1    8.20    0.67
   9 -11   1    8.98    0.98
   9 -11   1   10.61    1.00
 -10  11  -1    0.48    0.49
 -10  11  -1    1.08    0.37
 -10  11  -1    0.94    1.13
 -10  11  -1    0.40    0.55
 -10  11  -1    1.06    0.63
 -10  11  -1    0.67    0.66
  10 -11   1    0.32    0.64
  10 -11   1    0.68    0.50
  10 -11   1    1.19    0.59
  10 -11   1    1.24    0.59
  10 -11   1    0.21    0.37
  10 -11   1    0.66    0.54
 -11  11  -1    2.20    0.75
 -11  11  -1    3.55    1.66
 -11  11  -1    3.08    0.78
 -11  11  -1    1.76    0.50
 -11  11  -1    2.03    0.88
 -11  11  -1    1.83    0.64
  11 -11   1    1.35    0.71
  11 -11   1    2.41    0.65
  11 -11   1    1.78    0.68
  11 -11   1    2.26    0.62
  11 -11   1    2.48    0.61
 -12  11  -1   11.31    1.41
 -12  11  -1   11.97    1.24
 -12  11  -1   13.20    1.53
 -12  11  -1   11.04    1.29
 -12  11  -1   13.26    1.50
 -12  11  -1   11.58    1.00
  12 -11   1   12.18    1.45
  12 -11   1   11.25    1.16
  12 -11   1   10.95    1.30
  12 -11   1   12.81    1.14
  12 -11   1   13.47    1.17
  12 -11   1   12.02    1.37
 -13  11  -1    2.23    0.72
 -13  11  -1    2.03    0.63
 -13  11  -1    2.50    0.97
 -13  11  -1    2.92    0.72
 -13  11  -1    1.29    0.76
 -13  11  -1    1.48    0.94
  13 -11   1    2.56    0.75
  13 -11   1    1.14    0.66
  13 -11   1    1.42    0.74
  13 -11   1    1.34    0.81
  13 -11   1    1.35    0.67
  13 -11   1    0.21    0.95
 -14  11  -1    1.80    1.00
 -14  11  -1    1.60    0.75
 -14  11  -1   -0.09    0.76
 -14  11  -1    0.66    1.07
 -14  11  -1    0.15    0.67
 -14  11  -1    0.71    0.83
  14 -11   1    0.23    0.64
  14 -11   1   -0.06    0.56
  14 -11   1   -0.59    0.66
  14 -11   1    0.14    1.12
  14 -11   1    0.94    0.81
  14 -11   1    0.35    0.67
 -15  11  -1    7.93    1.07
 -15  11  -1   12.05    1.64
 -15  11  -1    6.83    1.45
 -15  11  -1    5.76    1.37
 -15  11  -1   10.89    1.53
  15 -11   1    8.87    1.22
  15 -11   1    6.03    1.07
  15 -11   1    8.27    1.29
  15 -11   1    8.70    1.32
  15 -11   1    6.91    1.02
   8  10  -1    1.57    1.03
   8  10  -1   -0.45    0.80
   8  10  -1    0.38    0.98
   8  10  -1    0.21    1.01
   8  10  -1    2.76    0.84
  -8 -10   1    0.14    0.58
  -8 -10   1    1.15    0.78
  -8 -10   1    0.38    0.54
  -8 -10   1   -0.37    0.66
   7  10  -1    5.97    1.03
   7  10  -1    4.97    0.95
   7  10  -1    7.76    1.09
   7  10  -1    6.25    1.05
   7  10  -1    9.30    1.55
  -7 -10   1    5.95    1.00
  -7 -10   1    5.03    0.86
  -7 -10   1    4.55    0.79
  -7 -10   1    5.37    0.97
   6  10  -1    0.75    0.52
   6  10  -1    1.70    0.61
   6  10  -1    2.06    0.78
   6  10  -1   -0.34    0.59
   6  10  -1    0.68    0.60
  -6 -10   1    0.14    0.47
  -6 -10   1    0.10    0.47
  -6 -10   1    0.27    0.55
  -6 -10   1    0.76    0.67
  -6 -10   1    1.25    0.62
   5  10  -1    0.73    0.56
   5  10  -1    0.42    0.53
   5  10  -1    1.17    0.62
   5  10  -1    0.28    0.36
   5  10  -1    0.60    0.55
  -5 -10   1    0.65    0.47
  -5 -10   1    0.32    0.49
  -5 -10   1   -0.16    0.48
  -5 -10   1    0.91    0.53
  -5 -10   1    1.18    0.47
   4  10  -1   24.24    1.72
   4  10  -1   20.86    1.46
   4  10  -1   25.29    1.64
   4  10  -1   25.91    1.60
   4  10  -1   23.54    1.67
   4  10  -1   22.75    1.48
  -4 -10   1   26.30    1.65
  -4 -10   1   24.26    1.62
  -4 -10   1   23.11    1.36
  -4 -10   1   26.07    1.65
  -4 -10   1   21.69    1.49
   3  10  -1    9.81    0.96
   3  10  -1   11.94    1.04
   3  10  -1   11.47    1.11
   3  10  -1   11.91    1.06
   3  10  -1   13.59    1.17
  -3 -10   1   11.86    1.10
  -3 -10   1   13.49    1.14
  -3 -10   1   11.00    0.99
  -3 -10   1   11.65    1.07
  -3 -10   1   11.60    0.82
   2  10  -1    2.87    0.54
   2  10  -1    1.85    0.50
   2  10  -1    3.02    0.64
   2  10  -1    2.49    0.64
   2  10  -1    2.87    0.62
   2  10  -1    3.51    0.68
  -2 -10   1    2.85    0.64
  -2 -10   1    2.17    0.64
  -2 -10   1    2.64    0.45
  -2 -10   1    3.48    0.60
  -2 -10   1    2.40    0.60
   1  10  -1   23.86    1.24
   1  10  -1   25.91    1.54
   1  10  -1   26.10    1.52
   1  10  -1   27.22    1.52
   1  10  -1   23.03    1.40
   1  10  -1   22.60    1.41
   1  10  -1   24.91    1.60
  -1 -10   1   25.99    1.57
  -1 -10   1   24.13    1.20
  -1 -10   1   24.85    1.38
  -1 -10   1   24.75    1.50
  -1 -10   1   24.92    1.56
   0  10  -1   28.82    1.75
   0  10  -1   24.21    1.72
   0  10  -1   26.96    1.54
   0  10  -1   31.20    1.65
   0  10  -1   30.70    1.69
   0  10  -1   27.68    1.46
   0  10  -1   31.31    1.67
   0 -10   1   30.33    1.72
   0 -10   1   29.05    1.69
   0 -10   1   28.78    1.50
   0 -10   1   31.31    1.65
  -1  10  -1    7.85    0.70
  -1  10  -1    8.12    0.74
  -1  10  -1    6.48    0.56
  -1  10  -1    8.60    0.88
  -1  10  -1    8.40    0.84
  -1  10  -1    6.05    0.52
  -1  10  -1    6.92    0.72
  -1  10  -1    9.36    0.83
  -1  10  -1    8.67    1.00
   1 -10   1    7.19    0.71
   1 -10   1    8.11    0.90
   1 -10   1    7.04    0.84
   1 -10   1    5.64    0.65
   1 -10   1    6.97    0.80
   1 -10   1    8.29    0.90
   1 -10   1    7.61    0.81
  -2  10  -1    9.53    0.93
  -2  10  -1    9.61    0.84
  -2  10  -1    8.63    0.89
  -2  10  -1    8.59    0.74
  -2  10  -1    7.39    0.91
  -2  10  -1    9.33    0.83
   2 -10   1    9.19    0.65
   2 -10   1    8.05    0.73
   2 -10   1    9.85    0.94
   2 -10   1   10.16    0.87
   2 -10   1    9.40    0.85
   2 -10   1    9.67    0.89
  -3  10  -1    5.91    0.75
  -3  10  -1    4.92    0.59
  -3  10  -1    5.52    0.67
  -3  10  -1    5.27    0.63
  -3  10  -1    5.12    0.73
  -3  10  -1    6.70    0.78
   3 -10   1    5.00    0.51
   3 -10   1    4.88    0.44
   3 -10   1    6.34    0.81
   3 -10   1    5.45    0.73
   3 -10   1    4.24    0.64
   3 -10   1    5.21    0.72
   3 -10   1    4.97    0.55
  -4  10  -1    0.54    0.43
  -4  10  -1    0.68    0.34
  -4  10  -1    0.53    0.44
  -4  10  -1    0.91    0.40
  -4  10  -1    0.56    0.37
  -4  10  -1    0.30    0.45
   4 -10   1    0.58    0.27
   4 -10   1    0.00    0.33
   4 -10   1    0.45    0.27
   4 -10   1    0.67    0.41
   4 -10   1    0.62    0.49
   4 -10   1    0.88    0.43
  -5  10  -1   11.53    0.95
  -5  10  -1    9.13    0.72
  -5  10  -1   10.94    0.96
  -5  10  -1   10.43    0.89
  -5  10  -1   10.12    0.70
  -5  10  -1    9.53    0.99
  -5  10  -1    9.60    0.80
  -5  10  -1    9.86    0.91
   5 -10   1   11.44    0.93
   5 -10   1    9.19    0.83
   5 -10   1   11.13    0.88
   5 -10   1   10.81    0.74
   5 -10   1   10.26    0.91
   5 -10   1   10.84    1.00
   5 -10   1    9.23    0.65
  -6  10  -1   25.22    1.43
  -6  10  -1   30.13    1.68
  -6  10  -1   29.94    1.73
  -6  10  -1   27.89    1.46
  -6  10  -1   31.28    1.72
  -6  10  -1   29.23    1.70
  -6  10  -1   26.89    1.55
  -6  10  -1   27.24    1.61
   6 -10   1   30.53    1.65
   6 -10   1   31.15    1.69
   6 -10   1   31.10    1.61
   6 -10   1   28.88    1.73
   6 -10   1   25.07    1.40
   6 -10   1   29.01    1.51
   6 -10   1   26.49    1.46
  -7  10  -1    2.31    0.61
  -7  10  -1    2.83    0.62
  -7  10  -1    3.01    0.65
  -7  10  -1    2.80    0.49
  -7  10  -1    1.53    0.51
  -7  10  -1    2.12    0.41
  -7  10  -1    2.70    0.69
  -7  10  -1    2.78    0.65
   7 -10   1    2.72    0.55
   7 -10   1    2.95    0.67
   7 -10   1    2.24    0.57
   7 -10   1    3.08    0.43
   7 -10   1    2.66    0.62
   7 -10   1    2.55    0.58
   7 -10   1    3.72    0.65
  -8  10  -1   62.55    3.27
  -8  10  -1   64.10    3.32
  -8  10  -1   76.44    3.48
  -8  10  -1   67.47    3.01
  -8  10  -1   71.58    3.42
  -8  10  -1   71.92    3.25
  -8  10  -1   73.37    3.47
  -8  10  -1   73.72    3.44
   8 -10   1   68.94    3.06
   8 -10   1   76.45    3.32
   8 -10   1   71.39    3.34
   8 -10   1   74.12    3.48
   8 -10   1   65.98    3.26
   8 -10   1   72.38    3.32
   8 -10   1   67.59    3.24
   8 -10   1   72.74    3.29
  -9  10  -1   32.43    1.61
  -9  10  -1   31.99    1.95
  -9  10  -1   31.78    1.80
  -9  10  -1   34.67    2.02
  -9  10  -1   33.61    2.00
  -9  10  -1   32.37    1.96
   9 -10   1   29.38    1.76
   9 -10   1   32.94    1.56
   9 -10   1   31.83    1.85
   9 -10   1   32.51    1.82
   9 -10   1   32.20    1.82
   9 -10   1   34.16    1.80
   9 -10   1   32.64    1.98
   9 -10   1   29.15    1.83
 -10  10  -1   20.41    1.23
 -10  10  -1   21.18    1.51
 -10  10  -1   20.69    1.61
 -10  10  -1   17.82    1.50
 -10  10  -1   22.67    1.62
 -10  10  -1   19.43    1.39
  10 -10   1   21.17    1.41
  10 -10   1   21.11    1.41
  10 -10   1   19.18    1.48
  10 -10   1   23.51    1.66
  10 -10   1   19.73    1.45
  10 -10   1   18.82    1.08
  10 -10   1   23.65    1.40
  10 -10   1   22.45    1.41
 -11  10  -1    4.61    0.93
 -11  10  -1    5.10    0.85
 -11  10  -1    6.69    1.06
 -11  10  -1    4.68    1.25
 -11  10  -1    4.60    0.74
 -11  10  -1    5.25    0.71
  11 -10   1    5.51    0.80
  11 -10   1    4.63    0.83
  11 -10   1    6.06    0.99
  11 -10   1    5.36    0.77
  11 -10   1    4.39    0.76
  11 -10   1    5.39    0.90
 -12  10  -1   49.30    2.46
 -12  10  -1   45.01    3.46
 -12  10  -1   45.14    2.73
 -12  10  -1   47.75    3.32
  12 -10   1   49.98    2.52
  12 -10   1   53.31    2.65
  12 -10   1   47.98    2.52
  12 -10   1   49.01    2.82
  12 -10   1   49.17    3.19
 -13  10  -1   16.06    1.34
 -13  10  -1   15.72    1.52
 -13  10  -1   14.24    1.51
 -13  10  -1   15.79    1.68
 -13  10  -1   16.75    1.67
 -13  10  -1   17.83    1.26
  13 -10   1   15.94    1.42
  13 -10   1   16.50    1.31
  13 -10   1   17.68    1.41
  13 -10   1   15.17    1.46
  13 -10   1   11.83    1.41
  13 -10   1   14.11    1.22
 -14  10  -1    0.68    0.96
 -14  10  -1    2.03    0.59
 -14  10  -1    0.92    0.94
 -14  10  -1    0.00    0.66
 -14  10  -1   -1.06    0.59
 -14  10  -1    1.12    0.67
  14 -10   1    1.27    0.69
  14 -10   1   -0.38    0.53
  14 -10   1   -0.99    0.59
  14 -10   1   -0.53    0.54
  14 -10   1    0.49    0.55
  14 -10   1    0.11    0.73
 -15  10  -1    4.88    1.09
 -15  10  -1    8.46    1.50
 -15  10  -1    8.06    1.08
 -15  10  -1    6.54    1.22
 -15  10  -1    7.20    1.06
 -15  10  -1    6.54    1.33
  15 -10   1    8.14    1.13
  15 -10   1    6.86    0.92
  15 -10   1    6.38    1.23
  15 -10   1    9.65    1.19
  15 -10   1    7.93    1.17
   9   9  -1    1.34    0.69
   9   9  -1    0.77    1.40
   9   9  -1   -0.24    1.10
   9   9  -1    1.58    0.84
  -9  -9   1    1.75    0.71
  -9  -9   1    1.53    0.74
  -9  -9   1    0.77    0.71
  -9  -9   1    0.04    0.60
   8   9  -1    1.59    0.65
   8   9  -1    1.65    0.70
   8   9  -1    1.55    0.68
   8   9  -1    2.09    0.76
   8   9  -1    1.49    0.52
  -8  -9   1    1.58    0.62
  -8  -9   1    1.30    0.62
  -8  -9   1    0.08    0.60
  -8  -9   1    1.77    0.69
   7   9  -1    3.56    0.88
   7   9  -1    4.01    0.83
   7   9  -1    3.43    0.83
   7   9  -1    2.38    0.75
   7   9  -1    3.32    0.62
  -7  -9   1    4.34    0.80
  -7  -9   1    2.75    0.73
  -7  -9   1    3.16    0.79
  -7  -9   1    3.20    0.74
   6   9  -1   11.34    1.19
   6   9  -1    9.07    0.93
   6   9  -1   11.26    1.22
   6   9  -1   10.68    1.16
   6   9  -1    9.13    1.06
  -6  -9   1   10.20    1.58
  -6  -9   1    9.92    1.03
  -6  -9   1   10.36    1.92
  -6  -9   1    9.89    1.13
  -6  -9   1    8.43    0.91
   5   9  -1    7.74    1.21
   5   9  -1    5.76    0.91
   5   9  -1    6.89    1.11
   5   9  -1   10.01    1.31
   5   9  -1    7.20    0.85
   5   9  -1    7.40    0.87
  -5  -9   1    6.13    1.10
  -5  -9   1    6.68    0.95
  -5  -9   1    6.73    0.94
  -5  -9   1    7.66    0.82
  -5  -9   1    7.21    0.96
   4   9  -1    5.70    0.89
   4   9  -1    5.47    0.74
   4   9  -1    4.87    0.75
   4   9  -1    6.90    0.80
   4   9  -1    7.54    0.94
   4   9  -1    6.74    0.92
  -4  -9   1    5.84    0.91
  -4  -9   1    6.38    0.86
  -4  -9   1    4.20    0.77
  -4  -9   1    6.69    0.78
  -4  -9   1    5.86    0.81
   3   9  -1    0.71    0.40
   3   9  -1    0.40    0.40
   3   9  -1    1.05    0.48
   3   9  -1    0.82    0.48
   3   9  -1    0.40    0.38
   3   9  -1    0.60    0.44
  -3  -9   1    0.10    0.44
  -3  -9   1    0.42    0.40
  -3  -9   1    1.12    0.46
  -3  -9   1    0.50    0.35
  -3  -9   1    1.13    0.45
   2   9  -1   -0.10    0.28
   2   9  -1    0.20    0.43
   2   9  -1    0.62    0.36
   2   9  -1    0.33    0.34
   2   9  -1    0.35    0.41
   2   9  -1   -0.41    0.35
  -2  -9   1    0.37    0.46
  -2  -9   1    0.00    0.39
  -2  -9   1    0.14    0.40
  -2  -9   1    0.28    0.36
  -2  -9   1    0.35    0.28
   1   9  -1   35.47    1.84
   1   9  -1   29.81    1.68
   1   9  -1   35.59    1.78
   1   9  -1   31.48    1.60
   1   9  -1   32.53    1.75
   1   9  -1   34.10    1.58
   1   9  -1   35.30    1.90
   1   9  -1   34.82    1.82
  -1  -9   1   36.27    1.83
  -1  -9   1   33.97    1.85
  -1  -9   1   36.30    1.88
  -1  -9   1   33.26    1.56
  -1  -9   1   34.13    1.70
   0   9  -1    3.07    0.57
   0   9  -1    2.30    0.44
   0   9  -1    2.03    0.32
   0   9  -1    3.62    0.58
   0   9  -1    2.88    0.43
   0   9  -1    2.25    0.49
   0   9  -1    3.12    0.60
   0   9  -1    3.56    0.63
   0  -9   1    2.70    0.52
   0  -9   1    2.49    0.54
   0  -9   1    2.51    0.53
   0  -9   1    2.08    0.56
   0  -9   1    2.88    0.58
   0  -9   1    2.91    0.52
   0  -9   1    2.30    0.38
  -1   9  -1    9.95    0.77
  -1   9  -1    9.01    0.75
  -1   9  -1    9.99    0.74
  -1   9  -1   11.19    0.93
  -1   9  -1    9.28    0.90
  -1   9  -1    9.04    0.63
  -1   9  -1   10.28    0.81
  -1   9  -1    8.79    0.82
  -1   9  -1    8.67    0.56
   1  -9   1   10.16    0.82
   1  -9   1   10.06    0.92
   1  -9   1    8.64    0.82
   1  -9   1    8.86    0.66
   1  -9   1   10.31    0.77
   1  -9   1    9.88    0.86
   1  -9   1    8.74    0.70
  -2   9  -1   24.90    1.38
  -2   9  -1   22.52    1.31
  -2   9  -1   25.24    1.36
  -2   9  -1   24.71    1.31
  -2   9  -1   26.37    1.53
  -2   9  -1   25.93    1.37
   2  -9   1   24.27    1.27
   2  -9   1   23.41    1.18
   2  -9   1   21.40    1.29
   2  -9   1   23.01    1.36
   2  -9   1   24.55    1.46
   2  -9   1   24.66    1.41
   2  -9   1   23.46    1.39
   2  -9   1   22.85    1.15
  -3   9  -1    8.62    0.68
  -3   9  -1   10.35    0.88
  -3   9  -1    9.92    0.82
  -3   9  -1    9.77    0.79
  -3   9  -1    8.60    0.77
  -3   9  -1   10.31    0.84
  -3   9  -1    9.76    0.73
   3  -9   1    8.40    0.62
   3  -9   1    9.58    0.80
   3  -9   1   10.29    0.85
   3  -9   1    9.28    0.66
   3  -9   1   11.57    0.92
   3  -9   1    9.32    0.54
   3  -9   1   10.07    0.92
  -4   9  -1    6.17    0.64
  -4   9  -1    6.50    0.73
  -4   9  -1    5.84    0.70
  -4   9  -1    4.24    0.47
  -4   9  -1    5.33    0.70
  -4   9  -1    5.53    0.57
  -4   9  -1    4.81    0.45
  -4   9  -1    5.22    0.59
   4  -9   1    6.00    0.67
   4  -9   1    6.28    0.77
   4  -9   1    5.26    0.47
   4  -9   1    5.73    0.70
   4  -9   1    5.34    0.63
   4  -9   1    4.92    0.49
   4  -9   1    5.19    0.42
  -5   9  -1   60.41    2.82
  -5   9  -1   59.19    2.78
  -5   9  -1   53.59    2.60
  -5   9  -1   60.68    3.43
  -5   9  -1   60.02    2.76
  -5   9  -1   55.50    2.71
  -5   9  -1   58.05    2.68
  -5   9  -1   59.62    2.58
   5  -9   1   56.99    2.61
   5  -9   1   53.63    2.54
   5  -9   1   60.06    2.59
   5  -9   1   62.73    2.78
   5  -9   1   62.64    2.86
   5  -9   1   62.19    2.75
   5  -9   1   55.77    2.63
   5  -9   1   60.23    2.71
  -6   9  -1   46.60    2.32
  -6   9  -1   45.58    2.34
  -6   9  -1   40.54    2.07
  -6   9  -1   44.25    2.22
  -6   9  -1   46.27    2.15
  -6   9  -1   47.56    2.38
  -6   9  -1   47.64    2.34
  -6   9  -1   43.85    2.27
   6  -9   1   49.97    2.40
   6  -9   1   49.25    2.27
   6  -9   1   46.44    2.31
   6  -9   1   47.88    2.10
   6  -9   1   48.66    2.43
   6  -9   1   43.22    2.12
   6  -9   1   46.22    2.24
   6  -9   1   47.39    2.22
  -7   9  -1    1.34    0.52
  -7   9  -1    1.08    0.29
  -7   9  -1    1.34    0.45
  -7   9  -1    1.47    0.48
  -7   9  -1    1.55    0.32
  -7   9  -1    1.33    0.44
  -7   9  -1    1.05    0.46
  -7   9  -1    1.15    0.49
  -7   9  -1    1.84    0.46
   7  -9   1    1.25    0.31
   7  -9   1    1.50    0.46
   7  -9   1    1.48    0.43
   7  -9   1    0.72    0.38
   7  -9   1    1.52    0.44
   7  -9   1    0.82    0.44
   7  -9   1    1.74    0.47
   7  -9   1    1.58    0.45
  -8   9  -1   48.80    2.52
  -8   9  -1   41.03    2.34
  -8   9  -1   48.24    2.33
  -8   9  -1   50.13    2.49
  -8   9  -1   48.67    2.47
  -8   9  -1   46.61    2.17
  -8   9  -1   42.83    2.34
  -8   9  -1   42.14    2.13
  -8   9  -1   47.05    2.50
   8  -9   1   45.15    2.32
   8  -9   1   52.69    2.40
   8  -9   1   49.18    2.52
   8  -9   1   51.51    2.38
   8  -9   1   54.02    2.43
   8  -9   1   49.68    2.47
   8  -9   1   47.22    2.40
   8  -9   1   49.03    2.40
   8  -9   1   47.85    2.15
  -9   9  -1   73.68    3.40
  -9   9  -1   71.40    3.55
  -9   9  -1   75.64    3.57
  -9   9  -1   76.01    3.56
  -9   9  -1   65.51    3.41
  -9   9  -1   74.77    3.26
  -9   9  -1   75.21    3.53
   9  -9   1   73.01    3.50
   9  -9   1   72.05    3.40
   9  -9   1   75.21    3.40
   9  -9   1   72.04    3.35
   9  -9   1   76.00    3.48
   9  -9   1   70.52    3.14
   9  -9   1   77.74    3.41
   9  -9   1   67.50    3.45
   9  -9   1   73.18    3.55
 -10   9  -1   10.54    1.39
 -10   9  -1   10.79    1.06
 -10   9  -1    9.42    1.14
 -10   9  -1    9.62    1.00
 -10   9  -1    9.48    1.09
 -10   9  -1    9.56    1.00
  10  -9   1   10.12    0.68
  10  -9   1   10.65    1.04
  10  -9   1   11.94    1.10
  10  -9   1    9.40    1.08
  10  -9   1   10.98    0.96
  10  -9   1    9.71    0.97
  10  -9   1    9.14    0.89
 -11   9  -1    0.84    0.54
 -11   9  -1   -0.14    0.45
 -11   9  -1    0.94    0.57
 -11   9  -1    0.42    0.51
 -11   9  -1    0.62    0.67
 -11   9  -1    0.95    0.51
  11  -9   1    0.84    0.58
  11  -9   1   -0.02    0.42
  11  -9   1    0.93    0.62
  11  -9   1    0.19    0.42
  11  -9   1    0.56    0.51
 -12   9  -1   20.31    3.00
 -12   9  -1   16.39    1.50
 -12   9  -1   13.42    1.26
 -12   9  -1   15.19    1.48
 -12   9  -1   15.90    1.21
 -12   9  -1   17.09    1.39
  12  -9   1   19.59    1.94
  12  -9   1   14.34    1.49
  12  -9   1   14.83    1.18
  12  -9   1   17.41    1.30
  12  -9   1   15.74    1.44
 -13   9  -1   24.32    1.60
 -13   9  -1   29.88    2.04
 -13   9  -1   24.08    1.83
 -13   9  -1   26.02    2.09
 -13   9  -1   23.36    1.74
 -13   9  -1   24.78    1.92
  13  -9   1   23.49    1.85
  13  -9   1   24.32    1.68
  13  -9   1   26.62    1.83
  13  -9   1   25.83    1.60
 -14   9  -1    3.32    0.79
 -14   9  -1    3.75    1.00
 -14   9  -1    1.35    0.76
 -14   9  -1    2.12    0.73
 -14   9  -1    1.79    0.73
 -14   9  -1    3.27    0.99
  14  -9   1    0.86    0.68
  14  -9   1    1.71    0.70
  14  -9   1    1.12    1.03
  14  -9   1    2.57    0.77
 -15   9  -1    3.47    0.76
 -15   9  -1    3.27    0.88
 -15   9  -1    3.22    1.15
 -15   9  -1    2.40    0.86
 -15   9  -1    3.08    0.80
 -15   9  -1    3.63    1.14
  15  -9   1    2.04    0.66
  15  -9   1    2.35    0.77
  15  -9   1    1.93    0.77
  15  -9   1    1.23    0.84
  10   8  -1    3.04    0.79
  10   8  -1    4.54    1.10
  10   8  -1    3.94    1.02
  10   8  -1    6.77    1.17
 -10  -8   1    4.19    0.89
 -10  -8   1    5.41    0.88
 -10  -8   1    3.83    0.90
   9   8  -1    8.81    1.08
   9   8  -1    7.21    1.18
   9   8  -1    9.66    1.25
   9   8  -1    8.95    1.23
  -9  -8   1    8.32    1.19
  -9  -8   1    7.33    1.08
  -9  -8   1    6.78    1.05
  -9  -8   1    8.28    1.14
   8   8  -1    3.14    0.77
   8   8  -1    2.86    0.81
   8   8  -1    2.48    0.53
   8   8  -1    2.33    0.81
   8   8  -1    2.80    0.68
  -8  -8   1    2.79    0.75
  -8  -8   1    3.85    0.78
  -8  -8   1    3.27    0.86
  -8  -8   1    3.68    0.72
   7   8  -1    3.76    0.66
   7   8  -1    3.26    0.80
   7   8  -1    3.75    0.76
   7   8  -1    2.32    0.70
   7   8  -1    2.92    0.74
  -7  -8   1    3.26    0.76
  -7  -8   1    2.21    0.64
  -7  -8   1    4.07    0.73
  -7  -8   1    2.22    0.66
   6   8  -1    1.24    1.05
   6   8  -1    2.03    0.62
   6   8  -1    1.32    0.56
   6   8  -1    1.69    0.50
   6   8  -1    0.26    0.48
  -6  -8   1    0.71    0.61
  -6  -8   1    1.14    0.46
  -6  -8   1    0.63    0.53
  -6  -8   1    0.64    0.52
  -6  -8   1    1.26    0.58
   5   8  -1    1.92    0.46
   5   8  -1    0.93    0.33
   5   8  -1    1.52    0.53
   5   8  -1    2.05    0.55
   5   8  -1    1.05    0.57
   5   8  -1    1.18    0.51
   5   8  -1    0.17    0.49
  -5  -8   1    1.08    0.53
  -5  -8   1    1.11    0.49
  -5  -8   1    1.02    0.48
  -5  -8   1    2.12    0.54
  -5  -8   1    1.11    0.50
   4   8  -1   19.14    1.21
   4   8  -1   18.72    1.21
   4   8  -1   22.70    1.32
   4   8  -1   19.87    1.40
   4   8  -1   21.66    1.36
   4   8  -1   19.13    1.22
  -4  -8   1   18.40    1.23
  -4  -8   1   19.45    1.32
  -4  -8   1   18.03    1.17
  -4  -8   1   20.68    1.37
  -4  -8   1   20.19    1.34
  -4  -8   1   18.08    1.08
   3   8  -1   15.44    0.99
   3   8  -1   16.22    1.18
   3   8  -1   17.07    1.15
   3   8  -1   14.53    1.19
   3   8  -1   15.64    1.07
   3   8  -1   14.60    1.01
  -3  -8   1   15.06    1.05
  -3  -8   1   15.31    0.98
  -3  -8   1   14.49    1.10
  -3  -8   1   15.15    0.90
  -3  -8   1   15.07    1.11
  -3  -8   1   16.41    1.14
   2   8  -1    7.47    0.75
   2   8  -1    5.58    0.62
   2   8  -1    7.11    0.74
   2   8  -1    6.94    0.70
   2   8  -1    7.22    0.79
   2   8  -1    6.04    0.62
  -2  -8   1    6.14    0.57
  -2  -8   1    7.48    0.68
  -2  -8   1    6.79    0.54
  -2  -8   1    7.64    0.78
  -2  -8   1    6.97    0.74
  -2  -8   1    6.78    0.76
   1   8  -1    1.22    0.29
   1   8  -1    1.12    0.33
   1   8  -1    0.39    0.37
   1   8  -1    1.54    0.37
   1   8  -1    0.81    0.37
   1   8  -1    1.29    0.40
   1   8  -1    1.22    0.47
  -1  -8   1    0.58    0.38
  -1  -8   1    0.65    0.40
  -1  -8   1    0.68    0.32
  -1  -8   1    0.97    0.22
  -1  -8   1    1.03    0.28
  -1  -8   1    0.82    0.43
   0   8  -1    4.20    0.38
   0   8  -1    4.77    0.63
   0   8  -1    5.01    0.52
   0   8  -1    4.95    0.61
   0   8  -1    3.54    0.37
   0   8  -1    5.09    0.68
   0   8  -1    4.66    0.48
   0   8  -1    5.50    0.68
   0   8  -1    4.47    0.52
   0  -8   1    4.28    0.39
   0  -8   1    4.08    0.64
   0  -8   1    4.13    0.44
   0  -8   1    5.13    0.61
   0  -8   1    5.14    0.66
   0  -8   1    5.01    0.52
   0  -8   1    5.10    0.66
   0  -8   1    4.74    0.62
  -1   8  -1   84.08    3.61
  -1   8  -1   76.70    3.34
  -1   8  -1   84.74    3.50
  -1   8  -1   82.16    3.49
  -1   8  -1   80.35    3.52
  -1   8  -1   74.15    3.50
  -1   8  -1   85.04    3.64
  -1   8  -1   79.91    3.52
   1  -8   1   78.48    3.49
   1  -8   1   79.01    3.38
   1  -8   1   86.25    3.51
   1  -8   1   81.85    3.65
   1  -8   1   82.49    3.60
   1  -8   1   82.87    3.56
   1  -8   1   80.95    3.40
   1  -8   1   79.42    3.58
  -2   8  -1    4.37    0.52
  -2   8  -1    4.03    0.49
  -2   8  -1    4.57    0.54
  -2   8  -1    3.88    0.45
  -2   8  -1    4.63    0.57
  -2   8  -1    5.28    0.63
  -2   8  -1    6.14    0.67
   2  -8   1    4.36    0.55
   2  -8   1    4.03    0.46
   2  -8   1    3.82    0.40
   2  -8   1    4.92    0.64
   2  -8   1    4.26    0.38
   2  -8   1    4.28    0.58
   2  -8   1    3.90    0.49
  -3   8  -1    6.40    0.54
  -3   8  -1    7.11    0.63
  -3   8  -1    7.10    0.64
  -3   8  -1    6.97    0.70
  -3   8  -1    7.22    0.68
  -3   8  -1    6.99    0.45
  -3   8  -1    7.15    0.67
  -3   8  -1    7.38    0.59
   3  -8   1    6.22    0.65
   3  -8   1    7.17    0.50
   3  -8   1    6.96    0.52
   3  -8   1    7.01    1.17
   3  -8   1    7.98    0.74
   3  -8   1    6.97    0.62
   3  -8   1    6.54    0.42
   3  -8   1    5.54    0.59
   3  -8   1    6.81    0.42
  -4   8  -1    4.33    0.56
  -4   8  -1    5.72    0.61
  -4   8  -1    5.46    0.55
  -4   8  -1    5.10    0.49
  -4   8  -1    5.45    0.64
  -4   8  -1    5.79    0.47
  -4   8  -1    5.20    0.63
  -4   8  -1    5.73    0.66
   4  -8   1    5.20    0.42
   4  -8   1    5.50    0.55
   4  -8   1    5.18    0.70
   4  -8   1    5.78    0.41
   4  -8   1    4.86    0.47
   4  -8   1    5.60    0.62
   4  -8   1    5.66    0.71
  -5   8  -1    0.40    0.24
  -5   8  -1    0.39    0.36
  -5   8  -1    1.08    0.38
  -5   8  -1    0.49    0.29
  -5   8  -1    0.75    0.30
  -5   8  -1    0.58    0.40
  -5   8  -1    0.23    0.32
  -5   8  -1    0.37    0.38
   5  -8   1    0.45    0.35
   5  -8   1    0.24    0.26
   5  -8   1    0.20    0.32
   5  -8   1    0.33    0.34
   5  -8   1    0.52    0.23
   5  -8   1    0.50    0.29
   5  -8   1   -0.27    0.31
   5  -8   1    0.00    0.59
  -6   8  -1   21.20    1.19
  -6   8  -1   22.61    1.18
  -6   8  -1   20.34    1.31
  -6   8  -1   18.02    1.20
  -6   8  -1   22.38    1.29
  -6   8  -1   18.90    1.05
   6  -8   1   20.47    1.20
   6  -8   1   20.84    1.25
   6  -8   1   18.93    1.79
   6  -8   1   20.76    1.13
   6  -8   1   20.31    1.21
   6  -8   1   19.72    1.16
   6  -8   1   22.21    1.25
   6  -8   1   21.33    1.06
   6  -8   1   21.07    1.22
  -7   8  -1   35.95    1.92
  -7   8  -1   33.37    1.82
  -7   8  -1   35.77    1.95
  -7   8  -1   36.20    1.97
  -7   8  -1   36.54    1.96
  -7   8  -1   32.33    1.85
  -7   8  -1   33.32    1.65
  -7   8  -1   37.96    1.84
   7  -8   1   37.29    1.89
   7  -8   1   38.90    1.84
   7  -8   1   36.05    1.66
   7  -8   1   33.88    1.81
   7  -8   1   38.34    2.05
   7  -8   1   36.67    1.87
   7  -8   1   34.60    1.83
   7  -8   1   39.53    1.99
   7  -8   1   37.86    1.84
  -8   8  -1    1.39    0.49
  -8   8  -1    2.41    0.52
  -8   8  -1    1.61    0.54
  -8   8  -1    2.45    0.50
  -8   8  -1    1.96    0.49
  -8   8  -1    2.00    0.60
  -8   8  -1    2.40    0.58
   8  -8   1    2.62    0.59
   8  -8   1    2.11    0.92
   8  -8   1    1.61    0.47
   8  -8   1    1.94    0.36
   8  -8   1    2.56    0.81
   8  -8   1    2.55    0.57
   8  -8   1    1.42    0.51
  -9   8  -1    7.11    0.99
  -9   8  -1    4.89    0.69
  -9   8  -1    5.33    0.75
  -9   8  -1    5.09    0.80
  -9   8  -1    5.31    0.86
  -9   8  -1    5.00    0.80
   9  -8   1    6.64    0.87
   9  -8   1    5.65    0.85
   9  -8   1    4.83    0.47
   9  -8   1    6.95    0.74
   9  -8   1    6.07    0.73
   9  -8   1    5.28    0.72
   9  -8   1    5.00    0.52
   9  -8   1    5.68    0.84
 -10   8  -1    0.38    0.45
 -10   8  -1   -0.46    0.39
 -10   8  -1   -0.09    0.44
 -10   8  -1   -0.27    0.37
 -10   8  -1    0.10    0.57
 -10   8  -1    0.87    0.50
  10  -8   1   -0.36    0.25
  10  -8   1    0.16    0.31
  10  -8   1    0.38    0.43
  10  -8   1    1.49    0.43
  10  -8   1   -0.05    0.42
  10  -8   1    0.27    0.38
  10  -8   1    0.92    0.48
 -11   8  -1    2.96    0.87
 -11   8  -1    2.63    0.69
 -11   8  -1    2.60    0.58
 -11   8  -1    1.74    0.61
 -11   8  -1    1.68    0.62
 -11   8  -1    2.36    0.61
  11  -8   1    3.04    0.71
  11  -8   1    3.06    0.49
  11  -8   1    2.33    0.56
  11  -8   1    2.45    0.71
  11  -8   1    2.63    0.59
  11  -8   1    1.88    0.51
  11  -8   1    3.41    0.72
 -12   8  -1    5.05    1.01
 -12   8  -1    4.24    0.78
 -12   8  -1    5.04    1.08
 -12   8  -1    2.68    0.81
 -12   8  -1    4.31    0.76
 -12   8  -1    4.09    0.74
  12  -8   1    3.96    0.69
  12  -8   1    4.69    0.91
  12  -8   1    3.87    0.79
  12  -8   1    2.91    0.74
 -13   8  -1   -0.76    0.50
 -13   8  -1   -0.19    0.54
 -13   8  -1    0.14    0.74
 -13   8  -1    0.00    1.13
 -13   8  -1   -0.91    0.63
 -13   8  -1   -0.30    0.55
  13  -8   1    0.69    0.52
  13  -8   1   -0.21    0.54
  13  -8   1   -0.26    0.68
  13  -8   1    0.43    0.56
  13  -8   1   -0.35    0.51
 -14   8  -1    6.42    1.01
 -14   8  -1    9.31    1.41
 -14   8  -1    5.98    0.98
 -14   8  -1    5.43    1.01
 -14   8  -1    6.81    1.00
 -14   8  -1    9.27    1.36
  14  -8   1    6.11    0.89
  14  -8   1    6.03    0.94
  14  -8   1    6.23    0.99
  14  -8   1    5.37    1.16
  14  -8   1    7.06    1.05
 -15   8  -1   -0.82    0.72
 -15   8  -1    0.93    0.66
 -15   8  -1    0.87    0.69
 -15   8  -1    2.01    1.06
 -15   8  -1    2.94    1.05
 -15   8  -1    0.84    0.67
  15  -8   1    1.53    0.70
  15  -8   1   -0.33    0.58
  15  -8   1    0.31    0.59
  15  -8   1    0.27    0.59
  10   7  -1   16.81    1.51
  10   7  -1   20.99    1.62
  10   7  -1   19.25    1.65
  10   7  -1   21.62    1.71
 -10  -7   1   18.09    1.51
 -10  -7   1   16.70    1.45
 -10  -7   1   17.70    1.47
   9   7  -1    5.10    0.87
   9   7  -1    6.10    1.06
   9   7  -1    4.87    0.90
   9   7  -1    3.69    0.91
  -9  -7   1    5.43    0.94
  -9  -7   1    5.30    0.88
  -9  -7   1    4.54    0.86
   8   7  -1   18.45    1.43
   8   7  -1   18.72    1.43
   8   7  -1   17.35    1.49
   8   7  -1   17.34    1.42
   8   7  -1   17.88    1.13
  -8  -7   1   17.40    1.34
  -8  -7   1   18.53    1.40
  -8  -7   1   17.75    1.97
  -8  -7   1   17.14    1.36
   7   7  -1   72.70    3.84
   7   7  -1   64.87    3.33
   7   7  -1   71.07    3.20
   7   7  -1   63.05    4.27
   7   7  -1   77.72    3.64
   7   7  -1   63.80    4.04
  -7  -7   1   69.33    3.35
  -7  -7   1   67.12    3.68
  -7  -7   1   76.35    3.46
  -7  -7   1   71.37    3.36
   6   7  -1   21.51    1.36
   6   7  -1   24.41    1.55
   6   7  -1   23.95    1.51
   6   7  -1   24.41    1.62
   6   7  -1   24.47    1.59
  -6  -7   1   24.83    1.45
  -6  -7   1   23.56    1.45
  -6  -7   1   21.92    1.41
  -6  -7   1   19.59    1.29
  -6  -7   1   24.11    1.52
  -6  -7   1   21.35    1.46
   5   7  -1    1.05    0.52
   5   7  -1    1.37    0.43
   5   7  -1    0.61    0.34
   5   7  -1    0.98    0.42
   5   7  -1    1.11    0.50
   5   7  -1    0.90    0.45
   5   7  -1    1.74    0.49
  -5  -7   1    0.89    0.42
  -5  -7   1    0.30    0.31
  -5  -7   1    1.10    0.49
  -5  -7   1    0.65    0.43
  -5  -7   1    0.77    0.43
  -5  -7   1    0.69    0.46
  -5  -7   1    0.68    0.33
   4   7  -1    6.72    0.79
   4   7  -1    5.13    0.62
   4   7  -1    6.52    0.81
   4   7  -1    5.92    0.69
   4   7  -1    6.16    0.66
   4   7  -1    5.38    0.65
   4   7  -1    7.27    0.90
  -4  -7   1    6.05    0.58
  -4  -7   1    5.36    0.74
  -4  -7   1    5.28    0.52
  -4  -7   1    7.58    0.86
  -4  -7   1    5.82    0.64
  -4  -7   1    4.67    0.65
  -4  -7   1    6.36    0.78
   3   7  -1   32.63    1.65
   3   7  -1   34.59    1.78
   3   7  -1   34.14    1.68
   3   7  -1   32.09    1.70
   3   7  -1   30.14    1.60
  -3  -7   1   31.19    1.63
  -3  -7   1   30.78    1.53
  -3  -7   1   32.02    1.59
  -3  -7   1   33.05    1.74
  -3  -7   1   32.42    1.72
  -3  -7   1   31.29    1.72
   2   7  -1    5.74    0.70
   2   7  -1    4.94    0.54
   2   7  -1    6.01    0.66
   2   7  -1    5.63    0.82
   2   7  -1    5.09    0.53
   2   7  -1    6.09    0.75
   2   7  -1    4.49    0.44
  -2  -7   1    5.32    0.63
  -2  -7   1    4.52    0.46
  -2  -7   1    4.22    0.49
  -2  -7   1    5.93    0.70
  -2  -7   1    5.73    0.69
  -2  -7   1    4.39    0.51
  -2  -7   1    5.77    0.60
   1   7  -1   15.04    0.92
   1   7  -1   14.15    0.95
   1   7  -1   14.26    0.81
   1   7  -1   15.23    0.87
   1   7  -1   16.37    0.97
   1   7  -1   15.72    1.02
   1   7  -1   13.72    0.79
   1   7  -1   15.11    0.89
  -1  -7   1   14.26    0.91
  -1  -7   1   14.72    0.97
  -1  -7   1   16.44    0.96
  -1  -7   1   15.93    0.80
  -1  -7   1   14.19    0.76
  -1  -7   1   15.44    1.00
  -1  -7   1   13.64    0.84
  -1  -7   1   15.56    0.88
   0   7  -1   57.39    2.53
   0   7  -1   53.20    2.39
   0   7  -1   57.10    2.48
   0   7  -1   53.64    2.28
   0   7  -1   54.86    2.34
   0   7  -1   55.06    2.43
   0   7  -1   51.47    2.29
   0   7  -1   53.57    2.37
   0   7  -1   50.72    2.40
   0   7  -1   57.84    2.43
   0  -7   1   53.03    2.50
   0  -7   1   52.16    2.43
   0  -7   1   56.64    2.43
   0  -7   1   49.48    2.44
   0  -7   1   53.09    2.33
   0  -7   1   53.86    2.48
   0  -7   1   56.67    2.49
   0  -7   1   52.51    2.29
   0  -7   1   53.65    2.34
   0  -7   1   55.01    2.26
   0  -7   1   48.08    2.29
  -1   7  -1    0.29    0.25
  -1   7  -1    0.30    0.28
  -1   7  -1    0.00    0.24
  -1   7  -1    0.18    0.13
  -1   7  -1    0.45    0.23
  -1   7  -1    0.16    0.21
  -1   7  -1    0.66    0.30
  -1   7  -1    0.41    0.22
  -1   7  -1    0.25    0.29
   1  -7   1    0.53    0.25
   1  -7   1    0.58    0.21
   1  -7   1    0.11    0.18
   1  -7   1    0.06    0.20
   1  -7   1   -0.18    0.22
   1  -7   1   -0.36    0.24
   1  -7   1    0.22    0.28
   1  -7   1    0.17    0.19
   1  -7   1    0.42    0.30
  -2   7  -1   23.54    1.22
  -2   7  -1   24.96    1.29
  -2   7  -1   27.15    1.30
  -2   7  -1   26.88    1.35
  -2   7  -1   24.03    1.25
  -2   7  -1   26.13    1.30
  -2   7  -1   25.33    1.27
  -2   7  -1   23.92    1.31
  -2   7  -1   25.92    1.25
   2  -7   1   24.72    1.27
   2  -7   1   25.49    1.31
   2  -7   1   25.96    1.32
   2  -7   1   23.80    1.18
   2  -7   1   24.75    1.20
   2  -7   1   23.16    1.26
   2  -7   1   25.17    1.16
   2  -7   1   25.93    1.37
   2  -7   1   23.94    1.11
  -3   7  -1   44.06    1.94
  -3   7  -1   42.30    1.95
  -3   7  -1   44.12    2.00
  -3   7  -1   39.00    1.86
  -3   7  -1   41.77    1.90
  -3   7  -1   42.75    2.00
  -3   7  -1   42.26    1.80
  -3   7  -1   41.82    1.93
  -3   7  -1   40.09    1.96
  -3   7  -1   42.15    1.97
  -3   7  -1   40.70    1.94
   3  -7   1   44.23    2.03
   3  -7   1   43.35    1.97
   3  -7   1   44.22    1.97
   3  -7   1   39.54    1.84
   3  -7   1   38.88    1.86
   3  -7   1   41.87    1.80
   3  -7   1   39.15    1.78
   3  -7   1   38.41    2.07
   3  -7   1   41.95    1.92
  -4   7  -1   -0.10    0.22
  -4   7  -1    0.24    0.25
  -4   7  -1    0.06    0.20
  -4   7  -1    0.53    0.23
  -4   7  -1    0.14    0.27
  -4   7  -1    0.10    0.22
  -4   7  -1    0.24    0.21
  -4   7  -1    0.54    0.30
  -4   7  -1   -0.10    0.31
  -4   7  -1    0.34    0.21
   4  -7   1    0.15    0.26
   4  -7   1    0.50    0.21
   4  -7   1    0.08    0.26
   4  -7   1    0.32    0.21
   4  -7   1    0.21    0.31
   4  -7   1    0.22    0.25
   4  -7   1    0.22    0.26
   4  -7   1    0.15    0.24
   4  -7   1    0.43    0.19
   4  -7   1    0.36    0.28
   4  -7   1    0.54    0.29
  -5   7  -1   64.98    2.91
  -5   7  -1   65.33    2.93
  -5   7  -1   60.28    2.75
  -5   7  -1   62.35    2.86
  -5   7  -1   66.10    2.97
  -5   7  -1   62.08    2.85
  -5   7  -1   66.77    2.98
  -5   7  -1   67.46    2.83
  -5   7  -1   66.98    2.93
  -5   7  -1   60.56    2.90
   5  -7   1   65.52    2.86
   5  -7   1   65.70    2.76
   5  -7   1   62.80    2.86
   5  -7   1   69.29    2.89
   5  -7   1   67.34    2.98
   5  -7   1   64.13    2.84
   5  -7   1   65.05    2.90
   5  -7   1   62.80    2.80
   5  -7   1   66.96    2.90
  -6   7  -1   27.41    1.35
  -6   7  -1   30.08    1.58
  -6   7  -1   28.55    1.46
  -6   7  -1   30.00    1.61
  -6   7  -1   29.84    1.60
  -6   7  -1   30.03    1.49
  -6   7  -1   29.25    1.51
  -6   7  -1   28.13    1.54
  -6   7  -1   30.76    1.57
   6  -7   1   30.10    1.61
   6  -7   1   29.38    1.55
   6  -7   1   29.31    1.50
   6  -7   1   29.75    1.57
   6  -7   1   27.32    1.48
   6  -7   1   28.25    1.35
   6  -7   1   31.68    1.53
   6  -7   1   27.58    1.44
   6  -7   1   29.89    1.52
  -7   7  -1   18.54    1.23
  -7   7  -1   17.08    1.08
  -7   7  -1   18.93    1.13
  -7   7  -1   16.13    1.11
  -7   7  -1   19.37    1.20
   7  -7   1   16.84    0.93
   7  -7   1   16.77    1.12
   7  -7   1   17.51    0.85
   7  -7   1   19.91    1.12
   7  -7   1   17.95    1.09
   7  -7   1   18.48    1.76
   7  -7   1   19.27    1.19
   7  -7   1   17.49    1.08
  -8   7  -1   12.22    1.05
  -8   7  -1   11.23    1.06
  -8   7  -1   11.01    0.91
  -8   7  -1   12.80    1.00
  -8   7  -1   13.10    0.96
   8  -7   1   12.19    0.75
   8  -7   1   11.79    0.91
   8  -7   1   12.87    0.98
   8  -7   1   12.38    0.91
   8  -7   1   10.77    0.67
   8  -7   1   12.57    0.94
   8  -7   1   12.15    1.02
   8  -7   1   13.64    1.04
  -9   7  -1   54.12    2.65
  -9   7  -1   52.58    2.69
  -9   7  -1   52.14    2.64
  -9   7  -1   45.79    2.53
  -9   7  -1   51.94    2.56
   9  -7   1   51.61    2.55
   9  -7   1   53.94    2.60
   9  -7   1   50.67    2.59
   9  -7   1   53.41    2.66
   9  -7   1   53.34    2.33
   9  -7   1   45.60    2.61
   9  -7   1   52.27    2.49
   9  -7   1   53.42    2.61
 -10   7  -1   12.36    1.10
 -10   7  -1   13.46    1.15
 -10   7  -1   11.33    0.98
 -10   7  -1   12.32    1.14
 -10   7  -1   12.98    1.22
  10  -7   1   11.76    0.82
  10  -7   1   11.28    1.13
  10  -7   1   12.15    1.14
  10  -7   1   12.16    1.06
  10  -7   1   12.36    1.03
  10  -7   1   12.04    1.09
  10  -7   1   13.21    0.98
 -11   7  -1    9.94    0.98
 -11   7  -1   10.03    1.01
 -11   7  -1    9.58    1.09
 -11   7  -1    9.90    1.08
 -11   7  -1    9.30    1.14
  11  -7   1   10.29    1.06
  11  -7   1    9.70    0.74
  11  -7   1   10.31    0.93
  11  -7   1   11.57    1.16
  11  -7   1    9.72    0.96
  11  -7   1   10.39    1.10
  11  -7   1   10.04    1.01
 -12   7  -1   55.91    3.00
 -12   7  -1   52.05    2.85
 -12   7  -1   54.30    2.86
 -12   7  -1   54.83    2.78
 -12   7  -1   54.55    2.92
  12  -7   1   58.10    2.75
  12  -7   1   51.68    2.49
  12  -7   1   52.33    2.66
  12  -7   1   50.51    2.87
  12  -7   1   54.96    2.83
  12  -7   1   52.10    2.84
  12  -7   1   52.86    2.87
 -13   7  -1    9.79    1.10
 -13   7  -1   12.17    1.21
 -13   7  -1   12.95    1.37
 -13   7  -1   11.34    1.23
  13  -7   1   12.22    1.08
  13  -7   1   11.03    1.12
  13  -7   1    8.84    1.23
  13  -7   1   10.76    1.31
 -14   7  -1   -0.37    0.51
 -14   7  -1    1.58    1.22
 -14   7  -1   -0.15    0.69
 -14   7  -1   -0.35    0.83
 -14   7  -1    1.63    0.67
 -14   7  -1    0.04    0.57
  14  -7   1    0.10    0.50
  14  -7   1    0.51    0.51
  14  -7   1    0.45    0.55
  14  -7   1    0.00    0.88
  14  -7   1   -0.29    0.58
 -15   7  -1   12.01    1.39
 -15   7  -1   11.24    1.35
 -15   7  -1   15.03    1.77
 -15   7  -1   13.08    1.33
 -15   7  -1   12.90    1.43
 -15   7  -1   14.07    1.71
  15  -7   1   14.84    1.27
  15  -7   1   14.02    1.38
  15  -7   1   13.32    1.36
  15  -7   1   12.04    1.27
  15  -7   1   14.99    1.79
  11   6  -1   10.35    1.25
  11   6  -1    7.29    1.14
  11   6  -1    7.44    1.19
  11   6  -1    7.68    1.30
 -11  -6   1    9.47    1.19
 -11  -6   1    9.75    1.18
 -11  -6   1    7.95    1.15
  10   6  -1   13.01    1.37
  10   6  -1   15.16    1.41
  10   6  -1   13.69    1.31
  10   6  -1   12.77    1.42
 -10  -6   1   12.46    1.26
 -10  -6   1   13.12    1.26
 -10  -6   1   13.95    1.28
   9   6  -1   11.35    1.43
   9   6  -1   10.45    1.08
   9   6  -1    9.38    1.11
   9   6  -1    9.92    1.32
  -9  -6   1   11.70    1.13
  -9  -6   1    9.96    1.55
  -9  -6   1    9.69    1.10
   8   6  -1   18.21    1.59
   8   6  -1   17.35    1.38
   8   6  -1   18.48    1.43
  -8  -6   1   15.28    1.30
  -8  -6   1   16.58    1.29
  -8  -6   1   14.10    1.24
  -8  -6   1   16.71    1.27
   7   6  -1   79.21    3.77
   7   6  -1   69.41    3.59
   7   6  -1   79.88    3.51
   7   6  -1   85.17    3.78
   7   6  -1   83.81    3.82
   7   6  -1   78.43    3.84
  -7  -6   1   72.53    3.62
  -7  -6   1   85.60    3.76
  -7  -6   1   77.97    3.73
  -7  -6   1   81.41    3.72
   6   6  -1    3.38    0.45
   6   6  -1    4.87    0.74
   6   6  -1    3.92    0.66
   6   6  -1    3.94    0.55
   6   6  -1    3.85    0.57
   6   6  -1    4.00    0.74
   6   6  -1    4.32    0.77
   6   6  -1    4.35    0.67
  -6  -6   1    5.47    0.79
  -6  -6   1    4.04    0.71
  -6  -6   1    4.28    0.54
  -6  -6   1    5.61    0.77
  -6  -6   1    4.31    0.66
  -6  -6   1    3.10    0.61
  -6  -6   1    3.41    0.60
   5   6  -1    0.55    0.24
   5   6  -1    0.98    0.44
   5   6  -1    0.68    0.36
   5   6  -1    0.88    0.44
   5   6  -1    1.24    0.43
   5   6  -1    1.82    0.51
   5   6  -1    1.01    0.42
   5   6  -1    0.97    0.38
  -5  -6   1    0.76    0.36
  -5  -6   1    1.05    0.44
  -5  -6   1    0.58    0.36
  -5  -6   1    0.38    0.38
  -5  -6   1    0.76    0.42
  -5  -6   1    0.68    0.41
   4   6  -1    2.97    0.50
   4   6  -1    2.50    0.55
   4   6  -1    3.21    0.55
   4   6  -1    2.91    0.57
   4   6  -1    3.41    0.51
   4   6  -1    2.79    0.51
   4   6  -1    2.62    0.57
  -4  -6   1    2.78    0.50
  -4  -6   1    2.35    0.54
  -4  -6   1    2.63    0.51
  -4  -6   1    2.58    0.51
  -4  -6   1    2.24    0.41
  -4  -6   1    2.64    0.38
  -4  -6   1    3.13    0.54
   3   6  -1    4.64    0.56
   3   6  -1    4.54    0.51
   3   6  -1    3.53    0.45
   3   6  -1    4.62    0.51
   3   6  -1    3.74    0.44
   3   6  -1    4.60    0.62
   3   6  -1    5.33    0.64
  -3  -6   1    4.00    0.40
  -3  -6   1    5.96    0.60
  -3  -6   1    4.77    0.64
  -3  -6   1    4.96    0.57
  -3  -6   1    3.93    0.60
  -3  -6   1    4.64    0.60
  -3  -6   1    4.20    0.45
   2   6  -1   23.34    1.19
   2   6  -1   20.42    1.15
   2   6  -1   20.42    1.10
   2   6  -1   22.50    1.13
   2   6  -1   22.89    1.25
   2   6  -1   21.24    1.15
   2   6  -1   22.16    1.11
  -2  -6   1   20.73    1.08
  -2  -6   1   21.92    1.21
  -2  -6   1   18.75    1.05
  -2  -6   1   22.42    1.14
  -2  -6   1   21.11    1.05
  -2  -6   1   21.03    1.20
  -2  -6   1   23.13    1.22
   1   6  -1   41.93    2.04
   1   6  -1   47.18    2.13
   1   6  -1   47.65    2.05
   1   6  -1   43.66    1.96
   1   6  -1   44.84    2.02
   1   6  -1   44.23    2.11
   1   6  -1   47.25    2.06
   1   6  -1   48.01    2.07
   1   6  -1   45.63    2.00
   1   6  -1   43.52    1.96
   1   6  -1   42.35    2.05
  -1  -6   1   43.15    1.92
  -1  -6   1   43.99    2.07
  -1  -6   1   46.71    2.07
  -1  -6   1   46.76    2.11
  -1  -6   1   45.60    1.94
  -1  -6   1   43.90    2.05
  -1  -6   1   41.55    1.94
  -1  -6   1   45.73    1.95
  -1  -6   1   43.46    2.09
  -1  -6   1   44.99    2.00
   0   6  -1    2.86    0.38
   0   6  -1    2.78    0.28
   0   6  -1    2.77    0.41
   0   6  -1    3.04    0.42
   0   6  -1    3.08    0.41
   0   6  -1    3.14    0.45
   0   6  -1    2.99    0.45
   0   6  -1    3.26    0.39
   0   6  -1    3.00    0.35
   0   6  -1    3.71    0.44
   0   6  -1    3.73    0.45
   0   6  -1    3.63    0.45
   0   6  -1    2.42    0.29
   0  -6   1    2.78    0.42
   0  -6   1    2.61    0.31
   0  -6   1    2.69    0.37
   0  -6   1    2.48    0.31
   0  -6   1    2.94    0.34
   0  -6   1    2.49    0.46
   0  -6   1    2.30    0.38
   0  -6   1    2.88    0.35
   0  -6   1    3.07    0.41
   0  -6   1    3.04    0.39
  -1   6  -1    6.34    0.51
  -1   6  -1    5.80    0.52
  -1   6  -1    6.58    0.53
  -1   6  -1    6.18    0.45
  -1   6  -1    5.57    0.46
  -1   6  -1    5.92    0.52
  -1   6  -1    5.80    0.49
  -1   6  -1    4.96    0.55
  -1   6  -1    6.44    0.51
  -1   6  -1    6.61    0.51
   1  -6   1    5.82    0.41
   1  -6   1    6.95    0.60
   1  -6   1    6.02    0.48
   1  -6   1    6.07    0.54
   1  -6   1    6.27    0.43
   1  -6   1    5.32    0.54
   1  -6   1    5.88    0.50
   1  -6   1    6.28    0.52
   1  -6   1    6.16    0.41
  -2   6  -1   93.28    3.85
  -2   6  -1   91.83    3.87
  -2   6  -1   97.16    3.85
  -2   6  -1   94.64    3.91
  -2   6  -1   89.95    3.83
  -2   6  -1   90.95    3.81
  -2   6  -1   90.75    3.81
  -2   6  -1   88.58    3.90
  -2   6  -1   96.70    3.88
   2  -6   1   92.25    3.76
   2  -6   1   90.06    3.70
   2  -6   1   85.93    3.70
   2  -6   1   93.44    3.92
   2  -6   1   89.80    3.86
   2  -6   1   87.25    3.76
   2  -6   1   93.97    3.87
   2  -6   1   84.98    3.77
   2  -6   1   95.40    3.88
   2  -6   1   92.00    3.85
  -3   6  -1   70.16    3.05
  -3   6  -1   70.01    3.14
  -3   6  -1   75.14    3.03
  -3   6  -1   69.71    3.16
  -3   6  -1   72.72    3.12
  -3   6  -1   72.77    3.11
  -3   6  -1   72.96    3.13
  -3   6  -1   73.19    3.10
  -3   6  -1   75.04    3.13
  -3   6  -1   74.89    3.17
   3  -6   1   76.20    3.16
   3  -6   1   71.98    3.04
   3  -6   1   68.49    3.14
   3  -6   1   71.46    3.06
   3  -6   1   69.87    3.07
   3  -6   1   71.81    3.08
   3  -6   1   72.03    3.02
   3  -6   1   71.85    3.14
   3  -6   1   76.35    3.20
   3  -6   1   71.44    2.98
   3  -6   1   75.51    3.12
   3  -6   1   78.10    3.14
  -4   6  -1    4.28    0.53
  -4   6  -1    3.85    0.43
  -4   6  -1    4.14    0.50
  -4   6  -1    3.94    0.45
  -4   6  -1    3.85    0.41
  -4   6  -1    3.97    0.50
  -4   6  -1    3.54    0.41
  -4   6  -1    3.94    0.43
  -4   6  -1    4.23    0.35
  -4   6  -1    3.51    0.43
   4  -6   1    4.02    0.57
   4  -6   1    3.55    0.39
   4  -6   1    3.16    0.34
   4  -6   1    4.22    0.49
   4  -6   1    4.12    0.45
   4  -6   1    3.46    0.36
   4  -6   1    3.86    0.45
   4  -6   1    3.90    0.45
   4  -6   1    4.76    0.52
   4  -6   1    4.51    0.49
   4  -6   1    3.93    0.39
   4  -6   1    3.97    0.52
  -5   6  -1  115.92    4.71
  -5   6  -1  111.59    4.65
  -5   6  -1  105.94    4.74
  -5   6  -1  111.70    4.67
  -5   6  -1  113.16    4.66
  -5   6  -1  104.49    4.63
  -5   6  -1  108.15    4.62
  -5   6  -1  106.84    4.48
  -5   6  -1  115.15    4.60
   5  -6   1  114.96    4.70
   5  -6   1  113.17    4.62
   5  -6   1  104.11    4.60
   5  -6   1  115.10    4.60
   5  -6   1  102.98    4.65
   5  -6   1  103.94    4.48
   5  -6   1  108.37    4.59
   5  -6   1  106.22    4.56
   5  -6   1  116.03    4.67
   5  -6   1  105.67    4.58
   5  -6   1  107.92    4.61
  -6   6  -1  101.84    4.21
  -6   6  -1   97.79    4.19
  -6   6  -1   90.70    4.20
  -6   6  -1   93.30    4.23
  -6   6  -1  100.32    4.26
  -6   6  -1   97.78    4.21
  -6   6  -1   96.54    4.15
  -6   6  -1  105.61    4.30
  -6   6  -1   95.45    4.05
  -6   6  -1   98.58    4.28
   6  -6   1  100.89    4.06
   6  -6   1   96.85    4.00
   6  -6   1   90.43    4.15
   6  -6   1  101.24    4.19
   6  -6   1   99.44    4.25
   6  -6   1   96.60    4.22
   6  -6   1  104.14    4.31
   6  -6   1   97.83    4.19
   6  -6   1  101.02    4.18
  -7   6  -1    5.25    0.63
  -7   6  -1    6.13    0.73
  -7   6  -1    6.17    0.70
  -7   6  -1    5.19    0.60
  -7   6  -1    6.74    0.73
  -7   6  -1    4.99    0.49
  -7   6  -1    5.13    0.64
  -7   6  -1    6.29    0.53
   7  -6   1    5.28    0.67
   7  -6   1    5.80    0.70
   7  -6   1    6.28    0.70
   7  -6   1    6.08    0.60
   7  -6   1    6.42    0.48
   7  -6   1    5.36    0.42
   7  -6   1    5.86    0.64
   7  -6   1    5.95    0.67
  -8   6  -1   79.68    3.56
  -8   6  -1   64.70    3.35
  -8   6  -1   68.75    3.39
  -8   6  -1   75.69    3.42
  -8   6  -1   80.82    3.45
  -8   6  -1   67.88    3.34
  -8   6  -1   76.42    3.44
   8  -6   1   73.41    3.29
   8  -6   1   76.54    3.43
   8  -6   1   75.68    3.29
   8  -6   1   69.43    3.13
   8  -6   1   75.41    3.40
   8  -6   1   74.92    3.16
   8  -6   1   73.93    3.39
   8  -6   1   74.66    3.35
  -9   6  -1   18.21    1.43
  -9   6  -1   17.89    1.21
  -9   6  -1   16.18    1.23
  -9   6  -1   16.59    1.28
  -9   6  -1   16.07    1.13
   9  -6   1   15.11    0.93
   9  -6   1   16.25    1.21
   9  -6   1   17.31    1.20
   9  -6   1   18.16    1.19
   9  -6   1   15.99    1.06
   9  -6   1   18.05    1.14
   9  -6   1   17.36    0.98
 -10   6  -1    7.68    1.03
 -10   6  -1    7.81    0.93
 -10   6  -1    6.26    0.84
 -10   6  -1    7.97    1.00
  10  -6   1    7.12    0.67
  10  -6   1    7.22    0.81
  10  -6   1    7.11    0.85
  10  -6   1    7.65    0.86
  10  -6   1    7.57    0.79
  10  -6   1    7.30    0.97
 -11   6  -1    8.24    0.97
 -11   6  -1    8.75    1.05
 -11   6  -1    8.31    0.91
 -11   6  -1    9.76    0.96
 -11   6  -1    8.50    1.06
 -11   6  -1    8.10    0.56
  11  -6   1    8.73    0.77
  11  -6   1    9.09    1.05
  11  -6   1    9.06    0.86
  11  -6   1    8.34    0.95
  11  -6   1    8.57    0.96
  11  -6   1    7.62    0.86
 -12   6  -1   39.37    2.24
 -12   6  -1   39.16    2.35
 -12   6  -1   41.55    2.41
 -12   6  -1   36.58    1.80
 -12   6  -1   38.81    2.21
 -12   6  -1   40.97    2.36
  12  -6   1   39.92    2.06
  12  -6   1   35.67    2.12
  12  -6   1   43.00    2.40
  12  -6   1   39.34    2.82
  12  -6   1   39.94    2.26
  12  -6   1   40.10    2.10
 -13   6  -1   39.64    2.42
 -13   6  -1   35.51    2.27
 -13   6  -1   36.19    2.53
 -13   6  -1   35.15    1.73
 -13   6  -1   33.84    2.11
 -13   6  -1   36.60    2.21
  13  -6   1   37.15    2.09
  13  -6   1   37.39    2.30
  13  -6   1   35.04    1.91
  13  -6   1   35.38    1.98
  13  -6   1   36.18    2.24
  13  -6   1   37.40    2.75
 -14   6  -1    1.78    0.42
 -14   6  -1    1.04    0.68
 -14   6  -1    0.56    0.88
 -14   6  -1    2.18    0.65
 -14   6  -1    1.00    0.64
  14  -6   1    2.32    1.50
  14  -6   1    1.94    0.61
  14  -6   1    1.30    0.56
  14  -6   1    1.89    0.59
 -15   6  -1    8.70    1.17
 -15   6  -1    9.17    1.18
 -15   6  -1   11.23    1.65
 -15   6  -1    8.69    0.86
 -15   6  -1   11.16    1.22
  15  -6   1   11.56    1.19
  15  -6   1   10.33    1.12
  15  -6   1    8.46    1.18
  15  -6   1   11.07    1.45
  12   5  -1    1.58    1.43
  12   5  -1    2.46    0.81
  12   5  -1    1.43    1.03
  12   5  -1    1.49    0.79
 -12  -5   1    1.92    0.69
 -12  -5   1    1.76    0.67
 -12  -5   1    1.16    0.71
  11   5  -1    2.74    0.80
  11   5  -1    1.64    0.65
  11   5  -1    1.79    0.75
  11   5  -1    0.74    0.67
 -11  -5   1    1.54    0.62
 -11  -5   1    0.98    0.65
 -11  -5   1    0.93    0.65
  10   5  -1    1.54    0.70
  10   5  -1    2.89    0.78
  10   5  -1    1.87    0.74
  10   5  -1    2.67    0.63
 -10  -5   1    2.69    0.64
 -10  -5   1    2.36    0.66
 -10  -5   1    2.34    0.74
   9   5  -1    1.69    0.65
   9   5  -1    1.65    0.60
   9   5  -1    1.81    0.64
   9   5  -1    2.81    0.94
  -9  -5   1    1.05    0.56
  -9  -5   1    1.92    0.54
  -9  -5   1    1.54    1.18
   8   5  -1    0.25    0.44
   8   5  -1    0.18    0.46
   8   5  -1    0.73    0.42
   8   5  -1    0.38    0.47
   8   5  -1    2.01    0.61
   8   5  -1    0.82    0.51
  -8  -5   1   -0.08    0.42
  -8  -5   1    0.41    0.38
  -8  -5   1    0.61    0.45
  -8  -5   1   -0.43    0.41
   7   5  -1    0.58    0.48
   7   5  -1    1.16    0.48
   7   5  -1    0.35    0.41
   7   5  -1    0.64    0.46
   7   5  -1    1.31    0.40
   7   5  -1    1.24    0.52
   7   5  -1    0.67    0.44
  -7  -5   1    1.02    0.44
  -7  -5   1    0.55    0.37
  -7  -5   1    0.41    0.44
  -7  -5   1    1.58    0.49
  -7  -5   1    0.29    0.39
  -7  -5   1    1.31    0.46
   6   5  -1   36.68    1.84
   6   5  -1   33.76    1.77
   6   5  -1   29.42    1.65
   6   5  -1   33.29    1.83
   6   5  -1   33.57    1.81
   6   5  -1   32.45    1.58
   6   5  -1   27.98    1.52
   6   5  -1   31.02    1.70
  -6  -5   1   30.23    1.64
  -6  -5   1   32.94    1.74
  -6  -5   1   33.98    1.60
  -6  -5   1   34.21    1.79
  -6  -5   1   27.61    1.55
  -6  -5   1   33.15    1.69
  -6  -5   1   34.55    1.77
  -6  -5   1   28.60    1.58
   5   5  -1    7.52    0.84
   5   5  -1    5.48    0.63
   5   5  -1    4.33    0.44
   5   5  -1    4.56    0.59
   5   5  -1    6.31    0.78
   5   5  -1    5.51    0.57
   5   5  -1    6.06    0.58
   5   5  -1    6.49    0.71
  -5  -5   1    5.82    0.66
  -5  -5   1    7.28    1.01
  -5  -5   1    5.64    0.68
  -5  -5   1    5.15    0.52
  -5  -5   1    5.77    0.72
  -5  -5   1    5.05    0.57
  -5  -5   1    6.03    0.64
  -5  -5   1    5.24    0.52
   4   5  -1    0.49    0.36
   4   5  -1    0.58    0.31
   4   5  -1    0.46    0.29
   4   5  -1    0.40    0.24
   4   5  -1    0.04    0.16
   4   5  -1    0.25    0.34
   4   5  -1    0.33    0.33
   4   5  -1    0.18    0.30
  -4  -5   1    0.03    0.19
  -4  -5   1    0.28    0.24
  -4  -5   1    0.09    0.28
  -4  -5   1    0.54    0.37
  -4  -5   1   -0.01    0.25
  -4  -5   1    0.07    0.20
  -4  -5   1    0.28    0.32
  -4  -5   1    0.07    0.31
   3   5  -1    1.17    0.39
   3   5  -1    0.85    0.26
   3   5  -1    1.61    0.35
   3   5  -1    1.43    0.20
   3   5  -1    0.96    0.36
   3   5  -1    1.21    0.35
   3   5  -1    1.09    0.28
   3   5  -1    1.65    0.53
   3   5  -1    0.96    0.26
   3   5  -1    1.41    0.34
  -3  -5   1    0.87    0.29
  -3  -5   1    1.53    0.36
  -3  -5   1    1.40    0.30
  -3  -5   1    1.27    0.27
  -3  -5   1    1.34    0.36
  -3  -5   1    1.08    0.32
  -3  -5   1    1.47    0.36
  -3  -5   1    1.40    0.34
  -3  -5   1    1.25    0.34
  -3  -5   1    1.36    0.31
   2   5  -1    1.17    0.32
   2   5  -1    1.21    0.35
   2   5  -1    1.09    0.31
   2   5  -1    1.09    0.28
   2   5  -1    1.01    0.23
   2   5  -1    1.32    0.29
   2   5  -1    1.70    0.32
   2   5  -1    1.06    0.33
   2   5  -1    1.28    0.30
   2   5  -1    1.06    0.28
  -2  -5   1    1.32    0.25
  -2  -5   1    1.03    0.30
  -2  -5   1    1.11    0.29
  -2  -5   1    1.39    0.28
  -2  -5   1    0.98    0.30
  -2  -5   1    1.75    0.33
  -2  -5   1    1.24    0.34
   1   5  -1   34.89    1.63
   1   5  -1   34.97    1.57
   1   5  -1   34.67    1.54
   1   5  -1   34.79    1.62
   1   5  -1   31.86    1.49
   1   5  -1   31.69    1.57
   1   5  -1   34.12    1.56
   1   5  -1   34.92    1.45
   1   5  -1   33.12    1.51
   1   5  -1   32.53    1.56
   1   5  -1   33.92    1.55
  -1  -5   1   31.65    1.48
  -1  -5   1   33.24    1.56
  -1  -5   1   32.33    1.52
  -1  -5   1   31.91    1.47
  -1  -5   1   34.22    1.59
  -1  -5   1   32.24    1.45
  -1  -5   1   35.07    1.49
  -1  -5   1   34.84    1.59
  -1  -5   1   34.23    1.61
  -1  -5   1   35.22    1.61
   0   5  -1    5.87    0.52
   0   5  -1    5.45    0.43
   0   5  -1    6.38    0.51
   0   5  -1    5.57    0.41
   0   5  -1    6.03    0.52
   0   5  -1    5.17    0.47
   0   5  -1    5.98    0.46
   0   5  -1    6.03    0.45
   0   5  -1    5.68    0.53
   0   5  -1    5.56    0.36
   0   5  -1    5.35    0.44
   0  -5   1    5.32    0.46
   0  -5   1    5.50    0.49
   0  -5   1    5.39    0.42
   0  -5   1    6.03    0.43
   0  -5   1    5.13    0.37
   0  -5   1    5.12    0.37
   0  -5   1    5.42    0.47
   0  -5   1    5.38    0.50
   0  -5   1    4.88    0.39
   0  -5   1    5.70    0.49
   0  -5   1    4.73    0.52
  -1   5  -1   10.51    0.65
  -1   5  -1   11.68    0.68
  -1   5  -1   11.67    0.71
  -1   5  -1   10.96    0.67
  -1   5  -1   12.10    0.73
  -1   5  -1   11.65    0.64
  -1   5  -1   12.05    0.67
  -1   5  -1   10.86    0.64
  -1   5  -1   11.72    0.68
  -1   5  -1   11.62    0.72
   1  -5   1   11.11    0.61
   1  -5   1   11.27    0.75
   1  -5   1   11.30    0.69
   1  -5   1   11.53    0.70
   1  -5   1   11.50    0.64
   1  -5   1   11.39    0.59
   1  -5   1   11.30    0.66
   1  -5   1   11.13    0.70
  -2   5  -1   39.83    1.79
  -2   5  -1   41.27    1.87
  -2   5  -1   41.58    1.83
  -2   5  -1   41.87    1.89
  -2   5  -1   43.08    1.85
  -2   5  -1   41.41    1.82
  -2   5  -1   42.71    1.84
  -2   5  -1   43.22    1.89
  -2   5  -1   42.30    1.75
  -2   5  -1   39.55    1.86
  -2   5  -1   42.63    1.91
   2  -5   1   40.91    1.86
   2  -5   1   42.25    1.84
   2  -5   1   39.11    1.74
   2  -5   1   40.18    1.87
   2  -5   1   40.90    1.80
   2  -5   1   44.17    1.90
   2  -5   1   40.30    1.71
   2  -5   1   42.76    1.76
   2  -5   1   39.41    1.78
   2  -5   1   41.70    1.86
   2  -5   1   44.54    1.92
  -3   5  -1   28.32    1.35
  -3   5  -1   27.57    1.36
  -3   5  -1   26.93    1.37
  -3   5  -1   29.22    1.33
  -3   5  -1   28.46    1.40
  -3   5  -1   29.91    1.38
  -3   5  -1   28.55    1.30
  -3   5  -1   29.12    1.35
  -3   5  -1   30.02    1.41
  -3   5  -1   27.68    1.34
  -3   5  -1   27.84    1.27
   3  -5   1   27.91    1.32
   3  -5   1   30.07    1.42
   3  -5   1   28.86    1.37
   3  -5   1   27.75    1.35
   3  -5   1   28.36    1.34
   3  -5   1   28.20    1.29
   3  -5   1   29.70    1.35
   3  -5   1   28.79    1.28
   3  -5   1   28.45    1.39
   3  -5   1   29.28    1.35
   3  -5   1   27.14    1.31
  -4   5  -1   44.04    1.99
  -4   5  -1   43.76    1.97
  -4   5  -1   41.64    1.93
  -4   5  -1   44.02    1.94
  -4   5  -1   42.99    1.91
  -4   5  -1   44.26    1.90
  -4   5  -1   41.62    1.92
  -4   5  -1   42.98    1.90
  -4   5  -1   41.07    1.81
   4  -5   1   43.69    1.90
   4  -5   1   41.33    1.87
   4  -5   1   44.97    1.98
   4  -5   1   42.54    1.90
   4  -5   1   40.30    1.89
   4  -5   1   43.91    1.93
   4  -5   1   42.07    1.93
   4  -5   1   39.45    1.90
   4  -5   1   40.60    1.95
   4  -5   1   42.30    1.95
  -5   5  -1   54.15    2.35
  -5   5  -1   51.21    2.28
  -5   5  -1   50.84    2.29
  -5   5  -1   53.74    2.27
  -5   5  -1   53.38    2.37
  -5   5  -1   52.63    2.32
  -5   5  -1   51.46    2.33
  -5   5  -1   47.71    2.30
  -5   5  -1   53.31    2.37
  -5   5  -1   50.04    2.17
   5  -5   1   48.42    2.42
   5  -5   1   50.77    2.18
   5  -5   1   49.30    2.26
   5  -5   1   52.29    2.36
   5  -5   1   51.79    2.30
   5  -5   1   51.91    2.29
   5  -5   1   53.62    2.35
   5  -5   1   49.04    2.38
   5  -5   1   49.55    2.14
   5  -5   1   52.63    2.28
  -6   5  -1   27.80    1.44
  -6   5  -1   27.51    1.32
  -6   5  -1   25.87    1.37
  -6   5  -1   24.34    1.35
  -6   5  -1   26.53    1.37
  -6   5  -1   28.16    1.43
  -6   5  -1   24.90    1.31
  -6   5  -1   24.30    1.39
  -6   5  -1   27.45    1.45
  -6   5  -1   26.90    1.38
   6  -5   1   28.09    1.41
   6  -5   1   26.47    1.34
   6  -5   1   29.07    1.35
   6  -5   1   28.26    1.65
   6  -5   1   30.04    1.42
   6  -5   1   25.73    1.39
   6  -5   1   27.46    1.44
   6  -5   1   26.88    1.23
   6  -5   1   26.68    1.36
   6  -5   1   24.60    1.33
   6  -5   1   25.21    1.36
   6  -5   1   25.08    1.21
  -7   5  -1    0.30    0.34
  -7   5  -1    0.21    0.30
  -7   5  -1   -0.03    0.32
  -7   5  -1    0.19    0.39
  -7   5  -1    0.08    0.29
  -7   5  -1    0.66    0.32
  -7   5  -1    0.41    0.31
   7  -5   1    0.11    0.22
   7  -5   1    0.40    0.33
   7  -5   1    0.71    0.28
   7  -5   1    0.40    0.20
   7  -5   1    0.58    0.34
   7  -5   1    0.50    0.39
   7  -5   1    0.37    0.27
  -8   5  -1    5.50    0.42
  -8   5  -1    7.74    0.86
  -8   5  -1    6.10    0.72
  -8   5  -1    6.10    0.69
  -8   5  -1    6.69    0.88
  -8   5  -1    6.44    0.54
  -8   5  -1    7.27    0.85
   8  -5   1    5.99    0.70
   8  -5   1    6.39    0.81
   8  -5   1    6.28    0.54
   8  -5   1    6.78    0.80
   8  -5   1    5.45    0.51
   8  -5   1    6.81    0.72
   8  -5   1    6.26    0.61
  -9   5  -1   20.04    1.30
  -9   5  -1   19.04    0.98
  -9   5  -1   18.49    1.06
  -9   5  -1   22.83    1.35
  -9   5  -1   21.06    1.58
  -9   5  -1   21.28    1.37
   9  -5   1   19.23    1.28
   9  -5   1   18.44    1.31
   9  -5   1   19.68    1.18
   9  -5   1   19.97    1.20
   9  -5   1   20.59    1.12
   9  -5   1   18.53    1.29
 -10   5  -1   10.33    0.73
 -10   5  -1   12.11    1.04
 -10   5  -1   10.93    0.68
 -10   5  -1   11.68    1.11
 -10   5  -1   10.69    0.98
  10  -5   1    9.95    1.04
  10  -5   1   10.07    0.80
  10  -5   1   11.09    1.02
  10  -5   1   11.31    0.94
  10  -5   1   10.60    0.89
  10  -5   1   11.00    0.98
 -11   5  -1    0.45    0.30
 -11   5  -1    0.24    0.47
 -11   5  -1    0.23    0.33
 -11   5  -1    0.60    0.52
 -11   5  -1    0.27    0.44
 -11   5  -1    0.82    0.52
 -11   5  -1    1.06    0.55
  11  -5   1    0.71    0.52
  11  -5   1    0.27    0.42
  11  -5   1   -0.14    0.35
  11  -5   1    0.98    0.57
  11  -5   1    0.54    0.37
  11  -5   1    0.68    0.50
 -12   5  -1    8.61    1.16
 -12   5  -1    6.17    0.87
 -12   5  -1    5.26    0.57
 -12   5  -1    7.04    1.00
 -12   5  -1    7.35    1.04
 -12   5  -1    5.07    0.65
 -12   5  -1    8.39    1.19
  12  -5   1    7.07    1.01
  12  -5   1    6.89    0.85
  12  -5   1    7.13    1.13
  12  -5   1    6.11    0.73
  12  -5   1    5.08    0.85
  12  -5   1    4.32    0.78
 -13   5  -1    9.63    1.33
 -13   5  -1    9.68    0.75
 -13   5  -1    8.87    1.04
 -13   5  -1   10.63    1.09
 -13   5  -1   10.12    1.13
 -13   5  -1   10.34    1.30
  13  -5   1    9.49    1.17
  13  -5   1   10.56    1.77
  13  -5   1   10.87    1.08
  13  -5   1    9.50    0.91
  13  -5   1   10.84    1.29
  13  -5   1   10.66    1.00
 -14   5  -1    1.50    0.64
 -14   5  -1    2.15    0.83
 -14   5  -1    0.29    0.60
 -14   5  -1    1.77    0.70
 -14   5  -1    2.07    0.92
 -14   5  -1    0.95    0.46
  14  -5   1    2.25    0.65
  14  -5   1    0.95    0.63
  14  -5   1    0.78    0.89
  14  -5   1    2.43    0.88
  14  -5   1    1.33    0.64
 -15   5  -1    0.76    0.52
 -15   5  -1   -0.29    1.00
 -15   5  -1   -0.35    0.54
 -15   5  -1   -1.05    0.58
 -15   5  -1   -0.17    0.53
  15  -5   1    0.22    0.56
  15  -5   1    0.07    0.56
  15  -5   1    0.93    0.95
  15  -5   1   -1.54    0.52
  12   4  -1    6.63    0.98
  12   4  -1    6.11    1.05
  12   4  -1    6.45    1.13
  12   4  -1    4.86    1.03
 -12  -4   1    4.87    0.95
 -12  -4   1    4.26    0.88
 -12  -4   1    4.58    0.86
  11   4  -1   11.50    1.43
  11   4  -1   10.88    1.16
  11   4  -1   11.87    1.43
  11   4  -1   13.90    1.42
 -11  -4   1   10.82    1.18
 -11  -4   1   11.34    1.21
 -11  -4   1   10.83    1.10
  10   4  -1   10.48    1.66
  10   4  -1    8.90    1.10
  10   4  -1    6.55    1.05
 -10  -4   1    9.21    0.97
 -10  -4   1    9.38    1.10
 -10  -4   1    8.08    1.41
   9   4  -1   -0.29    0.52
   9   4  -1   -0.21    0.50
   9   4  -1    0.37    0.49
   9   4  -1    1.13    0.51
   9   4  -1    0.42    0.56
  -9  -4   1    0.24    0.41
  -9  -4   1   -0.37    0.46
  -9  -4   1    0.21    0.33
  -9  -4   1    0.10    0.41
   8   4  -1   12.27    1.04
   8   4  -1   11.64    1.11
   8   4  -1   10.46    1.06
   8   4  -1    9.62    0.93
   8   4  -1   13.37    1.06
   8   4  -1    9.87    0.98
  -8  -4   1   12.23    1.01
  -8  -4   1    8.70    0.79
  -8  -4   1   12.86    1.09
  -8  -4   1   11.66    0.96
  -8  -4   1   11.51    0.99
  -8  -4   1   10.84    0.90
  -8  -4   1   12.18    0.95
   7   4  -1   54.02    2.63
   7   4  -1   55.16    2.67
   7   4  -1   48.04    2.54
   7   4  -1   55.10    2.64
   7   4  -1   50.36    2.50
   7   4  -1   54.89    2.70
  -7  -4   1   51.05    2.62
  -7  -4   1   55.59    2.49
  -7  -4   1   56.13    2.65
  -7  -4   1   53.54    2.53
  -7  -4   1   47.75    2.36
  -7  -4   1   48.58    2.49
  -7  -4   1   56.75    2.61
  -7  -4   1   55.15    2.57
   6   4  -1   34.39    1.82
   6   4  -1   32.66    1.75
   6   4  -1   35.01    1.63
   6   4  -1   33.82    1.84
   6   4  -1   33.70    1.87
   6   4  -1   35.72    1.81
   6   4  -1   33.39    1.73
   6   4  -1   31.46    1.61
  -6  -4   1   33.68    1.73
  -6  -4   1   34.75    1.68
  -6  -4   1   33.32    1.75
  -6  -4   1   32.06    1.60
  -6  -4   1   34.52    1.84
  -6  -4   1   36.65    1.81
   5   4  -1    6.25    0.67
   5   4  -1    6.79    0.64
   5   4  -1    4.78    0.54
   5   4  -1    5.87    0.66
   5   4  -1    6.43    0.76
   5   4  -1    5.64    0.47
   5   4  -1    5.89    0.57
   5   4  -1    6.58    0.62
  -5  -4   1    5.82    0.63
  -5  -4   1    6.32    0.56
  -5  -4   1    6.74    0.64
  -5  -4   1    6.73    0.68
  -5  -4   1    6.83    0.68
  -5  -4   1    5.61    0.49
  -5  -4   1    5.58    0.58
   4   4  -1   63.38    2.76
   4   4  -1   63.69    2.66
   4   4  -1   65.84    2.84
   4   4  -1   58.41    2.70
   4   4  -1   66.10    2.80
   4   4  -1   59.97    2.75
   4   4  -1   58.82    2.73
   4   4  -1   57.88    2.60
   4   4  -1   61.73    2.70
   4   4  -1   62.45    2.78
  -4  -4   1   64.45    2.77
  -4  -4   1   64.54    2.75
  -4  -4   1   61.77    2.71
  -4  -4   1   59.39    2.69
  -4  -4   1   56.73    2.69
  -4  -4   1   65.18    2.79
  -4  -4   1   58.66    2.64
  -4  -4   1   59.91    2.75
  -4  -4   1   61.64    2.63
   3   4  -1    1.88    0.35
   3   4  -1    2.54    0.36
   3   4  -1    1.69    0.31
   3   4  -1    1.76    0.30
   3   4  -1    1.95    0.35
   3   4  -1    1.92    0.39
   3   4  -1    2.69    0.43
   3   4  -1    1.62    0.35
   3   4  -1    2.69    0.36
   3   4  -1    2.40    0.26
  -3  -4   1    2.03    0.38
  -3  -4   1    1.88    0.32
  -3  -4   1    2.39    0.41
  -3  -4   1    2.30    0.30
  -3  -4   1    1.99    0.32
  -3  -4   1    2.17    0.47
  -3  -4   1    2.53    0.38
  -3  -4   1    2.47    0.40
  -3  -4   1    2.23    0.32
  -3  -4   1    1.91    0.36
  -3  -4   1    2.38    0.35
   2   4  -1    0.19    0.20
   2   4  -1    0.61    0.19
   2   4  -1    0.64    0.21
   2   4  -1    0.39    0.13
   2   4  -1    0.63    0.24
   2   4  -1    0.54    0.22
   2   4  -1    0.29    0.28
   2   4  -1    0.20    0.23
   2   4  -1    0.49    0.24
   2   4  -1    0.30    0.24
   2   4  -1    0.72    0.27
  -2  -4   1    0.52    0.24
  -2  -4   1    0.08    0.24
  -2  -4   1    0.66    0.23
  -2  -4   1    0.05    0.18
  -2  -4   1    0.37    0.23
  -2  -4   1    0.48    0.25
  -2  -4   1    0.47    0.21
  -2  -4   1    0.41    0.26
  -2  -4   1    0.45    0.24
  -2  -4   1    0.48    0.20
   1   4  -1   40.19    1.77
   1   4  -1   39.60    1.73
   1   4  -1   39.38    1.78
   1   4  -1   38.43    1.82
   1   4  -1   39.76    1.80
   1   4  -1   41.46    1.73
   1   4  -1   42.23    1.84
   1   4  -1   40.27    1.75
   1   4  -1   39.84    1.77
   1   4  -1   40.04    1.74
  -1  -4   1   40.78    1.81
  -1  -4   1   40.81    1.80
  -1  -4   1   37.88    1.67
  -1  -4   1   41.78    1.73
  -1  -4   1   40.89    1.80
  -1  -4   1   40.34    1.80
  -1  -4   1   41.56    1.75
  -1  -4   1   39.33    1.77
  -1  -4   1   37.75    1.71
   0   4  -1   19.51    0.93
   0   4  -1   20.55    0.89
   0   4  -1   20.63    0.91
   0   4  -1   19.87    1.00
   0   4  -1   19.72    0.90
   0   4  -1   20.18    0.92
   0   4  -1   20.38    0.96
   0   4  -1   20.33    0.95
   0   4  -1   18.72    0.95
   0   4  -1   20.81    0.93
   0   4  -1   19.79    1.01
   0   4  -1   21.38    0.99
   0   4  -1   19.12    0.97
   0  -4   1   19.80    0.99
   0  -4   1   22.75    1.00
   0  -4   1   19.30    0.96
   0  -4   1   19.70    0.98
   0  -4   1   19.70    0.89
   0  -4   1   19.22    0.90
   0  -4   1   19.84    1.02
   0  -4   1   19.93    0.99
   0  -4   1   19.36    0.89
   0  -4   1   20.11    0.92
   0  -4   1   20.78    0.97
  -1   4  -1    0.36    0.19
  -1   4  -1    0.48    0.20
  -1   4  -1    0.47    0.20
  -1   4  -1    0.67    0.20
  -1   4  -1    0.50    0.18
  -1   4  -1    0.33    0.17
  -1   4  -1    0.55    0.18
  -1   4  -1    0.48    0.12
  -1   4  -1    0.53    0.20
  -1   4  -1    0.55    0.20
  -1   4  -1    0.42    0.16
   1  -4   1    0.45    0.19
   1  -4   1    0.55    0.21
   1  -4   1    0.35    0.19
   1  -4   1    0.58    0.18
   1  -4   1    0.61    0.17
   1  -4   1    0.73    0.14
   1  -4   1    0.56    0.20
   1  -4   1    0.37    0.16
  -2   4  -1    7.94    0.51
  -2   4  -1    7.44    0.48
  -2   4  -1    7.64    0.43
  -2   4  -1    7.70    0.47
  -2   4  -1    7.43    0.43
  -2   4  -1    8.14    0.52
  -2   4  -1    7.59    0.49
  -2   4  -1    7.22    0.45
  -2   4  -1    6.65    0.48
  -2   4  -1    7.14    0.47
  -2   4  -1    7.55    0.51
   2  -4   1    6.76    0.46
   2  -4   1    7.01    0.38
   2  -4   1    7.55    0.52
   2  -4   1    7.28    0.50
   2  -4   1    7.26    0.43
   2  -4   1    7.40    0.41
   2  -4   1    7.33    0.52
   2  -4   1    7.20    0.45
   2  -4   1    7.41    0.51
   2  -4   1    7.01    0.43
   2  -4   1    8.04    0.49
   2  -4   1    7.17    0.49
  -3   4  -1   73.88    3.04
  -3   4  -1   71.28    3.01
  -3   4  -1   70.90    3.03
  -3   4  -1   73.76    3.07
  -3   4  -1   69.93    2.94
  -3   4  -1   72.24    3.04
  -3   4  -1   73.86    3.00
  -3   4  -1   70.03    3.02
  -3   4  -1   72.59    3.01
   3  -4   1   73.32    3.05
   3  -4   1   69.46    3.00
   3  -4   1   71.51    3.01
   3  -4   1   71.97    3.00
   3  -4   1   72.55    3.00
   3  -4   1   71.11    2.93
   3  -4   1   72.33    3.00
   3  -4   1   73.79    3.03
   3  -4   1   74.16    3.06
   3  -4   1   69.76    3.05
   3  -4   1   70.18    3.01
   3  -4   1   70.39    2.98
  -4   4  -1    1.03    0.24
  -4   4  -1    0.49    0.26
  -4   4  -1    0.69    0.19
  -4   4  -1    0.83    0.30
  -4   4  -1    0.77    0.25
  -4   4  -1    0.75    0.24
  -4   4  -1    1.03    0.26
  -4   4  -1    0.01    0.26
  -4   4  -1    0.31    0.31
  -4   4  -1    0.71    0.29
  -4   4  -1    0.64    0.25
   4  -4   1    0.63    0.26
   4  -4   1    0.45    0.28
   4  -4   1    0.53    0.25
   4  -4   1    0.96    0.29
   4  -4   1    0.72    0.23
   4  -4   1    0.18    0.24
   4  -4   1    0.60    0.24
   4  -4   1    0.46    0.25
   4  -4   1    0.51    0.18
   4  -4   1    0.94    0.26
   4  -4   1    0.64    0.16
   4  -4   1    0.36    0.20
   4  -4   1    0.63    0.25
  -5   4  -1    5.92    0.48
  -5   4  -1    6.92    0.56
  -5   4  -1    7.23    0.61
  -5   4  -1    6.99    0.59
  -5   4  -1    6.94    0.58
  -5   4  -1    6.51    0.53
  -5   4  -1    6.63    0.54
  -5   4  -1    6.74    0.51
  -5   4  -1    6.85    0.63
  -5   4  -1    8.03    0.59
   5  -4   1    7.39    0.56
   5  -4   1    6.51    0.51
   5  -4   1    6.49    0.52
   5  -4   1    7.97    0.55
   5  -4   1    6.75    0.43
   5  -4   1    7.27    0.57
   5  -4   1    6.91    0.61
   5  -4   1    6.91    0.52
   5  -4   1    7.26    0.57
   5  -4   1    6.80    0.53
   5  -4   1    7.39    0.51
   5  -4   1    6.49    0.56
  -6   4  -1    0.48    0.27
  -6   4  -1    0.32    0.31
  -6   4  -1    0.36    0.14
  -6   4  -1    0.36    0.31
  -6   4  -1    0.46    0.28
  -6   4  -1    0.23    0.22
  -6   4  -1    0.71    0.27
  -6   4  -1    0.07    0.25
  -6   4  -1    0.39    0.45
  -6   4  -1    0.38    0.26
   6  -4   1    1.16    0.28
   6  -4   1    0.33    0.28
   6  -4   1   -0.13    0.18
   6  -4   1    0.07    0.23
   6  -4   1    0.07    0.25
   6  -4   1    0.50    0.17
   6  -4   1    0.50    0.20
   6  -4   1    0.09    0.22
   6  -4   1    0.22    0.27
   6  -4   1    0.43    0.36
   6  -4   1    0.63    0.41
   6  -4   1    0.51    0.22
  -7   4  -1    0.06    0.40
  -7   4  -1   -0.08    0.32
  -7   4  -1    0.61    0.33
  -7   4  -1    0.24    0.17
  -7   4  -1    0.20    0.21
  -7   4  -1   -0.05    0.28
  -7   4  -1    0.42    0.20
  -7   4  -1   -0.03    0.30
   7  -4   1   -0.46    0.25
   7  -4   1    0.52    0.38
   7  -4   1    0.18    0.24
   7  -4   1    0.46    0.25
   7  -4   1    0.27    0.19
   7  -4   1    0.15    0.27
   7  -4   1    0.48    0.30
   7  -4   1   -0.03    0.21
   7  -4   1    0.22    0.29
  -8   4  -1    2.15    0.53
  -8   4  -1    1.74    0.32
  -8   4  -1    1.15    0.50
  -8   4  -1    1.69    0.43
  -8   4  -1    1.72    0.27
  -8   4  -1    0.83    0.56
  -8   4  -1    1.48    0.28
  -8   4  -1    1.87    0.48
   8  -4   1    2.34    0.40
   8  -4   1    1.37    0.34
   8  -4   1    2.06    0.43
   8  -4   1    0.82    0.43
   8  -4   1    1.99    0.48
   8  -4   1    1.85    0.52
   8  -4   1    1.12    0.43
   8  -4   1    1.69    0.40
  -9   4  -1    0.47    0.26
  -9   4  -1    0.76    0.42
  -9   4  -1    0.46    0.42
  -9   4  -1    0.05    0.38
  -9   4  -1    0.55    0.23
  -9   4  -1    0.69    0.42
  -9   4  -1    0.62    0.28
   9  -4   1    0.13    0.41
   9  -4   1    1.00    0.35
   9  -4   1    0.38    0.36
   9  -4   1    0.07    0.39
   9  -4   1    0.82    0.38
   9  -4   1    0.59    0.48
 -10   4  -1    5.37    0.75
 -10   4  -1    6.18    0.94
 -10   4  -1    6.68    0.95
 -10   4  -1    5.43    0.55
 -10   4  -1    6.46    0.77
 -10   4  -1    5.49    0.55
  10  -4   1    5.41    0.65
  10  -4   1    6.19    0.75
  10  -4   1    6.87    0.90
  10  -4   1    5.46    1.28
  10  -4   1    6.32    0.86
  10  -4   1    5.70    0.85
 -11   4  -1   26.99    1.78
 -11   4  -1   25.58    1.34
 -11   4  -1   24.06    1.74
 -11   4  -1   26.31    1.57
 -11   4  -1   26.04    1.34
 -11   4  -1   23.15    1.60
 -11   4  -1   22.55    1.57
  11  -4   1   24.36    2.09
  11  -4   1   26.22    1.73
  11  -4   1   26.18    1.66
  11  -4   1   26.09    1.51
  11  -4   1   28.78    1.68
 -12   4  -1    4.17    0.82
 -12   4  -1    3.73    0.90
 -12   4  -1    4.63    0.56
 -12   4  -1    5.84    0.97
 -12   4  -1    5.15    0.61
 -12   4  -1    4.24    0.74
 -12   4  -1    4.72    0.83
  12  -4   1    7.21    1.12
  12  -4   1    6.26    0.82
  12  -4   1    5.36    0.77
  12  -4   1    5.01    0.80
  12  -4   1    4.62    0.89
  12  -4   1    4.78    0.90
 -13   4  -1   11.49    1.14
 -13   4  -1   11.37    1.24
 -13   4  -1   10.57    1.21
 -13   4  -1    9.37    1.04
 -13   4  -1   10.26    0.85
 -13   4  -1   10.88    1.34
 -13   4  -1    9.19    0.84
  13  -4   1   10.36    0.97
  13  -4   1    9.80    1.64
  13  -4   1    9.87    1.17
  13  -4   1    9.55    1.00
  13  -4   1    9.51    1.06
  13  -4   1   10.76    1.31
 -14   4  -1    3.36    0.76
 -14   4  -1    3.92    0.63
 -14   4  -1    4.03    0.90
 -14   4  -1    4.71    0.83
  14  -4   1    3.47    1.04
  14  -4   1    3.89    0.84
  14  -4   1    4.07    1.09
  14  -4   1    3.31    0.77
  14  -4   1    4.91    0.83
 -15   4  -1   16.78    1.55
 -15   4  -1   16.70    1.49
 -15   4  -1   18.02    1.24
 -15   4  -1   16.20    1.96
  15  -4   1   17.23    1.50
  15  -4   1   19.00    1.85
  15  -4   1   18.53    1.89
  15  -4   1   17.55    1.52
  15  -4   1   17.00    1.34
  13   3  -1    7.81    1.00
  13   3  -1   11.79    1.24
  13   3  -1   11.46    1.40
  13   3  -1   10.87    1.36
  13   3  -1    8.95    1.31
 -13  -3   1    8.75    1.19
 -13  -3   1   11.88    1.66
 -13  -3   1    8.68    1.15
  12   3  -1    8.06    1.24
  12   3  -1    8.02    1.17
  12   3  -1    7.99    1.33
  12   3  -1    6.70    0.92
 -12  -3   1    7.51    1.10
 -12  -3   1    5.18    0.83
 -12  -3   1    5.78    0.92
  11   3  -1   20.90    1.69
  11   3  -1   20.31    1.59
  11   3  -1   20.65    1.56
  11   3  -1   21.02    1.49
 -11  -3   1   19.19    1.51
 -11  -3   1   18.37    1.53
 -11  -3   1   17.51    1.38
 -11  -3   1   19.88    1.43
  10   3  -1   20.36    1.49
  10   3  -1   17.54    1.70
  10   3  -1   16.82    1.39
  10   3  -1   17.25    1.66
 -10  -3   1   18.84    1.28
 -10  -3   1   17.08    1.43
 -10  -3   1   18.97    1.31
 -10  -3   1   17.35    1.27
   9   3  -1    6.04    0.92
   9   3  -1    5.50    0.90
   9   3  -1    6.19    0.97
   9   3  -1    5.63    0.82
   9   3  -1    4.87    0.75
  -9  -3   1    4.57    0.58
  -9  -3   1    6.32    0.57
  -9  -3   1    6.16    0.73
  -9  -3   1    5.19    0.82
  -9  -3   1    6.67    1.00
  -9  -3   1    5.44    0.78
  -9  -3   1    5.24    0.74
   8   3  -1   22.64    1.44
   8   3  -1   26.27    1.55
   8   3  -1   23.59    1.58
   8   3  -1   27.28    1.56
   8   3  -1   23.35    1.59
   8   3  -1   23.34    1.43
  -8  -3   1   25.35    1.56
  -8  -3   1   26.25    1.43
  -8  -3   1   24.20    1.47
  -8  -3   1   23.95    1.25
  -8  -3   1   23.97    1.48
  -8  -3   1   23.08    1.41
  -8  -3   1   25.50    1.44
   7   3  -1   32.29    1.74
   7   3  -1   27.71    1.60
   7   3  -1   32.65    1.70
   7   3  -1   30.70    1.67
   7   3  -1   29.01    1.69
   7   3  -1   29.24    1.57
  -7  -3   1   26.90    1.54
  -7  -3   1   26.65    1.41
  -7  -3   1   29.89    1.62
  -7  -3   1   30.82    1.42
  -7  -3   1   28.85    1.58
  -7  -3   1   31.31    1.65
  -7  -3   1   30.98    1.58
  -7  -3   1   28.52    1.58
  -7  -3   1   29.72    1.69
   6   3  -1   97.87    4.31
   6   3  -1   96.85    4.28
   6   3  -1  105.28    4.37
   6   3  -1   89.87    4.19
   6   3  -1  107.31    4.39
   6   3  -1  102.74    4.51
   6   3  -1  101.36    4.17
  -6  -3   1   95.67    4.28
  -6  -3   1  105.16    4.26
  -6  -3   1  102.74    4.37
  -6  -3   1   93.73    4.16
  -6  -3   1   99.31    4.32
  -6  -3   1   99.84    4.27
  -6  -3   1  101.48    4.34
  -6  -3   1   98.23    4.12
   5   3  -1   43.47    2.03
   5   3  -1   42.22    2.03
   5   3  -1   44.49    2.08
   5   3  -1   45.75    2.11
   5   3  -1   42.06    1.96
   5   3  -1   43.96    1.94
   5   3  -1   45.13    2.14
   5   3  -1   45.77    2.12
   5   3  -1   41.62    2.04
  -5  -3   1   41.10    1.92
  -5  -3   1   45.53    2.10
  -5  -3   1   47.08    2.10
  -5  -3   1   42.09    2.13
  -5  -3   1   42.60    2.02
  -5  -3   1   46.13    2.06
  -5  -3   1   43.30    1.89
  -5  -3   1   45.69    2.00
  -5  -3   1   43.59    2.05
   4   3  -1  262.88   11.25
   4   3  -1  273.38   11.19
   4   3  -1  285.77   11.36
   4   3  -1  261.29   11.26
   4   3  -1  284.00   11.18
   4   3  -1  276.20   11.37
   4   3  -1  293.88   11.32
   4   3  -1  277.16   11.25
   4   3  -1  280.06   11.30
   4   3  -1  288.32   11.30
  -4  -3   1  284.64   11.20
  -4  -3   1  265.93   11.25
  -4  -3   1  294.08   11.31
  -4  -3   1  281.49   11.28
  -4  -3   1  268.14   11.25
  -4  -3   1  280.03   11.42
  -4  -3   1  284.17   11.25
  -4  -3   1  288.04   11.30
  -4  -3   1  267.11   11.24
  -4  -3   1  268.06   11.18
  -4  -3   1  296.18   11.32
   3   3  -1   73.46    3.24
   3   3  -1   78.14    3.18
   3   3  -1   77.06    3.25
   3   3  -1   77.64    3.23
   3   3  -1   75.13    3.15
   3   3  -1   71.83    3.21
   3   3  -1   75.38    3.24
   3   3  -1   75.80    3.20
   3   3  -1   79.18    3.32
   3   3  -1   79.50    3.24
   3   3  -1   80.45    3.28
  -3  -3   1   78.61    3.26
  -3  -3   1   74.41    3.25
  -3  -3   1   77.62    3.25
  -3  -3   1   72.31    3.19
  -3  -3   1   74.60    3.17
  -3  -3   1   78.64    3.26
  -3  -3   1   78.31    3.17
  -3  -3   1   76.66    3.22
  -3  -3   1   70.49    3.20
  -3  -3   1   74.38    3.21
  -3  -3   1   80.79    3.28
   2   3  -1   47.55    1.95
   2   3  -1   44.88    1.96
   2   3  -1   47.34    2.02
   2   3  -1   46.12    2.04
   2   3  -1   46.08    1.90
   2   3  -1   45.38    1.98
   2   3  -1   44.26    1.94
   2   3  -1   45.11    1.96
   2   3  -1   45.68    2.00
   2   3  -1   45.11    1.96
   2   3  -1   44.80    1.99
  -2  -3   1   45.27    2.00
  -2  -3   1   46.96    2.01
  -2  -3   1   45.02    1.96
  -2  -3   1   44.93    1.94
  -2  -3   1   43.59    2.00
  -2  -3   1   46.11    1.90
  -2  -3   1   47.12    1.98
  -2  -3   1   48.97    2.02
  -2  -3   1   43.43    1.94
  -2  -3   1   43.42    1.93
  -2  -3   1   45.11    1.94
   1   3  -1   53.55    2.22
   1   3  -1   53.97    2.18
   1   3  -1   52.92    2.25
   1   3  -1   51.76    2.18
   1   3  -1   49.84    2.21
   1   3  -1   51.09    2.19
   1   3  -1   51.84    2.17
   1   3  -1   52.35    2.16
   1   3  -1   51.96    2.18
  -1  -3   1   51.48    2.19
  -1  -3   1   50.36    2.21
  -1  -3   1   49.81    2.15
  -1  -3   1   53.34    2.23
  -1  -3   1   52.20    2.18
  -1  -3   1   53.37    2.22
  -1  -3   1   52.10    2.21
  -1  -3   1   54.65    2.18
   0   3  -1    1.68    0.25
   0   3  -1    1.40    0.18
   0   3  -1    1.72    0.25
   0   3  -1    1.51    0.23
   0   3  -1    1.06    0.17
   0   3  -1    1.79    0.19
   0   3  -1    1.45    0.25
   0   3  -1    1.75    0.25
   0   3  -1    1.19    0.18
   0   3  -1    1.42    0.20
   0   3  -1    1.25    0.16
   0  -3   1    1.34    0.24
   0  -3   1    1.37    0.18
   0  -3   1    1.50    0.18
   0  -3   1    0.91    0.20
   0  -3   1    1.42    0.22
   0  -3   1    1.49    0.22
   0  -3   1    1.53    0.21
   0  -3   1    1.25    0.18
   0  -3   1    1.15    0.21
  -1   3  -1   24.82    1.11
  -1   3  -1   24.51    1.11
  -1   3  -1   24.96    1.05
  -1   3  -1   24.73    1.08
  -1   3  -1   25.44    1.06
  -1   3  -1   25.46    1.14
  -1   3  -1   25.29    1.12
  -1   3  -1   24.23    1.07
  -1   3  -1   23.85    1.07
  -1   3  -1   26.67    1.20
  -1   3  -1   24.79    1.12
  -1   3  -1   23.70    1.03
  -1   3  -1   25.29    1.04
   1  -3   1   26.10    1.15
   1  -3   1   24.72    1.11
   1  -3   1   24.02    1.10
   1  -3   1   24.93    1.11
   1  -3   1   27.30    1.16
   1  -3   1   24.86    1.06
   1  -3   1   24.16    1.05
   1  -3   1   24.45    1.04
   1  -3   1   24.85    1.11
   1  -3   1   24.66    1.07
  -2   3  -1  342.01   13.86
  -2   3  -1  359.11   13.92
  -2   3  -1  343.35   13.87
  -2   3  -1  344.51   13.89
  -2   3  -1  357.28   13.91
  -2   3  -1  349.98   13.86
  -2   3  -1  346.78   13.82
  -2   3  -1  345.89   13.88
  -2   3  -1  348.01   13.88
  -2   3  -1  356.03   13.88
   2  -3   1  351.91   13.86
   2  -3   1  344.20   13.87
   2  -3   1  345.10   13.91
   2  -3   1  355.20   13.87
   2  -3   1  350.15   13.82
   2  -3   1  343.67   13.88
   2  -3   1  348.48   13.87
   2  -3   1  352.98   13.88
   2  -3   1  354.23   13.89
   2  -3   1  340.71   13.86
   2  -3   1  353.82   13.91
   2  -3   1  338.11   13.86
  -3   3  -1    6.52    0.48
  -3   3  -1    6.32    0.42
  -3   3  -1    6.38    0.44
  -3   3  -1    6.92    0.48
  -3   3  -1    6.45    0.35
  -3   3  -1    6.40    0.46
  -3   3  -1    6.89    0.46
  -3   3  -1    5.78    0.43
  -3   3  -1    6.21    0.43
  -3   3  -1    6.21    0.46
  -3   3  -1    6.36    0.44
   3  -3   1    6.68    0.42
   3  -3   1    6.59    0.46
   3  -3   1    6.03    0.40
   3  -3   1    6.15    0.43
   3  -3   1    6.52    0.47
   3  -3   1    6.53    0.45
   3  -3   1    7.03    0.48
   3  -3   1    6.35    0.35
   3  -3   1    7.18    0.48
   3  -3   1    6.90    0.44
   3  -3   1    6.57    0.35
   3  -3   1    6.49    0.43
   3  -3   1    6.32    0.44
  -4   3  -1    3.37    0.35
  -4   3  -1    3.43    0.36
  -4   3  -1    3.73    0.43
  -4   3  -1    4.11    0.47
  -4   3  -1    4.07    0.42
  -4   3  -1    3.31    0.39
  -4   3  -1    3.74    0.42
  -4   3  -1    3.81    0.48
  -4   3  -1    3.93    0.43
  -4   3  -1    3.66    0.24
  -4   3  -1    3.55    0.39
   4  -3   1    3.39    0.40
   4  -3   1    3.88    0.41
   4  -3   1    3.96    0.47
   4  -3   1    3.55    0.36
   4  -3   1    3.78    0.39
   4  -3   1    3.25    0.30
   4  -3   1    3.26    0.38
   4  -3   1    3.49    0.41
   4  -3   1    3.67    0.31
   4  -3   1    3.92    0.36
   4  -3   1    4.21    0.48
   4  -3   1    3.51    0.41
  -5   3  -1   87.42    3.64
  -5   3  -1   86.00    3.61
  -5   3  -1   82.15    3.60
  -5   3  -1   81.32    3.58
  -5   3  -1   82.87    3.52
  -5   3  -1   87.67    3.67
  -5   3  -1   83.08    3.44
  -5   3  -1   81.86    3.63
  -5   3  -1   84.58    3.60
  -5   3  -1   86.76    3.61
   5  -3   1   84.53    3.51
   5  -3   1   83.18    3.50
   5  -3   1   87.11    3.62
   5  -3   1   84.30    3.61
   5  -3   1   85.79    3.64
   5  -3   1   86.89    3.61
   5  -3   1   87.29    3.57
   5  -3   1   85.87    3.50
   5  -3   1   84.24    3.59
   5  -3   1   82.17    3.60
  -6   3  -1   69.57    3.08
  -6   3  -1   70.75    3.19
  -6   3  -1   75.46    3.23
  -6   3  -1   74.78    3.25
  -6   3  -1   74.79    3.03
  -6   3  -1   73.10    3.04
  -6   3  -1   77.07    3.22
  -6   3  -1   70.73    3.24
  -6   3  -1   77.62    3.23
  -6   3  -1   71.47    3.20
  -6   3  -1   75.47    3.29
   6  -3   1   74.19    3.06
   6  -3   1   76.59    3.12
   6  -3   1   76.58    3.23
   6  -3   1   70.28    3.11
   6  -3   1   71.34    3.18
   6  -3   1   73.09    3.26
   6  -3   1   70.00    3.18
   6  -3   1   68.67    3.18
   6  -3   1   75.19    3.23
   6  -3   1   76.03    3.16
   6  -3   1   74.99    3.23
  -7   3  -1    3.72    0.52
  -7   3  -1    3.28    0.35
  -7   3  -1    3.24    0.62
  -7   3  -1    4.38    0.54
  -7   3  -1    3.78    0.61
  -7   3  -1    4.15    0.59
  -7   3  -1    3.32    0.34
  -7   3  -1    3.16    0.56
  -7   3  -1    3.95    0.50
  -7   3  -1    3.43    0.37
   7  -3   1    4.18    0.59
   7  -3   1    3.91    0.47
   7  -3   1    4.73    0.72
   7  -3   1    3.69    0.43
   7  -3   1    3.81    0.39
   7  -3   1    3.33    0.35
   7  -3   1    4.40    0.55
   7  -3   1    3.73    0.57
   7  -3   1    3.70    0.50
   7  -3   1    4.31    0.54
  -8   3  -1   30.89    1.62
  -8   3  -1   25.06    1.53
  -8   3  -1   30.36    1.54
  -8   3  -1   26.87    1.34
  -8   3  -1   25.75    1.90
  -8   3  -1   29.45    1.37
  -8   3  -1   29.51    1.68
  -8   3  -1   28.85    1.37
   8  -3   1   28.00    1.44
   8  -3   1   28.25    1.47
   8  -3   1   29.17    1.62
   8  -3   1   30.06    1.59
   8  -3   1   28.78    1.60
   8  -3   1   30.05    1.66
  -9   3  -1   61.74    2.92
  -9   3  -1   55.22    2.61
  -9   3  -1   57.90    2.82
  -9   3  -1   62.00    2.69
  -9   3  -1   61.58    2.68
  -9   3  -1   63.97    3.03
  -9   3  -1   61.18    2.96
   9  -3   1   61.75    2.79
   9  -3   1   60.85    2.91
   9  -3   1   63.50    2.81
   9  -3   1   63.63    2.96
   9  -3   1   62.46    2.99
   9  -3   1   61.08    2.93
 -10   3  -1    0.24    0.31
 -10   3  -1    1.01    0.61
 -10   3  -1    0.12    0.44
 -10   3  -1    0.77    0.53
 -10   3  -1    0.48    0.46
 -10   3  -1    0.49    0.29
  10  -3   1    0.37    0.54
  10  -3   1    0.24    0.41
  10  -3   1    0.44    0.37
  10  -3   1    0.43    0.43
  10  -3   1    0.42    0.49
  10  -3   1    0.69    0.39
 -11   3  -1   19.59    1.44
 -11   3  -1   18.61    1.41
 -11   3  -1   20.18    1.19
 -11   3  -1   22.42    1.21
 -11   3  -1   19.49    1.44
 -11   3  -1   20.60    1.52
 -11   3  -1   20.65    1.30
  11  -3   1   19.02    1.45
  11  -3   1   21.24    1.31
  11  -3   1   19.53    1.41
  11  -3   1   21.72    1.46
  11  -3   1   21.50    1.53
  11  -3   1   22.64    1.33
 -12   3  -1   40.93    2.37
 -12   3  -1   38.28    2.12
 -12   3  -1   41.58    2.02
 -12   3  -1   38.41    2.31
 -12   3  -1   40.40    2.01
 -12   3  -1   41.69    2.45
 -12   3  -1   40.50    2.32
  12  -3   1   42.03    2.15
  12  -3   1   39.75    2.31
  12  -3   1   42.85    2.48
  12  -3   1   43.97    2.45
  12  -3   1   38.58    2.12
  12  -3   1   39.38    2.33
 -13   3  -1    7.13    0.87
 -13   3  -1   10.06    1.34
 -13   3  -1    7.72    0.81
 -13   3  -1    8.22    0.85
 -13   3  -1    7.59    1.08
 -13   3  -1    5.73    0.98
  13  -3   1    6.70    0.97
  13  -3   1   10.34    1.33
  13  -3   1   11.13    2.00
  13  -3   1    7.90    0.94
  13  -3   1    7.25    0.89
  13  -3   1    6.10    1.04
 -14   3  -1    0.42    0.46
 -14   3  -1    0.31    0.51
 -14   3  -1    0.91    0.82
 -14   3  -1   -0.38    0.55
 -14   3  -1    0.01    0.67
  14  -3   1    1.69    0.87
  14  -3   1   -0.14    0.55
  14  -3   1   -0.36    0.71
  14  -3   1    0.82    0.59
  14  -3   1    0.32    0.79
 -15   3  -1   13.92    1.47
 -15   3  -1   15.15    1.17
 -15   3  -1   13.77    1.58
 -15   3  -1   14.80    2.29
  15  -3   1   13.05    1.46
  15  -3   1   15.11    1.77
  15  -3   1   16.26    1.45
  15  -3   1   17.50    1.71
  15  -3   1   17.52    1.46
  13   2  -1    9.26    1.22
  13   2  -1    7.87    1.15
  13   2  -1    9.24    1.31
  13   2  -1    8.16    1.24
  13   2  -1    8.17    1.18
  13   2  -1    7.99    0.94
 -13  -2   1    6.89    1.14
 -13  -2   1    7.66    0.98
 -13  -2   1    7.91    1.04
  12   2  -1    2.23    0.68
  12   2  -1    3.77    1.00
  12   2  -1    2.72    0.76
  12   2  -1    1.85    0.58
 -12  -2   1    2.28    0.73
 -12  -2   1    2.64    0.73
 -12  -2   1    2.62    0.87
 -12  -2   1    3.32    0.72
  11   2  -1    3.19    0.80
  11   2  -1    2.51    1.25
  11   2  -1    4.06    0.86
 -11  -2   1    3.09    0.73
 -11  -2   1    2.12    0.63
 -11  -2   1    1.31    0.71
 -11  -2   1    2.67    0.73
 -11  -2   1    3.53    0.68
  10   2  -1   32.31    1.93
  10   2  -1   32.33    1.96
  10   2  -1   30.23    1.95
  10   2  -1   32.50    1.87
 -10  -2   1   30.12    1.84
 -10  -2   1   28.96    1.60
 -10  -2   1   31.85    1.76
 -10  -2   1   29.53    1.89
 -10  -2   1   30.14    1.78
 -10  -2   1   31.28    1.75
   9   2  -1    5.50    0.94
   9   2  -1    5.04    0.76
   9   2  -1    5.35    0.80
   9   2  -1    6.62    0.91
   9   2  -1    6.94    0.98
  -9  -2   1    7.13    0.81
  -9  -2   1    6.27    0.75
  -9  -2   1    6.79    0.78
  -9  -2   1    7.44    0.94
  -9  -2   1    5.37    1.09
  -9  -2   1    5.64    0.72
  -9  -2   1    4.70    0.54
  -9  -2   1    7.15    0.94
   8   2  -1    0.52    0.46
   8   2  -1    0.23    0.35
   8   2  -1   -0.22    0.37
   8   2  -1   -0.31    0.37
   8   2  -1   -0.09    0.36
   8   2  -1   -0.13    0.41
  -8  -2   1   -0.10    0.32
  -8  -2   1   -0.13    0.28
  -8  -2   1   -0.05    0.33
  -8  -2   1    0.24    0.38
  -8  -2   1    0.27    0.34
  -8  -2   1    0.32    0.22
  -8  -2   1   -0.14    0.39
  -8  -2   1    0.14    0.37
   7   2  -1   15.32    1.11
   7   2  -1   17.89    1.10
   7   2  -1   19.14    1.24
   7   2  -1   18.92    1.25
  -7  -2   1   17.22    1.17
  -7  -2   1   21.32    1.17
  -7  -2   1   17.70    1.11
  -7  -2   1   19.92    1.24
  -7  -2   1   15.36    0.92
  -7  -2   1   19.28    1.14
  -7  -2   1   17.46    1.08
   6   2  -1   12.41    0.89
   6   2  -1   12.79    0.81
   6   2  -1   14.87    0.95
   6   2  -1   13.15    0.94
   6   2  -1   13.52    0.91
   6   2  -1   13.15    0.82
   6   2  -1   14.40    0.98
   6   2  -1   12.24    0.85
  -6  -2   1   13.15    0.89
  -6  -2   1   13.78    0.87
  -6  -2   1   14.47    0.97
  -6  -2   1   13.58    0.89
  -6  -2   1   13.46    0.89
  -6  -2   1   12.34    0.72
  -6  -2   1   13.35    0.88
  -6  -2   1   13.00    0.95
   5   2  -1   12.47    0.77
   5   2  -1   12.76    0.74
   5   2  -1   10.25    1.00
   5   2  -1   12.15    0.77
   5   2  -1   12.79    0.85
   5   2  -1   13.25    0.82
   5   2  -1   13.04    0.87
   5   2  -1   12.51    0.84
   5   2  -1   13.15    0.70
   5   2  -1   12.21    0.80
  -5  -2   1   13.04    0.79
  -5  -2   1   12.78    0.67
  -5  -2   1   11.02    0.74
  -5  -2   1   12.69    0.78
  -5  -2   1   11.57    0.76
  -5  -2   1   12.72    0.79
  -5  -2   1   13.32    0.83
  -5  -2   1   14.24    0.83
  -5  -2   1   13.37    0.86
  -5  -2   1   12.16    0.79
  -5  -2   1   12.97    0.79
   4   2  -1  103.16    4.24
   4   2  -1   97.54    4.20
   4   2  -1   97.50    4.16
   4   2  -1   98.15    4.20
   4   2  -1  102.82    4.24
   4   2  -1  102.67    4.28
   4   2  -1  102.55    4.26
   4   2  -1   99.75    4.21
   4   2  -1  102.05    4.12
   4   2  -1  101.84    4.20
  -4  -2   1   99.94    4.23
  -4  -2   1   96.47    4.11
  -4  -2   1  107.75    4.26
  -4  -2   1  102.64    4.21
  -4  -2   1  101.36    4.18
  -4  -2   1  103.33    4.18
  -4  -2   1   93.99    4.20
  -4  -2   1   98.62    4.23
  -4  -2   1  107.59    4.24
  -4  -2   1   96.16    4.19
  -4  -2   1  101.74    4.22
   3   2  -1    2.30    0.33
   3   2  -1    2.62    0.34
   3   2  -1    2.37    0.34
   3   2  -1    2.23    0.36
   3   2  -1    2.40    0.37
   3   2  -1    2.43    0.30
   3   2  -1    2.70    0.30
   3   2  -1    2.47    0.32
   3   2  -1    2.60    0.37
   3   2  -1    2.88    0.37
   3   2  -1    2.58    0.34
  -3  -2   1    2.21    0.33
  -3  -2   1    2.77    0.32
  -3  -2   1    2.37    0.34
  -3  -2   1    2.47    0.34
  -3  -2   1    2.29    0.32
  -3  -2   1    2.44    0.36
  -3  -2   1    2.87    0.40
  -3  -2   1    2.39    0.32
  -3  -2   1    2.52    0.34
  -3  -2   1    2.81    0.32
  -3  -2   1    2.60    0.31
  -3  -2   1    2.34    0.34
   2   2  -1   12.58    0.60
   2   2  -1   12.30    0.64
   2   2  -1   12.41    0.60
   2   2  -1   12.35    0.69
   2   2  -1   12.45    0.65
   2   2  -1   12.06    0.64
   2   2  -1   12.29    0.65
   2   2  -1   12.61    0.63
   2   2  -1   11.95    0.65
   2   2  -1   12.31    0.64
   2   2  -1   12.48    0.67
   2   2  -1   11.66    0.56
  -2  -2   1   12.70    0.61
  -2  -2   1   12.16    0.66
  -2  -2   1   11.41    0.63
  -2  -2   1   12.65    0.67
  -2  -2   1   12.21    0.64
  -2  -2   1   12.45    0.66
  -2  -2   1   11.97    0.62
  -2  -2   1   13.21    0.64
  -2  -2   1   12.56    0.58
  -2  -2   1   13.54    0.67
  -2  -2   1   12.73    0.60
  -2  -2   1   12.02    0.66
   1   2  -1   84.00    3.41
   1   2  -1   84.05    3.37
   1   2  -1   82.88    3.38
   1   2  -1   79.22    3.41
   1   2  -1   80.67    3.37
   1   2  -1   82.18    3.39
   1   2  -1   84.64    3.40
   1   2  -1   81.26    3.38
   1   2  -1   83.91    3.42
   1   2  -1   81.24    3.35
   1   2  -1   84.18    3.36
   1   2  -1   86.81    3.39
   1   2  -1   85.64    3.40
   1   2  -1   84.59    3.44
  -1  -2   1   87.55    3.43
  -1  -2   1   84.46    3.41
  -1  -2   1   79.43    3.35
  -1  -2   1   83.93    3.38
  -1  -2   1   85.06    3.48
  -1  -2   1   86.37    3.43
  -1  -2   1   85.99    3.40
   0   2  -1    9.61    0.48
   0   2  -1    9.59    0.46
   0   2  -1    8.91    0.43
   0   2  -1    9.49    0.47
   0   2  -1    9.16    0.45
   0   2  -1    9.57    0.48
   0   2  -1    9.00    0.46
   0   2  -1    9.84    0.46
   0   2  -1    9.52    0.44
   0   2  -1    8.93    0.47
   0   2  -1    9.87    0.50
   0   2  -1   10.02    0.51
   0  -2   1    9.91    0.47
   0  -2   1    9.26    0.44
   0  -2   1    9.02    0.45
   0  -2   1    9.41    0.45
   0  -2   1    9.15    0.47
   0  -2   1    9.25    0.48
   0  -2   1    9.57    0.47
   0  -2   1    9.54    0.51
   0  -2   1    9.16    0.48
  -1   2  -1    4.94    0.32
  -1   2  -1    4.35    0.27
  -1   2  -1    4.43    0.24
  -1   2  -1    4.71    0.24
  -1   2  -1    4.45    0.27
  -1   2  -1    4.29    0.30
  -1   2  -1    4.89    0.33
  -1   2  -1    4.74    0.31
  -1   2  -1    4.56    0.28
  -1   2  -1    4.64    0.29
  -1   2  -1    5.02    0.28
  -1   2  -1    4.83    0.28
  -1   2  -1    4.65    0.28
  -1   2  -1    4.85    0.30
  -1   2  -1    4.89    0.31
  -1   2  -1    4.15    0.28
  -1   2  -1    4.27    0.22
   1  -2   1    4.67    0.32
   1  -2   1    4.57    0.32
   1  -2   1    4.56    0.29
   1  -2   1    4.51    0.29
   1  -2   1    4.62    0.23
   1  -2   1    4.43    0.26
   1  -2   1    4.52    0.27
   1  -2   1    4.42    0.26
   1  -2   1    4.46    0.30
   1  -2   1    5.10    0.32
   1  -2   1    4.64    0.29
   1  -2   1    4.72    0.27
   1  -2   1    4.53    0.23
  -2   2  -1  124.67    4.66
  -2   2  -1  112.66    4.58
  -2   2  -1  110.01    4.59
  -2   2  -1  115.68    4.59
  -2   2  -1  113.44    4.62
  -2   2  -1  114.44    4.59
  -2   2  -1  110.91    4.60
  -2   2  -1  111.76    4.58
  -2   2  -1  115.27    4.59
  -2   2  -1  102.00    4.56
  -2   2  -1  113.58    4.61
  -2   2  -1  114.80    4.54
   2  -2   1  122.27    4.68
   2  -2   1  112.74    4.59
   2  -2   1  119.51    4.64
   2  -2   1  112.09    4.57
   2  -2   1  110.04    4.59
   2  -2   1  111.73    4.58
   2  -2   1  112.12    4.53
   2  -2   1  107.80    4.58
   2  -2   1  118.71    4.59
  -3   2  -1   77.51    3.24
  -3   2  -1   77.52    3.20
  -3   2  -1   76.98    3.25
  -3   2  -1   76.30    3.25
  -3   2  -1   79.65    3.20
  -3   2  -1   82.21    3.23
  -3   2  -1   77.21    3.21
  -3   2  -1   77.91    3.17
  -3   2  -1   79.59    3.24
  -3   2  -1   74.79    3.22
  -3   2  -1   78.24    3.23
   3  -2   1   79.32    3.21
   3  -2   1   79.68    3.23
   3  -2   1   77.99    3.22
   3  -2   1   77.93    3.20
   3  -2   1   76.06    3.21
   3  -2   1   76.58    3.15
   3  -2   1   76.54    3.21
   3  -2   1   77.35    3.24
   3  -2   1   78.15    3.19
   3  -2   1   79.51    3.23
   3  -2   1   78.84    3.25
   3  -2   1   76.90    3.23
   3  -2   1   74.27    3.23
  -4   2  -1   30.68    1.30
  -4   2  -1   29.52    1.40
  -4   2  -1   30.96    1.47
  -4   2  -1   30.20    1.41
  -4   2  -1   32.05    1.38
  -4   2  -1   28.92    1.42
  -4   2  -1   29.50    1.34
  -4   2  -1   29.94    1.31
  -4   2  -1   29.86    1.44
  -4   2  -1   31.58    1.42
  -4   2  -1   32.13    1.43
  -4   2  -1   31.31    1.45
   4  -2   1   30.10    1.40
   4  -2   1   29.32    1.35
   4  -2   1   28.87    1.41
   4  -2   1   30.72    1.43
   4  -2   1   30.98    1.42
   4  -2   1   32.23    1.44
   4  -2   1   29.62    1.41
   4  -2   1   29.68    1.46
   4  -2   1   30.74    1.32
   4  -2   1   32.57    1.40
  -5   2  -1   51.13    2.16
  -5   2  -1   46.39    2.14
  -5   2  -1   50.49    2.20
  -5   2  -1   47.66    2.04
  -5   2  -1   44.48    2.13
  -5   2  -1   49.47    2.22
  -5   2  -1   50.16    2.04
  -5   2  -1   46.55    2.04
  -5   2  -1   46.56    2.18
  -5   2  -1   49.13    2.16
  -5   2  -1   47.63    2.17
   5  -2   1   48.51    2.17
   5  -2   1   45.50    2.14
   5  -2   1   47.01    2.02
   5  -2   1   46.60    2.09
   5  -2   1   49.09    2.18
   5  -2   1   47.03    2.16
   5  -2   1   48.59    2.21
   5  -2   1   49.59    2.17
   5  -2   1   49.26    2.12
  -6   2  -1   41.73    1.84
  -6   2  -1   40.83    1.95
  -6   2  -1   44.14    1.98
  -6   2  -1   43.33    2.02
  -6   2  -1   41.53    1.82
  -6   2  -1   42.35    1.94
  -6   2  -1   42.98    1.98
  -6   2  -1   41.69    1.83
  -6   2  -1   42.64    1.98
  -6   2  -1   41.96    2.04
  -6   2  -1   38.69    1.98
   6  -2   1   39.85    1.89
   6  -2   1   40.81    1.95
   6  -2   1   43.57    2.00
   6  -2   1   43.32    1.93
   6  -2   1   39.64    1.96
   6  -2   1   43.12    2.04
   6  -2   1   41.85    1.79
   6  -2   1   42.38    1.99
   6  -2   1   44.29    1.99
  -7   2  -1    0.37    0.38
  -7   2  -1    0.71    0.31
  -7   2  -1    0.48    0.21
  -7   2  -1    0.13    0.29
  -7   2  -1   -0.09    0.30
  -7   2  -1    0.33    0.22
  -7   2  -1    0.74    0.23
  -7   2  -1    0.68    0.19
  -7   2  -1    0.65    0.29
  -7   2  -1    1.10    0.32
  -7   2  -1    0.45    0.23
   7  -2   1    0.70    0.33
   7  -2   1    0.17    0.31
   7  -2   1    0.46    0.37
   7  -2   1    0.31    0.31
   7  -2   1    0.66    0.33
   7  -2   1    0.55    0.24
   7  -2   1    0.30    0.24
   7  -2   1    0.89    0.18
  -8   2  -1   35.19    1.64
  -8   2  -1   37.65    1.95
  -8   2  -1   37.50    1.76
  -8   2  -1   38.82    1.75
  -8   2  -1   37.89    2.01
  -8   2  -1   39.72    1.85
  -8   2  -1   36.53    1.76
  -8   2  -1   40.78    2.16
   8  -2   1   37.65    1.94
   8  -2   1   34.16    2.40
   8  -2   1   40.45    1.87
   8  -2   1   38.49    1.95
   8  -2   1   34.51    1.86
   8  -2   1   34.46    1.97
   8  -2   1   38.28    2.02
  -9   2  -1   62.87    2.98
  -9   2  -1   60.72    2.78
  -9   2  -1   59.39    2.73
  -9   2  -1   61.39    2.92
  -9   2  -1   58.20    2.70
  -9   2  -1   61.03    3.00
   9  -2   1   60.87    2.93
   9  -2   1   61.76    2.93
   9  -2   1   62.80    2.85
   9  -2   1   60.76    2.93
 -10   2  -1   25.46    1.63
 -10   2  -1   25.17    1.60
 -10   2  -1   25.10    1.65
 -10   2  -1   24.69    1.59
 -10   2  -1   25.46    1.37
 -10   2  -1   25.55    1.42
 -10   2  -1   25.06    1.37
  10  -2   1   25.91    1.68
  10  -2   1   26.74    1.49
  10  -2   1   25.96    1.61
  10  -2   1   24.80    1.60
  10  -2   1   24.98    1.46
  10  -2   1   26.82    1.63
 -11   2  -1    1.56    0.53
 -11   2  -1    0.89    0.61
 -11   2  -1    1.88    0.64
 -11   2  -1    1.22    0.55
 -11   2  -1    1.18    0.42
 -11   2  -1    1.40    0.47
 -11   2  -1    1.16    0.41
  11  -2   1    2.24    0.69
  11  -2   1    1.12    0.59
  11  -2   1    2.34    0.58
  11  -2   1    1.42    0.58
  11  -2   1    0.95    0.40
  11  -2   1    0.56    0.41
 -12   2  -1   10.11    1.80
 -12   2  -1   10.46    1.17
 -12   2  -1    7.77    0.83
 -12   2  -1    7.03    0.80
 -12   2  -1    7.92    0.83
 -12   2  -1   10.12    1.64
 -12   2  -1    8.10    1.05
  12  -2   1   10.75    1.56
  12  -2   1    9.23    1.18
  12  -2   1    9.73    1.05
  12  -2   1    7.87    1.00
  12  -2   1   10.91    1.17
  12  -2   1    9.04    0.91
 -13   2  -1   25.13    1.46
 -13   2  -1   22.57    1.39
 -13   2  -1   20.41    1.63
 -13   2  -1   23.61    1.87
 -13   2  -1   20.76    1.65
  13  -2   1   24.58    1.67
  13  -2   1   23.96    1.73
  13  -2   1   23.87    1.75
  13  -2   1   21.58    1.57
 -14   2  -1    0.33    0.44
 -14   2  -1   -0.74    0.49
 -14   2  -1    0.37    0.58
  14  -2   1    0.88    0.52
  14  -2   1    0.76    0.56
  14  -2   1    1.03    0.64
  14  -2   1   -0.28    0.76
  14  -2   1    0.30    0.83
  14  -2   1    1.48    0.59
 -15   2  -1    3.14    0.95
 -15   2  -1    3.66    0.70
 -15   2  -1    2.93    0.85
 -15   2  -1    3.40    0.70
  15  -2   1    2.30    0.66
  15  -2   1    3.77    0.97
  15  -2   1    1.25    1.04
  15  -2   1    2.91    0.79
  15  -2   1    2.11    0.92
  15  -2   1    4.01    1.02
  14   1  -1    0.35    0.56
  14   1  -1    0.88    0.81
  14   1  -1    2.13    0.77
  14   1  -1    0.17    0.54
  14   1  -1    0.50    0.68
 -14  -1   1    0.23    0.68
 -14  -1   1    1.08    0.58
 -14  -1   1    0.65    0.53
  13   1  -1   -0.52    0.67
  13   1  -1    1.89    0.75
  13   1  -1   -0.49    0.52
  13   1  -1    0.09    0.60
  13   1  -1   -0.55    0.51
  13   1  -1   -0.18    0.69
 -13  -1   1    0.99    0.59
 -13  -1   1    0.00    0.61
 -13  -1   1   -0.39    0.50
 -13  -1   1   -0.27    0.47
  12   1  -1   10.44    1.07
  12   1  -1    8.93    0.93
  12   1  -1    8.94    1.30
  12   1  -1    8.16    1.17
 -12  -1   1    8.89    1.02
 -12  -1   1    8.44    1.02
 -12  -1   1    8.62    1.20
 -12  -1   1    8.91    1.46
 -12  -1   1   10.18    0.99
  11   1  -1    1.56    0.66
  11   1  -1    1.87    1.06
  11   1  -1    1.92    0.59
  11   1  -1    1.04    0.91
 -11  -1   1    1.39    0.60
 -11  -1   1    1.56    0.50
 -11  -1   1    1.85    0.60
 -11  -1   1    0.86    0.49
 -11  -1   1    1.39    0.47
  10   1  -1    0.75    0.51
  10   1  -1    0.44    0.47
  10   1  -1    0.77    0.57
  10   1  -1    0.65    0.55
 -10  -1   1    0.81    0.42
 -10  -1   1    0.54    0.48
 -10  -1   1   -0.02    0.28
 -10  -1   1    0.98    0.45
 -10  -1   1    0.69    0.38
 -10  -1   1    0.47    0.41
 -10  -1   1    0.58    0.47
   9   1  -1    8.22    0.91
   9   1  -1    7.73    0.92
   9   1  -1    7.15    0.79
   9   1  -1    8.60    0.92
   9   1  -1    8.64    1.08
  -9  -1   1    7.16    0.85
  -9  -1   1    6.20    0.75
  -9  -1   1    6.63    0.59
  -9  -1   1    7.70    0.80
  -9  -1   1    7.27    0.84
  -9  -1   1    6.67    0.73
  -9  -1   1    7.14    0.85
   8   1  -1   15.13    1.12
   8   1  -1   17.47    1.26
   8   1  -1   15.64    1.10
   8   1  -1   16.60    1.19
   8   1  -1   16.99    1.21
   8   1  -1   17.45    1.16
  -8  -1   1   19.03    1.56
  -8  -1   1   16.98    0.91
  -8  -1   1   19.33    1.22
  -8  -1   1   18.24    1.22
  -8  -1   1   17.95    1.14
  -8  -1   1   16.00    0.91
  -8  -1   1   16.76    1.05
  -8  -1   1   17.95    1.17
   7   1  -1   47.62    2.27
   7   1  -1   45.05    2.29
   7   1  -1   45.35    2.30
   7   1  -1   43.39    2.20
   7   1  -1   43.21    2.17
   7   1  -1   45.37    2.23
  -7  -1   1   49.18    2.32
  -7  -1   1   52.74    2.72
  -7  -1   1   43.65    2.24
  -7  -1   1   46.91    2.19
  -7  -1   1   43.67    2.02
  -7  -1   1   45.53    2.01
  -7  -1   1   49.37    2.23
  -7  -1   1   47.81    2.14
   6   1  -1    0.42    0.32
   6   1  -1   -0.05    0.19
   6   1  -1    0.18    0.19
   6   1  -1    0.06    0.19
   6   1  -1    0.52    0.30
   6   1  -1    0.34    0.28
   6   1  -1   -0.01    0.28
   6   1  -1    0.01    0.23
   6   1  -1    0.14    0.25
  -6  -1   1    1.04    0.31
  -6  -1   1   -0.28    0.22
  -6  -1   1    0.43    0.17
  -6  -1   1    0.13    0.24
  -6  -1   1    0.09    0.21
  -6  -1   1    0.53    0.20
  -6  -1   1   -0.23    0.27
  -6  -1   1    0.08    0.27
  -6  -1   1    0.13    0.31
  -6  -1   1    0.03    0.21
   5   1  -1   90.73    3.90
   5   1  -1   88.19    3.88
   5   1  -1   96.56    3.97
   5   1  -1   94.26    3.97
   5   1  -1   94.86    3.92
   5   1  -1   87.19    3.86
   5   1  -1   88.72    3.86
   5   1  -1   86.07    3.86
   5   1  -1   92.10    3.91
   5   1  -1   94.65    3.93
  -5  -1   1   87.80    3.95
  -5  -1   1   83.83    4.15
  -5  -1   1   94.48    3.92
  -5  -1   1   98.96    3.91
  -5  -1   1  100.66    3.97
  -5  -1   1   93.38    3.76
  -5  -1   1   87.01    3.77
  -5  -1   1   88.45    3.89
  -5  -1   1   96.25    3.89
  -5  -1   1   94.97    3.85
   4   1  -1   18.47    0.97
   4   1  -1   18.04    0.96
   4   1  -1   17.94    0.99
   4   1  -1   16.40    0.91
   4   1  -1   17.58    0.92
   4   1  -1   16.73    0.90
   4   1  -1   18.20    0.92
   4   1  -1   17.64    0.99
   4   1  -1   17.85    0.94
   4   1  -1   20.61    1.03
  -4  -1   1   20.15    1.02
  -4  -1   1   18.94    0.95
  -4  -1   1   17.58    0.95
  -4  -1   1   17.65    0.93
  -4  -1   1   16.95    0.94
  -4  -1   1   18.61    0.91
  -4  -1   1   16.43    0.96
  -4  -1   1   17.64    0.97
  -4  -1   1   17.85    0.94
  -4  -1   1   17.20    0.94
  -4  -1   1   18.37    0.83
  -4  -1   1   18.27    0.94
   3   1  -1  117.72    4.98
   3   1  -1  121.49    4.99
   3   1  -1  124.52    5.03
   3   1  -1  124.52    4.99
   3   1  -1  121.01    4.98
   3   1  -1  123.95    4.98
   3   1  -1  120.93    4.97
   3   1  -1  124.41    5.01
   3   1  -1  118.71    4.97
   3   1  -1  121.16    4.90
   3   1  -1  120.69    4.96
  -3  -1   1  117.23    4.98
  -3  -1   1  119.80    4.90
  -3  -1   1  122.53    4.99
  -3  -1   1  120.34    4.99
  -3  -1   1  120.09    5.01
  -3  -1   1  123.66    4.99
  -3  -1   1  122.77    4.98
  -3  -1   1  124.53    4.98
  -3  -1   1  129.80    5.02
  -3  -1   1  122.68    4.95
  -3  -1   1  117.29    4.97
  -3  -1   1  129.49    4.98
   2   1  -1  191.40    7.46
   2   1  -1  185.27    7.46
   2   1  -1  185.01    7.47
   2   1  -1  181.49    7.51
   2   1  -1  183.12    7.40
   2   1  -1  184.69    7.47
   2   1  -1  185.29    7.47
   2   1  -1  190.91    7.52
   2   1  -1  195.01    7.52
   2   1  -1  191.16    7.45
  -2  -1   1  182.39    7.46
  -2  -1   1  187.65    7.41
  -2  -1   1  188.87    7.45
  -2  -1   1  176.62    7.47
  -2  -1   1  184.23    7.45
  -2  -1   1  179.77    7.46
  -2  -1   1  195.77    7.46
   1   1  -1    8.38    0.43
   1   1  -1    8.56    0.41
   1   1  -1    9.05    0.42
   1   1  -1    9.28    0.39
   1   1  -1    8.62    0.44
   1   1  -1    8.11    0.41
   1   1  -1    7.89    0.45
   1   1  -1    8.88    0.38
   1   1  -1    8.23    0.38
   1   1  -1    7.95    0.43
   1   1  -1    8.30    0.42
   1   1  -1    8.42    0.44
   1   1  -1    8.06    0.41
   1   1  -1    8.75    0.42
   1   1  -1    8.43    0.44
   1   1  -1    8.36    0.42
   1   1  -1    8.98    0.41
  -1  -1   1    8.95    0.45
  -1  -1   1    8.65    0.44
  -1  -1   1    8.77    0.45
  -1  -1   1    9.05    0.39
  -1  -1   1    8.41    0.42
  -1  -1   1    8.42    0.42
  -1  -1   1    8.64    0.38
  -1  -1   1    9.29    0.44
  -1  -1   1    8.33    0.41
  -1  -1   1    8.39    0.40
  -1  -1   1    9.10    0.42
  -1  -1   1    8.41    0.40
   0   1  -1    0.02    0.06
   0   1  -1    0.00    0.07
   0   1  -1    0.06    0.07
   0   1  -1    0.06    0.05
   0   1  -1    0.05    0.05
   0   1  -1    0.06    0.05
   0   1  -1    0.04    0.05
   0   1  -1    0.12    0.07
   0   1  -1    0.02    0.06
   0   1  -1    0.09    0.07
   0   1  -1    0.07    0.07
   0  -1   1    0.05    0.06
   0  -1   1    0.09    0.07
   0  -1   1    0.09    0.07
   0  -1   1    0.03    0.07
   0  -1   1   -0.04    0.06
   0  -1   1    0.05    0.07
   0  -1   1    0.01    0.06
   0  -1   1    0.00    0.05
   0  -1   1    0.06    0.06
   0  -1   1    0.10    0.06
   0  -1   1    0.01    0.06
  -1   1  -1   11.28    0.52
  -1   1  -1   11.37    0.50
  -1   1  -1   11.54    0.52
  -1   1  -1   11.45    0.50
  -1   1  -1   11.01    0.52
  -1   1  -1   11.62    0.51
  -1   1  -1   11.77    0.52
  -1   1  -1   11.98    0.52
  -1   1  -1   10.94    0.52
  -1   1  -1   11.05    0.51
  -1   1  -1   11.74    0.52
   1  -1   1   12.17    0.53
   1  -1   1   11.31    0.51
   1  -1   1   11.78    0.52
   1  -1   1   10.78    0.49
   1  -1   1   11.18    0.51
   1  -1   1   11.70    0.53
   1  -1   1   11.11    0.51
   1  -1   1   11.61    0.52
   1  -1   1   11.14    0.50
   1  -1   1   11.73    0.52
   1  -1   1   11.74    0.51
  -2   1  -1   13.59    0.64
  -2   1  -1   13.74    0.67
  -2   1  -1   13.18    0.62
  -2   1  -1   14.03    0.66
  -2   1  -1   13.22    0.68
  -2   1  -1   13.70    0.63
  -2   1  -1   13.28    0.68
  -2   1  -1   13.66    0.66
  -2   1  -1   13.12    0.60
  -2   1  -1   13.39    0.60
  -2   1  -1   13.08    0.66
  -2   1  -1   13.55    0.66
   2  -1   1   13.43    0.65
   2  -1   1   13.60    0.65
   2  -1   1   13.54    0.67
   2  -1   1   13.27    0.66
   2  -1   1   12.95    0.62
   2  -1   1   13.06    0.67
   2  -1   1   13.06    0.61
   2  -1   1   13.77    0.63
   2  -1   1   13.61    0.68
   2  -1   1   13.87    0.65
  -3   1  -1   10.63    0.59
  -3   1  -1   10.24    0.58
  -3   1  -1   10.05    0.61
  -3   1  -1   10.23    0.63
  -3   1  -1   11.39    0.53
  -3   1  -1   11.31    0.78
  -3   1  -1   11.46    0.53
  -3   1  -1    9.41    0.49
  -3   1  -1   10.86    0.56
  -3   1  -1   10.76    0.62
  -3   1  -1   10.14    0.60
  -3   1  -1   10.49    0.57
   3  -1   1   10.02    0.49
   3  -1   1   10.33    0.58
   3  -1   1   10.05    0.61
   3  -1   1   10.40    0.55
   3  -1   1    9.75    0.59
   3  -1   1   10.21    0.59
   3  -1   1   10.07    0.58
   3  -1   1   10.26    0.52
   3  -1   1   10.62    0.63
   3  -1   1    9.74    0.56
  -4   1  -1   24.75    1.18
  -4   1  -1   24.61    1.23
  -4   1  -1   24.65    1.24
  -4   1  -1   26.70    1.24
  -4   1  -1   28.30    1.18
  -4   1  -1   26.51    1.21
  -4   1  -1   26.57    1.24
  -4   1  -1   27.59    1.30
  -4   1  -1   25.20    1.20
  -4   1  -1   23.15    1.10
  -4   1  -1   26.63    1.17
  -4   1  -1   25.51    1.14
  -4   1  -1   24.32    1.26
  -4   1  -1   26.37    1.26
   4  -1   1   25.35    1.25
   4  -1   1   27.88    1.25
   4  -1   1   25.96    1.29
   4  -1   1   25.27    1.20
   4  -1   1   26.47    1.26
   4  -1   1   25.54    1.11
   4  -1   1   25.88    1.25
   4  -1   1   26.19    1.14
   4  -1   1   25.56    1.22
   4  -1   1   24.71    1.22
  -5   1  -1   51.42    2.24
  -5   1  -1   51.02    2.15
  -5   1  -1   50.17    2.32
  -5   1  -1   50.99    2.29
  -5   1  -1   53.97    2.23
  -5   1  -1   52.98    2.28
  -5   1  -1   52.91    2.33
  -5   1  -1   51.97    2.35
  -5   1  -1   51.91    2.29
  -5   1  -1   50.96    2.20
  -5   1  -1   49.02    2.22
  -5   1  -1   49.69    2.30
  -5   1  -1   51.57    2.29
   5  -1   1   52.85    2.16
   5  -1   1   52.11    2.33
   5  -1   1   51.76    2.31
   5  -1   1   49.64    2.28
   5  -1   1   50.81    2.30
   5  -1   1   50.16    2.25
   5  -1   1   52.56    2.31
   5  -1   1   49.99    2.19
   5  -1   1   52.33    2.35
   5  -1   1   52.62    2.14
   5  -1   1   49.86    2.26
  -6   1  -1    1.32    0.39
  -6   1  -1    2.03    0.41
  -6   1  -1    1.05    0.28
  -6   1  -1    1.38    0.31
  -6   1  -1    1.48    0.39
  -6   1  -1    1.63    0.36
  -6   1  -1    1.28    0.31
  -6   1  -1    1.76    0.38
  -6   1  -1    1.44    0.29
  -6   1  -1    1.30    0.32
  -6   1  -1    1.52    0.28
  -6   1  -1    1.61    0.23
   6  -1   1    1.19    0.25
   6  -1   1    1.65    0.43
   6  -1   1    1.17    0.35
   6  -1   1    1.27    0.28
   6  -1   1    1.13    0.33
   6  -1   1    1.50    0.32
   6  -1   1    1.25    0.34
   6  -1   1    1.57    0.24
   6  -1   1    1.46    0.26
   6  -1   1    1.28    0.36
   6  -1   1    1.18    0.39
  -7   1  -1    0.65    0.30
  -7   1  -1    0.60    0.21
  -7   1  -1    0.83    0.27
  -7   1  -1    0.56    0.25
  -7   1  -1    0.71    0.42
  -7   1  -1    0.77    0.27
  -7   1  -1    0.48    0.30
  -7   1  -1    0.52    0.37
   7  -1   1    0.82    0.36
   7  -1   1    0.97    0.26
   7  -1   1    0.74    0.35
   7  -1   1    0.95    0.41
   7  -1   1    0.46    0.34
   7  -1   1    0.87    0.35
   7  -1   1    0.39    0.37
  -8   1  -1    0.42    0.23
  -8   1  -1    0.53    0.40
  -8   1  -1    0.22    0.26
  -8   1  -1    0.13    0.37
  -8   1  -1    0.55    0.38
  -8   1  -1    0.26    0.26
  -8   1  -1    0.07    0.24
   8  -1   1   -0.01    0.39
   8  -1   1   -0.13    0.32
   8  -1   1    0.21    0.36
   8  -1   1    0.05    0.21
   8  -1   1    0.00    0.34
   8  -1   1   -0.15    0.36
  -9   1  -1    5.13    0.73
  -9   1  -1    4.73    0.59
  -9   1  -1    6.73    0.87
  -9   1  -1    6.00    0.67
  -9   1  -1    4.98    0.58
  -9   1  -1    6.97    0.90
   9  -1   1    5.03    0.78
   9  -1   1    5.22    0.86
   9  -1   1    5.98    0.70
   9  -1   1    5.87    0.81
   9  -1   1    5.42    0.83
 -10   1  -1   38.54    2.14
 -10   1  -1   39.94    2.22
 -10   1  -1   39.96    2.00
 -10   1  -1   40.76    2.25
 -10   1  -1   39.18    2.20
 -10   1  -1   40.85    1.98
 -10   1  -1   40.29    1.97
  10  -1   1   40.71    2.20
  10  -1   1   41.28    2.21
  10  -1   1   39.51    2.04
  10  -1   1   39.94    2.26
  10  -1   1   40.50    2.21
 -11   1  -1    5.90    0.86
 -11   1  -1    4.95    0.70
 -11   1  -1    6.20    0.88
 -11   1  -1    6.33    1.01
 -11   1  -1    4.26    0.67
 -11   1  -1    5.78    0.96
 -11   1  -1    5.17    0.62
  11  -1   1    4.04    0.78
  11  -1   1    5.07    0.94
  11  -1   1    5.78    0.95
  11  -1   1    5.10    0.86
  11  -1   1    6.39    0.82
 -12   1  -1    2.51    0.75
 -12   1  -1    0.52    0.54
 -12   1  -1    1.28    0.66
 -12   1  -1    1.75    0.46
 -12   1  -1    1.21    0.47
  12  -1   1    1.19    0.53
  12  -1   1    1.48    1.27
  12  -1   1    1.01    0.59
  12  -1   1    1.04    0.50
  12  -1   1    0.81    0.49
  12  -1   1    0.87    0.56
 -13   1  -1    0.09    0.54
 -13   1  -1   -0.04    0.57
 -13   1  -1    1.44    0.55
 -13   1  -1    1.07    0.49
  13  -1   1    0.24    0.58
  13  -1   1    0.14    0.73
  13  -1   1    0.78    0.79
  13  -1   1    1.00    0.61
  13  -1   1    0.14    0.46
  13  -1   1   -0.17    0.70
 -14   1  -1   18.06    1.37
 -14   1  -1   19.86    1.41
 -14   1  -1   17.67    1.54
 -14   1  -1   18.85    1.46
  14  -1   1   22.43    1.83
  14  -1   1   18.67    1.42
  14  -1   1   18.95    1.52
  14  -1   1   19.20    1.56
  14  -1   1   19.79    1.72
  14  -1   1   18.26    1.60
  14   0  -1   23.05    1.80
  14   0  -1   21.58    1.71
  14   0  -1   24.70    1.81
  14   0  -1   22.47    1.69
  14   0  -1   22.71    1.53
  14   0  -1   20.80    1.78
 -14   0   1   21.57    1.52
 -14   0   1   20.63    1.72
 -14   0   1   22.62    1.54
  13   0  -1    5.26    1.07
  13   0  -1    5.51    0.88
  13   0  -1    5.13    0.94
  13   0  -1    5.24    0.96
  13   0  -1    6.05    1.03
 -13   0   1    4.61    0.89
 -13   0   1    5.59    0.94
 -13   0   1    5.85    0.83
 -13   0   1    5.93    0.93
 -13   0   1    4.86    0.94
  12   0  -1    0.83    0.68
  12   0  -1    0.80    0.59
  12   0  -1    0.34    0.88
  12   0  -1    0.13    0.38
  12   0  -1    1.33    0.59
 -12   0   1    1.78    0.61
 -12   0   1    1.11    0.50
 -12   0   1    0.11    0.42
 -12   0   1    0.66    0.45
  11   0  -1   27.30    1.56
  11   0  -1   27.16    1.70
  11   0  -1   27.74    1.89
  11   0  -1   26.84    1.79
  11   0  -1   27.01    1.78
  11   0  -1   28.36    1.73
 -11   0   1   25.02    1.82
 -11   0   1   26.23    1.58
 -11   0   1   29.51    1.60
 -11   0   1   26.53    1.78
 -11   0   1   26.55    1.72
  10   0  -1    8.98    0.93
  10   0  -1    8.99    0.96
  10   0  -1    9.18    1.14
  10   0  -1    9.63    0.81
  10   0  -1    8.55    0.93
 -10   0   1    7.93    0.81
 -10   0   1    8.96    0.80
 -10   0   1    7.43    1.01
 -10   0   1    7.91    0.94
 -10   0   1    7.67    0.96
 -10   0   1    8.09    0.91
 -10   0   1    7.71    0.69
   9   0  -1    3.28    0.64
   9   0  -1    3.27    0.70
   9   0  -1    3.52    0.59
   9   0  -1    3.76    0.71
   9   0  -1    3.58    0.63
  -9   0   1    2.84    0.59
  -9   0   1    2.62    0.37
  -9   0   1    3.43    0.56
  -9   0   1    4.05    0.55
  -9   0   1    4.17    0.66
  -9   0   1    3.37    0.45
  -9   0   1    2.75    0.61
  -9   0   1    4.14    0.71
   8   0  -1    8.18    0.75
   8   0  -1    7.75    0.80
   8   0  -1    8.49    0.95
   8   0  -1    8.86    0.85
   8   0  -1    7.51    0.77
   8   0  -1    7.65    0.85
  -8   0   1    8.05    0.57
  -8   0   1    8.73    0.66
  -8   0   1    8.53    0.79
  -8   0   1    9.31    0.87
  -8   0   1    7.84    0.68
  -8   0   1    9.47    1.00
  -8   0   1    7.67    0.69
  -8   0   1    9.70    0.89
   7   0  -1   64.23    2.94
   7   0  -1   64.07    3.03
   7   0  -1   67.25    3.00
   7   0  -1   68.52    2.97
   7   0  -1   58.84    2.84
   7   0  -1   60.33    2.94
   7   0  -1   65.55    3.02
   7   0  -1   59.52    2.85
  -7   0   1   70.00    2.98
  -7   0   1   69.49    2.90
  -7   0   1   66.39    2.97
  -7   0   1   67.11    3.02
  -7   0   1   67.91    2.85
  -7   0   1   68.83    3.02
  -7   0   1   60.39    2.76
  -7   0   1   66.62    2.82
   6   0  -1   15.89    0.89
   6   0  -1   16.60    0.97
   6   0  -1   15.72    0.97
   6   0  -1   17.97    1.04
   6   0  -1   15.71    0.98
   6   0  -1   14.39    0.86
   6   0  -1   15.23    0.92
   6   0  -1   17.54    0.98
   6   0  -1   15.03    0.86
   6   0  -1   15.11    0.89
  -6   0   1   16.47    1.00
  -6   0   1   17.74    0.97
  -6   0   1   15.37    0.94
  -6   0   1   13.67    1.09
  -6   0   1   17.08    1.01
  -6   0   1   15.89    0.89
  -6   0   1   14.26    0.91
  -6   0   1   16.01    0.84
  -6   0   1   14.34    0.92
  -6   0   1   14.72    0.91
  -6   0   1   14.73    0.78
  -6   0   1   16.61    0.87
   5   0  -1    2.24    0.37
   5   0  -1    1.94    0.31
   5   0  -1    2.61    0.41
   5   0  -1    1.92    0.31
   5   0  -1    2.57    0.41
   5   0  -1    2.07    0.37
   5   0  -1    2.51    0.34
   5   0  -1    2.35    0.44
   5   0  -1    2.27    0.28
   5   0  -1    2.08    0.37
   5   0  -1    2.31    0.34
  -5   0   1    2.16    0.31
  -5   0   1    2.77    0.32
  -5   0   1    2.16    0.45
  -5   0   1    1.98    0.37
  -5   0   1    2.06    0.27
  -5   0   1    2.26    0.33
  -5   0   1    2.38    0.36
  -5   0   1    2.54    0.39
  -5   0   1    2.51    0.38
  -5   0   1    1.94    0.40
  -5   0   1    2.46    0.41
  -5   0   1    2.02    0.34
   4   0  -1  193.66    7.98
   4   0  -1  195.19    8.03
   4   0  -1  193.89    7.96
   4   0  -1  198.55    8.05
   4   0  -1  206.58    8.06
   4   0  -1  195.18    7.99
   4   0  -1  199.96    8.01
   4   0  -1  202.37    8.03
   4   0  -1  202.06    8.00
   4   0  -1  190.99    7.93
  -4   0   1  197.03    8.04
  -4   0   1  185.84    8.01
  -4   0   1  195.83    8.03
  -4   0   1  192.99    8.00
  -4   0   1  195.27    7.94
  -4   0   1  199.44    7.95
  -4   0   1  205.99    8.01
  -4   0   1  197.07    7.99
  -4   0   1  194.11    8.01
  -4   0   1  193.31    7.90
  -4   0   1  203.79    7.98
  -4   0   1  213.13    8.04
   3   0  -1   52.23    2.23
   3   0  -1   54.26    2.26
   3   0  -1   51.17    2.21
   3   0  -1   53.09    2.25
   3   0  -1   53.79    2.29
   3   0  -1   54.50    2.28
   3   0  -1   51.87    2.28
   3   0  -1   53.38    2.27
  -3   0   1   53.36    2.29
  -3   0   1   55.01    2.22
  -3   0   1   50.81    2.18
  -3   0   1   56.18    2.27
  -3   0   1   55.25    2.25
  -3   0   1   53.14    2.26
  -3   0   1   53.11    2.27
  -3   0   1   51.52    2.27
  -3   0   1   53.80    2.26
  -3   0   1   53.83    2.22
  -3   0   1   52.71    2.29
  -3   0   1   56.39    2.28
   2   0  -1   32.14    1.43
   2   0  -1   33.83    1.46
   2   0  -1   34.35    1.49
   2   0  -1   35.52    1.45
   2   0  -1   34.87    1.50
   2   0  -1   35.06    1.48
   2   0  -1   34.61    1.48
   2   0  -1   34.77    1.46
   2   0  -1   35.18    1.47
   2   0  -1   34.65    1.50
  -2   0   1   35.32    1.44
  -2   0   1   34.31    1.48
  -2   0   1   34.23    1.49
  -2   0   1   33.70    1.47
  -2   0   1   33.63    1.46
  -2   0   1   35.12    1.49
  -2   0   1   35.13    1.45
  -2   0   1   34.54    1.46
  -2   0   1   36.20    1.48
  -2   0   1   36.90    1.51
  -2   0   1   33.81    1.49
   1   0  -1   13.59    0.59
   1   0  -1   13.27    0.59
   1   0  -1   12.42    0.56
   1   0  -1   13.34    0.58
   1   0  -1   13.69    0.60
   1   0  -1   13.25    0.58
   1   0  -1   13.09    0.59
   1   0  -1   13.03    0.58
   1   0  -1   13.90    0.59
   1   0  -1   13.89    0.59
   1   0  -1   12.80    0.59
  -1   0   1   12.82    0.59
  -1   0   1   13.17    0.59
  -1   0   1   13.41    0.59
  -1   0   1   12.81    0.59
  -1   0   1   13.84    0.58
  -1   0   1   13.93    0.59
  -1   0   1   13.18    0.57
  -1   0   1   12.35    0.56
  -1   0   1   13.30    0.58
  -1   0   1   13.46    0.58
   0   0  -1    5.99    0.28
   0   0  -1    5.92    0.26
   0   0  -1    6.09    0.28
   0   0  -1    6.06    0.29
   0   0  -1    6.44    0.28
   0   0  -1    5.73    0.26
   0   0  -1    5.83    0.29
   0   0  -1    6.58    0.29
   0   0  -1    6.20    0.29
   0   0   1    5.78    0.28
   0   0   1    6.02    0.28
   0   0   1    6.08    0.28
   0   0   1    6.06    0.28
   0   0   1    6.58    0.29
  -1   0  -1   61.63    2.52
  -1   0  -1   61.96    2.55
  -1   0  -1   64.00    2.54
  -1   0  -1   62.88    2.54
  -1   0  -1   63.73    2.53
  -1   0  -1   62.38    2.53
  -1   0  -1   60.75    2.50
  -1   0  -1   63.70    2.54
  -1   0  -1   61.58    2.50
  -1   0  -1   63.13    2.55
  -1   0  -1   62.87    2.55
   1   0   1   56.89    2.50
   1   0   1   62.70    2.55
   1   0   1   63.71    2.55
   1   0   1   61.05    2.51
   1   0   1   63.90    2.53
   1   0   1   64.85    2.54
   1   0   1   63.43    2.53
   1   0   1   63.71    2.54
   1   0   1   62.39    2.50
   1   0   1   63.74    2.52
   1   0   1   61.49    2.54
   1   0   1   62.99    2.55
   1   0   1   63.52    2.54
  -2   0  -1   63.93    2.52
  -2   0  -1   60.15    2.50
  -2   0  -1   60.51    2.48
  -2   0  -1   62.08    2.51
  -2   0  -1   61.83    2.53
  -2   0  -1   59.99    2.55
  -2   0  -1   60.91    2.48
  -2   0  -1   61.03    2.52
  -2   0  -1   61.24    2.51
  -2   0  -1   60.21    2.54
  -2   0  -1   61.91    2.54
  -2   0  -1   61.08    2.53
  -2   0  -1   62.76    2.48
   2   0   1   62.83    2.54
   2   0   1   59.81    2.54
   2   0   1   61.07    2.55
   2   0   1   62.04    2.48
   2   0   1   63.02    2.52
   2   0   1   58.07    2.46
   2   0   1   62.78    2.52
   2   0   1   59.61    2.52
   2   0   1   60.04    2.48
   2   0   1   59.95    2.53
   2   0   1   61.02    2.51
   2   0   1   61.41    2.52
   2   0   1   56.75    2.47
  -3   0  -1   39.56    1.67
  -3   0  -1   39.12    1.74
  -3   0  -1   39.84    1.70
  -3   0  -1   39.75    1.73
  -3   0  -1   37.97    1.64
  -3   0  -1   40.76    1.72
  -3   0  -1   38.35    1.68
  -3   0  -1   38.04    1.68
  -3   0  -1   38.62    1.72
  -3   0  -1   38.08    1.75
  -3   0  -1   40.66    1.83
  -3   0  -1   40.85    1.72
  -3   0  -1   39.47    1.74
   3   0   1   39.81    1.71
   3   0   1   39.07    1.74
   3   0   1   38.24    1.63
   3   0   1   39.60    1.64
   3   0   1   41.04    1.75
   3   0   1   40.05    1.73
   3   0   1   37.45    1.73
   3   0   1   39.62    1.71
   3   0   1   40.67    1.77
  -4   0  -1    6.20    0.49
  -4   0  -1    5.90    0.45
  -4   0  -1    5.82    0.50
  -4   0  -1    6.50    0.53
  -4   0  -1    5.95    0.56
  -4   0  -1    5.61    0.46
  -4   0  -1    5.77    0.47
  -4   0  -1    5.57    0.46
  -4   0  -1    5.32    0.43
  -4   0  -1    6.21    0.49
  -4   0  -1    6.84    0.49
   4   0   1    5.33    0.33
   4   0   1    5.98    0.46
   4   0   1    6.26    0.52
   4   0   1    5.52    0.53
   4   0   1    5.61    0.41
   4   0   1    6.28    0.52
   4   0   1    5.74    0.52
   4   0   1    5.47    0.36
   4   0   1    5.31    0.48
   4   0   1    5.76    0.44
   4   0   1    6.51    0.57
  -5   0  -1   37.45    1.76
  -5   0  -1   36.63    1.74
  -5   0  -1   35.65    1.65
  -5   0  -1   35.47    1.72
  -5   0  -1   36.08    1.76
  -5   0  -1   36.38    1.66
  -5   0  -1   38.81    1.69
  -5   0  -1   38.12    1.65
  -5   0  -1   36.77    1.78
  -5   0  -1   37.73    1.73
  -5   0  -1   36.97    1.75
  -5   0  -1   37.71    1.73
   5   0   1   36.70    1.70
   5   0   1   38.26    1.81
   5   0   1   34.64    1.54
   5   0   1   38.91    1.77
   5   0   1   35.94    1.74
   5   0   1   37.78    1.77
   5   0   1   35.92    1.64
   5   0   1   35.00    1.69
   5   0   1   36.75    1.72
   5   0   1   39.30    1.77
   5   0   1   36.11    1.56
  -6   0  -1    0.54    0.29
  -6   0  -1    0.59    0.25
  -6   0  -1    0.55    0.26
  -6   0  -1    0.99    0.33
  -6   0  -1    0.68    0.27
  -6   0  -1    0.89    0.24
  -6   0  -1    0.47    0.31
  -6   0  -1    0.60    0.26
  -6   0  -1    0.56    0.35
  -6   0  -1    0.83    0.28
  -6   0  -1    1.03    0.24
   6   0   1    0.59    0.22
   6   0   1    0.72    0.30
   6   0   1    0.54    0.33
   6   0   1    0.80    0.25
   6   0   1    0.67    0.23
   6   0   1    0.69    0.31
   6   0   1    0.45    0.30
   6   0   1    1.04    0.35
   6   0   1    0.50    0.28
  -7   0  -1    2.33    0.34
  -7   0  -1    1.97    0.48
  -7   0  -1    1.97    0.51
  -7   0  -1    1.91    0.35
  -7   0  -1    2.24    0.40
  -7   0  -1    2.03    0.45
  -7   0  -1    2.71    0.49
   7   0   1    2.93    0.54
   7   0   1    2.21    0.55
   7   0   1    1.94    0.50
   7   0   1    2.10    0.45
   7   0   1    1.98    0.41
   7   0   1    3.18    0.55
  -8   0  -1   69.70    2.98
  -8   0  -1   64.18    3.04
  -8   0  -1   61.95    2.77
  -8   0  -1   63.87    2.99
  -8   0  -1   65.06    2.88
  -8   0  -1   56.62    2.77
  -8   0  -1   62.39    2.83
   8   0   1   61.16    2.91
   8   0   1   64.95    3.03
   8   0   1   57.47    2.78
   8   0   1   67.88    3.14
   8   0   1   66.50    3.01
   8   0   1   63.99    3.01
  -9   0  -1   21.89    1.24
  -9   0  -1   20.19    1.42
  -9   0  -1   19.56    1.14
  -9   0  -1   21.88    1.27
  -9   0  -1   20.81    1.41
  -9   0  -1   22.15    1.41
  -9   0  -1   21.11    1.37
   9   0   1   20.52    1.39
   9   0   1   20.67    1.39
   9   0   1   22.61    1.51
   9   0   1   20.63    1.41
 -10   0  -1    1.80    0.51
 -10   0  -1    3.36    0.72
 -10   0  -1    4.03    0.62
 -10   0  -1    3.85    0.77
 -10   0  -1    2.93    0.62
 -10   0  -1    3.37    0.68
 -10   0  -1    2.66    0.46
  10   0   1    2.98    0.79
  10   0   1    3.21    0.71
  10   0   1    2.21    0.61
  10   0   1    3.62    0.74
 -11   0  -1   13.66    1.18
 -11   0  -1   14.62    1.04
 -11   0  -1   11.84    1.21
 -11   0  -1   13.93    1.04
  11   0   1   14.32    1.33
  11   0   1   16.61    2.06
  11   0   1   14.46    1.25
  11   0   1   14.00    1.23
  11   0   1   13.51    1.11
 -12   0  -1    5.62    0.92
 -12   0  -1    7.49    0.92
 -12   0  -1    4.91    1.56
 -12   0  -1    4.48    1.50
 -12   0  -1    6.64    1.05
  12   0   1    5.94    0.95
  12   0   1    5.47    0.95
  12   0   1    4.66    0.85
  12   0   1    5.88    1.02
 -13   0  -1    0.87    0.54
 -13   0  -1    0.31    0.52
 -13   0  -1    0.53    0.47
 -13   0  -1   -0.14    0.46
  13   0   1   -0.40    0.47
  13   0   1    1.57    0.66
  13   0   1    1.12    0.68
  13   0   1    0.43    0.69
  13   0   1    1.08    0.60
  13   0   1    1.42    0.85
 -14   0  -1    3.59    0.82
 -14   0  -1    3.67    0.80
 -14   0  -1    5.32    0.86
 -14   0  -1    5.30    1.59
  14   0   1    4.68    0.78
  14   0   1    3.60    0.81
  14   0   1    3.53    0.84
  14   0   1    3.79    0.92
  14   0   1    4.54    0.99
  14   0   1    4.77    0.97
  14  -1  -1    3.42    0.96
  14  -1  -1    3.25    0.76
  14  -1  -1    3.85    0.84
  14  -1  -1    3.31    1.04
  14  -1  -1    5.27    1.11
  14  -1  -1    3.51    0.83
 -14   1   1    3.41    0.72
 -14   1   1    3.40    1.08
 -14   1   1    3.05    0.82
 -14   1   1    2.73    0.68
 -14   1   1    3.02    0.78
  13  -1  -1   17.10    1.80
  13  -1  -1   17.54    1.24
  13  -1  -1   16.49    1.60
  13  -1  -1   16.99    1.51
  13  -1  -1   16.74    1.41
  13  -1  -1   17.33    1.37
 -13   1   1   17.00    1.50
 -13   1   1   18.70    1.48
 -13   1   1   19.02    1.27
 -13   1   1   16.37    1.46
  12  -1  -1    1.24    0.51
  12  -1  -1    1.78    0.50
  12  -1  -1    1.89    1.25
  12  -1  -1    1.87    0.59
  12  -1  -1    1.00    0.60
  12  -1  -1    2.48    0.79
 -12   1   1    0.33    0.74
 -12   1   1    0.87    0.56
 -12   1   1    1.53    0.52
 -12   1   1    1.72    0.71
 -12   1   1    1.29    0.46
 -12   1   1    2.17    0.59
  11  -1  -1   34.58    2.12
  11  -1  -1   34.87    1.97
  11  -1  -1   35.13    2.07
  11  -1  -1   33.27    1.93
  11  -1  -1   35.20    2.05
  11  -1  -1   36.14    1.85
 -11   1   1   36.21    2.09
 -11   1   1   32.81    1.75
 -11   1   1   32.95    1.96
 -11   1   1   31.05    1.99
 -11   1   1   34.66    1.99
 -11   1   1   35.05    1.84
 -11   1   1   34.80    1.82
  10  -1  -1   22.69    1.47
  10  -1  -1   22.25    1.59
  10  -1  -1   22.74    1.50
  10  -1  -1   22.15    1.50
  10  -1  -1   22.84    1.43
  10  -1  -1   23.21    1.36
 -10   1   1   24.46    1.57
 -10   1   1   22.50    1.31
 -10   1   1   19.97    1.16
 -10   1   1   23.02    1.30
 -10   1   1   23.74    1.51
 -10   1   1   23.10    1.52
 -10   1   1   23.01    1.32
 -10   1   1   22.64    1.50
   9  -1  -1    2.25    0.73
   9  -1  -1    2.59    0.65
   9  -1  -1    3.22    0.50
   9  -1  -1    2.24    0.59
   9  -1  -1    0.92    0.46
   9  -1  -1    1.89    0.60
   9  -1  -1    1.97    0.51
  -9   1   1    1.63    0.52
  -9   1   1    2.30    0.60
  -9   1   1    2.46    0.43
  -9   1   1    2.04    0.33
  -9   1   1    2.01    0.46
  -9   1   1    2.46    0.48
  -9   1   1    2.71    0.61
  -9   1   1    2.10    0.59
   8  -1  -1   -0.02    0.34
   8  -1  -1   -1.14    0.49
   8  -1  -1    0.40    0.44
   8  -1  -1    0.65    0.27
   8  -1  -1   -0.22    0.31
   8  -1  -1    0.13    0.23
   8  -1  -1   -0.13    0.35
   8  -1  -1    0.15    0.34
  -8   1   1    0.63    0.30
  -8   1   1    0.34    0.25
  -8   1   1   -0.22    0.34
  -8   1   1    0.70    0.38
  -8   1   1    0.46    0.28
  -8   1   1    0.43    0.39
  -8   1   1    0.56    0.21
   7  -1  -1    9.54    0.76
   7  -1  -1    8.33    0.75
   7  -1  -1    9.35    0.85
   7  -1  -1   10.27    0.67
   7  -1  -1    9.46    0.76
   7  -1  -1    9.35    0.67
   7  -1  -1    9.44    0.81
   7  -1  -1    9.27    0.64
   7  -1  -1   10.69    0.79
  -7   1   1    9.72    0.73
  -7   1   1   10.67    0.81
  -7   1   1   10.81    0.65
  -7   1   1    9.55    0.60
  -7   1   1   10.70    0.81
  -7   1   1    9.44    0.67
  -7   1   1   10.04    0.73
  -7   1   1   10.52    0.83
  -7   1   1    9.39    0.80
  -7   1   1   10.19    0.69
   6  -1  -1   89.18    3.87
   6  -1  -1   93.74    3.87
   6  -1  -1   86.02    3.82
   6  -1  -1   86.73    3.70
   6  -1  -1   90.39    3.80
   6  -1  -1   88.40    3.81
   6  -1  -1   92.22    3.84
   6  -1  -1   83.40    3.77
   6  -1  -1   85.54    3.76
   6  -1  -1   87.07    3.73
  -6   1   1   95.01    3.84
  -6   1   1   80.63    3.80
  -6   1   1   89.49    3.69
  -6   1   1   82.20    3.81
  -6   1   1   91.22    3.88
  -6   1   1   91.48    3.74
  -6   1   1   93.46    4.03
  -6   1   1   92.19    3.82
  -6   1   1   91.59    3.73
  -6   1   1   84.67    3.66
  -6   1   1   88.89    3.83
   5  -1  -1   31.38    1.46
   5  -1  -1   32.38    1.50
   5  -1  -1   30.25    1.50
   5  -1  -1   32.38    1.57
   5  -1  -1   29.39    1.47
   5  -1  -1   30.84    1.53
   5  -1  -1   30.79    1.52
   5  -1  -1   30.98    1.44
   5  -1  -1   30.33    1.41
   5  -1  -1   32.09    1.55
  -5   1   1   30.73    1.56
  -5   1   1   33.55    1.47
  -5   1   1   31.61    1.43
  -5   1   1   31.03    1.50
  -5   1   1   32.30    1.41
  -5   1   1   30.80    1.48
  -5   1   1   34.36    1.55
  -5   1   1   30.95    1.53
  -5   1   1   29.99    1.51
  -5   1   1   32.91    1.56
  -5   1   1   32.45    1.52
   4  -1  -1   69.81    2.88
   4  -1  -1   69.15    2.86
   4  -1  -1   66.82    2.91
   4  -1  -1   68.57    2.87
   4  -1  -1   65.39    2.84
   4  -1  -1   69.49    2.90
   4  -1  -1   68.01    2.92
   4  -1  -1   68.89    2.93
   4  -1  -1   67.96    2.81
   4  -1  -1   67.01    2.85
   4  -1  -1   66.34    2.89
   4  -1  -1   67.62    2.87
  -4   1   1   67.09    2.90
  -4   1   1   71.13    2.90
  -4   1   1   67.19    2.88
  -4   1   1   69.67    2.86
  -4   1   1   67.20    2.76
  -4   1   1   69.89    2.89
  -4   1   1   69.25    2.82
  -4   1   1   64.88    2.90
  -4   1   1   65.69    2.90
  -4   1   1   68.02    2.79
  -4   1   1   67.93    2.93
  -4   1   1   68.45    2.87
   3  -1  -1    9.51    0.54
   3  -1  -1    9.40    0.54
   3  -1  -1    9.70    0.57
   3  -1  -1    9.99    0.64
   3  -1  -1    9.59    0.60
   3  -1  -1    8.62    0.47
   3  -1  -1    9.53    0.57
   3  -1  -1    9.77    0.49
   3  -1  -1    9.55    0.60
   3  -1  -1    9.63    0.49
  -3   1   1    9.04    0.49
  -3   1   1   10.83    0.57
  -3   1   1    9.25    0.44
  -3   1   1    9.70    0.48
  -3   1   1   11.22    0.62
  -3   1   1    9.64    0.57
  -3   1   1    9.61    0.59
  -3   1   1    9.94    0.60
  -3   1   1    9.64    0.56
  -3   1   1    9.30    0.53
  -3   1   1    9.98    0.57
  -3   1   1   10.24    0.58
   2  -1  -1   37.52    1.66
   2  -1  -1   39.13    1.65
   2  -1  -1   40.06    1.66
   2  -1  -1   38.50    1.60
   2  -1  -1   39.20    1.63
   2  -1  -1   36.08    1.57
   2  -1  -1   38.12    1.59
   2  -1  -1   39.04    1.64
   2  -1  -1   39.60    1.67
   2  -1  -1   38.43    1.64
   2  -1  -1   39.12    1.64
   2  -1  -1   39.11    1.64
  -2   1   1   39.68    1.58
  -2   1   1   37.45    1.58
  -2   1   1   40.23    1.66
  -2   1   1   38.21    1.63
  -2   1   1   38.10    1.64
  -2   1   1   37.53    1.65
  -2   1   1   40.93    1.65
  -2   1   1   40.31    1.63
  -2   1   1   38.58    1.62
  -2   1   1   38.72    1.66
  -2   1   1   38.95    1.64
   1  -1  -1    5.72    0.34
   1  -1  -1    5.73    0.32
   1  -1  -1    5.47    0.27
   1  -1  -1    5.63    0.33
   1  -1  -1    5.92    0.33
   1  -1  -1    5.42    0.30
   1  -1  -1    5.41    0.33
   1  -1  -1    5.54    0.30
   1  -1  -1    5.41    0.27
   1  -1  -1    5.31    0.26
   1  -1  -1    5.84    0.31
   1  -1  -1    6.29    0.34
   1  -1  -1    5.41    0.34
  -1   1   1    5.87    0.31
  -1   1   1    5.22    0.33
  -1   1   1    5.94    0.29
  -1   1   1    5.14    0.26
  -1   1   1    5.14    0.32
  -1   1   1    6.17    0.33
  -1   1   1    5.26    0.34
  -1   1   1    5.84    0.28
  -1   1   1    5.51    0.32
  -1   1   1    5.92    0.34
  -1   1   1    5.59    0.34
   0  -1  -1    1.07    0.13
   0  -1  -1    1.21    0.14
   0  -1  -1    1.10    0.16
   0  -1  -1    1.15    0.15
   0  -1  -1    1.24    0.18
   0  -1  -1    0.94    0.14
   0  -1  -1    1.07    0.15
   0  -1  -1    0.86    0.16
   0  -1  -1    0.84    0.14
   0  -1  -1    1.21    0.14
   0  -1  -1    1.02    0.15
   0   1   1    1.31    0.17
   0   1   1    1.14    0.18
   0   1   1    1.04    0.15
   0   1   1    1.22    0.15
   0   1   1    1.01    0.14
   0   1   1    1.15    0.14
   0   1   1    1.24    0.16
   0   1   1    1.31    0.18
   0   1   1    1.16    0.16
   0   1   1    1.12    0.18
   0   1   1    1.29    0.14
  -1  -1  -1    7.66    0.44
  -1  -1  -1    7.94    0.43
  -1  -1  -1    7.70    0.42
  -1  -1  -1    8.00    0.44
  -1  -1  -1    7.24    0.44
  -1  -1  -1    7.51    0.39
  -1  -1  -1    7.52    0.40
  -1  -1  -1    7.66    0.42
  -1  -1  -1    7.48    0.41
  -1  -1  -1    7.89    0.45
   1   1   1    7.82    0.42
   1   1   1    7.56    0.46
   1   1   1    7.85    0.44
   1   1   1    8.15    0.45
   1   1   1    7.58    0.43
   1   1   1    7.56    0.44
   1   1   1    7.06    0.38
   1   1   1    7.58    0.39
   1   1   1    7.50    0.42
   1   1   1    7.87    0.44
   1   1   1    7.18    0.40
  -2  -1  -1   88.02    3.72
  -2  -1  -1   87.92    3.71
  -2  -1  -1   88.20    3.71
  -2  -1  -1   91.41    3.68
  -2  -1  -1   93.42    3.70
  -2  -1  -1   91.45    3.67
  -2  -1  -1   90.17    3.70
  -2  -1  -1   88.81    3.68
  -2  -1  -1   94.01    3.71
  -2  -1  -1   88.91    3.67
  -2  -1  -1   89.51    3.71
   2   1   1   90.24    3.70
   2   1   1   94.44    3.73
   2   1   1   87.29    3.73
   2   1   1   92.68    3.70
   2   1   1   91.87    3.71
   2   1   1   89.71    3.71
   2   1   1   92.32    3.72
   2   1   1   91.11    3.67
   2   1   1   88.71    3.73
   2   1   1   86.22    3.69
  -3  -1  -1    0.75    0.20
  -3  -1  -1    0.69    0.19
  -3  -1  -1    0.65    0.24
  -3  -1  -1    1.08    0.25
  -3  -1  -1    0.83    0.26
  -3  -1  -1    0.39    0.19
  -3  -1  -1    0.68    0.21
  -3  -1  -1    0.49    0.21
  -3  -1  -1    0.54    0.21
  -3  -1  -1    0.66    0.23
  -3  -1  -1    0.49    0.22
  -3  -1  -1    0.65    0.26
   3   1   1    0.85    0.23
   3   1   1    0.50    0.17
   3   1   1    0.44    0.18
   3   1   1    0.71    0.20
   3   1   1    0.47    0.25
   3   1   1    0.56    0.24
   3   1   1    0.68    0.25
   3   1   1    0.59    0.17
   3   1   1    0.36    0.23
   3   1   1    0.79    0.23
   3   1   1    0.51    0.24
  -4  -1  -1    9.25    0.66
  -4  -1  -1    8.53    0.58
  -4  -1  -1    8.52    0.61
  -4  -1  -1    8.79    0.56
  -4  -1  -1    7.89    0.58
  -4  -1  -1    8.83    0.60
  -4  -1  -1    9.05    0.62
  -4  -1  -1    8.32    0.50
  -4  -1  -1    8.42    0.54
  -4  -1  -1    8.54    0.59
  -4  -1  -1    8.13    0.59
  -4  -1  -1    9.08    0.62
   4   1   1    7.75    0.46
   4   1   1    8.31    0.62
   4   1   1    8.09    0.55
   4   1   1    8.80    0.56
   4   1   1    8.52    0.62
   4   1   1    8.31    0.58
   4   1   1    8.87    0.47
   4   1   1    9.46    0.68
   4   1   1    7.66    0.52
   4   1   1    8.29    0.61
   4   1   1    8.56    0.57
   4   1   1    8.85    0.66
  -5  -1  -1   91.96    3.92
  -5  -1  -1   93.77    4.07
  -5  -1  -1   97.95    4.10
  -5  -1  -1  101.68    4.08
  -5  -1  -1   97.31    4.00
  -5  -1  -1   95.50    4.01
  -5  -1  -1   97.74    4.21
  -5  -1  -1   95.45    4.10
  -5  -1  -1  101.11    4.05
  -5  -1  -1  100.66    4.04
  -5  -1  -1   88.51    4.07
  -5  -1  -1   89.89    3.97
   5   1   1   91.25    4.04
   5   1   1   90.03    4.03
   5   1   1   98.74    4.10
   5   1   1   99.43    4.10
   5   1   1   92.78    4.07
   5   1   1   99.91    4.14
   5   1   1   95.24    3.99
   5   1   1   94.32    3.98
   5   1   1   98.45    4.10
   5   1   1   90.94    3.99
  -6  -1  -1   37.40    1.85
  -6  -1  -1   37.77    1.78
  -6  -1  -1   37.85    1.75
  -6  -1  -1   37.86    1.78
  -6  -1  -1   37.17    1.63
  -6  -1  -1   36.48    1.80
  -6  -1  -1   34.30    1.68
   6   1   1   39.57    1.86
   6   1   1   38.48    1.86
   6   1   1   36.61    1.78
   6   1   1   33.21    1.71
   6   1   1   33.88    1.69
   6   1   1   39.47    1.91
   6   1   1   34.08    1.80
   6   1   1   38.80    1.87
  -7  -1  -1    3.43    0.45
  -7  -1  -1    2.71    0.47
  -7  -1  -1    3.97    0.54
  -7  -1  -1    3.22    0.48
  -7  -1  -1    3.12    0.38
  -7  -1  -1    3.42    0.62
  -7  -1  -1    3.50    0.60
   7   1   1    3.17    0.56
   7   1   1    4.00    0.64
   7   1   1    3.17    0.44
   7   1   1    3.48    0.60
   7   1   1    3.84    0.67
   7   1   1    3.18    0.58
   7   1   1    2.96    0.51
  -8  -1  -1   30.96    1.44
  -8  -1  -1   30.02    1.67
  -8  -1  -1   32.69    1.77
  -8  -1  -1   32.29    1.62
  -8  -1  -1   33.18    1.79
  -8  -1  -1   33.28    1.66
  -8  -1  -1   29.53    1.69
  -8  -1  -1   27.99    1.50
   8   1   1   31.95    1.76
   8   1   1   30.07    1.80
   8   1   1   26.75    1.62
   8   1   1   31.02    1.76
   8   1   1   31.33    1.75
  -9  -1  -1   52.22    2.45
  -9  -1  -1   49.31    2.59
  -9  -1  -1   49.71    2.60
  -9  -1  -1   50.17    2.55
  -9  -1  -1   49.61    2.49
  -9  -1  -1   49.21    2.44
   9   1   1   49.47    2.57
   9   1   1   49.30    2.58
   9   1   1   51.90    2.68
   9   1   1   53.07    2.64
 -10  -1  -1    2.36    0.68
 -10  -1  -1    2.77    0.55
 -10  -1  -1    1.94    0.54
 -10  -1  -1    3.24    0.75
 -10  -1  -1    2.15    0.59
 -10  -1  -1    2.29    0.72
  10   1   1    4.51    0.79
  10   1   1    2.85    0.70
  10   1   1    2.18    0.60
  10   1   1    4.32    0.82
 -11  -1  -1    0.56    1.07
 -11  -1  -1    1.14    0.68
 -11  -1  -1    3.03    0.60
 -11  -1  -1    2.03    0.60
 -11  -1  -1    1.34    0.52
  11   1   1    1.66    0.61
  11   1   1    1.27    0.67
  11   1   1    2.10    0.76
 -12  -1  -1   16.17    1.31
 -12  -1  -1   17.27    1.30
 -12  -1  -1   13.71    1.38
 -12  -1  -1   18.33    1.44
  12   1   1   21.13    2.03
  12   1   1   18.65    2.26
  12   1   1   17.80    1.56
  12   1   1   17.59    1.46
  12   1   1   17.06    1.38
 -13  -1  -1    0.19    0.52
 -13  -1  -1    1.65    0.74
 -13  -1  -1    1.54    0.56
 -13  -1  -1    1.20    0.54
  13   1   1    1.31    0.54
  13   1   1   -0.21    0.51
  13   1   1    1.32    0.79
  13   1   1   -0.52    0.60
  13   1   1    2.66    0.72
  14   1   1    0.98    0.82
  15  -2  -1    3.00    1.01
  15  -2  -1    1.79    1.00
  15  -2  -1    0.44    0.65
  15  -2  -1    1.62    0.72
 -15   2   1    1.64    0.98
 -15   2   1    0.14    0.96
 -15   2   1    1.92    0.88
 -15   2   1    1.61    0.69
 -15   2   1    0.53    0.65
  14  -2  -1    3.52    0.94
  14  -2  -1    1.31    0.79
  14  -2  -1    2.20    0.63
  14  -2  -1    1.60    0.73
  14  -2  -1    1.54    0.76
  14  -2  -1    0.48    0.60
 -14   2   1    1.33    0.55
 -14   2   1    1.57    0.57
 -14   2   1    1.40    0.68
 -14   2   1    3.10    0.65
  13  -2  -1   10.96    1.72
  13  -2  -1    9.80    1.08
  13  -2  -1    9.48    1.43
  13  -2  -1   10.33    1.08
  13  -2  -1    9.55    1.23
  13  -2  -1   10.17    0.93
 -13   2   1    9.07    1.07
 -13   2   1    9.67    1.21
 -13   2   1    7.72    1.00
 -13   2   1   10.43    0.92
 -13   2   1    8.88    0.91
 -13   2   1    8.34    1.22
  12  -2  -1    0.33    0.36
  12  -2  -1    0.88    0.62
  12  -2  -1    0.00    0.48
  12  -2  -1    0.88    0.54
  12  -2  -1    0.02    0.56
  12  -2  -1    0.17    0.56
 -12   2   1    0.64    0.56
 -12   2   1    0.69    0.42
 -12   2   1    0.25    0.42
 -12   2   1    0.30    0.39
 -12   2   1   -0.03    0.53
 -12   2   1   -0.54    0.52
 -12   2   1    0.61    0.61
  11  -2  -1   10.13    1.11
  11  -2  -1    9.83    0.94
  11  -2  -1    8.71    1.00
  11  -2  -1    9.87    0.93
  11  -2  -1    8.89    0.83
  11  -2  -1    9.75    1.07
 -11   2   1   10.87    1.01
 -11   2   1    9.23    0.79
 -11   2   1   10.52    1.28
 -11   2   1    9.58    0.81
 -11   2   1    8.83    1.04
 -11   2   1    8.66    0.98
 -11   2   1    9.79    1.13
  10  -2  -1    9.14    0.88
  10  -2  -1   10.39    0.95
  10  -2  -1    7.71    0.75
  10  -2  -1    8.80    0.94
  10  -2  -1   10.19    1.01
  10  -2  -1    9.65    1.03
 -10   2   1    9.65    0.99
 -10   2   1    8.70    0.82
 -10   2   1   10.14    1.04
 -10   2   1    8.74    0.97
 -10   2   1    9.72    0.75
 -10   2   1    8.93    0.93
 -10   2   1    8.16    0.62
 -10   2   1    9.71    0.76
   9  -2  -1   23.12    1.45
   9  -2  -1   22.25    1.32
   9  -2  -1   18.98    1.15
   9  -2  -1   21.32    1.22
   9  -2  -1   22.39    1.47
   9  -2  -1   22.45    1.36
   9  -2  -1   23.18    1.40
  -9   2   1   20.87    1.37
  -9   2   1   21.81    1.22
  -9   2   1   22.30    1.42
  -9   2   1   24.90    1.58
  -9   2   1   22.05    1.42
  -9   2   1   22.68    1.28
  -9   2   1   23.59    1.47
   8  -2  -1    5.46    0.50
   8  -2  -1    6.54    0.61
   8  -2  -1    6.90    0.68
   8  -2  -1    6.45    0.65
   8  -2  -1    6.58    0.57
   8  -2  -1    6.41    0.67
   8  -2  -1    7.43    0.94
   8  -2  -1    7.24    0.74
   8  -2  -1    7.24    0.76
   8  -2  -1    7.09    0.73
  -8   2   1    7.22    0.58
  -8   2   1    6.26    0.75
  -8   2   1    7.60    0.79
  -8   2   1    6.14    0.52
  -8   2   1    6.33    0.54
  -8   2   1    7.57    0.67
  -8   2   1    6.43    0.73
   7  -2  -1    7.70    0.71
   7  -2  -1    7.21    0.61
   7  -2  -1    7.70    0.64
   7  -2  -1    8.23    0.57
   7  -2  -1    7.50    0.69
   7  -2  -1    7.31    0.51
   7  -2  -1    6.98    0.66
   7  -2  -1    7.63    0.66
   7  -2  -1    7.94    1.07
   7  -2  -1    7.29    0.56
   7  -2  -1    7.18    0.73
  -7   2   1    6.18    0.63
  -7   2   1    7.69    0.64
  -7   2   1    8.50    0.71
  -7   2   1    7.44    0.74
  -7   2   1    6.89    0.61
  -7   2   1    7.40    0.45
  -7   2   1    6.56    0.65
  -7   2   1    7.24    0.52
  -7   2   1    7.65    0.68
  -7   2   1    8.17    0.65
  -7   2   1    7.57    0.54
   6  -2  -1   86.73    3.61
   6  -2  -1   83.33    3.57
   6  -2  -1   88.79    3.71
   6  -2  -1   85.51    3.71
   6  -2  -1   89.07    3.69
   6  -2  -1   82.22    3.68
   6  -2  -1   80.83    3.72
   6  -2  -1   81.46    3.63
   6  -2  -1   89.78    3.77
   6  -2  -1   80.37    3.65
   6  -2  -1   93.68    3.79
   6  -2  -1   88.50    3.74
  -6   2   1   86.67    3.59
  -6   2   1   81.08    3.71
  -6   2   1   85.56    3.56
  -6   2   1   85.31    3.54
  -6   2   1   90.52    3.72
  -6   2   1   87.25    3.78
  -6   2   1   89.23    3.72
  -6   2   1   87.81    3.75
  -6   2   1   90.77    3.69
  -6   2   1   87.10    3.83
  -6   2   1   86.42    3.71
  -6   2   1   84.89    3.68
   5  -2  -1   29.24    1.45
   5  -2  -1   29.70    1.41
   5  -2  -1   32.16    1.51
   5  -2  -1   32.12    1.55
   5  -2  -1   31.65    1.53
   5  -2  -1   31.25    1.48
   5  -2  -1   30.41    1.37
   5  -2  -1   29.47    1.51
   5  -2  -1   32.10    1.40
   5  -2  -1   31.02    1.46
   5  -2  -1   30.67    1.50
   5  -2  -1   29.73    1.46
  -5   2   1   31.36    1.38
  -5   2   1   33.20    1.54
  -5   2   1   29.56    1.49
  -5   2   1   29.63    1.45
  -5   2   1   30.29    1.35
  -5   2   1   30.63    1.52
  -5   2   1   32.73    1.50
  -5   2   1   31.56    1.49
  -5   2   1   30.09    1.49
  -5   2   1   30.61    1.37
  -5   2   1   32.50    1.56
  -5   2   1   35.28    1.53
   4  -2  -1    0.44    0.26
   4  -2  -1    0.68    0.23
   4  -2  -1    1.11    0.31
   4  -2  -1    0.76    0.23
   4  -2  -1    1.11    0.18
   4  -2  -1    0.88    0.28
   4  -2  -1    0.60    0.29
   4  -2  -1    0.88    0.27
   4  -2  -1    0.99    0.24
   4  -2  -1    0.79    0.24
  -4   2   1    0.77    0.23
  -4   2   1    0.88    0.29
  -4   2   1    1.01    0.26
  -4   2   1    0.62    0.15
  -4   2   1    1.59    0.28
  -4   2   1    0.98    0.18
  -4   2   1    0.49    0.26
  -4   2   1    1.43    0.29
  -4   2   1    1.29    0.31
  -4   2   1    0.80    0.27
  -4   2   1    0.60    0.31
   3  -2  -1    0.56    0.21
   3  -2  -1    0.41    0.25
   3  -2  -1    0.54    0.15
   3  -2  -1    0.58    0.14
   3  -2  -1    0.38    0.12
   3  -2  -1    0.58    0.21
   3  -2  -1    0.58    0.23
   3  -2  -1    0.28    0.16
   3  -2  -1    0.53    0.21
   3  -2  -1    0.71    0.18
   3  -2  -1    0.40    0.09
   3  -2  -1    0.71    0.21
  -3   2   1    0.57    0.23
  -3   2   1    0.63    0.18
  -3   2   1    0.43    0.10
  -3   2   1    0.25    0.12
  -3   2   1    0.46    0.16
  -3   2   1    0.44    0.19
  -3   2   1    0.74    0.23
  -3   2   1    0.43    0.18
  -3   2   1    0.73    0.22
  -3   2   1    0.77    0.21
  -3   2   1    0.44    0.17
   2  -2  -1   76.10    3.01
   2  -2  -1   71.57    2.93
   2  -2  -1   68.10    2.89
   2  -2  -1   72.68    2.95
   2  -2  -1   69.33    2.98
   2  -2  -1   71.83    2.95
   2  -2  -1   72.63    2.95
   2  -2  -1   64.88    2.85
   2  -2  -1   70.04    2.90
   2  -2  -1   73.06    2.97
   2  -2  -1   73.18    2.92
  -2   2   1   72.12    2.96
  -2   2   1   70.93    2.93
  -2   2   1   70.43    2.94
  -2   2   1   70.40    2.93
  -2   2   1   73.77    2.88
  -2   2   1   70.92    2.96
  -2   2   1   72.00    2.97
  -2   2   1   74.81    2.93
  -2   2   1   70.82    2.96
  -2   2   1   70.04    2.90
   1  -2  -1  252.83   10.11
   1  -2  -1  248.75   10.16
   1  -2  -1  254.63   10.17
   1  -2  -1  260.65   10.16
   1  -2  -1  263.41   10.16
   1  -2  -1  254.40   10.11
   1  -2  -1  254.30   10.16
   1  -2  -1  251.45   10.16
   1  -2  -1  253.65   10.12
   1  -2  -1  256.19   10.19
   1  -2  -1  253.36   10.17
  -1   2   1  253.20   10.16
  -1   2   1  250.98   10.17
  -1   2   1  247.48   10.15
  -1   2   1  245.60   10.12
  -1   2   1  263.95   10.17
  -1   2   1  261.56   10.16
  -1   2   1  251.38   10.18
  -1   2   1  255.99   10.17
  -1   2   1  263.29   10.16
  -1   2   1  251.89   10.16
  -1   2   1  257.64   10.11
   0  -2  -1  145.66    5.86
   0  -2  -1  144.88    5.87
   0  -2  -1  148.31    5.87
   0  -2  -1  145.12    5.86
   0  -2  -1  148.33    5.87
   0  -2  -1  144.53    5.84
   0  -2  -1  146.62    5.95
   0  -2  -1  147.28    5.86
   0  -2  -1  141.02    5.86
   0  -2  -1  145.71    5.83
   0  -2  -1  140.75    5.84
   0  -2  -1  151.58    5.88
   0   2   1  148.52    5.88
   0   2   1  143.54    5.86
   0   2   1  148.41    5.88
   0   2   1  138.51    5.84
   0   2   1  151.48    5.88
   0   2   1  141.33    5.87
   0   2   1  150.54    5.88
   0   2   1  147.31    5.86
   0   2   1  134.31    6.00
   0   2   1  143.42    5.83
   0   2   1  148.29    5.84
   0   2   1  152.99    5.88
  -1  -2  -1  107.74    4.32
  -1  -2  -1  106.01    4.26
  -1  -2  -1  103.64    4.32
  -1  -2  -1  109.62    4.36
  -1  -2  -1  103.75    4.33
  -1  -2  -1  105.24    4.30
  -1  -2  -1  103.93    4.31
  -1  -2  -1  106.70    4.31
  -1  -2  -1  103.52    4.33
  -1  -2  -1  104.72    4.24
  -1  -2  -1  111.27    4.32
  -1  -2  -1  106.53    4.30
   1   2   1  107.73    4.33
   1   2   1  106.13    4.31
   1   2   1  104.68    4.24
   1   2   1  109.07    4.32
   1   2   1  104.52    4.32
   1   2   1  101.03    4.32
   1   2   1  103.35    4.31
   1   2   1  109.31    4.34
   1   2   1  109.13    4.34
   1   2   1  106.24    4.34
   1   2   1  103.74    4.29
  -2  -2  -1    0.03    0.18
  -2  -2  -1    0.31    0.13
  -2  -2  -1    0.00    0.16
  -2  -2  -1    0.04    0.13
  -2  -2  -1    0.22    0.18
  -2  -2  -1    0.00    0.18
  -2  -2  -1   -0.04    0.16
  -2  -2  -1    0.02    0.17
  -2  -2  -1    0.15    0.17
  -2  -2  -1   -0.01    0.15
  -2  -2  -1   -0.05    0.20
  -2  -2  -1    0.18    0.18
   2   2   1    0.12    0.18
   2   2   1   -0.04    0.17
   2   2   1   -0.03    0.16
   2   2   1   -0.14    0.18
   2   2   1    0.12    0.19
   2   2   1    0.16    0.15
   2   2   1    0.12    0.12
   2   2   1    0.05    0.15
   2   2   1   -0.24    0.18
  -3  -2  -1   98.10    4.26
  -3  -2  -1  102.75    4.24
  -3  -2  -1  104.40    4.23
  -3  -2  -1  100.27    4.26
  -3  -2  -1  106.77    4.26
  -3  -2  -1  101.27    4.21
  -3  -2  -1  102.42    4.22
  -3  -2  -1  101.05    4.27
  -3  -2  -1  101.22    4.25
  -3  -2  -1  104.80    4.19
  -3  -2  -1  106.07    4.26
  -3  -2  -1   99.56    4.21
   3   2   1  103.82    4.29
   3   2   1  111.15    4.30
   3   2   1  100.92    4.24
   3   2   1  106.14    4.30
   3   2   1   99.24    4.27
   3   2   1   99.21    4.23
   3   2   1   99.06    4.21
   3   2   1  100.03    4.25
   3   2   1   98.64    4.18
   3   2   1  100.88    4.22
  -4  -2  -1   26.41    1.29
  -4  -2  -1   25.90    1.32
  -4  -2  -1   26.59    1.35
  -4  -2  -1   26.34    1.32
  -4  -2  -1   26.69    1.28
  -4  -2  -1   27.02    1.30
  -4  -2  -1   27.27    1.32
  -4  -2  -1   25.53    1.27
  -4  -2  -1   27.82    1.34
  -4  -2  -1   27.36    1.27
   4   2   1   25.08    1.32
   4   2   1   28.07    1.38
   4   2   1   28.27    1.37
   4   2   1   27.19    1.39
   4   2   1   27.02    1.32
   4   2   1   25.36    1.27
   4   2   1   27.96    1.37
   4   2   1   25.52    1.28
   4   2   1   26.30    1.26
  -5  -2  -1    4.54    0.50
  -5  -2  -1    5.29    0.49
  -5  -2  -1    4.46    0.44
  -5  -2  -1    4.71    0.64
  -5  -2  -1    4.50    0.52
  -5  -2  -1    4.31    0.43
  -5  -2  -1    4.56    0.48
  -5  -2  -1    4.74    0.56
  -5  -2  -1    4.44    0.50
  -5  -2  -1    4.33    0.50
  -5  -2  -1    4.08    0.48
  -5  -2  -1    4.06    0.47
   5   2   1    4.68    0.56
   5   2   1    5.94    0.59
   5   2   1    4.76    0.43
   5   2   1    4.58    0.53
   5   2   1    4.82    0.42
   5   2   1    5.35    0.56
   5   2   1    4.64    0.35
   5   2   1    4.57    0.58
   5   2   1    5.04    0.49
   5   2   1    4.46    0.54
   5   2   1    5.08    0.62
   5   2   1    4.78    0.49
  -6  -2  -1   30.59    1.69
  -6  -2  -1   35.95    1.73
  -6  -2  -1   33.68    1.75
  -6  -2  -1   33.72    1.66
  -6  -2  -1   33.94    1.72
  -6  -2  -1   33.74    1.66
  -6  -2  -1   34.30    1.65
   6   2   1   36.35    1.78
   6   2   1   30.76    1.71
   6   2   1   36.04    1.78
   6   2   1   35.20    1.62
   6   2   1   34.63    1.77
   6   2   1   31.14    1.59
   6   2   1   33.11    1.69
   6   2   1   31.76    1.61
   6   2   1   34.99    1.82
  -7  -2  -1   34.72    1.85
  -7  -2  -1   32.25    1.70
  -7  -2  -1   37.00    1.85
  -7  -2  -1   36.51    1.91
  -7  -2  -1   38.69    1.82
  -7  -2  -1   39.07    1.84
  -7  -2  -1   37.55    1.94
   7   2   1   32.28    1.80
   7   2   1   36.70    1.93
   7   2   1   37.92    1.93
   7   2   1   38.86    2.00
   7   2   1   31.05    1.83
  -8  -2  -1    0.07    0.38
  -8  -2  -1   -0.30    0.40
  -8  -2  -1    0.20    0.33
  -8  -2  -1    0.03    0.34
  -8  -2  -1   -0.16    0.35
  -8  -2  -1   -0.07    0.34
   8   2   1    0.36    0.42
   8   2   1   -0.52    0.34
   8   2   1    0.51    0.34
   8   2   1    0.01    0.43
   8   2   1   -0.24    0.35
  -9  -2  -1   24.71    1.63
  -9  -2  -1   26.41    1.54
  -9  -2  -1   25.25    1.61
  -9  -2  -1   26.75    1.54
  -9  -2  -1   24.08    1.54
  -9  -2  -1   23.69    1.49
   9   2   1   25.69    1.64
   9   2   1   25.48    1.72
   9   2   1   26.15    1.66
   9   2   1   27.94    1.68
 -10  -2  -1    9.84    0.97
 -10  -2  -1   10.21    1.08
 -10  -2  -1   12.79    1.02
 -10  -2  -1   10.14    0.93
 -10  -2  -1   10.19    1.14
  10   2   1   11.15    1.10
  10   2   1   10.40    1.09
  10   2   1   10.21    1.08
  10   2   1    9.35    1.15
 -11  -2  -1    6.72    0.89
 -11  -2  -1    7.69    0.93
 -11  -2  -1    6.98    1.12
 -11  -2  -1    8.03    0.95
  11   2   1   10.49    1.23
  11   2   1    7.12    1.00
  11   2   1    7.36    1.12
  11   2   1    9.31    1.27
 -12  -2  -1   -0.54    0.44
 -12  -2  -1    0.25    0.47
 -12  -2  -1   -0.50    0.51
 -12  -2  -1   -0.46    0.43
  12   2   1    0.12    0.50
  12   2   1    0.91    0.77
  12   2   1    0.72    0.73
  12   2   1    0.65    0.61
 -13  -2  -1   20.30    1.47
 -13  -2  -1   20.29    1.45
 -13  -2  -1   20.59    1.46
 -13  -2  -1   16.86    1.48
  13   2   1   15.65    1.54
  13   2   1   17.95    1.66
  13   2   1   17.08    1.45
  13   2   1   18.98    1.57
  13   2   1   19.99    1.64
  15  -3  -1    6.41    0.95
  15  -3  -1    6.19    1.23
  15  -3  -1    6.96    1.07
  15  -3  -1    5.22    1.01
  15  -3  -1   10.61    1.51
  15  -3  -1    7.20    0.93
 -15   3   1    5.44    1.04
 -15   3   1    8.81    0.92
 -15   3   1    4.45    0.88
  14  -3  -1    0.02    0.75
  14  -3  -1    0.02    0.47
  14  -3  -1   -0.14    0.56
  14  -3  -1    0.06    0.68
 -14   3   1    0.28    0.75
 -14   3   1    1.12    0.66
 -14   3   1    1.15    0.50
 -14   3   1    0.88    0.67
  13  -3  -1    5.54    0.74
  13  -3  -1    5.21    0.94
  13  -3  -1    6.91    0.99
  13  -3  -1    4.93    1.08
  13  -3  -1    4.13    0.79
  13  -3  -1    5.72    1.07
 -13   3   1    5.80    1.02
 -13   3   1    7.54    0.75
 -13   3   1    5.95    0.99
 -13   3   1    5.40    0.78
 -13   3   1    7.85    1.09
 -13   3   1    6.14    0.75
  12  -3  -1   14.04    1.28
  12  -3  -1   13.71    1.05
  12  -3  -1   15.29    1.38
  12  -3  -1   14.70    1.35
  12  -3  -1   12.28    1.18
  12  -3  -1   16.27    1.20
 -12   3   1   15.18    0.99
 -12   3   1   15.57    1.39
 -12   3   1   15.02    1.04
 -12   3   1   13.61    1.47
 -12   3   1   13.87    1.25
 -12   3   1   12.97    1.13
 -12   3   1   14.38    1.37
  11  -3  -1   29.70    1.83
  11  -3  -1   33.60    2.00
  11  -3  -1   30.43    1.91
  11  -3  -1   31.68    1.67
  11  -3  -1   32.59    1.79
  11  -3  -1   32.32    1.93
 -11   3   1   31.06    1.96
 -11   3   1   31.66    1.61
 -11   3   1   29.53    1.86
 -11   3   1   32.58    1.75
 -11   3   1   31.19    1.90
 -11   3   1   31.85    1.64
 -11   3   1   31.26    1.91
  10  -3  -1    1.13    0.52
  10  -3  -1    0.42    0.42
  10  -3  -1    0.58    0.42
  10  -3  -1    0.56    0.34
  10  -3  -1   -0.11    0.43
  10  -3  -1    1.08    0.77
 -10   3   1   -0.04    0.46
 -10   3   1    0.19    0.39
 -10   3   1    0.33    0.54
 -10   3   1    0.36    0.27
 -10   3   1    0.60    0.41
 -10   3   1    0.13    0.29
 -10   3   1   -0.26    0.26
   9  -3  -1   16.46    1.23
   9  -3  -1   14.61    1.04
   9  -3  -1   14.74    1.14
   9  -3  -1   16.14    1.10
   9  -3  -1   14.97    0.97
   9  -3  -1   16.38    1.15
  -9   3   1   14.42    1.18
  -9   3   1   14.42    0.90
  -9   3   1   15.23    0.88
  -9   3   1   17.33    1.16
  -9   3   1   17.91    1.21
  -9   3   1   14.88    1.06
  -9   3   1   13.70    1.12
   8  -3  -1   47.56    2.36
   8  -3  -1   48.39    2.31
   8  -3  -1   47.58    2.33
   8  -3  -1   43.87    2.24
   8  -3  -1   43.45    2.06
   8  -3  -1   48.84    2.22
   8  -3  -1   50.28    2.29
   8  -3  -1   48.22    2.14
   8  -3  -1   42.82    2.23
  -8   3   1   45.48    2.79
  -8   3   1   43.33    2.03
  -8   3   1   49.39    2.30
  -8   3   1   47.83    2.37
  -8   3   1   48.09    2.10
  -8   3   1   47.79    2.33
  -8   3   1   46.71    2.06
  -8   3   1   47.94    2.25
   7  -3  -1    3.04    0.51
   7  -3  -1    2.23    0.38
   7  -3  -1    3.25    0.39
   7  -3  -1    3.25    0.55
   7  -3  -1    3.41    0.53
   7  -3  -1    2.62    0.49
   7  -3  -1    2.92    0.49
   7  -3  -1    3.05    0.46
   7  -3  -1    2.20    0.32
   7  -3  -1    2.52    0.32
   7  -3  -1    3.94    0.61
  -7   3   1    2.88    0.45
  -7   3   1    3.05    0.49
  -7   3   1    2.32    0.39
  -7   3   1    2.05    0.32
  -7   3   1    2.86    0.47
  -7   3   1    2.60    0.32
  -7   3   1    2.79    0.52
  -7   3   1    2.79    0.47
  -7   3   1    3.01    0.51
  -7   3   1    2.30    0.33
   6  -3  -1   25.71    1.32
   6  -3  -1   27.78    1.32
   6  -3  -1   27.19    1.37
   6  -3  -1   25.28    1.36
   6  -3  -1   25.20    1.31
   6  -3  -1   25.25    1.34
   6  -3  -1   27.93    1.42
   6  -3  -1   26.16    1.25
   6  -3  -1   25.62    1.25
   6  -3  -1   25.89    1.38
   6  -3  -1   25.04    1.18
  -6   3   1   26.56    1.42
  -6   3   1   26.89    1.18
  -6   3   1   28.05    1.34
  -6   3   1   27.29    1.37
  -6   3   1   26.58    1.36
  -6   3   1   25.04    1.34
  -6   3   1   25.31    1.31
  -6   3   1   27.22    1.35
  -6   3   1   26.17    1.38
  -6   3   1   26.39    1.23
  -6   3   1   25.44    1.38
   5  -3  -1  124.29    5.32
   5  -3  -1  132.50    5.28
   5  -3  -1  130.17    5.36
   5  -3  -1  131.89    5.27
   5  -3  -1  130.66    5.30
   5  -3  -1  133.93    5.40
   5  -3  -1  121.43    5.36
   5  -3  -1  128.95    5.26
   5  -3  -1  129.24    5.36
   5  -3  -1  130.91    5.39
   5  -3  -1  122.34    5.33
   5  -3  -1  126.51    5.25
  -5   3   1  132.45    5.39
  -5   3   1  123.23    5.36
  -5   3   1  131.97    5.35
  -5   3   1  133.48    5.38
  -5   3   1  122.96    5.31
  -5   3   1  127.24    5.25
  -5   3   1  136.14    5.32
  -5   3   1  132.46    5.41
  -5   3   1  127.43    5.35
  -5   3   1  129.37    5.38
   4  -3  -1  107.16    4.30
   4  -3  -1  107.67    4.34
   4  -3  -1  106.39    4.35
   4  -3  -1  105.17    4.30
   4  -3  -1  101.47    4.23
   4  -3  -1  103.84    4.37
   4  -3  -1  101.21    4.39
   4  -3  -1  110.64    4.41
   4  -3  -1  106.94    4.40
   4  -3  -1  101.73    4.37
  -4   3   1  110.01    4.41
  -4   3   1  110.39    4.37
  -4   3   1  103.67    4.34
  -4   3   1  102.43    4.40
  -4   3   1  101.52    4.28
  -4   3   1  107.63    4.40
  -4   3   1  102.86    4.39
  -4   3   1  101.00    4.38
  -4   3   1  106.24    4.37
  -4   3   1  104.55    4.32
  -4   3   1  108.15    4.31
   3  -3  -1    0.76    0.23
   3  -3  -1    0.72    0.26
   3  -3  -1    0.79    0.24
   3  -3  -1    1.04    0.23
   3  -3  -1    0.32    0.22
   3  -3  -1    1.02    0.20
   3  -3  -1    1.04    0.26
   3  -3  -1    0.56    0.18
   3  -3  -1    0.72    0.25
   3  -3  -1    0.68    0.18
   3  -3  -1    0.69    0.20
  -3   3   1    1.22    0.30
  -3   3   1    0.70    0.20
  -3   3   1    1.13    0.27
  -3   3   1    1.21    0.25
  -3   3   1    0.73    0.21
  -3   3   1    1.07    0.25
  -3   3   1    0.57    0.22
  -3   3   1    1.12    0.20
  -3   3   1    0.72    0.24
  -3   3   1    0.82    0.17
  -3   3   1    1.15    0.23
   2  -3  -1   18.66    0.95
   2  -3  -1   18.87    0.96
   2  -3  -1   20.15    0.95
   2  -3  -1   19.74    0.97
   2  -3  -1   19.95    0.89
   2  -3  -1   20.51    0.96
   2  -3  -1   20.10    0.95
   2  -3  -1   18.98    0.89
   2  -3  -1   18.79    0.85
   2  -3  -1   19.15    0.94
   2  -3  -1   20.22    0.94
   2  -3  -1   19.30    0.94
  -2   3   1   19.94    0.89
  -2   3   1   20.79    0.98
  -2   3   1   19.94    0.92
  -2   3   1   20.20    0.95
  -2   3   1   19.29    0.97
  -2   3   1   20.25    0.98
  -2   3   1   18.40    0.92
  -2   3   1   19.71    0.94
  -2   3   1   20.65    0.97
  -2   3   1   19.26    0.96
  -2   3   1   19.43    0.94
   1  -3  -1   46.07    1.87
   1  -3  -1   43.82    1.95
   1  -3  -1   45.57    1.97
   1  -3  -1   45.24    1.88
   1  -3  -1   47.07    1.97
   1  -3  -1   47.30    1.96
   1  -3  -1   45.25    1.97
   1  -3  -1   44.43    1.95
   1  -3  -1   45.28    1.96
   1  -3  -1   46.08    1.97
   1  -3  -1   45.11    1.97
   1  -3  -1   46.02    1.93
  -1   3   1   46.07    1.96
  -1   3   1   50.34    1.99
  -1   3   1   44.83    1.96
  -1   3   1   45.05    1.98
  -1   3   1   45.63    1.97
  -1   3   1   47.67    1.98
  -1   3   1   45.02    1.96
  -1   3   1   48.77    1.99
  -1   3   1   43.95    1.89
   0  -3  -1    0.74    0.20
   0  -3  -1    0.45    0.20
   0  -3  -1    0.30    0.18
   0  -3  -1    0.39    0.18
   0  -3  -1    0.28    0.19
   0  -3  -1    0.41    0.21
   0  -3  -1    0.35    0.19
   0  -3  -1    0.42    0.20
   0  -3  -1    0.43    0.14
   0  -3  -1    0.68    0.19
   0  -3  -1    0.52    0.20
   0   3   1    0.49    0.18
   0   3   1    0.29    0.18
   0   3   1    0.74    0.23
   0   3   1    0.46    0.17
   0   3   1    0.50    0.21
   0   3   1    0.52    0.18
   0   3   1    0.36    0.20
   0   3   1    0.42    0.18
   0   3   1    0.32    0.23
   0   3   1    0.51    0.20
  -1  -3  -1   13.54    0.73
  -1  -3  -1   13.16    0.70
  -1  -3  -1   12.92    0.72
  -1  -3  -1   13.34    0.66
  -1  -3  -1   13.62    0.75
  -1  -3  -1   12.56    0.71
  -1  -3  -1   13.82    0.71
  -1  -3  -1   13.08    0.73
  -1  -3  -1   13.67    0.73
  -1  -3  -1   14.60    0.75
  -1  -3  -1   13.77    0.74
   1   3   1   13.06    0.74
   1   3   1   13.76    0.75
   1   3   1   14.31    0.78
   1   3   1   13.64    0.74
   1   3   1   14.48    0.75
   1   3   1   12.85    0.72
   1   3   1   13.65    0.76
   1   3   1   13.11    0.69
   1   3   1   13.31    0.72
   1   3   1   13.41    0.67
   1   3   1   13.16    0.72
  -2  -3  -1    2.38    0.28
  -2  -3  -1    2.87    0.38
  -2  -3  -1    2.52    0.34
  -2  -3  -1    2.68    0.36
  -2  -3  -1    2.78    0.37
  -2  -3  -1    2.93    0.36
  -2  -3  -1    2.71    0.40
  -2  -3  -1    2.60    0.36
  -2  -3  -1    2.68    0.37
  -2  -3  -1    2.75    0.28
  -2  -3  -1    3.33    0.36
  -2  -3  -1    2.71    0.38
  -2  -3  -1    2.49    0.36
   2   3   1    2.67    0.37
   2   3   1    3.26    0.42
   2   3   1    2.41    0.36
   2   3   1    2.08    0.32
   2   3   1    2.93    0.37
   2   3   1    2.25    0.36
   2   3   1    2.34    0.25
   2   3   1    2.77    0.38
   2   3   1    2.81    0.41
   2   3   1    3.40    0.41
  -3  -3  -1   23.94    1.21
  -3  -3  -1   26.05    1.29
  -3  -3  -1   25.10    1.24
  -3  -3  -1   25.30    1.23
  -3  -3  -1   28.28    1.30
  -3  -3  -1   23.88    1.26
  -3  -3  -1   24.63    1.26
  -3  -3  -1   25.36    1.16
  -3  -3  -1   26.73    1.25
  -3  -3  -1   27.25    1.26
  -3  -3  -1   23.87    1.24
  -3  -3  -1   23.38    1.22
   3   3   1   24.27    1.14
   3   3   1   25.43    1.23
   3   3   1   24.44    1.26
   3   3   1   25.86    1.29
   3   3   1   25.26    1.31
   3   3   1   24.05    1.23
   3   3   1   26.70    1.26
   3   3   1   23.47    1.22
   3   3   1   26.96    1.33
  -4  -3  -1  204.48    8.13
  -4  -3  -1  214.33    8.21
  -4  -3  -1  207.45    8.12
  -4  -3  -1  203.63    8.01
  -4  -3  -1  195.80    8.08
  -4  -3  -1  188.10    8.09
  -4  -3  -1  189.50    8.11
  -4  -3  -1  200.97    8.08
  -4  -3  -1  200.50    8.07
  -4  -3  -1  187.65    8.12
  -4  -3  -1  186.63    8.03
   4   3   1  203.23    8.17
   4   3   1  192.82    8.00
   4   3   1  200.46    8.06
   4   3   1  207.87    8.17
   4   3   1  202.76    8.15
   4   3   1  186.55    8.08
   4   3   1  192.44    8.09
   4   3   1  191.93    8.11
   4   3   1  195.21    8.08
   4   3   1  202.82    8.15
  -5  -3  -1    3.94    0.50
  -5  -3  -1    4.27    0.55
  -5  -3  -1    3.52    0.51
  -5  -3  -1    3.62    0.47
  -5  -3  -1    4.24    0.55
  -5  -3  -1    3.72    0.53
  -5  -3  -1    3.81    0.45
  -5  -3  -1    3.42    0.51
   5   3   1    3.43    0.47
   5   3   1    3.76    0.39
   5   3   1    3.59    0.46
   5   3   1    3.43    0.53
   5   3   1    3.61    0.53
   5   3   1    4.95    0.65
   5   3   1    3.12    0.53
   5   3   1    3.72    0.57
   5   3   1    3.18    0.40
   5   3   1    4.88    0.63
  -6  -3  -1   15.04    0.95
  -6  -3  -1   14.12    0.98
  -6  -3  -1   12.77    0.87
  -6  -3  -1   16.76    1.14
  -6  -3  -1   16.94    0.98
  -6  -3  -1   14.35    1.02
  -6  -3  -1   16.46    1.07
  -6  -3  -1   15.38    0.99
   6   3   1   14.88    0.76
   6   3   1   15.69    1.08
   6   3   1   13.95    0.88
   6   3   1   16.48    0.96
   6   3   1   17.12    1.12
   6   3   1   13.21    0.99
   6   3   1   14.58    1.10
   6   3   1   14.45    0.96
  -7  -3  -1   16.52    1.07
  -7  -3  -1   15.93    1.05
  -7  -3  -1   15.71    1.19
  -7  -3  -1   15.39    1.19
  -7  -3  -1   16.28    1.03
  -7  -3  -1   16.00    1.11
  -7  -3  -1   16.17    1.11
   7   3   1   14.45    1.05
   7   3   1   15.20    1.15
   7   3   1   12.74    1.06
   7   3   1   16.59    1.18
   7   3   1   16.75    1.16
   7   3   1   16.16    1.22
  -8  -3  -1   10.65    0.95
  -8  -3  -1   10.87    1.07
  -8  -3  -1   11.91    0.99
  -8  -3  -1   11.44    0.92
  -8  -3  -1   10.05    0.92
  -8  -3  -1   11.99    0.96
   8   3   1   11.36    1.04
   8   3   1   11.79    1.05
   8   3   1   11.28    0.95
   8   3   1   12.67    1.08
   8   3   1   11.97    1.05
  -9  -3  -1    0.90    0.42
  -9  -3  -1    2.17    0.52
  -9  -3  -1    1.09    0.48
  -9  -3  -1    0.93    0.59
  -9  -3  -1    1.32    0.50
   9   3   1    0.91    0.56
   9   3   1    1.92    0.68
   9   3   1    1.60    0.62
   9   3   1    1.91    0.57
 -10  -3  -1    3.56    0.61
 -10  -3  -1    2.97    0.75
  10   3   1    4.34    0.90
  10   3   1    5.15    1.08
  10   3   1    4.42    0.97
  10   3   1    5.33    0.93
 -11  -3  -1   10.62    1.34
 -11  -3  -1   10.59    1.03
 -11  -3  -1   10.33    1.23
 -11  -3  -1    8.18    1.48
  11   3   1    9.86    1.23
  11   3   1   11.96    1.23
  11   3   1    9.28    1.42
  11   3   1    9.55    1.15
 -12  -3  -1   -0.90    0.47
 -12  -3  -1    0.58    0.51
 -12  -3  -1    0.22    0.47
 -12  -3  -1    0.80    0.55
  12   3   1   -0.11    0.61
  12   3   1    0.58    0.63
  12   3   1    0.65    0.55
  12   3   1    0.64    0.73
 -13  -3  -1    9.14    1.38
 -13  -3  -1    7.80    1.11
 -13  -3  -1    6.35    0.99
 -13  -3  -1   10.57    1.10
  13   3   1   10.86    1.23
  13   3   1    8.87    1.91
  13   3   1    8.65    1.24
  13   3   1    7.28    1.01
  13   3   1    7.70    1.63
  15  -4  -1    9.45    1.33
  15  -4  -1    6.10    1.00
  15  -4  -1    9.07    1.13
  15  -4  -1    7.57    1.09
  15  -4  -1    5.09    1.34
  15  -4  -1    9.02    1.38
 -15   4   1    6.04    1.10
 -15   4   1    9.96    1.09
 -15   4   1    7.32    1.09
  14  -4  -1   12.75    1.36
  14  -4  -1   12.87    1.07
  14  -4  -1   13.55    1.57
  14  -4  -1   16.66    2.44
  14  -4  -1   10.64    1.29
  14  -4  -1   11.68    1.21
 -14   4   1   12.61    1.27
 -14   4   1   12.32    1.29
 -14   4   1   10.59    1.28
 -14   4   1   12.66    0.99
 -14   4   1   12.17    1.52
  13  -4  -1    1.69    0.65
  13  -4  -1    1.19    0.75
  13  -4  -1    0.90    0.49
  13  -4  -1    0.54    0.52
  13  -4  -1    0.54    0.60
  13  -4  -1    1.18    0.72
 -13   4   1    1.16    0.55
 -13   4   1   -0.15    0.57
 -13   4   1    1.04    0.71
 -13   4   1    0.88    0.42
 -13   4   1    0.44    0.52
 -13   4   1    0.53    0.67
  12  -4  -1    8.35    0.92
  12  -4  -1    8.83    0.82
  12  -4  -1    8.74    1.15
  12  -4  -1    8.36    1.11
  12  -4  -1    8.77    1.15
  12  -4  -1    7.24    0.97
 -12   4   1    8.22    0.72
 -12   4   1    7.10    0.90
 -12   4   1    9.63    1.29
 -12   4   1    8.34    0.99
 -12   4   1   11.28    1.24
 -12   4   1    9.18    1.52
  11  -4  -1   22.42    1.34
  11  -4  -1   23.02    1.59
  11  -4  -1   24.10    1.64
  11  -4  -1   23.31    1.42
  11  -4  -1   23.51    1.56
  11  -4  -1   22.74    1.42
 -11   4   1   24.15    1.60
 -11   4   1   24.06    1.53
 -11   4   1   22.69    1.63
 -11   4   1   22.17    1.21
 -11   4   1   22.46    1.53
 -11   4   1   23.30    1.48
  10  -4  -1   41.34    2.09
  10  -4  -1   41.42    2.10
  10  -4  -1   43.58    2.29
  10  -4  -1   42.60    2.25
  10  -4  -1   43.94    2.05
  10  -4  -1   42.19    2.32
 -10   4   1   42.97    2.19
 -10   4   1   44.49    2.30
 -10   4   1   41.95    2.20
 -10   4   1   37.19    1.87
 -10   4   1   41.20    2.23
 -10   4   1   41.76    1.92
 -10   4   1   43.49    2.68
   9  -4  -1    0.53    0.36
   9  -4  -1    0.69    0.23
   9  -4  -1    1.02    0.40
   9  -4  -1    1.09    0.37
   9  -4  -1    1.48    0.47
   9  -4  -1    1.48    0.50
   9  -4  -1    1.19    0.51
  -9   4   1    0.78    0.45
  -9   4   1    0.96    0.29
  -9   4   1    1.35    0.51
  -9   4   1    1.21    0.43
  -9   4   1    1.94    0.58
  -9   4   1    0.73    0.27
  -9   4   1    1.13    0.47
   8  -4  -1   15.88    0.95
   8  -4  -1   19.32    1.20
   8  -4  -1   16.36    0.86
   8  -4  -1   18.72    1.01
   8  -4  -1   17.04    1.03
   8  -4  -1   17.51    1.21
   8  -4  -1   17.29    1.15
   8  -4  -1   17.19    1.13
  -8   4   1   17.83    0.95
  -8   4   1   17.17    1.22
  -8   4   1   17.92    1.16
  -8   4   1   17.10    0.87
  -8   4   1   18.21    1.14
  -8   4   1   14.68    1.06
  -8   4   1   17.54    1.12
   7  -4  -1   58.37    2.66
   7  -4  -1   64.97    2.84
   7  -4  -1   66.01    2.89
   7  -4  -1   64.10    2.70
   7  -4  -1   57.86    2.78
   7  -4  -1   61.38    2.88
   7  -4  -1   58.29    2.81
   7  -4  -1   62.32    2.72
   7  -4  -1   59.29    2.58
   7  -4  -1   60.73    2.73
   7  -4  -1   60.95    2.80
  -7   4   1   60.73    2.82
  -7   4   1   59.90    2.57
  -7   4   1   65.70    2.92
  -7   4   1   59.31    2.84
  -7   4   1   61.53    2.83
  -7   4   1   61.48    2.67
  -7   4   1   65.68    2.89
  -7   4   1   60.22    2.77
  -7   4   1   64.72    2.84
  -7   4   1   66.31    2.79
   6  -4  -1    0.67    0.34
   6  -4  -1    0.58    0.23
   6  -4  -1    1.28    0.32
   6  -4  -1    1.34    0.37
   6  -4  -1    0.79    0.33
   6  -4  -1    1.42    0.32
   6  -4  -1    0.76    0.20
   6  -4  -1    0.60    0.34
   6  -4  -1    0.85    0.26
   6  -4  -1    1.32    0.20
   6  -4  -1    1.20    0.33
   6  -4  -1    1.33    0.30
  -6   4   1    0.66    0.31
  -6   4   1    0.84    0.21
  -6   4   1    1.43    0.28
  -6   4   1    0.99    0.36
  -6   4   1    1.01    0.29
  -6   4   1    1.32    0.32
  -6   4   1    1.12    0.33
  -6   4   1    1.20    0.35
  -6   4   1    1.17    0.39
  -6   4   1    1.29    0.35
   5  -4  -1    2.28    0.41
   5  -4  -1    2.70    0.33
   5  -4  -1    2.86    0.34
   5  -4  -1    2.86    0.47
   5  -4  -1    2.16    0.38
   5  -4  -1    2.66    0.43
   5  -4  -1    3.20    0.47
   5  -4  -1    2.84    0.37
   5  -4  -1    2.81    0.44
   5  -4  -1    2.93    0.39
  -5   4   1    2.74    0.40
  -5   4   1    2.88    0.44
  -5   4   1    2.92    0.34
  -5   4   1    2.89    0.41
  -5   4   1    3.04    0.37
  -5   4   1    2.86    0.42
  -5   4   1    3.50    0.52
  -5   4   1    3.17    0.50
  -5   4   1    3.10    0.48
  -5   4   1    3.37    0.42
  -5   4   1    2.55    0.37
  -5   4   1    2.77    0.33
   4  -4  -1    3.59    0.43
   4  -4  -1    4.26    0.50
   4  -4  -1    3.81    0.39
   4  -4  -1    3.78    0.47
   4  -4  -1    3.94    0.43
   4  -4  -1    3.42    0.39
   4  -4  -1    3.62    0.41
   4  -4  -1    3.79    0.42
   4  -4  -1    4.44    0.53
   4  -4  -1    4.22    0.48
   4  -4  -1    4.00    0.48
  -4   4   1    3.65    0.42
  -4   4   1    4.99    0.56
  -4   4   1    5.10    0.59
  -4   4   1    4.29    0.50
  -4   4   1    3.98    0.46
  -4   4   1    3.43    0.38
  -4   4   1    3.86    0.42
  -4   4   1    4.25    0.50
  -4   4   1    4.52    0.42
  -4   4   1    3.94    0.45
  -4   4   1    3.96    0.37
   3  -4  -1   32.68    1.58
   3  -4  -1   33.44    1.56
   3  -4  -1   33.98    1.51
   3  -4  -1   33.90    1.58
   3  -4  -1   33.43    1.58
   3  -4  -1   32.74    1.58
   3  -4  -1   32.67    1.59
   3  -4  -1   34.19    1.57
   3  -4  -1   34.09    1.51
   3  -4  -1   35.05    1.54
   3  -4  -1   35.36    1.55
  -3   4   1   36.56    1.61
  -3   4   1   36.20    1.63
  -3   4   1   34.32    1.61
  -3   4   1   33.99    1.59
  -3   4   1   34.71    1.52
  -3   4   1   36.02    1.59
  -3   4   1   33.00    1.56
  -3   4   1   33.77    1.59
  -3   4   1   32.65    1.53
  -3   4   1   35.48    1.53
   2  -4  -1    1.82    0.20
   2  -4  -1    2.80    0.39
   2  -4  -1    2.41    0.32
   2  -4  -1    2.03    0.23
   2  -4  -1    2.22    0.32
   2  -4  -1    2.59    0.30
   2  -4  -1    2.30    0.32
   2  -4  -1    1.96    0.33
   2  -4  -1    2.51    0.35
   2  -4  -1    2.37    0.35
   2  -4  -1    2.44    0.33
   2  -4  -1    2.35    0.34
   2  -4  -1    2.13    0.33
  -2   4   1    2.36    0.34
  -2   4   1    2.37    0.35
  -2   4   1    2.22    0.31
  -2   4   1    2.63    0.36
  -2   4   1    2.41    0.34
  -2   4   1    2.66    0.39
  -2   4   1    2.45    0.34
  -2   4   1    2.76    0.35
  -2   4   1    2.26    0.32
  -2   4   1    2.84    0.34
  -2   4   1    2.26    0.25
   1  -4  -1   28.28    1.22
   1  -4  -1   26.37    1.25
   1  -4  -1   25.50    1.21
   1  -4  -1   25.85    1.21
   1  -4  -1   26.70    1.24
   1  -4  -1   26.97    1.26
   1  -4  -1   24.98    1.22
   1  -4  -1   24.95    1.24
   1  -4  -1   27.25    1.24
   1  -4  -1   25.65    1.13
   1  -4  -1   26.05    1.22
   1  -4  -1   25.77    1.25
  -1   4   1   25.31    1.24
  -1   4   1   27.21    1.24
  -1   4   1   25.83    1.25
  -1   4   1   27.84    1.27
  -1   4   1   24.97    1.14
  -1   4   1   26.14    1.23
  -1   4   1   26.71    1.27
  -1   4   1   27.16    1.26
  -1   4   1   24.74    1.22
   0  -4  -1    0.08    0.19
   0  -4  -1    0.29    0.23
   0  -4  -1    0.24    0.23
   0  -4  -1    0.24    0.23
   0  -4  -1    0.18    0.21
   0  -4  -1    0.24    0.21
   0  -4  -1    0.33    0.17
   0  -4  -1    0.50    0.26
   0  -4  -1    0.09    0.23
   0  -4  -1    0.25    0.19
   0  -4  -1    0.18    0.23
   0  -4  -1    0.75    0.27
   0  -4  -1    0.40    0.16
   0   4   1    0.40    0.22
   0   4   1    0.23    0.20
   0   4   1    0.24    0.20
   0   4   1    0.48    0.25
   0   4   1    0.37    0.23
   0   4   1    0.67    0.25
   0   4   1    0.28    0.27
   0   4   1    0.20    0.23
   0   4   1    0.28    0.21
   0   4   1    0.05    0.22
   0   4   1    0.29    0.16
  -1  -4  -1    4.16    0.45
  -1  -4  -1    2.96    0.36
  -1  -4  -1    3.46    0.42
  -1  -4  -1    3.60    0.41
  -1  -4  -1    3.71    0.44
  -1  -4  -1    3.10    0.37
  -1  -4  -1    3.14    0.38
  -1  -4  -1    3.01    0.33
  -1  -4  -1    3.22    0.39
  -1  -4  -1    3.70    0.37
   1   4   1    3.44    0.48
   1   4   1    3.72    0.47
   1   4   1    2.85    0.35
   1   4   1    2.91    0.33
   1   4   1    3.83    0.44
   1   4   1    3.58    0.41
   1   4   1    3.12    0.38
   1   4   1    3.54    0.44
   1   4   1    3.58    0.44
   1   4   1    4.24    0.46
   1   4   1    3.29    0.40
  -2  -4  -1    9.10    0.62
  -2  -4  -1    9.60    0.61
  -2  -4  -1    8.67    0.61
  -2  -4  -1    8.28    0.65
  -2  -4  -1    9.09    0.59
  -2  -4  -1    7.94    0.69
  -2  -4  -1    8.83    0.64
  -2  -4  -1    8.48    0.65
  -2  -4  -1    9.78    0.62
  -2  -4  -1    9.08    0.62
  -2  -4  -1   10.24    0.67
   2   4   1    9.54    0.68
   2   4   1    8.70    0.57
   2   4   1   10.12    0.67
   2   4   1    8.61    0.70
   2   4   1    8.65    0.46
   2   4   1    9.06    0.69
   2   4   1    9.04    0.63
   2   4   1    8.41    0.59
   2   4   1    8.40    0.64
   2   4   1    8.91    0.62
   2   4   1    9.13    0.61
  -3  -4  -1    8.95    0.67
  -3  -4  -1    8.22    0.60
  -3  -4  -1    9.00    0.64
  -3  -4  -1    9.30    0.63
  -3  -4  -1    7.95    0.62
  -3  -4  -1    8.48    0.52
  -3  -4  -1    9.13    0.65
  -3  -4  -1    8.38    0.65
  -3  -4  -1    8.65    0.60
  -3  -4  -1    8.79    0.64
  -3  -4  -1    7.50    0.60
  -3  -4  -1    8.19    0.61
   3   4   1    7.82    0.65
   3   4   1    9.97    0.74
   3   4   1    9.86    0.63
   3   4   1    7.96    0.59
   3   4   1    8.41    0.67
   3   4   1    8.63    0.60
   3   4   1    8.70    0.70
   3   4   1    9.25    0.66
   3   4   1    9.58    0.66
   3   4   1    8.85    0.63
   3   4   1    7.91    0.50
  -4  -4  -1    9.90    1.02
  -4  -4  -1   12.66    0.72
  -4  -4  -1   12.15    0.82
  -4  -4  -1   12.53    0.81
  -4  -4  -1   11.50    0.74
  -4  -4  -1   14.27    0.86
  -4  -4  -1   13.40    0.85
  -4  -4  -1   12.05    0.80
  -4  -4  -1   12.58    0.86
  -4  -4  -1   13.02    0.88
   4   4   1   12.79    0.91
   4   4   1   10.55    0.75
   4   4   1   11.52    0.68
   4   4   1   11.65    0.82
   4   4   1   11.66    0.89
   4   4   1   12.71    0.82
   4   4   1   12.63    0.81
   4   4   1   12.72    0.90
   4   4   1   12.73    0.88
  -5  -4  -1    0.26    0.35
  -5  -4  -1    0.12    0.30
  -5  -4  -1    0.56    0.31
  -5  -4  -1    0.26    0.32
  -5  -4  -1    0.07    0.28
  -5  -4  -1    0.12    0.29
  -5  -4  -1    0.10    0.23
  -5  -4  -1    0.35    0.25
  -5  -4  -1    0.41    0.35
   5   4   1    0.45    0.47
   5   4   1    0.53    0.35
   5   4   1    0.47    0.31
   5   4   1    0.41    0.22
   5   4   1    0.40    0.36
   5   4   1   -0.04    0.25
   5   4   1    0.28    0.31
   5   4   1    0.02    0.18
   5   4   1    0.13    0.35
  -6  -4  -1    0.82    0.38
  -6  -4  -1    0.60    0.42
  -6  -4  -1    0.59    0.38
  -6  -4  -1    0.64    0.33
  -6  -4  -1    0.04    0.30
  -6  -4  -1    0.38    0.34
  -6  -4  -1    0.52    0.41
  -6  -4  -1    0.06    0.33
   6   4   1    1.16    0.45
   6   4   1    0.11    0.40
   6   4   1    0.16    0.31
   6   4   1    0.29    0.44
   6   4   1    0.10    0.23
   6   4   1    0.52    0.37
   6   4   1   -0.28    0.28
   6   4   1    0.35    0.30
  -7  -4  -1   11.65    0.97
  -7  -4  -1   10.71    0.91
  -7  -4  -1   11.06    0.91
  -7  -4  -1   12.09    0.88
  -7  -4  -1   12.04    0.91
  -7  -4  -1    9.46    0.93
  -7  -4  -1   12.02    1.04
   7   4   1   11.24    1.03
   7   4   1   12.00    0.86
   7   4   1   11.33    1.02
   7   4   1   10.79    1.00
   7   4   1   12.06    1.10
   7   4   1    8.56    0.87
  -8  -4  -1   18.95    1.19
  -8  -4  -1   19.39    1.30
  -8  -4  -1   19.08    1.39
  -8  -4  -1   19.63    1.27
  -8  -4  -1   19.23    1.32
  -8  -4  -1   18.24    1.32
   8   4   1   19.89    1.48
   8   4   1   21.09    1.43
   8   4   1   20.94    1.42
   8   4   1   16.04    1.24
   8   4   1   18.90    1.39
  -9  -4  -1    1.14    0.48
  -9  -4  -1    0.58    0.39
  -9  -4  -1    0.60    0.52
  -9  -4  -1   -0.60    0.37
   9   4   1   -0.11    0.44
   9   4   1    0.50    0.49
   9   4   1   -0.05    0.49
 -10  -4  -1    2.93    0.62
 -10  -4  -1    4.08    0.72
 -10  -4  -1    5.15    0.71
 -10  -4  -1    3.91    0.80
  10   4   1    3.43    0.84
  10   4   1    3.99    0.81
  10   4   1    3.35    0.87
  10   4   1    4.55    0.88
 -11  -4  -1   20.00    1.44
 -11  -4  -1   17.66    1.43
 -11  -4  -1   18.09    1.42
 -11  -4  -1   15.46    1.43
  11   4   1   18.84    1.68
  11   4   1   18.45    1.54
  11   4   1   18.06    1.51
  11   4   1   17.91    1.55
 -12  -4  -1    3.29    0.74
 -12  -4  -1    1.85    0.64
 -12  -4  -1    3.19    0.87
  12   4   1    1.87    0.73
  12   4   1    4.36    0.90
  12   4   1    2.76    0.75
  12   4   1    1.56    0.83
  15  -5  -1    1.56    0.90
  15  -5  -1   -0.39    0.97
  15  -5  -1    1.22    0.62
  15  -5  -1    1.04    0.67
  15  -5  -1    1.27    0.90
  15  -5  -1   -0.45    0.55
 -15   5   1   -0.08    0.51
 -15   5   1    1.76    1.10
 -15   5   1   -1.45    0.56
 -15   5   1   -0.24    0.69
 -15   5   1    0.39    0.65
  14  -5  -1    8.80    1.06
  14  -5  -1   11.79    1.41
  14  -5  -1    9.48    1.32
  14  -5  -1   11.15    1.29
  14  -5  -1   10.54    0.98
 -14   5   1   12.36    1.54
 -14   5   1   10.70    1.19
 -14   5   1    9.70    1.13
 -14   5   1   10.29    1.14
 -14   5   1    9.06    0.85
  13  -5  -1   23.43    1.68
  13  -5  -1   22.87    1.67
  13  -5  -1   21.84    1.72
  13  -5  -1   22.43    1.44
  13  -5  -1   19.70    1.63
  13  -5  -1   23.51    1.41
 -13   5   1   21.84    1.64
 -13   5   1   21.71    1.69
 -13   5   1   21.53    1.55
 -13   5   1   21.50    1.40
 -13   5   1   20.76    1.89
 -13   5   1   22.79    1.84
 -13   5   1   21.17    1.20
  12  -5  -1   12.06    1.23
  12  -5  -1   13.46    0.99
  12  -5  -1   13.25    1.08
  12  -5  -1   13.77    1.07
  12  -5  -1   13.77    1.25
  12  -5  -1   14.70    1.32
 -12   5   1   14.52    1.92
 -12   5   1   13.09    1.16
 -12   5   1   12.67    1.37
 -12   5   1   13.01    1.27
 -12   5   1   12.34    0.84
 -12   5   1   13.37    1.18
  11  -5  -1    1.39    0.52
  11  -5  -1    2.45    0.57
  11  -5  -1    2.17    0.62
  11  -5  -1    2.03    0.47
  11  -5  -1    3.20    0.75
 -11   5   1    1.09    0.52
 -11   5   1    2.18    0.70
 -11   5   1    2.46    0.39
 -11   5   1    2.15    0.56
 -11   5   1    2.02    0.59
 -11   5   1    1.64    0.99
 -11   5   1    1.33    0.41
  10  -5  -1   30.00    1.62
  10  -5  -1   29.53    1.80
  10  -5  -1   27.78    1.60
  10  -5  -1   29.69    1.76
  10  -5  -1   31.99    1.58
 -10   5   1   29.91    1.74
 -10   5   1   32.49    1.86
 -10   5   1   25.20    1.43
 -10   5   1   29.81    1.39
 -10   5   1   31.61    1.72
 -10   5   1   29.93    1.77
 -10   5   1   29.35    1.81
   9  -5  -1    3.61    0.54
   9  -5  -1    5.03    0.76
   9  -5  -1    4.50    0.56
   9  -5  -1    3.75    0.55
   9  -5  -1    4.98    0.73
   9  -5  -1    3.72    0.67
  -9   5   1    4.34    0.73
  -9   5   1    3.91    0.73
  -9   5   1    3.60    0.50
  -9   5   1    4.41    0.71
  -9   5   1    4.73    0.68
  -9   5   1    3.14    0.63
  -9   5   1    3.77    0.40
   8  -5  -1    6.77    0.71
   8  -5  -1    6.47    0.79
   8  -5  -1    6.81    0.62
   8  -5  -1    5.84    0.51
   8  -5  -1    6.07    0.64
   8  -5  -1    5.31    0.58
  -8   5   1    5.63    0.53
  -8   5   1    5.82    0.67
  -8   5   1    5.49    0.67
  -8   5   1    6.81    0.88
  -8   5   1    6.88    0.76
  -8   5   1    7.24    0.80
   7  -5  -1    7.50    0.74
   7  -5  -1    6.10    0.66
   7  -5  -1    5.29    0.47
   7  -5  -1    5.96    0.69
   7  -5  -1    5.78    0.58
   7  -5  -1    5.90    0.56
   7  -5  -1    7.20    0.64
   7  -5  -1    5.74    0.58
  -7   5   1    6.74    0.70
  -7   5   1    8.09    1.02
  -7   5   1    7.09    0.76
  -7   5   1    7.56    0.71
  -7   5   1    7.58    0.67
  -7   5   1    5.85    0.61
  -7   5   1    4.97    0.61
  -7   5   1    7.02    0.70
  -7   5   1    6.58    0.61
  -7   5   1    5.34    0.47
   6  -5  -1   67.57    3.08
   6  -5  -1   72.98    3.19
   6  -5  -1   74.70    3.21
   6  -5  -1   71.88    3.05
   6  -5  -1   73.36    3.06
   6  -5  -1   71.82    3.18
   6  -5  -1   68.34    2.96
   6  -5  -1   70.11    3.14
   6  -5  -1   73.20    3.06
   6  -5  -1   68.33    3.15
   6  -5  -1   69.02    3.13
  -6   5   1   76.01    3.21
  -6   5   1   69.43    3.10
  -6   5   1   70.33    3.17
  -6   5   1   67.99    3.04
  -6   5   1   69.27    3.13
  -6   5   1   74.12    3.05
  -6   5   1   72.23    3.14
  -6   5   1   69.04    3.02
  -6   5   1   65.40    3.13
  -6   5   1   72.70    3.21
  -6   5   1   68.60    3.15
  -6   5   1   76.43    3.14
   5  -5  -1   85.65    3.86
   5  -5  -1   87.75    3.87
   5  -5  -1   87.87    3.80
   5  -5  -1   90.96    4.01
   5  -5  -1   88.89    4.02
   5  -5  -1   92.57    3.79
   5  -5  -1   91.05    3.89
   5  -5  -1   91.87    3.79
   5  -5  -1   93.34    3.91
   5  -5  -1   90.45    3.78
   5  -5  -1   94.98    3.91
  -5   5   1   90.80    3.89
  -5   5   1   91.99    3.82
  -5   5   1   81.99    3.85
  -5   5   1   90.45    3.73
  -5   5   1   87.83    3.77
  -5   5   1   90.62    3.91
  -5   5   1   93.74    3.88
  -5   5   1   87.97    3.87
  -5   5   1   95.18    3.91
  -5   5   1   88.71    3.76
  -5   5   1   89.00    3.85
   4  -5  -1   90.29    3.94
   4  -5  -1   94.63    3.89
   4  -5  -1   96.61    3.86
   4  -5  -1   94.22    3.97
   4  -5  -1   90.18    3.85
   4  -5  -1   89.79    3.91
   4  -5  -1   92.38    3.88
   4  -5  -1   87.88    3.93
   4  -5  -1   92.19    3.92
   4  -5  -1   87.65    3.92
   4  -5  -1   94.99    3.96
  -4   5   1   97.29    3.96
  -4   5   1  100.83    4.00
  -4   5   1   93.47    3.98
  -4   5   1   89.20    3.86
  -4   5   1   93.34    3.96
  -4   5   1   90.89    3.91
  -4   5   1   93.75    3.76
  -4   5   1   91.57    3.86
  -4   5   1   91.49    3.94
  -4   5   1   91.07    3.95
  -4   5   1   96.93    3.87
   3  -5  -1  156.65    6.21
   3  -5  -1  145.59    6.15
   3  -5  -1  152.38    6.26
   3  -5  -1  145.79    6.26
   3  -5  -1  156.75    6.23
   3  -5  -1  153.15    6.24
   3  -5  -1  161.41    6.30
   3  -5  -1  151.57    6.26
   3  -5  -1  142.05    6.22
   3  -5  -1  143.79    6.24
  -3   5   1  150.79    6.27
  -3   5   1  153.03    6.25
  -3   5   1  154.31    6.30
  -3   5   1  159.34    6.30
  -3   5   1  148.29    6.22
  -3   5   1  158.64    6.30
  -3   5   1  159.96    6.17
  -3   5   1  159.99    6.29
  -3   5   1  153.20    6.23
  -3   5   1  148.88    6.27
  -3   5   1  145.02    6.28
   2  -5  -1   -0.03    0.24
   2  -5  -1    0.17    0.26
   2  -5  -1    0.11    0.21
   2  -5  -1    0.13    0.22
   2  -5  -1    0.20    0.22
   2  -5  -1    0.42    0.23
   2  -5  -1   -0.08    0.23
   2  -5  -1    0.39    0.23
   2  -5  -1    0.09    0.22
   2  -5  -1    0.44    0.26
   2  -5  -1    0.24    0.13
   2  -5  -1    0.22    0.21
   2  -5  -1    0.31    0.13
  -2   5   1    0.34    0.23
  -2   5   1    0.04    0.29
  -2   5   1    0.14    0.19
  -2   5   1    0.12    0.27
  -2   5   1    0.10    0.13
  -2   5   1    0.11    0.19
  -2   5   1    0.39    0.27
  -2   5   1    0.20    0.26
  -2   5   1    0.72    0.22
  -2   5   1    0.09    0.23
[truncated: 3,227,442 more chars]
